# Supplementary material for: Digital gene expression analysis of gene expression differences within Brassica diploids and allopolyploids
Source: BMC Plant Biol. 2015 Jan 27;15:22. doi: 10.1186/s12870-015-0417-5 (PMC4312607; doi:10.1186/s12870-015-0417-5)
Supplement: Additional file 2: — Summary of tag mapping in DGE analysis for six libraries. [file 12870_2015_417_MOESM2_ESM.xls]

## Sheet: Sheet1
DGE results for B.rapa, B.nigra, B.oleracea, B.napus, B.juncea and B.carinata
B.rapa								B.nigra								B.oleracea								B.napus								B.juncea								B.carinata
1 Reference Tag Database								1 Reference Tag Database								1 Reference Tag Database								1 Reference Tag Database								1 Reference Tag Database								1 Reference Tag Database
Reference Gene	41174							Reference Gene	41174							Reference Gene	41174							Reference Gene	41174							Reference Gene	41174							Reference Gene	41174
Genes With CATG Site	38894	0.9446						Genes With CATG Site	38894	0.9446						Genes With CATG Site	38894	0.9446						Genes With CATG Site	38894	0.9446						Genes With CATG Site	38894	0.9446						Genes With CATG Site	38894	0.9446
# of Total Reference Tags	306650							# of Total Reference Tags	306650							# of Total Reference Tags	306650							# of Total Reference Tags	306650							# of Total Reference Tags	306650							# of Total Reference Tags	306650
# of Unambiguous Tags	294755	0.9612						# of Unambiguous Tags	294755	0.9612						# of Unambiguous Tags	294755	0.9612						# of Unambiguous Tags	294755	0.9612						# of Unambiguous Tags	294755	0.9612						# of Unambiguous Tags	294755	0.9612
# of Ambiguous tags	11895							# of Ambiguous tags	11895							# of Ambiguous tags	11895							# of Ambiguous tags	11895							# of Ambiguous tags	11895							# of Ambiguous tags	11895
Note: We take all CATG*** tags in a gene, not only the 3' end one, as its reference tags.								Note: We take all CATG*** tags in a gene, not only the 3' end one, as its reference tags.								Note: We take all CATG*** tags in a gene, not only the 3' end one, as its reference tags.								Note: We take all CATG*** tags in a gene, not only the 3' end one, as its reference tags.								Note: We take all CATG*** tags in a gene, not only the 3' end one, as its reference tags.								Note: We take all CATG*** tags in a gene, not only the 3' end one, as its reference tags.
2 Solexa Tag Library								2 Solexa Tag Library								2 Solexa Tag Library								2 Solexa Tag Library								2 Solexa Tag Library								2 Solexa Tag Library
	Distinct Tag		Total Tag Number						Distinct Tag		Total Tag Number						Distinct Tag		Total Tag Number						Distinct Tag		Total Tag Number						Distinct Tag		Total Tag Number						Distinct Tag		Total Tag Number
Raw Data	293575	1	6178564	1				Raw Data	214427	1	5881618	1				Raw Data	243895	1	6059222	1				Raw Data	269285	1	5964594	1				Raw Data	400134	1	6076830	1				Raw Data	278768	1	5795234	1
Tags Containing N	932	0.0032	1161	0.0002				Tags Containing N	2214	0.0103	3507	0.0006				Tags Containing N	2603	0.0107	3971	0.0007				Tags Containing N	2370	0.0088	3529	0.0006				Tags Containing N	1032	0.0026	1164	0.0002				Tags Containing N	2442	0.0088	3489	0.0006
Adaptors	101	0.0003	106	0				Adaptors	54	0.0003	55	0				Adaptors	59	0.0002	63	0				Adaptors	57	0.0002	61	0				Adaptors	92	0.0002	94	0				Adaptors	64	0.0002	67	0
Tag CopyNum <2	159043	0.5417	159043	0.0257				Tag CopyNum <2	105607	0.4925	105607	0.018				Tag CopyNum <2	124462	0.5103	124462	0.0205				Tag CopyNum <2	137891	0.5121	137891	0.0231				Tag CopyNum <2	217045	0.5424	217045	0.0357				Tag CopyNum <2	133981	0.4806	133981	0.0231
Clean Tag	133499	0.4547	6018254	0.9741				Clean Tag	106552	0.4969	5772449	0.9814				Clean Tag	116771	0.4788	5930726	0.9788				Clean Tag	128967	0.4789	5823113	0.9763				Clean Tag	181965	0.4548	5858527	0.9641				Clean Tag	142281	0.5104	5657697	0.9763
CopyNum >=2	133499	1	6018254	1				CopyNum >=2	106552	1	5772449	1				CopyNum >=2	116771	1	5930726	1				CopyNum >=2	128967	1	5823113	1				CopyNum >=2	181965	1	5858527	1				CopyNum >=2	142281	1	5657697	1
CopyNum >5	59513	0.4458	5807121	0.9649				CopyNum >5	50682	0.4757	5612758	0.9723				CopyNum >5	55790	0.4778	5755366	0.9704				CopyNum >5	60633	0.4701	5626735	0.9663				CopyNum >5	80053	0.4399	5566792	0.9502				CopyNum >5	66577	0.4679	5441705	0.9618
CopyNum >10	39589	0.2965	5655574	0.9397				CopyNum >10	35824	0.3362	5500272	0.9528				CopyNum >10	38989	0.3339	5627592	0.9489				CopyNum >10	41805	0.3242	5483304	0.9416				CopyNum >10	52761	0.29	5359429	0.9148				CopyNum >10	45728	0.3214	5283038	0.9338
CopyNum >20	25047	0.1876	5441800	0.9042				CopyNum >20	24686	0.2317	5336307	0.9244				CopyNum >20	26491	0.2269	5443424	0.9178				CopyNum >20	27260	0.2114	5269667	0.905				CopyNum >20	32851	0.1805	5066675	0.8648				CopyNum >20	29446	0.207	5043888	0.8915
CopyNum >50	12200	0.0914	5031444	0.836				CopyNum >50	13696	0.1285	4979566	0.8626				CopyNum >50	13997	0.1199	5039987	0.8498				CopyNum >50	13786	0.1069	4836888	0.8306				CopyNum >50	15401	0.0846	4510408	0.7699				CopyNum >50	14350	0.1009	4558739	0.8058
CopyNum >100	6558	0.0491	4632642	0.7698				CopyNum >100	7681	0.0721	4551876	0.7886				CopyNum >100	7812	0.0669	4601571	0.7759				CopyNum >100	7530	0.0584	4393722	0.7545				CopyNum >100	7849	0.0431	3979541	0.6793				CopyNum >100	7559	0.0531	4078982	0.721
3 Tag Mapping								3 Tag Mapping								3 Tag Mapping								3 Tag Mapping								3 Tag Mapping								3 Tag Mapping
	Distinct Tag		Total Tag Number		Number of Gene				Distinct Tag		Total Tag Number		Number of Gene				Distinct Tag		Total Tag Number		Number of Gene				Distinct Tag		Total Tag Number		Number of Gene				Distinct Tag		Total Tag Number		Number of Gene				Distinct Tag		Total Tag Number		Number of Gene
Clean Tag	133499		6018254		41174			Clean Tag	106552		5772449		41174			Clean Tag	116771		5930726		41174			Clean Tag	128967		5823113		41174			Clean Tag	181965		5858527		41174			Clean Tag	142281		5657697		41174
Perfect Match(Sense)								Perfect Match(Sense)								Perfect Match(Sense)								Perfect Match(Sense)								Perfect Match(Sense)								Perfect Match(Sense)
1 tag->1 gene	14475	0.1084	729215	0.1212	10277	0.2496		1 tag->1 gene	7177	0.0674	541182	0.0938	6011	0.146		1 tag->1 gene	10918	0.0935	560463	0.0945	8609	0.2091		1 tag->1 gene	15312	0.1187	850936	0.1461	10979	0.2666		1 tag->1 gene	17393	0.0956	638130	0.1089	12216	0.2967		1 tag->1 gene	10806	0.0759	643325	0.1137	8558	0.2078
1 tag->n gene	1551	0.0116	90443	0.015	2869	0.0697		1 tag->n gene	1107	0.0104	124982	0.0217	2106	0.0511		1 tag->n gene	1291	0.0111	96798	0.0163	2497	0.0606		1 tag->n gene	1586	0.0123	109060	0.0187	3006	0.073		1 tag->n gene	1898	0.0104	94837	0.0162	3439	0.0835		1 tag->n gene	1350	0.0095	107301	0.019	2594	0.063
1bp MisMatch(Sense)								1bp MisMatch(Sense)								1bp MisMatch(Sense)								1bp MisMatch(Sense)								1bp MisMatch(Sense)								1bp MisMatch(Sense)
1 tag->1 gene	8502	0.0637	423811	0.0704	5552	0.1348		1 tag->1 gene	8537	0.0801	485299	0.0841	6273	0.1524		1 tag->1 gene	7954	0.0681	417115	0.0703	5780	0.1404		1 tag->1 gene	8269	0.0641	403958	0.0694	5652	0.1373		1 tag->1 gene	11847	0.0651	354721	0.0605	7502	0.1822		1 tag->1 gene	10133	0.0712	389852	0.0689	7020	0.1705
1 tag->n gene	1619	0.0121	86206	0.0143	2341	0.0569		1 tag->n gene	1681	0.0158	100644	0.0174	2643	0.0642		1 tag->n gene	1471	0.0126	76780	0.0129	2318	0.0563		1 tag->n gene	1536	0.0119	90809	0.0156	2355	0.0572		1 tag->n gene	2260	0.0124	93732	0.016	3183	0.0773		1 tag->n gene	1971	0.0139	111615	0.0197	2978	0.0723
Perfect Match(AntiSense)								Perfect Match(AntiSense)								Perfect Match(AntiSense)								Perfect Match(AntiSense)								Perfect Match(AntiSense)								Perfect Match(AntiSense)
1 tag->1 gene	10938	0.0819	400175	0.0665	8194	0.199		1 tag->1 gene	4862	0.0456	286518	0.0496	4258	0.1034		1 tag->1 gene	7790	0.0667	310476	0.0524	6451	0.1567		1 tag->1 gene	11519	0.0893	520554	0.0894	8735	0.2121		1 tag->1 gene	12951	0.0712	377378	0.0644	9678	0.2351		1 tag->1 gene	7597	0.0534	350146	0.0619	6305	0.1531
1 tag->n gene	898	0.0067	86356	0.0143	1701	0.0413		1 tag->n gene	605	0.0057	87145	0.0151	1207	0.0293		1 tag->n gene	759	0.0065	72573	0.0122	1475	0.0358		1 tag->n gene	931	0.0072	104672	0.018	1758	0.0427		1 tag->n gene	1066	0.0059	104152	0.0178	1999	0.0486		1 tag->n gene	769	0.0054	68925	0.0122	1519	0.0369
1bp MisMatch(AntiSense)								1bp MisMatch(AntiSense)								1bp MisMatch(AntiSense)								1bp MisMatch(AntiSense)								1bp MisMatch(AntiSense)								1bp MisMatch(AntiSense)
1 tag->1 gene	5499	0.0412	126647	0.021	3869	0.094		1 tag->1 gene	5538	0.052	322595	0.0559	4396	0.1068		1 tag->1 gene	5271	0.0451	186996	0.0315	4116	0.1		1 tag->1 gene	5461	0.0423	149496	0.0257	3979	0.0966		1 tag->1 gene	7701	0.0423	161745	0.0276	5321	0.1292		1 tag->1 gene	6749	0.0474	211668	0.0374	5195	0.1262
1 tag->n gene	785	0.0059	22056	0.0037	1139	0.0277		1 tag->n gene	906	0.0085	42077	0.0073	1502	0.0365		1 tag->n gene	766	0.0066	26642	0.0045	1209	0.0294		1 tag->n gene	744	0.0058	23862	0.0041	1075	0.0261		1 tag->n gene	1173	0.0064	32877	0.0056	1705	0.0414		1 tag->n gene	1050	0.0074	32473	0.0057	1684	0.0409
All Tag Mapping to Sense Gene	26147	0.1959	1329675	0.2209	14807	0.3596		All Tag Mapping to Sense Gene	18502	0.1736	1252107	0.2169	12784	0.3105		All Tag Mapping to Sense Gene	21634	0.1853	1151156	0.1941	14378	0.3492		All Tag Mapping to Sense Gene	26703	0.2071	1454763	0.2498	15687	0.381		All Tag Mapping to Sense Gene	33398	0.1835	1181420	0.2017	17412	0.4229		All Tag Mapping to Sense Gene	24260	0.1705	1252093	0.2213	14886	0.3615
Unambiguous Tag Mapping to Sense Gene	22977	0.1721	1153026	0.1916	12426	0.3018		Unambiguous Tag Mapping to Sense Gene	15714	0.1475	1026481	0.1778	10165	0.2469		Unambiguous Tag Mapping to Sense Gene	18872	0.1616	977578	0.1648	11901	0.289		Unambiguous Tag Mapping to Sense Gene	23581	0.1828	1254894	0.2155	13184	0.3202		Unambiguous Tag Mapping to Sense Gene	29240	0.1607	992851	0.1695	14737	0.3579		Unambiguous Tag Mapping to Sense Gene	20939	0.1472	1033177	0.1826	12201	0.2963
All Tag Mapping to Anti-Sense Gene	18120	0.1357	635234	0.1056	11390	0.2766		All Tag Mapping to Anti-Sense Gene	11911	0.1118	738335	0.1279	9217	0.2239		All Tag Mapping to Anti-Sense Gene	14586	0.1249	596687	0.1006	10800	0.2623		All Tag Mapping to Anti-Sense Gene	18655	0.1446	798584	0.1371	12085	0.2935		All Tag Mapping to Anti-Sense Gene	22891	0.1258	676152	0.1154	13585	0.3299		All Tag Mapping to Anti-Sense Gene	16165	0.1136	663212	0.1172	11292	0.2743
Unambiguous Tag Mapping to Anti-Sense Gene	16437	0.1231	526822	0.0875	9874	0.2398		Unambiguous Tag Mapping to Anti-Sense Gene	10400	0.0976	609113	0.1055	7555	0.1835		Unambiguous Tag Mapping to Anti-Sense Gene	13061	0.1119	497472	0.0839	9192	0.2232		Unambiguous Tag Mapping to Anti-Sense Gene	16980	0.1317	670050	0.1151	10517	0.2554		Unambiguous Tag Mapping to Anti-Sense Gene	20652	0.1135	539123	0.092	11856	0.2879		Unambiguous Tag Mapping to Anti-Sense Gene	14346	0.1008	561814	0.0993	9520	0.2312
All Tag Mapping to Gene (Sense & Anti-Senese)	44267	0.3316	1964909	0.3265	19023	0.462		All Tag Mapping to Gene (Sense & Anti-Senese)	30413	0.2854	1990442	0.3448	16687	0.4053		All Tag Mapping to Gene (Sense & Anti-Senese)	36220	0.3102	1747843	0.2947	18547	0.4505		All Tag Mapping to Gene (Sense & Anti-Senese)	45358	0.3517	2253347	0.387	19955	0.4847		All Tag Mapping to Gene (Sense & Anti-Senese)	56289	0.3093	1857572	0.3171	21995	0.5342		All Tag Mapping to Gene (Sense & Anti-Senese)	40425	0.2841	1915305	0.3385	19436	0.472
Unambiguous Tag Mapping to Gene (Sense & Anti-Sense)	39414	0.2952	1679848	0.2791	16574	0.4025		Unambiguous Tag Mapping to Gene (Sense & Anti-Sense)	26114	0.2451	1635594	0.2833	13867	0.3368		Unambiguous Tag Mapping to Gene (Sense & Anti-Sense)	31933	0.2735	1475050	0.2487	15970	0.3879		Unambiguous Tag Mapping to Gene (Sense & Anti-Sense)	40561	0.3145	1924944	0.3306	17448	0.4238		Unambiguous Tag Mapping to Gene (Sense & Anti-Sense)	49892	0.2742	1531974	0.2615	19424	0.4718		Unambiguous Tag Mapping to Gene (Sense & Anti-Sense)	35285	0.248	1594991	0.2819	16645	0.4043
Mapping to Genome								Mapping to Genome								Mapping to Genome								Mapping to Genome								Mapping to Genome								Mapping to Genome
Perfect Match								Perfect Match								Perfect Match								Perfect Match								Perfect Match								Perfect Match
1 tag->1 position	23585	0.1767	1695112	0.2817				1 tag->1 position	3495	0.0328	252112	0.0437				1 tag->1 position	12754	0.1092	1134971	0.1914				1 tag->1 position	22891	0.1775	1491580	0.2561				1 tag->1 position	26120	0.1435	1290917	0.2203				1 tag->1 position	10800	0.0759	608154	0.1075
1 tag->n position	818	0.0061	30989	0.0051				1 tag->n position	200	0.0019	15358	0.0027				1 tag->n position	548	0.0047	28973	0.0049				1 tag->n position	861	0.0067	34068	0.0059				1 tag->n position	979	0.0054	32201	0.0055				1 tag->n position	471	0.0033	18978	0.0034
1bp Mismatch								1bp Mismatch								1bp Mismatch								1bp Mismatch								1bp Mismatch								1bp Mismatch
1 tag->1 position	17341	0.1299	651662	0.1083				1 tag->1 position	9773	0.0917	766351	0.1328				1 tag->1 position	15131	0.1296	843998	0.1423				1 tag->1 position	14816	0.1149	577198	0.0991				1 tag->1 position	20267	0.1114	644295	0.11				1 tag->1 position	15780	0.1109	726054	0.1283
1 tag->n position	2332	0.0175	60155	0.01				1 tag->n position	1691	0.0159	113285	0.0196				1 tag->n position	2270	0.0194	97390	0.0164				1 tag->n position	2121	0.0164	61618	0.0106				1 tag->n position	2938	0.0161	80038	0.0137				1 tag->n position	2496	0.0175	108875	0.0192
Unknown Tag	45156	0.3382	1615427	0.2684				Unknown Tag	60980	0.5723	2634901	0.4565				Unknown Tag	49848	0.4269	2077551	0.3503				Unknown Tag	42920	0.3328	1405302	0.2413				Unknown Tag	75372	0.4142	1953504	0.3334				Unknown Tag	72309	0.5082	2280331	0.403
Copy Num >=2	45156	1	1615427	1				Copy Num >=2	60980	1	2634901	1				Copy Num >=2	49848	1	2077551	1				Copy Num >=2	42920	1	1405302	1				Copy Num >=2	75372	1	1953504	1				Copy Num >=2	72309	1	2280331	1
Copy Num >5	18230	0.4037	1539403	0.9529				Copy Num >5	28373	0.4653	2542336	0.9649				Copy Num >5	22562	0.4526	1999615	0.9625				Copy Num >5	18456	0.43	1336018	0.9507				Copy Num >5	31380	0.4163	1828488	0.936				Copy Num >5	32311	0.4468	2167379	0.9505
Copy Num >10	11640	0.2578	1489370	0.922				Copy Num >10	19881	0.326	2477912	0.9404				Copy Num >10	15374	0.3084	1945070	0.9362				Copy Num >10	12104	0.282	1287616	0.9163				Copy Num >10	20054	0.2661	1742290	0.8919				Copy Num >10	21777	0.3012	2087300	0.9153
Copy Num >20	7069	0.1565	1422497	0.8806				Copy Num >20	13419	0.2201	2382809	0.9043				Copy Num >20	10096	0.2025	1867341	0.8988				Copy Num >20	7571	0.1764	1220841	0.8687				Copy Num >20	11939	0.1584	1623096	0.8309				Copy Num >20	13612	0.1882	1967803	0.8629
Copy Num >50	3258	0.0721	1301728	0.8058				Copy Num >50	7198	0.118	2181759	0.828				Copy Num >50	5138	0.1031	1707566	0.8219				Copy Num >50	3541	0.0825	1092184	0.7772				Copy Num >50	5218	0.0692	1409020	0.7213				Copy Num >50	6307	0.0872	1734484	0.7606
Copy Num >100	1677	0.0371	1190800	0.7371				Copy Num >100	3882	0.0637	1947428	0.7391				Copy Num >100	2767	0.0555	1540107	0.7413				Copy Num >100	1865	0.0435	974337	0.6933				Copy Num >100	2582	0.0343	1224877	0.627				Copy Num >100	3185	0.044	1514779	0.6643
