# Supplementary material for: Digital gene expression analysis of gene expression differences within Brassica diploids and allopolyploids
Source: BMC Plant Biol. 2015 Jan 27;15:22. doi: 10.1186/s12870-015-0417-5 (PMC4312607; doi:10.1186/s12870-015-0417-5)
Supplement: Additional file 4: — List of all B. rapa genes identified by DGE. The first column represents names of the identified genes. Br_sense_raw and Br_antisense_raw mean the number of tags mapped to sense and antisense genes identified in DGE library of B. rapa. Br_sense_norm and Br_antisense_norm mean total times of detected tags per million in DGE library of B. rapa. GO Component, GO Function and GO Process mean the three main categories (cellular component, molecular function and biological process) in the GO classification, respectively. [file 12870_2015_417_MOESM4_ESM.xls]

## Sheet: Mapping results
Gene	GO_component	GO_function	GO_process	Blast_nr	Br_sense_raw	Br_sense_nom	Br_antisense_raw	Br_antisense_nom	Bg_sense_raw	Bg_sense_nom	Bg_antisense_raw	Bg_antisense_nom	Bo_sense_raw	Bo_sense_nom	Bo_antisense_raw	Bo_antisense_nom	Bn_sense_raw	Bn_sense_nom	Bn_antisense_raw	Bn_antisense_nom	Bj_sense_raw	Bj_sense_nom	Bj_antisense_raw	Bj_antisense_nom	Bc_sense_raw	Bc_sense_nom	Bc_antisense_raw	Bc_antisense_nom
Bra000003	-	-	-	gi|297823595|ref|XP_002879680.1|/7.16938e-37/hypothetical protein ARALYDRAFT_902892 [Arabidopsis lyrata subsp. lyrata]	4	0.66	2	0.33			175	30.32	3	0.51	2	0.34	11	1.89	3	0.52	9	1.54	3	0.51	4	0.71	53	9.37
Bra000007	-	GO:0046872//metal ion binding;GO:0003824//catalytic activity	-	gi|18404466|ref|NP_565865.1|/4.73466e-39/zinc finger (C3HC4-type RING finger) family protein [Arabidopsis thaliana]	7	1.16	5	0.83	13	2.25	5	0.87									6	1.02					5	0.88
Bra000011	GO:0031981//nuclear lumen;GO:0005694//chromosome	GO:0003676//nucleic acid binding;GO:0042802//identical protein binding;GO:0001071//nucleic acid binding transcription factor activity	GO:0051707//response to other organism;GO:0010038//response to metal ion;GO:0009725//response to hormone stimulus;GO:0006355//regulation of transcription, DNA-dependent;GO:0009965//leaf morphogenesis;GO:0009943//adaxial/abaxial axis specification;GO:0051301//cell division;GO:0006970//response to osmotic stress;GO:0031347//regulation of defense response	gi|297827279|ref|XP_002881522.1|/1.41511e-145/hypothetical protein ARALYDRAFT_902907 [Arabidopsis lyrata subsp. lyrata]					24	4.16	9	1.56									4	0.68	4	0.68			5	0.88
Bra000031	-	-	-	gi|297823673|ref|XP_002879719.1|/3.24868e-90/soul heme-binding family protein [Arabidopsis lyrata subsp. lyrata]	5	0.83	7	1.16	5	0.87	5	0.87	8	1.35	32	5.4	5	0.86	15	2.58	2	0.34	9	1.54	23	4.07	2	0.35
Bra000032	GO:0031410//cytoplasmic vesicle	GO:0005488//binding	-	gi|88010893|gb|ABD38869.1|/8.07274e-30/At2g37975 [Arabidopsis thaliana]			24	3.99			208	36.03			71	11.97			70	12.02	2	0.34	94	16.04			27	4.77
Bra000035	GO:0000325//plant-type vacuole	-	GO:0006996//organelle organization	gi|297827353|ref|XP_002881559.1|/0/hypothetical protein ARALYDRAFT_321506 [Arabidopsis lyrata subsp. lyrata]							17	2.95							2	0.34	2	0.34	5	0.85	2	0.35	4	0.71
Bra000036	-	-	-	gi|28950787|gb|AAO63317.1|/8.05047e-37/At2g38025 [Arabidopsis thaliana]	11	1.83			10	1.73	2	0.35	5	0.84	2	0.34	17	2.92	4	0.69	6	1.02	2	0.34	10	1.77
Bra000037	GO:0009526//plastid envelope;GO:0043234//protein complex;GO:0009532//plastid stroma	GO:0016421//CoA carboxylase activity	GO:0006631//fatty acid metabolic process	gi|254847679|gb|ACT83680.1|/0/chloroplast carboxyltransferase alpha subunit [Brassica napus]	5	0.83			2	0.35	2	0.35	5	0.84	9	1.52			2	0.34	3	0.51			7	1.24
Bra000047	GO:0009532//plastid stroma	GO:0015036//disulfide oxidoreductase activity	GO:0006811//ion transport;GO:0019725//cellular homeostasis	gi|18404699|ref|NP_565885.1|/3.41837e-86/CXIP2 (CAX-INTERACTING PROTEIN 2); electron carrier/ protein disulfide oxidoreductase [Arabidopsis thaliana]	7	1.16	202	33.56	3	0.52	400	69.29	7	1.18	335	56.49	19	3.26	575	98.74	8	1.37	282	48.13	10	1.77	264	46.66
Bra000069	GO:0043231//intracellular membrane-bounded organelle	GO:0008135//translation factor activity, nucleic acid binding;GO:0030528//transcription regulator activity;GO:0046914//transition metal ion binding	GO:0006354//transcription elongation, DNA-dependent;GO:0006412//translation;GO:0006355//regulation of transcription, DNA-dependent	gi|312283193|dbj|BAJ34462.1|/4.04712e-140/unnamed protein product [Thellungiella halophila]							3	0.52
Bra000070	-	-	-	gi|240254602|ref|NP_181391.4|/9.57975e-36/unknown protein [Arabidopsis thaliana]					2	0.35	2	0.35											3	0.51			28	4.95
Bra000085	GO:0043231//intracellular membrane-bounded organelle	GO:0046872//metal ion binding;GO:0008252//nucleotidase activity	-	gi|240254604|ref|NP_181402.4|/1.15775e-92/5'-nucleotidase/ magnesium ion binding [Arabidopsis thaliana]							21	3.64					2	0.34			4	0.68	21	3.58	2	0.35	22	3.89
Bra000089	GO:0016020//membrane	GO:0016791//phosphatase activity	-	gi|18404847|ref|NP_565895.1|/3.18608e-97/haloacid dehalogenase-like hydrolase family protein [Arabidopsis thaliana]	21	3.49	44	7.31	34	5.89	4	0.69	5	0.84	10	1.69	15	2.58	40	6.87	14	2.39	46	7.85	26	4.6	28	4.95
Bra000090	GO:0044464//cell part	GO:0046872//metal ion binding;GO:0005543//phospholipid binding	GO:0009725//response to hormone stimulus;GO:0006970//response to osmotic stress	gi|291092720|gb|ADD74397.1|/1.76055e-109/annexin 4 [Brassica juncea]			4	0.66	4	0.69	16	2.77					2	0.34			15	2.56	30	5.12	4	0.71	2	0.35
Bra000091	GO:0043231//intracellular membrane-bounded organelle	GO:0046872//metal ion binding;GO:0005543//phospholipid binding	GO:0006970//response to osmotic stress	gi|297823761|ref|XP_002879763.1|/4.92261e-129/ANNAT3 [Arabidopsis lyrata subsp. lyrata]			2	0.33			2	0.35									9	1.54			11	1.94	2	0.35
Bra000092	-	-	-	gi|297823763|ref|XP_002879764.1|/3.2766e-57/binding protein [Arabidopsis lyrata subsp. lyrata]	2	0.33	3	0.5	4	0.69	6	1.04			2	0.34	16	2.75	7	1.2			2	0.34
Bra000097	GO:0031981//nuclear lumen;GO:0000785//chromatin	GO:0003676//nucleic acid binding	GO:0006952//defense response;GO:0009908//flower development;GO:0009266//response to temperature stimulus;GO:0034728	gi|15232536|ref|NP_191019.1|/5.56941e-47/HTA11; DNA binding [Arabidopsis thaliana]					7	1.21	68	11.78											31	5.29
Bra000114	-	GO:0003676//nucleic acid binding;GO:0017111//nucleoside-triphosphatase activity;GO:0032559	GO:0006351//transcription, DNA-dependent	gi|297826111|ref|XP_002880938.1|/2.14132e-93/hypothetical protein ARALYDRAFT_481680 [Arabidopsis lyrata subsp. lyrata]	4	0.66	10	1.66	4	0.69	10	1.73	5	0.84	7	1.18	5	0.86					4	0.68	2	0.35	17	3
Bra000118	-	-	-	gi|297827499|ref|XP_002881632.1|/1.02034e-94/hypothetical protein ARALYDRAFT_482935 [Arabidopsis lyrata subsp. lyrata]	5	0.83	41	6.81			18	3.12							30	5.15	4	0.68	107	18.26			7	1.24
Bra000119	GO:0031981//nuclear lumen;GO:0009536//plastid;GO:0016020//membrane;GO:0042579//microbody;GO:0030312//external encapsulating structure	GO:0004871//signal transducer activity;GO:0016620//oxidoreductase activity, acting on the aldehyde or oxo group of donors, NAD or NADP as acceptor;GO:0004672//protein kinase activity;GO:0042802//identical protein binding;GO:0032559;GO:0043566//structure-specific DNA binding	GO:0048511//rhythmic process;GO:0003006//developmental process involved in reproduction;GO:0010118//stomatal movement;GO:0009791//post-embryonic development;GO:0016070//RNA metabolic process;GO:0006970//response to osmotic stress;GO:0048856//anatomical structure development;GO:0010038//response to metal ion;GO:0006464//protein modification process;GO:0009699//phenylpropanoid biosynthetic process;…	gi|297827501|ref|XP_002881633.1|/0/kinase family protein [Arabidopsis lyrata subsp. lyrata]			2	0.33			6	1.04	2	0.34	6	1.01			3	0.52			6	1.02			2	0.35
Bra000124	GO:0016020//membrane	-	GO:0006810//transport	gi|15225053|ref|NP_181454.1|/0/nodulin family protein [Arabidopsis thaliana]			7	1.16	4	0.69	50	8.66	5	0.84	22	3.71			19	3.26	6	1.02	41	7			8	1.41
Bra000125	-	GO:0003824//catalytic activity	GO:0044238//primary metabolic process	gi|297827509|ref|XP_002881637.1|/0/hypothetical protein ARALYDRAFT_903163 [Arabidopsis lyrata subsp. lyrata]			7	1.16			56	9.7			20	3.37			17	2.92			51	8.71			36	6.36
Bra000126	-	-	-	gi|3402679|gb|AAC28982.1|/1.02047e-141/unknown protein [Arabidopsis thaliana]			2	0.33	6	1.04	80	13.86			2	0.34	2	0.34			2	0.34	15	2.56			28	4.95
Bra000128	-	-	-	gi|240254606|ref|NP_181462.4|/0/unknown protein [Arabidopsis thaliana]							15	2.6									3	0.51	5	0.85
Bra000131	-	GO:0046914//transition metal ion binding	GO:0009416//response to light stimulus	gi|15233732|ref|NP_195531.1|/0/FRS5 (FAR1-related sequence 5); zinc ion binding [Arabidopsis thaliana]			12	1.99			4	0.69	4	0.67	4	0.67			25	4.29	7	1.19	55	9.39	2	0.35
Bra000136	-	GO:0042626//ATPase activity, coupled to transmembrane movement of substances;GO:0000166//nucleotide binding	GO:0009987//cellular process;GO:0006810//transport	gi|297827549|ref|XP_002881657.1|/0/At2g39480/F12L6.14 [Arabidopsis lyrata subsp. lyrata]			15	2.49			60	10.39	2	0.34	16	2.7			26	4.46			31	5.29	2	0.35	33	5.83
Bra000142	GO:0005618//cell wall	-	GO:0000902//cell morphogenesis;GO:0009827//plant-type cell wall modification	gi|15225530|ref|NP_181500.1|/4.01384e-81/ATEXPA4 (ARABIDOPSIS THALIANA EXPANSIN A4) [Arabidopsis thaliana]	3	0.5	47	7.81			34	5.89			18	3.04	2	0.34	7	1.2	11	1.88	56	9.56			18	3.18
Bra000149	-	GO:0008905	GO:0019852//L-ascorbic acid metabolic process;GO:0006952//defense response;GO:0010035//response to inorganic substance;GO:0009719;GO:0006970//response to osmotic stress;GO:0009250//glucan biosynthetic process	gi|312282543|dbj|BAJ34137.1|/1.40048e-123/unnamed protein product [Thellungiella halophila]	171	28.41	4	0.66	548	94.93	15	2.6	356	60.03	12	2.02	68	11.68	4	0.69	130	22.19	5	0.85	447	79.01	9	1.59
Bra000152	GO:0009536//plastid	GO:0046872//metal ion binding	-	gi|145360806|ref|NP_181513.3|/3.22427e-146/DAR2 (DA1-RELATED PROTEIN 2); zinc ion binding [Arabidopsis thaliana]			12	1.99	2	0.35	3	0.52			3	0.51			12	2.06			9	1.54	2	0.35	4	0.71
Bra000154	GO:0031224//intrinsic to membrane	GO:0015175//neutral amino acid transmembrane transporter activity	GO:0003333//amino acid transmembrane transport;GO:0015804//neutral amino acid transport	gi|15225591|ref|NP_181518.1|/9.57455e-120/PROT1 (PROLINE TRANSPORTER 1); L-proline transmembrane transporter/ amino acid transmembrane transporter [Arabidopsis thaliana]	98	16.28	6	1	41	7.1	9	1.56	50	8.43	7	1.18	30	5.15	9	1.55	159	27.14	13	2.22	65	11.49
Bra000156	GO:0031461//cullin-RING ubiquitin ligase complex	GO:0005488//binding;GO:0019787//small conjugating protein ligase activity	GO:0043161//proteasomal ubiquitin-dependent protein catabolic process;GO:0006952//defense response;GO:0051707//response to other organism;GO:0009719;GO:0009611//response to wounding;GO:0009908//flower development;GO:0007165//signal transduction;GO:0009639//response to red or far red light	gi|149939499|gb|ABR45956.1|/0/coronitine insensitive 1 [Arabidopsis lyrata]	4	0.66	4	0.66	2	0.35	4	0.69	5	0.84	2	0.34	14	2.4	3	0.52	5	0.85	3	0.51	2	0.35
Bra000161	-	-	-	-	4	0.66					2	0.35			2	0.34	2	0.34	3	0.52							3	0.53
Bra000171	-	-	-	gi|297823933|ref|XP_002879849.1|/6.08068e-115/hypothetical protein ARALYDRAFT_483061 [Arabidopsis lyrata subsp. lyrata]	2	0.33	2	0.33			2	0.35	8	1.35	3	0.51	4	0.69	2	0.34	4	0.68	5	0.85	4	0.71
Bra000176	-	-	-	gi|297836450|ref|XP_002886107.1|/1.05875e-28/predicted protein [Arabidopsis lyrata subsp. lyrata]							5	0.87
Bra000179	-	GO:0008415//acyltransferase activity	-	gi|15225663|ref|NP_181552.1|/0/transferase family protein [Arabidopsis thaliana]			2	0.33	2	0.35	4	0.69											3	0.51			3	0.53
Bra000194	GO:0044464//cell part	-	GO:0000902//cell morphogenesis;GO:0009827//plant-type cell wall modification	gi|297827697|ref|XP_002881731.1|/5.30697e-70/ATEXPA8 [Arabidopsis lyrata subsp. lyrata]	2	0.33	17	2.82			17	2.95			2	0.34			18	3.09			13	2.22			16	2.83
Bra000197	-	-	-	gi|297827701|ref|XP_002881733.1|/1.54556e-54/hypothetical protein ARALYDRAFT_483121 [Arabidopsis lyrata subsp. lyrata]			13	2.16			120	20.79			35	5.9			46	7.9			10	1.71			12	2.12
Bra000200	-	-	-	gi|297824009|ref|XP_002879887.1|/0/hypothetical protein ARALYDRAFT_903365 [Arabidopsis lyrata subsp. lyrata]			10	1.66			8	1.39							13	2.23			12	2.05			6	1.06
Bra000201	-	GO:0005488//binding	-	gi|110741183|dbj|BAF02142.1|/7.8575e-75/hypothetical protein [Arabidopsis thaliana]			16	2.66	4	0.69	51	8.84			2	0.34			19	3.26			28	4.78			14	2.47
Bra000207	GO:0030312//external encapsulating structure	GO:0046914//transition metal ion binding	-	gi|297824021|ref|XP_002879893.1|/1.98655e-127/ring-H2 finger C1A [Arabidopsis lyrata subsp. lyrata]	6	1					10	1.73			5	0.84	14	2.4			13	2.22	7	1.19			6	1.06
Bra000224	GO:0043231//intracellular membrane-bounded organelle	GO:0005488//binding	GO:0048511//rhythmic process;GO:0009755//hormone-mediated signaling pathway;GO:0044237//cellular metabolic process	gi|15227325|ref|NP_181663.1|/2.49722e-30/ATRR3 (RESPONSE REGULATOR 3); transcription regulator/ two-component response regulator [Arabidopsis thaliana]							5	0.87	2	0.34	2	0.34
Bra000227	GO:0044424//intracellular part	GO:0005488//binding	GO:0006950//response to stress;GO:0009642//response to light intensity	gi|312282917|dbj|BAJ34324.1|/1.88882e-47/unnamed protein product [Thellungiella halophila]	331	55	29	4.82	4863	842.45	84	14.55	18	3.04	33	5.56	2076	356.51	45	7.73	770	131.43	57	9.73	31	5.48	16	2.83
Bra000230	GO:0005576//extracellular region;GO:0031410//cytoplasmic vesicle;GO:0043231//intracellular membrane-bounded organelle	GO:0004091//carboxylesterase activity;GO:0016790//thiolester hydrolase activity	GO:0010038//response to metal ion	gi|255637449|gb|ACU19052.1|/2.70066e-88/unknown [Glycine max]	2	0.33	21	3.49			71	12.3	7	1.18	158	26.64	5	0.86	41	7.04	4	0.68	81	13.83			57	10.07
Bra000234	GO:0009536//plastid	GO:0016667//oxidoreductase activity, acting on a sulfur group of donors;GO:0005488//binding;GO:0030234//enzyme regulator activity;GO:0016209//antioxidant activity	GO:0015995//chlorophyll biosynthetic process;GO:0019725//cellular homeostasis;GO:0044093;GO:0010962//regulation of glucan biosynthetic process	gi|18405775|ref|NP_565954.1|/5.32749e-107/NTRC (NADPH-DEPENDENT THIOREDOXIN REDUCTASE C); thioredoxin-disulfide reductase [Arabidopsis thaliana]	10	1.66	4	0.66			2	0.35	10	1.69			10	1.72			4	0.68	5	0.85			2	0.35
Bra000236	-	GO:0017111//nucleoside-triphosphatase activity;GO:0000166//nucleotide binding	-	gi|20196947|gb|AAM14842.1|/3.64214e-107/putative ABC transporter [Arabidopsis thaliana]							2	0.35					3	0.52
Bra000239	-	-	-	gi|75097651|sp|O22944.1|NTAQ1_ARATH/1.18734e-84/RecName: Full=Protein N-terminal glutamine amidohydrolase; AltName: Full=Protein NH2-terminal glutamine deamidase; Short=N-terminal Gln amidase; Short=Nt(Q)-amidase	5	0.83					6	1.04	4	0.67			21	3.61	3	0.52	2	0.34			5	0.88
Bra000240	GO:0030312//external encapsulating structure	-	-	gi|2335100|gb|AAC02770.1|/0/expressed protein [Arabidopsis thaliana]			2	0.33			55	9.53			2	0.34			10	1.72	2	0.34	13	2.22			23	4.07
Bra000243	-	GO:0001071//nucleic acid binding transcription factor activity	GO:0006351//transcription, DNA-dependent	gi|312281551|dbj|BAJ33641.1|/1.25639e-22/unnamed protein product [Thellungiella halophila]	31	5.15					2	0.35	63	10.62			23	3.95			13	2.22			88	15.55
Bra000245	-	GO:0046914//transition metal ion binding;GO:0001071//nucleic acid binding transcription factor activity	GO:0009913//epidermal cell differentiation;GO:0006351//transcription, DNA-dependent	gi|297824157|ref|XP_002879961.1|/1.14509e-86/hypothetical protein ARALYDRAFT_903538 [Arabidopsis lyrata subsp. lyrata]							2	0.35
Bra000250	-	-	-	gi|297827871|ref|XP_002881818.1|/9.78225e-64/zinc finger family protein [Arabidopsis lyrata subsp. lyrata]			2	0.33			8	1.39											2	0.34
Bra000260	GO:0042579//microbody	GO:0046914//transition metal ion binding;GO:0016641//oxidoreductase activity, acting on the CH-NH2 group of donors, oxygen as acceptor;GO:0048037//cofactor binding	GO:0006807//nitrogen compound metabolic process	gi|297827947|ref|XP_002881856.1|/0/hypothetical protein ARALYDRAFT_903619 [Arabidopsis lyrata subsp. lyrata]					2	0.35	155	26.85	4	0.67			2	0.34			2	0.34	3	0.51	2	0.35	2	0.35
Bra000277	-	GO:0004702//receptor signaling protein serine/threonine kinase activity;GO:0032559	GO:0006464//protein modification process;GO:0023052//signaling	gi|18406088|ref|NP_565989.1|/0/ATMPK20; MAP kinase [Arabidopsis thaliana]			5	0.83			29	5.02			2	0.34			18	3.09			14	2.39			6	1.06
Bra000281	-	-	-	gi|297827997|ref|XP_002881881.1|/8.29296e-107/DNA-binding family protein [Arabidopsis lyrata subsp. lyrata]							3	0.52									8	1.37			16	2.83
Bra000282	-	GO:0003676//nucleic acid binding;GO:0001071//nucleic acid binding transcription factor activity	GO:0006351//transcription, DNA-dependent;GO:0032501//multicellular organismal process	gi|312281787|dbj|BAJ33759.1|/7.6713e-54/unnamed protein product [Thellungiella halophila]							17	2.95			2	0.34							3	0.51			10	1.77
Bra000285	GO:0009532//plastid stroma;GO:0030529//ribonucleoprotein complex	GO:0003723//RNA binding;GO:0005198//structural molecule activity	GO:0010467//gene expression	gi|297824271|ref|XP_002880018.1|/1.04676e-112/50S ribosomal protein L3 [Arabidopsis lyrata subsp. lyrata]	400	66.46	14	2.33	1315	227.81	2	0.35	572	96.45			1034	177.57	43	7.38	489	83.47	19	3.24	387	68.4
Bra000297	GO:0043231//intracellular membrane-bounded organelle;GO:0044444//cytoplasmic part	-	-	gi|297828017|ref|XP_002881891.1|/9.14871e-62/hypothetical protein ARALYDRAFT_322000 [Arabidopsis lyrata subsp. lyrata]	10	1.66	285	47.36			86	14.9	8	1.35	208	35.07	6	1.03	390	66.97	6	1.02	236	40.28	10	1.77	398	70.35
Bra000300	GO:0043231//intracellular membrane-bounded organelle	-	-	gi|297828027|ref|XP_002881896.1|/2.34703e-102/hypothetical protein ARALYDRAFT_483439 [Arabidopsis lyrata subsp. lyrata]	2	0.33	18	2.99	4	0.69	19	3.29	8	1.35	31	5.23	8	1.37	13	2.23	2	0.34	7	1.19	9	1.59	15	2.65
Bra000301	GO:0043231//intracellular membrane-bounded organelle	-	-	gi|107738118|gb|ABF83640.1|/4.4227e-58/At2g43340 [Arabidopsis thaliana]	569	94.55	12	1.99	12	2.08	180	31.18	354	59.69	8	1.35	525	90.16	8	1.37	102	17.41	21	3.58	120	21.21	16	2.83
Bra000303	GO:0043231//intracellular membrane-bounded organelle	GO:0046914//transition metal ion binding;GO:0051540;GO:0016783//sulfurtransferase activity	GO:0006768//biotin metabolic process	gi|297828031|ref|XP_002881898.1|/4.73277e-102/hypothetical protein ARALYDRAFT_903720 [Arabidopsis lyrata subsp. lyrata]			3	0.5	2	0.35	2	0.35	2	0.34							2	0.34	11	1.88	3	0.53	2	0.35
Bra000305	GO:0043231//intracellular membrane-bounded organelle	GO:0046914//transition metal ion binding;GO:0016812//hydrolase activity, acting on carbon-nitrogen (but not peptide) bonds, in cyclic amides;GO:0016790//thiolester hydrolase activity	GO:0016999//antibiotic metabolic process;GO:0006089//lactate metabolic process	gi|297828043|ref|XP_002881904.1|/4.96765e-50/glyoxalase 2-1 [Arabidopsis lyrata subsp. lyrata]			46	7.64			50	8.66			71	11.97	3	0.52	156	26.79			105	17.92			124	21.92
Bra000310	GO:0005618//cell wall;GO:0005576//extracellular region	GO:0004553//hydrolase activity, hydrolyzing O-glycosyl compounds;GO:0030247//polysaccharide binding	GO:0006026	gi|297828065|ref|XP_002881915.1|/3.31932e-71/hypothetical protein ARALYDRAFT_346169 [Arabidopsis lyrata subsp. lyrata]			21	3.49	2	0.35	7	1.21			13	2.19			4	0.69	3	0.51	33	5.63			26	4.6
Bra000312	GO:0005576//extracellular region	GO:0016798//hydrolase activity, acting on glycosyl bonds	GO:0009056//catabolic process;GO:0005975//carbohydrate metabolic process;GO:0043170	gi|297828073|ref|XP_002881919.1|/2.25973e-53/glycoside hydrolase family 19 protein [Arabidopsis lyrata subsp. lyrata]			2	0.33	2	0.35	18	3.12			3	0.51							11	1.88			9	1.59
Bra000321	GO:0009532//plastid stroma	GO:0046872//metal ion binding;GO:0016215	GO:0006952//defense response;GO:0006633//fatty acid biosynthetic process;GO:0009694//jasmonic acid metabolic process;GO:0009867//jasmonic acid mediated signaling pathway;GO:0009863//salicylic acid mediated signaling pathway;GO:0002252	gi|134943|sp|P29108.1|STAD_BRANA/0/RecName: Full=Acyl-[acyl-carrier-protein] desaturase, chloroplastic; AltName: Full=Stearoyl-ACP desaturase; Flags: Precursor	146	24.26	20	3.32	2	0.35	2	0.35	166	27.99			22	3.78	15	2.58	41	7	25	4.27	240	42.42	11	1.94
Bra000328	GO:0016020//membrane;GO:0030312//external encapsulating structure	GO:0003779//actin binding	GO:0007010//cytoskeleton organization	gi|15224360|ref|NP_181908.1|/0/formin homology 2 domain-containing protein / FH2 domain-containing protein [Arabidopsis thaliana]	2	0.33					2	0.35					2	0.34
Bra000329	-	GO:0035251//UDP-glucosyltransferase activity	GO:0009072//aromatic amino acid family metabolic process;GO:0032787//monocarboxylic acid metabolic process	gi|15224368|ref|NP_181910.1|/0/UGT74F2 (UDP-GLUCOSYLTRANSFERASE 74F2); UDP-glucose:4-aminobenzoate acylglucosyltransferase/ UDP-glucosyltransferase/ UDP-glycosyltransferase/ transferase, transferring glycosyl groups / transferase, transferring hexosyl groups [Arabidopsis thaliana]					67	11.61	3	0.52							3	0.52							2	0.35
Bra000335	GO:0043231//intracellular membrane-bounded organelle	-	-	gi|42570420|ref|NP_850405.2|/6.75351e-47/OEP37; ion channel [Arabidopsis thaliana]	6	1	76	12.63	11	1.91	330	57.17	5	0.84	128	21.58	14	2.4	173	29.71			77	13.14	14	2.47	219	38.71
Bra000339	GO:0016020//membrane	-	GO:0009414//response to water deprivation;GO:0003006//developmental process involved in reproduction;GO:0010038//response to metal ion	gi|297824395|ref|XP_002880080.1|/6.59913e-150/predicted protein [Arabidopsis lyrata subsp. lyrata]	73	12.13	2	0.33	63	10.91	4	0.69	76	12.81	5	0.84	177	30.4	4	0.69	167	28.51	4	0.68	49	8.66	13	2.3
Bra000342	-	-	-	gi|297824405|ref|XP_002880085.1|/1.3617e-158/hypothetical protein ARALYDRAFT_483537 [Arabidopsis lyrata subsp. lyrata]			8	1.33	19	3.29	6	1.04					2	0.34	54	9.27	2	0.34	17	2.9			3	0.53
Bra000347	GO:0031410//cytoplasmic vesicle	-	-	gi|3128168|gb|AAC16072.1|/2.53074e-124/expressed protein [Arabidopsis thaliana]	29	4.82	2	0.33	109	18.88	2	0.35	25	4.22	2	0.34	48	8.24			45	7.68			138	24.39	4	0.71
Bra000351	GO:0030312//external encapsulating structure;GO:0009536//plastid	GO:0046912//transferase activity, transferring acyl groups, acyl groups converted into alkyl on transfer;GO:0046914//transition metal ion binding;GO:0032559	GO:0010038//response to metal ion;GO:0009060//aerobic respiration	gi|30689693|ref|NP_850415.1|/8.9479e-39/ATCS; ATP binding / ATP citrate synthase/ citrate (SI)-synthase [Arabidopsis thaliana]	2	0.33	30	4.98	3	0.52	5	0.87			46	7.76	6	1.03	20	3.43			22	3.76			21	3.71
Bra000359	GO:0043231//intracellular membrane-bounded organelle	GO:0004672//protein kinase activity	GO:0009648//photoperiodism;GO:0007623//circadian rhythm	gi|297828187|ref|XP_002881976.1|/1.72143e-56/hypothetical protein ARALYDRAFT_483599 [Arabidopsis lyrata subsp. lyrata]			48	7.98			203	35.17							89	15.28			74	12.63			114	20.15
Bra000361	-	GO:0005488//binding	GO:0007049//cell cycle	gi|297828191|ref|XP_002881978.1|/1.92807e-51/CYCP4_1 [Arabidopsis lyrata subsp. lyrata]			4	0.66			19	3.29			8	1.35			8	1.37			14	2.39			16	2.83
Bra000365	-	-	-	gi|297828201|ref|XP_002881983.1|/1.81533e-167/predicted protein [Arabidopsis lyrata subsp. lyrata]	26	4.32	9	1.5	2	0.35	6	1.04	34	5.73	2	0.34	17	2.92	2	0.34	31	5.29	15	2.56	6	1.06	17	3
Bra000375	GO:0043231//intracellular membrane-bounded organelle	GO:0004468//lysine N-acetyltransferase activity;GO:0046914//transition metal ion binding;GO:0001071//nucleic acid binding transcription factor activity	GO:0010074//maintenance of meristem identity;GO:0006351//transcription, DNA-dependent;GO:0000904//cell morphogenesis involved in differentiation	gi|15225417|ref|NP_182041.1|/0/scarecrow transcription factor family protein [Arabidopsis thaliana]			75	12.46	5	0.87	40	6.93	3	0.51					49	8.41	2	0.34	127	21.68	9	1.59	28	4.95
Bra000376	GO:0005773//vacuole	GO:0004871//signal transducer activity;GO:0015631//tubulin binding	GO:0031669//cellular response to nutrient levels	gi|297824561|ref|XP_002880163.1|/1.36732e-37/At2g45170/T14P1.2 [Arabidopsis lyrata subsp. lyrata]	366	60.81	33	5.48	1880	325.68	268	46.43	1818	306.54	109	18.38	1108	190.28	62	10.65	542	92.51	64	10.92	490	86.61	28	4.95
Bra000383	GO:0031090//organelle membrane	-	-	gi|15225441|ref|NP_182051.1|/0/unknown protein [Arabidopsis thaliana]							2	0.35	3	0.51			4	0.69
Bra000384	GO:0009536//plastid	GO:0016765//transferase activity, transferring alkyl or aryl (other than methyl) groups	GO:0008652//cellular amino acid biosynthetic process;GO:0043650;GO:0006575//cellular modified amino acid metabolic process	gi|46095337|gb|AAS80163.1|/3.28484e-109/5-enolpyruvylshikimate-3-phosphate synthase [Brassica rapa subsp. campestris]	15	2.49	4	0.66			18	3.12			4	0.67	8	1.37	3	0.52	18	3.07	11	1.88			4	0.71
Bra000385	GO:0044464//cell part	GO:0048037//cofactor binding;GO:0016857//racemase and epimerase activity, acting on carbohydrates and derivatives	GO:0006139//nucleobase, nucleoside, nucleotide and nucleic acid metabolic process	gi|15225451|ref|NP_182056.1|/0/GAE4 (UDP-D-GLUCURONATE 4-EPIMERASE 4); binding / catalytic/ coenzyme binding / racemase and epimerase, acting on carbohydrates and derivatives [Arabidopsis thaliana]	5	0.83			7	1.21	2	0.35	7	1.18			8	1.37			12	2.05			9	1.59
Bra000386	-	-	-	gi|297828243|ref|XP_002882004.1|/2.28468e-63/hypothetical protein ARALYDRAFT_903971 [Arabidopsis lyrata subsp. lyrata]							42	7.28											11	1.88			7	1.24
Bra000390	GO:0043231//intracellular membrane-bounded organelle	GO:0004497//monooxygenase activity;GO:0005506//iron ion binding	GO:0008152//metabolic process	gi|15225499|ref|NP_182075.1|/0/CYP704A2; electron carrier/ heme binding / iron ion binding / monooxygenase/ oxygen binding [Arabidopsis thaliana]					3	0.52	4	0.69	2	0.34	3	0.51			2	0.34	2	0.34	4	0.68
Bra000393	GO:0043231//intracellular membrane-bounded organelle	GO:0001071//nucleic acid binding transcription factor activity;GO:0003677//DNA binding;GO:0005515//protein binding	GO:0009725//response to hormone stimulus;GO:0006606//protein import into nucleus;GO:0009908//flower development;GO:0010074//maintenance of meristem identity;GO:0006351//transcription, DNA-dependent;GO:0006950//response to stress	gi|297828283|ref|XP_002882024.1|/5.44758e-25/hypothetical protein ARALYDRAFT_904011 [Arabidopsis lyrata subsp. lyrata]							45	7.8			7	1.18							27	4.61			11	1.94
Bra000394	-	GO:0003824//catalytic activity	-	gi|297828285|ref|XP_002882025.1|/4.02068e-90/hypothetical protein ARALYDRAFT_483703 [Arabidopsis lyrata subsp. lyrata]			11	1.83			39	6.76			2	0.34			37	6.35			34	5.8			16	2.83
Bra000396	GO:0031090//organelle membrane;GO:0042579//microbody	-	GO:0006631//fatty acid metabolic process;GO:0006996//organelle organization	gi|71034441|gb|AAZ20121.1|/2.838e-134/putative shrunken seed protein [Brassica napus]			5	0.83			48	8.32			2	0.34			4	0.69	2	0.34	13	2.22			16	2.83
Bra000398	GO:0015935//small ribosomal subunit;GO:0016020//membrane;GO:0030312//external encapsulating structure	GO:0043169//cation binding;GO:0005198//structural molecule activity	GO:0010467//gene expression;GO:0022613//ribonucleoprotein complex biogenesis	gi|217075654|gb|ACJ86187.1|/3.58035e-18/unknown [Medicago truncatula]							4	0.69			2	0.34			4	0.69							4	0.71
Bra000401	GO:0031231;GO:0009536//plastid	GO:0005515//protein binding	GO:0007031//peroxisome organization	gi|297824623|ref|XP_002880194.1|/3.86312e-54/peroxisomal biogenesis factor 11 family protein [Arabidopsis lyrata subsp. lyrata]	99	16.45	28	4.65			9	1.56	210	35.41	12	2.02	265	45.51	29	4.98	42	7.17	12	2.05	190	33.58	25	4.42
Bra000405	-	-	-	gi|79577360|ref|NP_182118.3|/9.77605e-129/unknown protein [Arabidopsis thaliana]			8	1.33			8	1.39			2	0.34			4	0.69							6	1.06
Bra000410	-	GO:0019787//small conjugating protein ligase activity	GO:0019941//modification-dependent protein catabolic process;GO:0032446//protein modification by small protein conjugation	gi|18406950|ref|NP_566062.1|/2.86063e-43/UBC6 (ubiquitin-conjugating enzyme 6); ubiquitin-protein ligase [Arabidopsis thaliana]			2	0.33			3	0.52							5	0.86	2	0.34	3	0.51	3	0.53	7	1.24
Bra000412	-	GO:0004672//protein kinase activity;GO:0000166//nucleotide binding	GO:0006464//protein modification process	gi|297842950|ref|XP_002889356.1|/1.14533e-52/predicted protein [Arabidopsis lyrata subsp. lyrata]			18	2.99			20	3.46			30	5.06			6	1.03	2	0.34	36	6.14	2	0.35	35	6.19
Bra000427	-	GO:0016301//kinase activity	GO:0006796//phosphate metabolic process	gi|297828377|ref|XP_002882071.1|/0/phosphatidylinositol 3-and 4-kinase family protein [Arabidopsis lyrata subsp. lyrata]	4	0.66	64	10.63	6	1.04	27	4.68	2	0.34	139	23.44	4	0.69	49	8.41	6	1.02	25	4.27			43	7.6
Bra000432	GO:0031090//organelle membrane;GO:0043231//intracellular membrane-bounded organelle	GO:0046915//transition metal ion transmembrane transporter activity;GO:0008509//anion transmembrane transporter activity	GO:0010035//response to inorganic substance;GO:0006829//zinc ion transport	gi|32274627|gb|AAO83659.1|/2.12224e-177/cation-efflux transporter [Brassica juncea]					3	0.52	6	1.04									167	28.51					2	0.35
Bra000435	-	-	-	gi|240254666|ref|NP_182217.4|/9.66391e-59/unknown protein [Arabidopsis thaliana]	27	4.49	24	3.99			5	0.87	4	0.67			6	1.03	3	0.52	2	0.34	25	4.27	7	1.24	2	0.35
Bra000442	GO:0044459//plasma membrane part;GO:0044420//extracellular matrix part;GO:0043231//intracellular membrane-bounded organelle	GO:0015301//anion:anion antiporter activity;GO:0015562//efflux transmembrane transporter activity;GO:0015103//inorganic anion transmembrane transporter activity	GO:0006820//anion transport;GO:0010035//response to inorganic substance;GO:0034220//ion transmembrane transport	gi|285803970|gb|ADC35526.1|/0/boron transporter [Brassica napus]			3	0.5	2	0.35	20	3.46	2	0.34	3	0.51			4	0.69	2	0.34	10	1.71			5	0.88
Bra000450	GO:0031224//intrinsic to membrane;GO:0005746//mitochondrial respiratory chain	GO:0015002//heme-copper terminal oxidase activity	GO:0022904//respiratory electron transport chain	gi|297789530|ref|XP_002862722.1|/1.93554e-23/cytochrome c oxidase subunit VC family protein [Arabidopsis lyrata subsp. lyrata]	11	1.83	7	1.16	58	10.05	16	2.77			34	5.73	38	6.53	4	0.69	52	8.88	5	0.85	12	2.12	9	1.59
Bra000454	GO:0005618//cell wall;GO:0043231//intracellular membrane-bounded organelle;GO:0044444//cytoplasmic part;GO:0031090//organelle membrane	GO:0016853//isomerase activity	GO:0010038//response to metal ion;GO:0048229//gametophyte development;GO:0033554//cellular response to stress;GO:0003006//developmental process involved in reproduction	gi|15226610|ref|NP_182269.1|/1.30615e-90/UNE5 (UNFERTILIZED EMBRYO SAC 5); protein disulfide isomerase [Arabidopsis thaliana]			8	1.33			17	2.95			13	2.19			18	3.09			25	4.27			3	0.53
Bra000460	-	GO:0003824//catalytic activity;GO:0005488//binding	-	gi|312281935|dbj|BAJ33833.1|/1.12154e-73/unnamed protein product [Thellungiella halophila]	289	48.02	2	0.33	628	108.79	4	0.69	208	35.07			541	92.91	2	0.34	365	62.3			626	110.65	5	0.88
Bra000465	-	-	-	gi|297806821|ref|XP_002871294.1|/4.13011e-179/mitochondrial transcription termination factor family protein [Arabidopsis lyrata subsp. lyrata]			6	1			7	1.21			3	0.51			6	1.03			13	2.22			28	4.95
Bra000469	GO:0044464//cell part	GO:0017111//nucleoside-triphosphatase activity	-	gi|3420057|gb|AAC31858.1|/0/putative ABC transporter [Arabidopsis thaliana]							2	0.35
Bra000474	GO:0016020//membrane;GO:0044424//intracellular part	GO:0042277//peptide binding;GO:0016765//transferase activity, transferring alkyl or aryl (other than methyl) groups	GO:0009404//toxin metabolic process;GO:0006950//response to stress	gi|312283217|dbj|BAJ34474.1|/2.58095e-110/unnamed protein product [Thellungiella halophila]	1167	193.91	265	44.03	282	48.85	43	7.45	564	95.1	115	19.39	1423	244.37	316	54.27	952	162.5	127	21.68	3321	586.99	717	126.73
Bra000475	GO:0008287//protein serine/threonine phosphatase complex	GO:0043169//cation binding;GO:0004721//phosphoprotein phosphatase activity	GO:0006464//protein modification process	gi|158828312|gb|ABW81187.1|/8.86595e-135/serine-threonine-protein-phosphatase1 [Arabidopsis cebennensis]					157	27.2	6	1.04									20	3.41	5	0.85	32	5.66
Bra000480	-	GO:0005488//binding	-	gi|30684032|ref|NP_180450.2|/0/ankyrin repeat family protein [Arabidopsis thaliana]	7	1.16	31	5.15	2	0.35	125	21.65	2	0.34	54	9.11	14	2.4	396	68	4	0.68	109	18.61			44	7.78
Bra000494	-	-	-	gi|18401727|ref|NP_029426.1|/1.96243e-127/SAND family protein [Arabidopsis thaliana]	60	9.97			97	16.8	3	0.52	28	4.72			54	9.27	2	0.34	80	13.66			86	15.2
Bra000498	GO:0009526//plastid envelope;GO:0005840//ribosome;GO:0009532//plastid stroma;GO:0005576//extracellular region	GO:0005515//protein binding;GO:0032559	GO:0006457//protein folding;GO:0007275//multicellular organismal development;GO:0009657//plastid organization	gi|1351030|sp|P21239.2|RUB1_BRANA/0/RecName: Full=RuBisCO large subunit-binding protein subunit alpha, chloroplastic; AltName: Full=60 kDa chaperonin subunit alpha; AltName: Full=CPN-60 alpha; Flags: Precursor	55	9.14	2	0.33	14	2.43	8	1.39	61	10.29	7	1.18	71	12.19	5	0.86	56	9.56	15	2.56	62	10.96	22	3.89
Bra000499	-	-	-	gi|297826157|ref|XP_002880961.1|/2.16475e-108/hypothetical protein ARALYDRAFT_481716 [Arabidopsis lyrata subsp. lyrata]	2	0.33			7	1.21	7	1.21					6	1.03	2	0.34	4	0.68	2	0.34	7	1.24	2	0.35
Bra000501	GO:0005840//ribosome;GO:0016020//membrane;GO:0009536//plastid;GO:0031981//nuclear lumen	GO:0005198//structural molecule activity	GO:0006950//response to stress;GO:0006412//translation	gi|238479374|ref|NP_001154535.1|/1.32262e-18/60S acidic ribosomal protein P2 (RPP2A) [Arabidopsis thaliana]			7	1.16			2	0.35			10	1.69			2	0.34	2	0.34	23	3.93			2	0.35
Bra000503	GO:0005770//late endosome	GO:0042623//ATPase activity, coupled;GO:0032559	GO:0006810//transport;GO:0000904//cell morphogenesis involved in differentiation;GO:0006996//organelle organization	gi|297826199|ref|XP_002880982.1|/5.8632e-108/hypothetical protein ARALYDRAFT_481753 [Arabidopsis lyrata subsp. lyrata]	15	2.49	2	0.33	11	1.91	2	0.35	13	2.19	16	2.7	5	0.86			5	0.85			16	2.83
Bra000507	GO:0009536//plastid	GO:0051536//iron-sulfur cluster binding;GO:0043169//cation binding	GO:0006091//generation of precursor metabolites and energy	gi|297826083|ref|XP_002880924.1|/6.12825e-72/hypothetical protein ARALYDRAFT_901657 [Arabidopsis lyrata subsp. lyrata]	24	3.99	2	0.33			23	3.98			10	1.69	32	5.5	3	0.52	41	7	13	2.22			8	1.41
Bra000517	-	-	-	gi|297826045|ref|XP_002880905.1|/2.16089e-121/F-box family protein [Arabidopsis lyrata subsp. lyrata]	16	2.66	19	3.16	4	0.69	2	0.35	5	0.84	5	0.84	15	2.58	3	0.52	4	0.68	4	0.68	2	0.35
Bra000528	GO:0043231//intracellular membrane-bounded organelle	GO:0003676//nucleic acid binding;GO:0001071//nucleic acid binding transcription factor activity	GO:0006952//defense response;GO:0000160//two-component signal transduction system (phosphorelay);GO:0009725//response to hormone stimulus;GO:0009756//carbohydrate mediated signaling;GO:0010039//response to iron ion;GO:0006351//transcription, DNA-dependent	gi|312282171|dbj|BAJ33951.1|/0/unnamed protein product [Thellungiella halophila]	4	0.66	9	1.5	2	0.35	59	10.22			2	0.34			7	1.2	10	1.71	14	2.39	3	0.53	5	0.88
Bra000529	GO:0043234//protein complex	GO:0005488//binding	GO:0009057//macromolecule catabolic process;GO:0000338//protein deneddylation;GO:0009639//response to red or far red light	gi|308799219|ref|XP_003074390.1|/4.2915e-113/putative COP9 signalosome complex subunit 2 (ISS) [Ostreococcus tauri]	129	21.43			195	33.78	2	0.35	259	43.67			261	44.82	2	0.34	150	25.6			238	42.07
Bra000534	GO:0043231//intracellular membrane-bounded organelle	GO:0016833//oxo-acid-lyase activity	-	gi|225435868|ref|XP_002263865.1|/3.68152e-93/PREDICTED: hypothetical protein [Vitis vinifera]	250	41.54	15	2.49	242	41.92	5	0.87	142	23.94	6	1.01	159	27.3	11	1.89	179	30.55	12	2.05	118	20.86	3	0.53
Bra000539	GO:0043231//intracellular membrane-bounded organelle	-	GO:0009267//cellular response to starvation	gi|297822225|ref|XP_002878995.1|/1.22334e-64/SPX domain-containing protein [Arabidopsis lyrata subsp. lyrata]	124	20.6	10	1.66	129	22.35	7	1.21	93	15.68	4	0.67	84	14.43	2	0.34	160	27.31	8	1.37	133	23.51	6	1.06
Bra000543	GO:0016020//membrane	GO:0005215//transporter activity	-	gi|15225319|ref|NP_180219.1|/6.06031e-163/PDE135 (pigment defective embryo 135); transmembrane transporter [Arabidopsis thaliana]	4	0.66	6	1	5	0.87	130	22.52	5	0.84	2	0.34					2	0.34	2	0.34	3	0.53	90	15.91
Bra000545	-	-	-	gi|15224602|ref|NP_180044.1|/8.35889e-72/transcriptional factor B3 family protein [Arabidopsis thaliana]	2	0.33	2	0.33			4	0.69					7	1.2			2	0.34	3	0.51
Bra000550	GO:0044424//intracellular part	GO:0005515//protein binding	GO:0009719;GO:0010033//response to organic substance;GO:0007275//multicellular organismal development	gi|20197750|gb|AAD20702.2|/8.1721e-126/hypothetical protein [Arabidopsis thaliana]	4	0.66	54	8.97	20	3.46	32	5.54	6	1.01	105	17.7	13	2.23	75	12.88	9	1.54	86	14.68	14	2.47	47	8.31
Bra000558	GO:0031410//cytoplasmic vesicle	GO:0016712//oxidoreductase activity, acting on paired donors, with incorporation or reduction of molecular oxygen, reduced flavin or flavoprotein as one donor, and incorporation of one atom of oxygen;GO:0005506//iron ion binding	GO:0060918//auxin transport;GO:0009813//flavonoid biosynthetic process;GO:0009933//meristem structural organization;GO:0010346;GO:0016109	gi|297822109|ref|XP_002878937.1|/0/CYP711A1 [Arabidopsis lyrata subsp. lyrata]			7	1.16	2	0.35	2	0.35	2	0.34	14	2.36	9	1.55	12	2.06	2	0.34	7	1.19	59	10.43	74	13.08
Bra000560	-	-	GO:0006351//transcription, DNA-dependent;GO:0009566//fertilization	gi|20127012|gb|AAM10933.1|AF488561_1/1.55604e-60/putative bHLH transcription factor [Arabidopsis thaliana]	39	6.48	17	2.82			4	0.69	30	5.06	12	2.02	47	8.07	16	2.75	13	2.22	6	1.02	16	2.83	8	1.41
Bra000561	-	GO:0016779//nucleotidyltransferase activity	-	gi|3193327|gb|AAC19309.1|/0/F6N15.10 gene product [Arabidopsis thaliana]	5	0.83	16	2.66	3	0.52	3	0.52	10	1.69	76	12.81	7	1.2	42	7.21			6	1.02	4	0.71	57	10.07
Bra000570	-	-	GO:0034285;GO:0009719	gi|312282983|dbj|BAJ34357.1|/2.06585e-102/unnamed protein product [Thellungiella halophila]					2	0.35	7	1.21			2	0.34					2	0.34					2	0.35
Bra000571	GO:0031224//intrinsic to membrane	-	GO:0032502//developmental process	gi|312281535|dbj|BAJ33633.1|/1.25338e-78/unnamed protein product [Thellungiella halophila]	3	0.5	3	0.5	54	9.35	2	0.35	10	1.69	11	1.85	12	2.06	2	0.34	27	4.61	5	0.85	10	1.77
Bra000575	GO:0009536//plastid;GO:0031090//organelle membrane;GO:0005576//extracellular region	GO:0030528//transcription regulator activity;GO:0016817//hydrolase activity, acting on acid anhydrides;GO:0051219//phosphoprotein binding;GO:0032559	GO:0048827//phyllome development;GO:0043401//steroid hormone mediated signaling pathway;GO:0010038//response to metal ion	gi|15227758|ref|NP_179869.1|/3.22188e-91/AtGRF1 (GROWTH-REGULATING FACTOR 1); transcription activator [Arabidopsis thaliana]							9	1.56			3	0.51	2	0.34	4	0.69	2	0.34	9	1.54			2	0.35
Bra000583	GO:0043231//intracellular membrane-bounded organelle	-	GO:0006952//defense response;GO:0051707//response to other organism;GO:0009696//salicylic acid metabolic process	gi|255543829|ref|XP_002512977.1|/4.90478e-72/DNA-damage-inducible protein f, putative [Ricinus communis]			14	2.33			2	0.35			82	13.83	5	0.86	55	9.45	4	0.68	12	2.05			53	9.37
Bra000588	GO:0044464//cell part	-	-	gi|255560509|ref|XP_002521269.1|/1.27871e-54/conserved hypothetical protein [Ricinus communis]	16	2.66	213	35.39			651	112.78	7	1.18	175	29.51	42	7.21	509	87.41	6	1.02	241	41.14			323	57.09
Bra000592	GO:0031224//intrinsic to membrane;GO:0043231//intracellular membrane-bounded organelle	GO:0004672//protein kinase activity;GO:0032559	GO:0007167//enzyme linked receptor protein signaling pathway;GO:0006464//protein modification process	gi|30695748|ref|NP_199787.2|/0/leucine-rich repeat family protein / protein kinase family protein [Arabidopsis thaliana]	4	0.66	7	1.16			10	1.73	7	1.18	13	2.19	11	1.89	4	0.69	4	0.68	6	1.02	4	0.71	6	1.06
Bra000593	-	-	-	gi|297792253|ref|XP_002864011.1|/8.7019e-104/hypothetical protein ARALYDRAFT_917968 [Arabidopsis lyrata subsp. lyrata]	43	7.14	2	0.33	422	73.11	44	7.62	95	16.02	11	1.85	47	8.07	3	0.52	59	10.07	9	1.54	18	3.18	5	0.88
Bra000594	GO:0005768//endosome;GO:0016020//membrane	GO:0004553//hydrolase activity, hydrolyzing O-glycosyl compounds	GO:0009725//response to hormone stimulus;GO:0000902//cell morphogenesis;GO:0009250//glucan biosynthetic process;GO:0030865//cortical cytoskeleton organization;GO:0006972//hyperosmotic response;GO:0048513//organ development	gi|5689613|emb|CAB51903.1|/0/cellulase [Brassica napus]	6	1	2	0.33			2	0.35	8	1.35			7	1.2			14	2.39	11	1.88	6	1.06	4	0.71
Bra000595	GO:0043231//intracellular membrane-bounded organelle	-	-	gi|20453183|gb|AAM19832.1|/1.43904e-85/At2g23390/F26B6.4 [Arabidopsis thaliana]	269	44.7	40	6.65	190	32.91	13	2.25	130	21.92	16	2.7	338	58.04	61	10.48	258	44.04	35	5.97	268	47.37	17	3
Bra000600	-	GO:0046914//transition metal ion binding	GO:0008152//metabolic process	gi|15240582|ref|NP_199804.1|/0/emb1441 (embryo defective 1441); nucleic acid binding / zinc ion binding [Arabidopsis thaliana]					3	0.52	2	0.35									2	0.34	4	0.68	3	0.53
Bra000601	GO:0009536//plastid	GO:0046914//transition metal ion binding;GO:0051540	GO:0031163;GO:0009657//plastid organization	gi|18423084|ref|NP_568715.1|/4.28404e-79/NFU2 (NIFU-LIKE PROTEIN 2); structural molecule [Arabidopsis thaliana]	162	26.92	10	1.66	145	25.12	7	1.21	241	40.64	13	2.19	296	50.83	31	5.32	145	24.75	14	2.39	89	15.73	5	0.88
Bra000605	-	GO:0004672//protein kinase activity;GO:0032559	GO:0006464//protein modification process	gi|297795773|ref|XP_002865771.1|/9.99369e-143/hypothetical protein ARALYDRAFT_918001 [Arabidopsis lyrata subsp. lyrata]	39	6.48	158	26.25	18	3.12	116	20.1	73	12.31	250	42.15	55	9.45	235	40.36	24	4.1	99	16.9	26	4.6	178	31.46
Bra000612	GO:0043231//intracellular membrane-bounded organelle	GO:0004702//receptor signaling protein serine/threonine kinase activity;GO:0032559	GO:0006464//protein modification process	gi|297792317|ref|XP_002864043.1|/3.18075e-95/hypothetical protein ARALYDRAFT_495075 [Arabidopsis lyrata subsp. lyrata]	72	11.96	14	2.33	169	29.28	19	3.29	47	7.92	13	2.19	77	13.22	12	2.06	181	30.9	17	2.9	98	17.32	40	7.07
Bra000614	GO:0043231//intracellular membrane-bounded organelle	GO:0008757//S-adenosylmethionine-dependent methyltransferase activity	GO:0043412;GO:0006730//one-carbon metabolic process	gi|219523990|gb|ACL14901.1|/2.16525e-104/L-isoaspartyl methyltransferase 2 TIS I beta psi [Arabidopsis thaliana]			10	1.66	12	2.08	13	2.25							9	1.55			5	0.85			4	0.71
Bra000617	GO:0044464//cell part	-	-	gi|297792335|ref|XP_002864052.1|/3.8745e-78/kelch repeat-containing protein [Arabidopsis lyrata subsp. lyrata]	52	8.64					4	0.69	49	8.26	4	0.67	63	10.82			86	14.68			240	42.42	3	0.53
Bra000619	-	GO:0008080//N-acetyltransferase activity	GO:0040007//growth;GO:0009292//genetic transfer	gi|297795799|ref|XP_002865784.1|/5.48894e-104/hypothetical protein ARALYDRAFT_495092 [Arabidopsis lyrata subsp. lyrata]	2	0.33	11	1.83	4	0.69	43	7.45			54	9.11			10	1.72	6	1.02	38	6.49			23	4.07
Bra000625	GO:0043231//intracellular membrane-bounded organelle	GO:0016872//intramolecular lyase activity	GO:0009630//gravitropism;GO:0006897//endocytosis	gi|62320905|dbj|BAD93898.1|/8.23155e-52/cyclopropyl isomerase [Arabidopsis thaliana]			6	1	2	0.35	2	0.35			2	0.34							7	1.19			3	0.53
Bra000634	-	GO:0016829//lyase activity	-	gi|22328400|ref|NP_567317.2|/0/transducin family protein / WD-40 repeat family protein [Arabidopsis thaliana]	13	2.16	3	0.5	2	0.35	73	12.65			3	0.51	6	1.03	6	1.03	7	1.19	27	4.61			37	6.54
Bra000636	-	-	-	gi|297813203|ref|XP_002874485.1|/6.89324e-60/hypothetical protein ARALYDRAFT_351886 [Arabidopsis lyrata subsp. lyrata]	3	0.5	8	1.33	2	0.35	20	3.46	3	0.51			2	0.34	20	3.43			37	6.32	4	0.71
Bra000639	-	-	-	gi|225459463|ref|XP_002284383.1|/0/PREDICTED: hypothetical protein [Vitis vinifera]							3	0.52			2	0.34
Bra000641	GO:0005622//intracellular	-	GO:0006412//translation;GO:0006355//regulation of transcription, DNA-dependent;GO:0006354//transcription elongation, DNA-dependent;GO:0006366//transcription from RNA polymerase II promoter	gi|297809015|ref|XP_002872391.1|/2.62899e-129/hypothetical protein ARALYDRAFT_327088 [Arabidopsis lyrata subsp. lyrata]			13	2.16	2	0.35	87	15.07			37	6.24	5	0.86	37	6.35	2	0.34	50	8.53	6	1.06	48	8.48
Bra000643	GO:0043231//intracellular membrane-bounded organelle	-	-	gi|297813283|ref|XP_002874525.1|/3.30996e-21/hypothetical protein ARALYDRAFT_489736 [Arabidopsis lyrata subsp. lyrata]			3	0.5			4	0.69															2	0.35
Bra000647	GO:0009526//plastid envelope	GO:0003676//nucleic acid binding;GO:0019899//enzyme binding;GO:0004702//receptor signaling protein serine/threonine kinase activity	GO:0010038//response to metal ion;GO:0007243//intracellular protein kinase cascade;GO:0006970//response to osmotic stress	gi|297813309|ref|XP_002874538.1|/2.29642e-117/hypothetical protein ARALYDRAFT_489755 [Arabidopsis lyrata subsp. lyrata]			7	1.16			18	3.12	9	1.52					5	0.86			9	1.54
Bra000657	GO:0031224//intrinsic to membrane	GO:0004672//protein kinase activity;GO:0032559	GO:0006464//protein modification process	gi|186511604|ref|NP_192625.4|/0/kinase [Arabidopsis thaliana]			7	1.16			2	0.35	6	1.01			2	0.34	2	0.34			4	0.68			2	0.35
Bra000659	GO:0009536//plastid	GO:0016813//hydrolase activity, acting on carbon-nitrogen (but not peptide) bonds, in linear amidines;GO:0046914//transition metal ion binding	GO:0006525//arginine metabolic process;GO:0006952//defense response	gi|297813247|ref|XP_002874507.1|/8.22727e-153/arginase [Arabidopsis lyrata subsp. lyrata]							9	1.56							3	0.52			3	0.51
Bra000661	GO:0043231//intracellular membrane-bounded organelle	GO:0008047//enzyme activator activity;GO:0016853//isomerase activity	-	gi|4325370|gb|AAD17366.1|/0/similar to human phosphotyrosyl phosphatase activator PTPA (GB:X73478) [Arabidopsis thaliana]	18	2.99					2	0.35	28	4.72			42	7.21			27	4.61			20	3.54	2	0.35
Bra000662	-	GO:0005488//binding	GO:0010468//regulation of gene expression;GO:0009725//response to hormone stimulus;GO:0019941//modification-dependent protein catabolic process	gi|18413178|ref|NP_567343.1|/1.09156e-165/F-box family protein (FBW2) [Arabidopsis thaliana]	50	8.31	4	0.66			2	0.35	90	15.18	2	0.34	105	18.03	13	2.23	9	1.54	5	0.85	92	16.26	3	0.53
Bra000663	-	GO:0005488//binding	-	gi|312281719|dbj|BAJ33725.1|/4.87678e-119/unnamed protein product [Thellungiella halophila]	53	8.81	1234	205.04	6	1.04	2235	387.18	39	6.58	1554	262.03	89	15.28	3277	562.76	43	7.34	1625	277.37	41	7.25	1672	295.53
Bra000667	GO:0009532//plastid stroma;GO:0043036//starch grain	GO:0016798//hydrolase activity, acting on glycosyl bonds;GO:0004133//glycogen debranching enzyme activity	GO:0005982//starch metabolic process	gi|297813221|ref|XP_002874494.1|/3.01063e-136/ATISA3/ISA3 [Arabidopsis lyrata subsp. lyrata]	2	0.33	7	1.16			14	2.43					11	1.89	4	0.69	5	0.85	18	3.07
Bra000680	GO:0043231//intracellular membrane-bounded organelle	GO:0003676//nucleic acid binding	GO:0009725//response to hormone stimulus;GO:0009409//response to cold;GO:0006970//response to osmotic stress	gi|15233894|ref|NP_192684.1|/1.89126e-86/ATMYB6; DNA binding / transcription factor [Arabidopsis thaliana]	11	1.83			5	0.87	3	0.52	94	15.85	3	0.51	19	3.26	2	0.34	4	0.68			2	0.35
Bra000685	GO:0043231//intracellular membrane-bounded organelle	-	-	gi|297813391|ref|XP_002874579.1|/1.05755e-98/hypothetical protein ARALYDRAFT_489815 [Arabidopsis lyrata subsp. lyrata]	3	0.5	406	67.46	22	3.81	4	0.69	2	0.34	188	31.7	3	0.52	441	75.73	2	0.34	169	28.85	6	1.06	231	40.83
Bra000688	GO:0043231//intracellular membrane-bounded organelle	GO:0003824//catalytic activity	GO:0008152//metabolic process	gi|225463143|ref|XP_002266965.1|/1.32804e-127/PREDICTED: hypothetical protein isoform 3 [Vitis vinifera]							3	0.52											2	0.34
Bra000689	GO:0031090//organelle membrane	GO:0032561	GO:0046907//intracellular transport;GO:0007165//signal transduction;GO:0015031//protein transport	gi|238480271|ref|NP_001154217.1|/1.34553e-41/Ras-related GTP-binding protein, putative [Arabidopsis thaliana]	3	0.5	4	0.66			7	1.21	3	0.51	4	0.67	8	1.37	6	1.03	3	0.51	13	2.22			2	0.35
Bra000690	GO:0009536//plastid	GO:0019843//rRNA binding;GO:0016887//ATPase activity	GO:0070271;GO:0009207	gi|108861892|sp|Q56X76.2|RH39_ARATH/0/RecName: Full=DEAD-box ATP-dependent RNA helicase 39					2	0.35	16	2.77			2	0.34					2	0.34	2	0.34			3	0.53
Bra000691	GO:0043231//intracellular membrane-bounded organelle	GO:0046030//inositol trisphosphate phosphatase activity	GO:0046838//phosphorylated carbohydrate dephosphorylation;GO:0043647//inositol phosphate metabolic process	gi|297813405|ref|XP_002874586.1|/0/hypothetical protein ARALYDRAFT_352044 [Arabidopsis lyrata subsp. lyrata]							45	7.8									3	0.51					7	1.24
Bra000692	GO:0031090//organelle membrane;GO:0015935//small ribosomal subunit;GO:0030312//external encapsulating structure;GO:0031981//nuclear lumen	GO:0003676//nucleic acid binding;GO:0005198//structural molecule activity	GO:0010467//gene expression	gi|13877525|gb|AAK43840.1|AF370463_1/6.61131e-37/S18.A ribosomal protein [Arabidopsis thaliana]	8	1.33	2	0.33	2	0.35	10	1.73	5	0.84			8	1.37			16	2.73	12	2.05	3	0.53	10	1.77
Bra000694	-	GO:0005488//binding	-	gi|297809163|ref|XP_002872465.1|/3.03723e-46/hypothetical protein ARALYDRAFT_352054 [Arabidopsis lyrata subsp. lyrata]	7	1.16	4	0.66			6	1.04	2	0.34	4	0.67	9	1.55	8	1.37	3	0.51	5	0.85
Bra000697	-	GO:0016491//oxidoreductase activity	GO:0008152//metabolic process	gi|194499455|gb|ACF75106.1|/2.14267e-119/Ste-b [Brassica napus]					2	0.35	2	0.35
Bra000698	GO:0043231//intracellular membrane-bounded organelle	GO:0016787//hydrolase activity	-	gi|15234891|ref|NP_192741.1|/1.69472e-74/hydrolase, alpha/beta fold family protein [Arabidopsis thaliana]	2	0.33			2	0.35	2	0.35			2	0.34					6	1.02
Bra000700	GO:0043231//intracellular membrane-bounded organelle	-	-	gi|297813441|ref|XP_002874604.1|/1.50284e-49/hydrolase, alpha/beta fold family protein [Arabidopsis lyrata subsp. lyrata]					15	2.6	2	0.35			2	0.34					2	0.34			2	0.35
Bra000701	GO:0031224//intrinsic to membrane	GO:0046872//metal ion binding	GO:0006810//transport	gi|15234957|ref|NP_192755.1|/1.12482e-108/synaptobrevin-related family protein [Arabidopsis thaliana]	17	2.82					9	1.56	10	1.69			28	4.81	2	0.34	15	2.56	2	0.34	8	1.41	2	0.35
Bra000705	GO:0043231//intracellular membrane-bounded organelle	-	-	gi|297813467|ref|XP_002874617.1|/7.89854e-31/hypothetical protein ARALYDRAFT_911322 [Arabidopsis lyrata subsp. lyrata]			104	17.28	2	0.35	91	15.76	4	0.67	84	14.16	3	0.52	200	34.35	5	0.85	192	32.77	3	0.53	118	20.86
Bra000706	GO:0043231//intracellular membrane-bounded organelle	GO:0016301//kinase activity;GO:0032559	GO:0006464//protein modification process	gi|297809241|ref|XP_002872504.1|/1.4599e-37/hypothetical protein ARALYDRAFT_489873 [Arabidopsis lyrata subsp. lyrata]	12	1.99	68	11.3	2	0.35	5	0.87			62	10.45	32	5.5	184	31.6	26	4.44	48	8.19	5	0.88	47	8.31
Bra000710	GO:0044459//plasma membrane part;GO:0031224//intrinsic to membrane	GO:0015563;GO:0042887;GO:0015166//polyol transmembrane transporter activity;GO:0005372//water transmembrane transporter activity;GO:0015103//inorganic anion transmembrane transporter activity	GO:0015698//inorganic anion transport;GO:0015840//urea transport;GO:0034220//ion transmembrane transport;GO:0010036//response to boron-containing substance;GO:0008643//carbohydrate transport	gi|297813479|ref|XP_002874623.1|/9.70672e-57/hypothetical protein ARALYDRAFT_911337 [Arabidopsis lyrata subsp. lyrata]	8	1.33	385	63.97			39	6.76			310	52.27	10	1.72	412	70.75	3	0.51	162	27.65			195	34.47
Bra000724	GO:0016020//membrane;GO:0043231//intracellular membrane-bounded organelle	-	-	gi|255555655|ref|XP_002518863.1|/0/kinesin light chain, putative [Ricinus communis]			2	0.33	6	1.04	17	2.95			4	0.67			2	0.34	57	9.73	12	2.05	9	1.59	2	0.35
Bra000728	-	GO:0046872//metal ion binding	-	gi|13699910|dbj|BAB41214.1|/1.15382e-43/putative transcriptional coactivator [Brassica rapa]	6	1	11	1.83			34	5.89					11	1.89	14	2.4	15	2.56	59	10.07			69	12.2
Bra000729	-	GO:0046914//transition metal ion binding	-	gi|297813545|ref|XP_002874656.1|/2.21605e-158/hypothetical protein ARALYDRAFT_911406 [Arabidopsis lyrata subsp. lyrata]			2	0.33	2	0.35	4	0.69			7	1.18			12	2.06			5	0.85
Bra000735	-	-	-	gi|297825755|ref|XP_002880760.1|/4.83123e-152/hypothetical protein ARALYDRAFT_901334 [Arabidopsis lyrata subsp. lyrata]							6	1.04													2	0.35
Bra000737	GO:0000325//plant-type vacuole;GO:0005840//ribosome;GO:0016469//proton-transporting two-sector ATPase complex;GO:0031090//organelle membrane	GO:0019829//cation-transporting ATPase activity;GO:0015078//hydrogen ion transmembrane transporter activity;GO:0004553//hydrolase activity, hydrolyzing O-glycosyl compounds;GO:0032559;GO:0043169//cation binding	GO:0003006//developmental process involved in reproduction;GO:0042546//cell wall biogenesis;GO:0015988//energy coupled proton transport, against electrochemical gradient;GO:0006996//organelle organization;GO:0006970//response to osmotic stress;GO:0015986//ATP synthesis coupled proton transport;GO:0006952//defense response	gi|56130949|gb|AAV80206.1|/7.17241e-93/myrosinase [Brassica rapa subsp. pekinensis]	618	102.69			6518	1129.16	81	14.03	233	39.29	4	0.67	1015	174.31			1766	301.44	5	0.85	180	31.82
Bra000743	GO:0043234//protein complex;GO:0016020//membrane	GO:0008135//translation factor activity, nucleic acid binding	GO:0006412//translation	gi|225450669|ref|XP_002283093.1|/0/PREDICTED: hypothetical protein [Vitis vinifera]	3	0.5			12	2.08	2	0.35	4	0.67			7	1.2			4	0.68			13	2.3	7	1.24
Bra000757	GO:0009534//chloroplast thylakoid	-	GO:0009767//photosynthetic electron transport chain	gi|42566515|ref|NP_192933.2|/7.82641e-51/PGRL1B (PGR5-Like B) [Arabidopsis thaliana]	56	9.31	59	9.8	26	4.5	21	3.64	76	12.81	183	30.86	73	12.54	177	30.4	54	9.22	47	8.02	21	3.71	62	10.96
Bra000776	-	-	-	gi|8778215|gb|AAF79224.1|AC006917_9/4.45557e-07/F10B6.21 [Arabidopsis thaliana]	7	1.16	6	1			13	2.25	25	4.22	3	0.51	4	0.69			2	0.34			5	0.88
Bra000779	GO:0044424//intracellular part	GO:0005488//binding;GO:0019787//small conjugating protein ligase activity	GO:0010260//organ senescence;GO:0009719;GO:0032446//protein modification by small protein conjugation;GO:0000302//response to reactive oxygen species	gi|15235410|ref|NP_192994.1|/0/UPL5 (UBIQUITIN PROTEIN LIGASE 5); acid-amino acid ligase/ binding / ubiquitin-protein ligase [Arabidopsis thaliana]	15	2.49			62	10.74	5	0.87	33	5.56			39	6.7	2	0.34	12	2.05	2	0.34	15	2.65
Bra000782	GO:0044424//intracellular part	GO:0005515//protein binding	-	gi|297809559|ref|XP_002872663.1|/1.27751e-50/mutant TFIIF-alpha [Arabidopsis lyrata subsp. lyrata]	187	31.07			138	23.91	4	0.69	110	18.55			178	30.57	10	1.72	182	31.07	6	1.02	238	42.07	9	1.59
Bra000787	-	-	-	gi|3377843|gb|AAC28225.1|/4.30094e-57/contains similarity to rat p47 protein (GB:AB002086) [Arabidopsis thaliana]	37	6.15			2030	351.67	21	3.64	49	8.26			85	14.6			276	47.11	6	1.02	535	94.56	15	2.65
Bra000789	GO:0016020//membrane;GO:0031410//cytoplasmic vesicle	-	-	gi|297809611|ref|XP_002872689.1|/0/hypothetical protein ARALYDRAFT_911697 [Arabidopsis lyrata subsp. lyrata]	5	0.83			8	1.39	26	4.5	2	0.34			9	1.55			2	0.34	5	0.85	2	0.35	4	0.71
Bra000791	GO:0009536//plastid	GO:0004812//aminoacyl-tRNA ligase activity;GO:0032559	GO:0006418//tRNA aminoacylation for protein translation;GO:0003006//developmental process involved in reproduction	gi|15233478|ref|NP_192344.1|/0/EMB2369 (EMBRYO DEFECTIVE 2369); ATP binding / aminoacyl-tRNA ligase/ leucine-tRNA ligase/ nucleotide binding [Arabidopsis thaliana]	141	23.43	3	0.5	220	38.11	2	0.35	220	37.09	25	4.22	304	52.21	8	1.37	153	26.12	6	1.02	341	60.27	7	1.24
Bra000794	GO:0044464//cell part	GO:0008233//peptidase activity	GO:0019538//protein metabolic process;GO:0010038//response to metal ion	gi|297809619|ref|XP_002872693.1|/0/aspartyl protease family protein [Arabidopsis lyrata subsp. lyrata]	4	0.66	3	0.5	5	0.87	19	3.29	5	0.84	11	1.85	2	0.34	19	3.26	2	0.34	5	0.85			21	3.71
Bra000802	GO:0009526//plastid envelope;GO:0009535//chloroplast thylakoid membrane;GO:0033178//proton-transporting two-sector ATPase complex, catalytic domain	GO:0015078//hydrogen ion transmembrane transporter activity;GO:0019829//cation-transporting ATPase activity;GO:0032559	GO:0006818//hydrogen transport;GO:0009767//photosynthetic electron transport chain;GO:0019222//regulation of metabolic process;GO:0006754//ATP biosynthetic process	gi|18412632|ref|NP_567265.1|/5.38862e-154/ATPC1; enzyme regulator [Arabidopsis thaliana]	35	5.82	53	8.81	64	11.09	243	42.1	75	12.65	3	0.51	83	14.25	5	0.86	48	8.19	186	31.75	33	5.83	125	22.09
Bra000806	GO:0044444//cytoplasmic part	GO:0016671//oxidoreductase activity, acting on a sulfur group of donors, disulfide as acceptor	-	gi|297809655|ref|XP_002872711.1|/4.50347e-47/methionine sulfoxide reductase domain-containing protein [Arabidopsis lyrata subsp. lyrata]	190	31.57	14	2.33			5	0.87	144	24.28	6	1.01	212	36.41	16	2.75	58	9.9	2	0.34	184	32.52	6	1.06
Bra000809	GO:0030684//preribosome	-	GO:0042254//ribosome biogenesis	gi|297813873|ref|XP_002874820.1|/0/transducin family protein [Arabidopsis lyrata subsp. lyrata]	51	8.47					2	0.35					23	3.95			23	3.93	2	0.34
Bra000810	-	GO:0015036//disulfide oxidoreductase activity	GO:0019725//cellular homeostasis	gi|15234516|ref|NP_192404.1|/6.31935e-173/thioredoxin family protein [Arabidopsis thaliana]	9	1.5			2	0.35	75	12.99	3	0.51			4	0.69
Bra000815	-	GO:0004356//glutamate-ammonia ligase activity	GO:0006952//defense response;GO:0006807//nitrogen compound metabolic process	gi|215512234|gb|ACJ68108.1|/1.6909e-65/thionin precursor [Brassica napus]					428	74.15	10	1.73									19	3.24			9	1.59
Bra000820	GO:0031090//organelle membrane;GO:0005773//vacuole	GO:0005262//calcium channel activity	GO:0010118//stomatal movement;GO:0019932//second-messenger-mediated signaling;GO:0009695//jasmonic acid biosynthetic process;GO:0032412;GO:0032501//multicellular organismal process;GO:0070838//divalent metal ion transport	gi|255553747|ref|XP_002517914.1|/3.21542e-74/Voltage-dependent L-type calcium channel, putative [Ricinus communis]					15	2.6	2	0.35	11	1.85			13	2.23			8	1.37			6	1.06	6	1.06
Bra000826	GO:0009536//plastid	-	-	gi|225461355|ref|XP_002284644.1|/1.08495e-92/PREDICTED: hypothetical protein [Vitis vinifera]			2	0.33	2	0.35	3	0.52	12	2.02	8	1.35	5	0.86	3	0.52			7	1.19	5	0.88
Bra000837	GO:0031224//intrinsic to membrane;GO:0043234//protein complex;GO:0009526//plastid envelope;GO:0009534//chloroplast thylakoid;GO:0034357	GO:0043169//cation binding;GO:0015078//hydrogen ion transmembrane transporter activity;GO:0051536//iron-sulfur cluster binding;GO:0016679//oxidoreductase activity, acting on diphenols and related substances as donors;GO:0009055//electron carrier activity	GO:0006952//defense response;GO:0022900//electron transport chain;GO:0009628//response to abiotic stimulus;GO:0051234//establishment of localization	gi|9843639|emb|CAC03598.1|/4.53899e-62/Rieske FeS protein [Arabidopsis thaliana]	119	19.77	80	13.29	56	9.7	9	1.56	16	2.7	19	3.2	58	9.96	50	8.59	95	16.22	48	8.19	54	9.54	22	3.89
Bra000840	GO:0005576//extracellular region;GO:0030312//external encapsulating structure	GO:0016798//hydrolase activity, acting on glycosyl bonds;GO:0016758//transferase activity, transferring hexosyl groups	GO:0044042//glucan metabolic process	gi|56480906|gb|AAV92081.1|/1.54367e-148/xyloglucan endotransglycosylase/hydrolase [Brassica rapa subsp. campestris]			20	3.32			3	0.52			2	0.34	6	1.03					5	0.85
Bra000842	GO:0000152//nuclear ubiquitin ligase complex;GO:0031461//cullin-RING ubiquitin ligase complex	GO:0043178//alcohol binding;GO:0042562//hormone binding;GO:0019787//small conjugating protein ligase activity	GO:0040007//growth;GO:0009755//hormone-mediated signaling pathway;GO:0045013//carbon catabolite repression of transcription;GO:0009555//pollen development;GO:0009607//response to biotic stimulus;GO:0032446//protein modification by small protein conjugation;GO:0019941//modification-dependent protein catabolic process;GO:0048437//floral organ development;GO:0010102//lateral root morphogenesis;GO:00…	gi|312281471|dbj|BAJ33601.1|/1.26669e-136/unnamed protein product [Thellungiella halophila]	3	0.5			12	2.08	6	1.04	3	0.51			3	0.52	15	2.58	6	1.02	3	0.51	4	0.71	2	0.35
Bra000844	GO:0044464//cell part	-	GO:0023052//signaling	gi|297813995|ref|XP_002874881.1|/6.0288e-118/hypothetical protein ARALYDRAFT_490253 [Arabidopsis lyrata subsp. lyrata]					2	0.35	374	64.79									3	0.51	185	31.58			205	36.23
Bra000846	-	GO:0016787//hydrolase activity;GO:0046914//transition metal ion binding	-	gi|3924596|gb|AAC79097.1|/7.97926e-158/putative phospho-ser/thr phosphatase [Arabidopsis thaliana]							10	1.73	3	0.51									4	0.68			8	1.41
Bra000848	-	GO:0003824//catalytic activity	-	gi|237682458|gb|ACR10276.1|/1.56e-68/2-oxoglutarate-dependent dioxygenase 2 [Brassica rapa subsp. pekinensis]			2	0.33			7	1.21							12	2.06	20	3.41	20	3.41
Bra000853	GO:0009536//plastid	GO:0000166//nucleotide binding;GO:0016787//hydrolase activity	GO:0006412//translation	gi|255567660|ref|XP_002524809.1|/2.22288e-117/elongation factor tu, putative [Ricinus communis]			2	0.33			3	0.52			2	0.34	2	0.34	3	0.52	3	0.51	4	0.68			5	0.88
Bra000854	-	-	-	gi|312282089|dbj|BAJ33910.1|/2.09321e-82/unnamed protein product [Thellungiella halophila]	153	25.42	40	6.65	38	6.58	2	0.35	16	2.7	9	1.52	92	15.8	23	3.95	100	17.07	28	4.78	54	9.54	20	3.54
Bra000857	-	-	-	gi|297814013|ref|XP_002874890.1|/1.83402e-95/hypothetical protein ARALYDRAFT_490272 [Arabidopsis lyrata subsp. lyrata]	2	0.33	17	2.82			22	3.81			8	1.35			21	3.61	4	0.68	42	7.17	2	0.35	12	2.12
Bra000864	GO:0009536//plastid	GO:0016872//intramolecular lyase activity;GO:0046872//metal ion binding	GO:0010476//gibberellin mediated signaling pathway;GO:0009685//gibberellin metabolic process	gi|297809851|ref|XP_002872809.1|/1.97427e-100/hypothetical protein ARALYDRAFT_352546 [Arabidopsis lyrata subsp. lyrata]	12	1.99	9	1.5	2	0.35	2	0.35	5	0.84	2	0.34	14	2.4	5	0.86	5	0.85	4	0.68	44	7.78	6	1.06
Bra000865	-	GO:0005488//binding	-	gi|297809865|ref|XP_002872816.1|/8.37703e-45/hypothetical protein ARALYDRAFT_490282 [Arabidopsis lyrata subsp. lyrata]	57	9.47	7	1.16	2	0.35	2	0.35	57	9.61	2	0.34	92	15.8	5	0.86	21	3.58	2	0.34	62	10.96	9	1.59
Bra000877	GO:0031224//intrinsic to membrane	GO:0008194//UDP-glycosyltransferase activity;GO:0042285//xylosyltransferase activity	GO:0048588//developmental cell growth;GO:0009250//glucan biosynthetic process	gi|18411962|ref|NP_567241.1|/3.33202e-174/XT2 (UDP-XYLOSYLTRANSFERASE 2); UDP-xylosyltransferase/ transferase/ transferase, transferring glycosyl groups / xyloglucan 6-xylosyltransferase [Arabidopsis thaliana]			7	1.16			97	16.8			21	3.54			13	2.23			56	9.56			69	12.2
Bra000883	GO:0043231//intracellular membrane-bounded organelle	GO:0016757//transferase activity, transferring glycosyl groups	-	gi|297814069|ref|XP_002874918.1|/7.85861e-130/poly(ADP-ribose) polymerase [Arabidopsis lyrata subsp. lyrata]			2	0.33			5	0.87			5	0.84							4	0.68			7	1.24
Bra000887	GO:0015934//large ribosomal subunit;GO:0016020//membrane;GO:0031981//nuclear lumen	GO:0005198//structural molecule activity	GO:0003006//developmental process involved in reproduction;GO:0010467//gene expression;GO:0022613//ribonucleoprotein complex biogenesis	gi|297848484|ref|XP_002892123.1|/4.60514e-52/EMB2386 [Arabidopsis lyrata subsp. lyrata]							2	0.35									4	0.68	4	0.68	2	0.35	3	0.53
Bra000898	GO:0031224//intrinsic to membrane	GO:0016628//oxidoreductase activity, acting on the CH-CH group of donors, NAD or NADP as acceptor;GO:0022891//substrate-specific transmembrane transporter activity	GO:0008152//metabolic process;GO:0071702	gi|297809951|ref|XP_002872859.1|/1.52587e-177/hypothetical protein ARALYDRAFT_327595 [Arabidopsis lyrata subsp. lyrata]					21	3.64	2	0.35	65	10.96	5	0.84	17	2.92	3	0.52	20	3.41	4	0.68	18	3.18
Bra000912	-	-	GO:0044237//cellular metabolic process	gi|297809973|ref|XP_002872870.1|/8.71284e-119/hypothetical protein ARALYDRAFT_490389 [Arabidopsis lyrata subsp. lyrata]	2	0.33			17	2.95	2	0.35	2	0.34			9	1.55	3	0.52	11	1.88	2	0.34	15	2.65
Bra000914	GO:0031988//membrane-bounded vesicle;GO:0030312//external encapsulating structure;GO:0031981//nuclear lumen;GO:0044444//cytoplasmic part;GO:0016020//membrane	GO:0046914//transition metal ion binding;GO:0016765//transferase activity, transferring alkyl or aryl (other than methyl) groups;GO:0032559	GO:0009108//coenzyme biosynthetic process;GO:0010039//response to iron ion;GO:0009692;GO:0006970//response to osmotic stress	gi|75284101|sp|Q5DNB1.1|METK_BRARP/0/RecName: Full=S-adenosylmethionine synthase; Short=AdoMet synthase; AltName: Full=Methionine adenosyltransferase; Short=MAT	6	1			1578	273.37	2	0.35			2	0.34	129	22.15			206	35.16	2	0.34	146	25.81
Bra000915	GO:0009532//plastid stroma;GO:0009534//chloroplast thylakoid;GO:0016020//membrane	GO:0032559	GO:0006886//intracellular protein transport	gi|255548245|ref|XP_002515179.1|/0/conserved hypothetical protein [Ricinus communis]	30	4.98	8	1.33	19	3.29	7	1.21	553	93.24	38	6.41	48	8.24	19	3.26	32	5.46	5	0.85	457	80.77	21	3.71
Bra000929	GO:0005840//ribosome;GO:0043231//intracellular membrane-bounded organelle;GO:0016020//membrane	GO:0005198//structural molecule activity	GO:0006412//translation	gi|18411448|ref|NP_567190.1|/1.17433e-13/60S acidic ribosomal protein P1 (RPP1B) [Arabidopsis thaliana]	10	1.66	133	22.1	36	6.24	706	122.31	32	5.4	238	40.13	47	8.07	213	36.58	102	17.41	907	154.82	64	11.31	571	100.92
Bra000930	-	-	-	gi|42566208|ref|NP_567191.2|/0/iqd17 (IQ-domain 17); calmodulin binding [Arabidopsis thaliana]							2	0.35	8	1.35			11	1.89			15	2.56			16	2.83
Bra000933	-	-	GO:0010038//response to metal ion	gi|2252851|gb|AAB62849.1|/0/A_TM018A10.3 gene product [Arabidopsis thaliana]	14	2.33	45	7.48	51	8.84	253	43.83	24	4.05	89	15.01	52	8.93	148	25.42	91	15.53	312	53.26	37	6.54	163	28.81
Bra000937	GO:0031224//intrinsic to membrane	GO:0015075//ion transmembrane transporter activity;GO:0000166//nucleotide binding;GO:0005515//protein binding	GO:0006810//transport	gi|22328204|ref|NP_192010.2|/4.20315e-107/ATCNGC13; calmodulin binding / cyclic nucleotide binding / ion channel [Arabidopsis thaliana]			11	1.83	5	0.87	36	6.24	24	4.05	59	9.95	4	0.69	27	4.64			2	0.34			10	1.77
Bra000944	GO:0031224//intrinsic to membrane;GO:0043231//intracellular membrane-bounded organelle;GO:0019866//organelle inner membrane	GO:0000295//adenine nucleotide transmembrane transporter activity	GO:0015868//purine ribonucleotide transport;GO:0045333//cellular respiration;GO:0046907//intracellular transport	gi|15234063|ref|NP_192019.1|/1.63255e-99/ADNT1 (ADENINE NUCLEOTIDE TRANSPORTER 1); ADP transmembrane transporter/ AMP transmembrane transporter/ ATP transmembrane transporter/ binding [Arabidopsis thaliana]	52	8.64					2	0.35	23	3.88			17	2.92			59	10.07			31	5.48
Bra000952	-	-	-	gi|297810027|ref|XP_002872897.1|/0/hypothetical protein ARALYDRAFT_490443 [Arabidopsis lyrata subsp. lyrata]	3	0.5	2	0.33	4	0.69	48	8.32			5	0.84			2	0.34	5	0.85	37	6.32	2	0.35	10	1.77
Bra000955	GO:0043231//intracellular membrane-bounded organelle	GO:0032559;GO:0004702//receptor signaling protein serine/threonine kinase activity	GO:0009725//response to hormone stimulus;GO:0009867//jasmonic acid mediated signaling pathway;GO:0006796//phosphate metabolic process;GO:0009611//response to wounding;GO:0009627//systemic acquired resistance;GO:0030865//cortical cytoskeleton organization;GO:0006971//hypotonic response;GO:0006464//protein modification process	gi|310781310|gb|ADP24129.1|/1.01181e-119/mitogen-activaed protein kinase 4 [Brassica napus]	50	8.31	10	1.66	5	0.87	7	1.21	59	9.95	3	0.51	70	12.02	3	0.52	94	16.04	7	1.19	29	5.13	5	0.88
Bra000957	-	-	-	gi|297814265|ref|XP_002875016.1|/2.38158e-77/F-box family protein [Arabidopsis lyrata subsp. lyrata]			2	0.33			33	5.72							10	1.72			9	1.54			16	2.83
Bra000962	GO:0016020//membrane	GO:0005488//binding;GO:0016301//kinase activity	-	gi|22328189|ref|NP_191980.2|/0/BSK3 (BR-SIGNALING KINASE 3); ATP binding / binding / kinase/ protein kinase/ protein tyrosine kinase [Arabidopsis thaliana]			5	0.83			10	1.73			32	5.4			7	1.2	3	0.51	19	3.24			32	5.66
Bra000972	GO:0043234//protein complex	GO:0016251//general RNA polymerase II transcription factor activity	GO:0006355//regulation of transcription, DNA-dependent	gi|240255703|ref|NP_191955.5|/0/CRP (CRYPTIC PRECOCIOUS) [Arabidopsis thaliana]							2	0.35	2	0.34	2	0.34			2	0.34
Bra000974	GO:0009526//plastid envelope;GO:0031225//anchored to membrane	GO:0005372//water transmembrane transporter activity	GO:0006970//response to osmotic stress;GO:0042044//fluid transport	gi|118132690|gb|ABK60196.1|/4.71968e-67/PIP2 protein [Gossypium hirsutum]	137	22.76	18	2.99	22	3.81	3	0.52	235	39.62	7	1.18	87	14.94	6	1.03	304	51.89	22	3.76	165	29.16	4	0.71
Bra000977	-	-	-	gi|222424284|dbj|BAH20099.1|/6.81053e-48/AT4G00355 [Arabidopsis thaliana]	4	0.66	25	4.15			179	31.01	5	0.84	40	6.74			45	7.73	2	0.34	60	10.24	2	0.35	67	11.84
Bra000981	-	GO:0031406//carboxylic acid binding	-	gi|6091737|gb|AAF03449.1|AC010797_25/2.04183e-134/unknown protein [Arabidopsis thaliana]	2	0.33			4	0.69	67	11.61	2	0.34	2	0.34	2	0.34			2	0.34	13	2.22			58	10.25
Bra000983	GO:0044464//cell part	-	-	gi|297832746|ref|XP_002884255.1|/0/hypothetical protein ARALYDRAFT_896056 [Arabidopsis lyrata subsp. lyrata]			2	0.33			3	0.52							5	0.86			5	0.85			12	2.12
Bra000984	GO:0044464//cell part	-	GO:0010038//response to metal ion	gi|297832748|ref|XP_002884256.1|/1.17838e-51/hypothetical protein ARALYDRAFT_477329 [Arabidopsis lyrata subsp. lyrata]	2	0.33	30	4.98			105	18.19	2	0.34	19	3.2			26	4.46	2	0.34	79	13.48			195	34.47
Bra000988	GO:0043231//intracellular membrane-bounded organelle	GO:0001071//nucleic acid binding transcription factor activity	GO:0006351//transcription, DNA-dependent	gi|6091742|gb|AAF03454.1|AC010797_30/6.22033e-73/putative ribosome recycling factor [Arabidopsis thaliana]			10	1.66			20	3.46			13	2.19			8	1.37			23	3.93			16	2.83
Bra000990	-	-	-	gi|15232175|ref|NP_186824.1|/1.54459e-176/ankyrin repeat family protein [Arabidopsis thaliana]	11	1.83	22	3.66	17	2.95	51	8.84	8	1.35	13	2.19	3	0.52	17	2.92	12	2.05	18	3.07	23	4.07	9	1.59
Bra000994	GO:0016020//membrane	-	-	gi|186509669|ref|NP_566147.3|/9.41118e-74/unknown protein [Arabidopsis thaliana]	4	0.66					2	0.35	14	2.36			8	1.37			10	1.71			12	2.12	2	0.35
Bra000997	GO:0016020//membrane	GO:0046914//transition metal ion binding	GO:0042445//hormone metabolic process;GO:0006725//cellular aromatic compound metabolic process;GO:0032446//protein modification by small protein conjugation	gi|297832774|ref|XP_002884269.1|/5.69068e-127/hypothetical protein ARALYDRAFT_896079 [Arabidopsis lyrata subsp. lyrata]	427	70.95			283	49.03	29	5.02	91	15.34			318	54.61			369	62.99	18	3.07	25	4.42	4	0.71
Bra000998	GO:0044424//intracellular part	GO:0004396//hexokinase activity;GO:0008187//poly-pyrimidine tract binding;GO:0032559	GO:0019751;GO:0070882;GO:0003006//developmental process involved in reproduction;GO:0006796//phosphate metabolic process	gi|297832776|ref|XP_002884270.1|/5.81547e-131/GHMP kinase family protein [Arabidopsis lyrata subsp. lyrata]					2	0.35	156	27.02			23	3.88							49	8.36			67	11.84
Bra000999	-	GO:0003824//catalytic activity;GO:0005515//protein binding	-	gi|30678379|ref|NP_186810.2|/0/CDC48C; ATP binding / ATPase/ nucleoside-triphosphatase/ nucleotide binding [Arabidopsis thaliana]			41	6.81			70	12.13			60	10.12			60	10.3			53	9.05	2	0.35	36	6.36
Bra001000	-	GO:0003676//nucleic acid binding;GO:0016857//racemase and epimerase activity, acting on carbohydrates and derivatives	GO:0019318//hexose metabolic process	gi|297832782|ref|XP_002884273.1|/2.96666e-135/predicted protein [Arabidopsis lyrata subsp. lyrata]	2	0.33	14	2.33	4	0.69	10	1.73					2	0.34	14	2.4	5	0.85	25	4.27	4	0.71	4	0.71
Bra001004	-	GO:0003676//nucleic acid binding;GO:0042623//ATPase activity, coupled;GO:0032559	GO:0009207	gi|297828586|ref|XP_002882175.1|/3.83149e-159/hypothetical protein ARALYDRAFT_477362 [Arabidopsis lyrata subsp. lyrata]	17	2.82	10	1.66	44	7.62	36	6.24	38	6.41	21	3.54	25	4.29	18	3.09	17	2.9	10	1.71	48	8.48	14	2.47
Bra001022	GO:0000151//ubiquitin ligase complex	GO:0004672//protein kinase activity;GO:0032559	GO:0006468//protein phosphorylation;GO:0048364//root development;GO:0009756//carbohydrate mediated signaling;GO:0007584//response to nutrient;GO:0009755//hormone-mediated signaling pathway;GO:0009791//post-embryonic development;GO:0007568//aging;GO:0022414//reproductive process	gi|297828638|ref|XP_002882201.1|/0/hypothetical protein ARALYDRAFT_317081 [Arabidopsis lyrata subsp. lyrata]	7	1.16					9	1.56			2	0.34	20	3.43	2	0.34	10	1.71	12	2.05			7	1.24
Bra001034	-	-	-	gi|22330805|ref|NP_566165.2|/0/LNG2 (LONGIFOLIA2) [Arabidopsis thaliana]	18	2.99	199	33.07	50	8.66	9	1.56	24	4.05	130	21.92	23	3.95	149	25.59	20	3.41	110	18.78	13	2.3	81	14.32
Bra001035	-	-	-	gi|18396096|ref|NP_566166.1|/2.91126e-20/SP1L3 (SPIRAL 1-LIKE3) [Arabidopsis thaliana]	235	39.05	6	1	433	75.01	21	3.64	235	39.62	8	1.35	299	51.35	5	0.86	266	45.4	7	1.19	381	67.34	6	1.06
Bra001039	-	GO:0003824//catalytic activity;GO:0005488//binding	-	gi|30678524|ref|NP_186877.2|/1.48935e-173/flavodoxin family protein [Arabidopsis thaliana]			3	0.5	9	1.56	3	0.52			2	0.34			2	0.34	5	0.85	2	0.34	2	0.35	2	0.35
Bra001046	-	GO:0005488//binding;GO:0016831//carboxy-lyase activity	GO:0006596//polyamine biosynthetic process;GO:0019058//viral infectious cycle	gi|15213968|sp|Q9SDM8.1|DCAM3_BRAJU/0/RecName: Full=S-adenosylmethionine decarboxylase proenzyme 3; Short=AdoMetDC 3; Short=SAMDC 3; Contains: RecName: Full=S-adenosylmethionine decarboxylase 3 alpha chain; Contains: RecName: Full=S-adenosylmethionine decarboxylase 3 beta chain; Flags: Precursor	27	4.49	148	24.59			2	0.35	25	4.22			4	0.69	78	13.39	12	2.05	213	36.36	24	4.24
Bra001050	GO:0043231//intracellular membrane-bounded organelle	GO:0032182//small conjugating protein binding;GO:0003677//DNA binding;GO:0032403//protein complex binding	GO:0006511//ubiquitin-dependent protein catabolic process;GO:0006281//DNA repair	gi|14517454|gb|AAK62617.1|/1.43734e-29/AT3g02540/F16B3_17 [Arabidopsis thaliana]	12	1.99			4	0.69	151	26.16	8	1.35			31	5.32			37	6.32	37	6.32	25	4.42	119	21.03
Bra001056	GO:0016021//integral to membrane	GO:0003824//catalytic activity	GO:0019637//organophosphate metabolic process	gi|297828720|ref|XP_002882242.1|/1.80097e-57/hypothetical protein ARALYDRAFT_477497 [Arabidopsis lyrata subsp. lyrata]			7	1.16			32	5.54			14	2.36			11	1.89			8	1.37
Bra001061	GO:0043231//intracellular membrane-bounded organelle	GO:0004812//aminoacyl-tRNA ligase activity;GO:0032559	GO:0006418//tRNA aminoacylation for protein translation	gi|240255269|ref|NP_186925.4|/0/ATP binding / aminoacyl-tRNA ligase/ histidine-tRNA ligase/ nucleotide binding [Arabidopsis thaliana]			17	2.82			89	15.42			49	8.26	2	0.34	16	2.75			29	4.95	6	1.06	125	22.09
Bra001063	GO:0009536//plastid	GO:0016863//intramolecular oxidoreductase activity, transposing C=C bonds	GO:0006779//porphyrin biosynthetic process;GO:0008299//isoprenoid biosynthetic process;GO:0009791//post-embryonic development;GO:0006721//terpenoid metabolic process	gi|297832914|ref|XP_002884339.1|/9.9056e-78/hypothetical protein ARALYDRAFT_477520 [Arabidopsis lyrata subsp. lyrata]	11	1.83	2	0.33	17	2.95	13	2.25	35	5.9	2	0.34	13	2.23	2	0.34	9	1.54	8	1.37	8	1.41	2	0.35
Bra001068	GO:0016020//membrane	GO:0005216//ion channel activity	GO:0055085//transmembrane transport;GO:0006811//ion transport	gi|15232991|ref|NP_186934.1|/0/SKOR; cyclic nucleotide binding / inward rectifier potassium channel/ outward rectifier potassium channel [Arabidopsis thaliana]							37	6.41											7	1.19			15	2.65
Bra001078	GO:0044464//cell part	GO:0016491//oxidoreductase activity;GO:0005506//iron ion binding	GO:0008152//metabolic process	gi|297833000|ref|XP_002884382.1|/3.70911e-179/CYP89A9 [Arabidopsis lyrata subsp. lyrata]			74	12.3			14	2.43	5	0.84	196	33.05			210	36.06			106	18.09			127	22.45
Bra001079	GO:0042579//microbody	GO:0005488//binding	GO:0006996//organelle organization	gi|15228571|ref|NP_186999.1|/4.04292e-54/PEX19-1 (peroxin 19-1) [Arabidopsis thaliana]			13	2.16			33	5.72			25	4.22			23	3.95			9	1.54			14	2.47
Bra001080	-	-	GO:0009628//response to abiotic stimulus	gi|297833024|ref|XP_002884394.1|/1.01859e-86/zinc finger family protein [Arabidopsis lyrata subsp. lyrata]			16	2.66	6	1.04	41	7.1	4	0.67	69	11.63			55	9.45			16	2.73	2	0.35	31	5.48
Bra001082	-	-	-	gi|145338065|ref|NP_187006.2|/5.26913e-93/unknown protein [Arabidopsis thaliana]			19	3.16			61	10.57			21	3.54			27	4.64			9	1.54			35	6.19
Bra001083	-	-	-	gi|6017117|gb|AAF01600.1|AC009895_21/1.28137e-68/unknown protein [Arabidopsis thaliana]					73	12.65	6	1.04									5	0.85	2	0.34	17	3
Bra001091	-	-	-	gi|297833060|ref|XP_002884412.1|/1.08122e-169/hypothetical protein ARALYDRAFT_477634 [Arabidopsis lyrata subsp. lyrata]			4	0.66			5	0.87			3	0.51			5	0.86			4	0.68			9	1.59
Bra001092	-	-	GO:0019725//cellular homeostasis	gi|6006856|gb|AAF00632.1|AC009540_9/1.19027e-70/unknown protein [Arabidopsis thaliana]							2	0.35
Bra001098	GO:0015935//small ribosomal subunit;GO:0030312//external encapsulating structure;GO:0009536//plastid;GO:0031981//nuclear lumen	GO:0005198//structural molecule activity	GO:0010467//gene expression	gi|15238809|ref|NP_197339.1|/3.03291e-72/40S ribosomal protein S16 (RPS16C) [Arabidopsis thaliana]	2	0.33	2	0.33			336	58.21					3	0.52			3	0.51	207	35.33			2	0.35
Bra001103	-	-	-	gi|240255279|ref|NP_566225.4|/1.65974e-116/unknown protein [Arabidopsis thaliana]							4	0.69
Bra001107	-	-	-	gi|297720801|ref|NP_001172762.1|/1.7624e-08/Os01g0973100 [Oryza sativa Japonica Group]							4	0.69
Bra001123	-	GO:0030247//polysaccharide binding	GO:0050832//defense response to fungus;GO:0009725//response to hormone stimulus;GO:0006970//response to osmotic stress;GO:0009814//defense response, incompatible interaction	gi|24417288|gb|AAN60254.1|/2.03039e-57/unknown [Arabidopsis thaliana]							49	8.49	2	0.34	35	5.9			3	0.52			34	5.8			46	8.13
Bra001125	-	-	GO:0009451//RNA modification	gi|145338120|ref|NP_187133.3|/0/pseudouridine synthase [Arabidopsis thaliana]			10	1.66			22	3.81			7	1.18			13	2.23			31	5.29			30	5.3
Bra001126	-	-	-	gi|297828988|ref|XP_002882376.1|/5.54697e-38/binding protein [Arabidopsis lyrata subsp. lyrata]	32	5.32	4	0.66	41	7.1	10	1.73	69	11.63	5	0.84	60	10.3			153	26.12			192	33.94	2	0.35
Bra001140	-	-	-	gi|30679432|ref|NP_187173.2|/2.94215e-10/heavy-metal-associated domain-containing protein [Arabidopsis thaliana]	73	12.13	12	1.99	442	76.57	6	1.04	112	18.88			207	35.55	21	3.61	45	7.68	78	13.31	122	21.56
Bra001159	-	GO:0046914//transition metal ion binding	-	gi|297829096|ref|XP_002882430.1|/7.45492e-121/hypothetical protein ARALYDRAFT_477858 [Arabidopsis lyrata subsp. lyrata]	28	4.65	4	0.66	100	17.32	4	0.69	26	4.38			27	4.64	8	1.37	64	10.92	9	1.54	53	9.37
Bra001163	-	-	-	gi|6714442|gb|AAF26129.1|AC011620_5/0/unknown protein [Arabidopsis thaliana]			28	4.65			4	0.69			35	5.9	2	0.34	21	3.61	2	0.34	31	5.29			4	0.71
Bra001164	GO:0005667//transcription factor complex	GO:0001071//nucleic acid binding transcription factor activity	GO:0006351//transcription, DNA-dependent;GO:0009566//fertilization	gi|312282423|dbj|BAJ34077.1|/2.80728e-77/unnamed protein product [Thellungiella halophila]					2	0.35	14	2.43			16	2.7			19	3.26	4	0.68	16	2.73			31	5.48
Bra001169	-	GO:0004672//protein kinase activity;GO:0032559	GO:0006464//protein modification process	gi|312283415|dbj|BAJ34573.1|/2.85878e-164/unnamed protein product [Thellungiella halophila]	51	8.47	10	1.66	367	63.58	19	3.29	61	10.29	9	1.52	55	9.45	11	1.89	123	21	25	4.27	105	18.56	2	0.35
Bra001172	-	-	-	gi|51536518|gb|AAU05497.1|/7.3472e-146/At5g26670 [Arabidopsis thaliana]	2	0.33	79	13.13	17	2.95	183	31.7			80	13.49			110	18.89	13	2.22	16	2.73			63	11.14
Bra001175	-	-	GO:0006950//response to stress	gi|227438223|gb|ACP30601.1|/0/disease resistance protein [Brassica rapa subsp. pekinensis]			13	2.16			24	4.16	4	0.67	2	0.34	2	0.34	12	2.06	2	0.34	19	3.24	2	0.35
Bra001179	GO:0031225//anchored to membrane;GO:0031410//cytoplasmic vesicle	-	-	gi|297833342|ref|XP_002884553.1|/3.11458e-63/hypothetical protein ARALYDRAFT_477902 [Arabidopsis lyrata subsp. lyrata]							2	0.35
Bra001184	GO:0030312//external encapsulating structure	-	-	gi|297833356|ref|XP_002884560.1|/2.95681e-45/hypothetical protein ARALYDRAFT_477915 [Arabidopsis lyrata subsp. lyrata]							10	1.73			2	0.34			6	1.03			4	0.68
Bra001188	GO:0042995//cell projection;GO:0031410//cytoplasmic vesicle;GO:0043231//intracellular membrane-bounded organelle	GO:0008194//UDP-glycosyltransferase activity	-	gi|15230679|ref|NP_187277.1|/0/GATL4 (Galacturonosyltransferase-like 4); polygalacturonate 4-alpha-galacturonosyltransferase/ transferase, transferring glycosyl groups / transferase, transferring hexosyl groups [Arabidopsis thaliana]							498	86.27	25	4.22			2	0.34			3	0.51	3	0.51	16	2.83	83	14.67
Bra001198	GO:0031224//intrinsic to membrane	GO:0015301//anion:anion antiporter activity;GO:0015103//inorganic anion transmembrane transporter activity	GO:0006820//anion transport;GO:0010035//response to inorganic substance	gi|294713698|gb|ADF30186.1|/0/boron transporter [Brassica napus]			11	1.83			23	3.98	2	0.34	21	3.54			70	12.02			30	5.12			16	2.83
Bra001200	-	GO:0016887//ATPase activity;GO:0000166//nucleotide binding	GO:0009207	gi|75313790|sp|Q9SQV1.1|RH40_ARATH/0/RecName: Full=DEAD-box ATP-dependent RNA helicase 40			13	2.16	5	0.87	73	12.65			2	0.34			29	4.98			6	1.02	2	0.35	29	5.13
Bra001204	-	GO:0016773//phosphotransferase activity, alcohol group as acceptor	GO:0016310//phosphorylation;GO:0019318//hexose metabolic process	gi|2292917|emb|CAA68163.1|/6.34446e-122/galactokinase [Arabidopsis thaliana]					5	0.87	49	8.49					2	0.34					4	0.68
Bra001207	GO:0009528//plastid inner membrane;GO:0009534//chloroplast thylakoid	GO:0046914//transition metal ion binding;GO:0016655//oxidoreductase activity, acting on NADH or NADPH, quinone or similar compound as acceptor	GO:0008152//metabolic process	gi|15235549|ref|NP_193037.1|/4.67195e-156/oxidoreductase, zinc-binding dehydrogenase family protein [Arabidopsis thaliana]	13	2.16	12	1.99	7	1.21	8	1.39					6	1.03	12	2.06	10	1.71	19	3.24	4	0.71	11	1.94
Bra001213	GO:0015934//large ribosomal subunit;GO:0031981//nuclear lumen	-	GO:0009987//cellular process	gi|30679956|ref|NP_187324.2|/1.36488e-24/60S ribosomal protein L29 (RPL29B) [Arabidopsis thaliana]	13	2.16	40	6.65			17	2.95	2	0.34	13	2.19	7	1.2	48	8.24	5	0.85	35	5.97			26	4.6
Bra001214	GO:0043231//intracellular membrane-bounded organelle	-	GO:0010017//red or far-red light signaling pathway;GO:0030522//intracellular receptor mediated signaling pathway	gi|312282777|dbj|BAJ34254.1|/3.25722e-29/unnamed protein product [Thellungiella halophila]	86	14.29			254	44	20	3.46	146	24.62	13	2.19	72	12.36	3	0.52	147	25.09	4	0.68	118	20.86	6	1.06
Bra001215	-	GO:0004553//hydrolase activity, hydrolyzing O-glycosyl compounds	GO:0008152//metabolic process	gi|297833452|ref|XP_002884608.1|/4.51993e-91/glycoside hydrolase family 28 protein [Arabidopsis lyrata subsp. lyrata]	2	0.33			8	1.39	2	0.35	3	0.51							6	1.02	2	0.34	2	0.35
Bra001216	-	GO:0005515//protein binding	GO:0044267//cellular protein metabolic process;GO:0050896//response to stimulus	gi|297833454|ref|XP_002884609.1|/2.77183e-58/heat shock protein binding protein [Arabidopsis lyrata subsp. lyrata]							3	0.52
Bra001222	-	-	-	gi|297829232|ref|XP_002882498.1|/2.44408e-89/hypothetical protein ARALYDRAFT_478007 [Arabidopsis lyrata subsp. lyrata]							7	1.21													2	0.35
Bra001235	GO:0012507//ER to Golgi transport vesicle membrane	GO:0046914//transition metal ion binding	GO:0048193//Golgi vesicle transport;GO:0015031//protein transport	gi|297833488|ref|XP_002884626.1|/0/hypothetical protein ARALYDRAFT_478029 [Arabidopsis lyrata subsp. lyrata]					4	0.69	2	0.35					5	0.86			2	0.34
Bra001240	-	GO:0016740//transferase activity	-	gi|18397861|ref|NP_566300.1|/4.1394e-49/sterile alpha motif (SAM) domain-containing protein [Arabidopsis thaliana]	95	15.79			77	13.34	2	0.35	214	36.08	3	0.51	131	22.5			166	28.33	3	0.51	91	16.08	4	0.71
Bra001245	-	GO:0004553//hydrolase activity, hydrolyzing O-glycosyl compounds;GO:0043167//ion binding	GO:0010208//pollen wall assembly;GO:0003006//developmental process involved in reproduction;GO:0044238//primary metabolic process	gi|297833520|ref|XP_002884642.1|/0/glycosyl hydrolase family 17 protein [Arabidopsis lyrata subsp. lyrata]	8	1.33	9	1.5	3	0.52	48	8.32	54	9.11	7	1.18	31	5.32	17	2.92	13	2.22	18	3.07	7	1.24	20	3.54
Bra001246	GO:0043231//intracellular membrane-bounded organelle	GO:0046527//glucosyltransferase activity	GO:0003006//developmental process involved in reproduction	gi|224069888|ref|XP_002303072.1|/7.65813e-140/predicted protein [Populus trichocarpa]			16	2.66			27	4.68	4	0.67	43	7.25			20	3.43			42	7.17			66	11.67
Bra001247	GO:0043234//protein complex;GO:0043231//intracellular membrane-bounded organelle;GO:0016020//membrane	GO:0033612//receptor serine/threonine kinase binding;GO:0019787//small conjugating protein ligase activity	GO:0009737//response to abscisic acid stimulus;GO:0032446//protein modification by small protein conjugation	gi|18397921|ref|NP_566304.1|/1.13767e-170/PUB9 (PLANT U-BOX 9); ubiquitin-protein ligase [Arabidopsis thaliana]	61	10.14			19	3.29	2	0.35	34	5.73	2	0.34	63	10.82			31	5.29	2	0.34	47	8.31
Bra001249	GO:0016020//membrane	-	-	gi|152206068|gb|ABS30419.1|/4.99957e-93/CIL1 [Brassica carinata]	109	18.11	2	0.33			2	0.35	65	10.96			774	132.92	8	1.37	79	13.48			62	10.96
Bra001271	-	-	-	gi|48310596|gb|AAT41846.1|/3.1076e-38/At3g07860 [Arabidopsis thaliana]			3	0.5	27	4.68	2	0.35	17	2.87	7	1.18									8	1.41
Bra001284	GO:0043231//intracellular membrane-bounded organelle	GO:0003676//nucleic acid binding;GO:0001071//nucleic acid binding transcription factor activity	GO:0006351//transcription, DNA-dependent;GO:0010033//response to organic substance;GO:0009832//plant-type cell wall biogenesis	gi|297833596|ref|XP_002884680.1|/2.97572e-92/hypothetical protein ARALYDRAFT_478147 [Arabidopsis lyrata subsp. lyrata]							3	0.52
Bra001295	-	-	-	gi|18398673|ref|NP_566360.1|/2.47593e-49/ankyrin repeat family protein [Arabidopsis thaliana]			5	0.83			60	10.39							10	1.72			71	12.12			48	8.48
Bra001296	GO:0008287//protein serine/threonine phosphatase complex	GO:0019888//protein phosphatase regulator activity	GO:0016310//phosphorylation;GO:0023052//signaling	gi|15232782|ref|NP_187599.1|/0/ATB' BETA; protein phosphatase type 2A regulator [Arabidopsis thaliana]			2	0.33	2	0.35	4	0.69									2	0.34
Bra001297	-	GO:0017111//nucleoside-triphosphatase activity;GO:0000166//nucleotide binding	GO:0009987//cellular process	gi|255556934|ref|XP_002519500.1|/0/Transitional endoplasmic reticulum ATPase, putative [Ricinus communis]	3	0.5	77	12.79	3	0.52	17	2.95	8	1.35	139	23.44	17	2.92	97	16.66	7	1.19	92	15.7	9	1.59	89	15.73
Bra001300	GO:0015935//small ribosomal subunit;GO:0031981//nuclear lumen	GO:0005198//structural molecule activity	GO:0010467//gene expression	gi|15242574|ref|NP_195916.1|/2.03383e-64/40S ribosomal protein S23 (RPS23B) [Arabidopsis thaliana]	4	0.66	7	1.16	198	34.3	11	1.91			4	0.67			2	0.34	5	0.85	3	0.51			3	0.53
Bra001311	-	-	-	gi|297829468|ref|XP_002882616.1|/2.29837e-59/hypothetical protein ARALYDRAFT_317739 [Arabidopsis lyrata subsp. lyrata]							32	5.54											3	0.51
Bra001325	GO:0009536//plastid	GO:0016636	GO:0007165//signal transduction	gi|297829450|ref|XP_002882607.1|/3.34258e-101/hypothetical protein ARALYDRAFT_478229 [Arabidopsis lyrata subsp. lyrata]							3	0.52							2	0.34			7	1.19			4	0.71
Bra001335	-	-	GO:0045454//cell redox homeostasis	gi|18398306|ref|NP_566339.1|/3.3158e-115/electron transport SCO1/SenC family protein [Arabidopsis thaliana]							2	0.35											2	0.34			2	0.35
Bra001336	GO:0031410//cytoplasmic vesicle	-	-	gi|226789815|sp|Q9SR93.2|LMBD1_ARATH/4.37374e-57/RecName: Full=LIMR family protein At3g08930	2	0.33	24	3.99			313	54.22			141	23.77	4	0.69	58	9.96			52	8.88			78	13.79
Bra001344	-	GO:0003824//catalytic activity	-	gi|297833634|ref|XP_002884699.1|/4.68677e-110/D-alanine--D-alanine ligase family [Arabidopsis lyrata subsp. lyrata]			7	1.16	3	0.52	6	1.04			44	7.42			5	0.86			4	0.68			9	1.59
Bra001351	GO:0044464//cell part	-	-	gi|30102524|gb|AAP21180.1|/1.73721e-16/At3g08610 [Arabidopsis thaliana]			29	4.82			14	2.43			14	2.36			31	5.32			65	11.09			14	2.47
Bra001357	GO:0043231//intracellular membrane-bounded organelle	GO:0046914//transition metal ion binding;GO:0001071//nucleic acid binding transcription factor activity;GO:0003677//DNA binding	GO:0034968//histone lysine methylation;GO:0006476//protein deacetylation;GO:0048513//organ development;GO:0006351//transcription, DNA-dependent	gi|297829566|ref|XP_002882665.1|/0/predicted protein [Arabidopsis lyrata subsp. lyrata]	17	2.82	3	0.5	30	5.2	12	2.08	43	7.25			22	3.78	3	0.52	30	5.12			50	8.84
Bra001358	-	-	-	gi|297833820|ref|XP_002884792.1|/1.91693e-55/hypothetical protein ARALYDRAFT_478371 [Arabidopsis lyrata subsp. lyrata]	4	0.66	8	1.33	9	1.56	2	0.35	6	1.01	13	2.19	11	1.89	9	1.55	13	2.22	2	0.34	10	1.77	5	0.88
Bra001368	GO:0009526//plastid envelope;GO:0009532//plastid stroma;GO:0005576//extracellular region	GO:0051536//iron-sulfur cluster binding;GO:0005506//iron ion binding;GO:0016673	GO:0006970//response to osmotic stress;GO:0008152//metabolic process	gi|15238217|ref|NP_196079.1|/8.39462e-134/SIR; sulfite reductase (ferredoxin)/ sulfite reductase [Arabidopsis thaliana]	13	2.16			4	0.69	16	2.77	2	0.34			7	1.2			8	1.37	5	0.85	10	1.77	2	0.35
Bra001372	-	-	-	gi|37202004|gb|AAQ89617.1|/2.07226e-145/At3g10650 [Arabidopsis thaliana]	2	0.33	7	1.16	7	1.21	167	28.93	3	0.51	2	0.34	2	0.34	2	0.34			14	2.39			66	11.67
Bra001376	GO:0005618//cell wall;GO:0043231//intracellular membrane-bounded organelle;GO:0005576//extracellular region	GO:0004553//hydrolase activity, hydrolyzing O-glycosyl compounds	GO:0000272//polysaccharide catabolic process	gi|312282687|dbj|BAJ34209.1|/0/unnamed protein product [Thellungiella halophila]					21	3.64	16	2.77	11	1.85			2	0.34	4	0.69					5	0.88	2	0.35
Bra001391	GO:0009536//plastid;GO:0044446//intracellular organelle part;GO:0044425//membrane part;GO:0031090//organelle membrane;GO:0012505//endomembrane system	-	GO:0006810//transport	gi|297833898|ref|XP_002884831.1|/0/hypothetical protein ARALYDRAFT_478454 [Arabidopsis lyrata subsp. lyrata]	4	0.66			2	0.35	100	17.32	2	0.34			4	0.69	8	1.37	20	3.41	48	8.19	4	0.71	63	11.14
Bra001393	GO:0043231//intracellular membrane-bounded organelle	GO:0046872//metal ion binding;GO:0042393//histone binding	GO:0006351//transcription, DNA-dependent	gi|297833906|ref|XP_002884835.1|/8.68425e-56/PHD finger family protein [Arabidopsis lyrata subsp. lyrata]					7	1.21	85	14.73	9	1.52			2	0.34					18	3.07	2	0.35	37	6.54
Bra001396	GO:0044464//cell part	-	-	gi|297829674|ref|XP_002882719.1|/1.98903e-36/yippee family protein [Arabidopsis lyrata subsp. lyrata]	42	6.98	15	2.49	209	36.21	26	4.5	23	3.88	8	1.35	61	10.48	11	1.89	90	15.36	8	1.37	158	27.93	24	4.24
Bra001402	-	GO:0016740//transferase activity	-	gi|297829696|ref|XP_002882730.1|/6.78268e-116/hypothetical protein ARALYDRAFT_478479 [Arabidopsis lyrata subsp. lyrata]	15	2.49			21	3.64	9	1.56	2	0.34	2	0.34					2	0.34	2	0.34	10	1.77	4	0.71
Bra001404	-	GO:0005488//binding	-	gi|15229761|ref|NP_187752.1|/1.47786e-110/DNAJ heat shock N-terminal domain-containing protein / cell division protein-related [Arabidopsis thaliana]			2	0.33	4	0.69	7	1.21			4	0.67			2	0.34							2	0.35
Bra001416	GO:0044424//intracellular part	GO:0004812//aminoacyl-tRNA ligase activity;GO:0046872//metal ion binding;GO:0032559	GO:0006418//tRNA aminoacylation for protein translation	gi|297833954|ref|XP_002884859.1|/1.49974e-180/hypothetical protein ARALYDRAFT_478516 [Arabidopsis lyrata subsp. lyrata]			27	4.49	9	1.56	104	18.02	2	0.34	67	11.3	10	1.72	57	9.79	7	1.19	107	18.26	4	0.71	57	10.07
Bra001421	GO:0016020//membrane	-	-	gi|18399357|ref|NP_566401.1|/1.77139e-64/unknown protein [Arabidopsis thaliana]			12	1.99	5	0.87	11	1.91	16	2.7	48	8.09			27	4.64			33	5.63			31	5.48
Bra001425	GO:0031224//intrinsic to membrane	GO:0015171//amino acid transmembrane transporter activity	GO:0006865//amino acid transport;GO:0051707//response to other organism	gi|297829744|ref|XP_002882754.1|/2.47896e-114/hypothetical protein ARALYDRAFT_897397 [Arabidopsis lyrata subsp. lyrata]	2	0.33			5	0.87	2	0.35	9	1.52			3	0.52			26	4.44			23	4.07
Bra001426	-	GO:0019783//small conjugating protein-specific protease activity	-	gi|297833980|ref|XP_002884872.1|/3.41925e-120/hypothetical protein ARALYDRAFT_317971 [Arabidopsis lyrata subsp. lyrata]	5	0.83	9	1.5			20	3.46	7	1.18	31	5.23	5	0.86	13	2.23	2	0.34	18	3.07	3	0.53	57	10.07
Bra001435	-	-	-	gi|297829758|ref|XP_002882761.1|/1.76692e-128/hypothetical protein ARALYDRAFT_897410 [Arabidopsis lyrata subsp. lyrata]					2	0.35	3	0.52			2	0.34					3	0.51	3	0.51
Bra001458	-	-	-	gi|224109556|ref|XP_002315235.1|/1.11377e-109/predicted protein [Populus trichocarpa]							3	0.52
Bra001461	-	GO:0003676//nucleic acid binding;GO:0046914//transition metal ion binding	-	gi|297829802|ref|XP_002882783.1|/3.66259e-62/hypothetical protein ARALYDRAFT_478622 [Arabidopsis lyrata subsp. lyrata]	75	12.46	8	1.33	488	84.54	61	10.57	132	22.26	10	1.69	115	19.75	6	1.03	114	19.46	10	1.71	278	49.14	15	2.65
Bra001462	-	-	-	gi|297829804|ref|XP_002882784.1|/1.09479e-102/predicted protein [Arabidopsis lyrata subsp. lyrata]	9	1.5	3	0.5	78	13.51	2	0.35	9	1.52	2	0.34	10	1.72	2	0.34	28	4.78
Bra001484	-	-	GO:0006351//transcription, DNA-dependent	gi|21536970|gb|AAM61311.1|/1.51391e-100/transfactor-like protein [Arabidopsis thaliana]	9	1.5	39	6.48	11	1.91	330	57.17			89	15.01	3	0.52	41	7.04	9	1.54	111	18.95	15	2.65	219	38.71
Bra001485	GO:0043231//intracellular membrane-bounded organelle;GO:0016020//membrane	GO:0005402	GO:0006810//transport	gi|297829844|ref|XP_002882804.1|/2.75914e-112/hypothetical protein ARALYDRAFT_478675 [Arabidopsis lyrata subsp. lyrata]	9	1.5			14	2.43	3	0.52	21	3.54			5	0.86			16	2.73	23	3.93	6	1.06
Bra001486	GO:0016020//membrane	-	-	gi|10172593|dbj|BAB01397.1|/1.50231e-130/protein kinase-like protein [Arabidopsis thaliana]			14	2.33			51	8.84			13	2.19			29	4.98			17	2.9			7	1.24
Bra001487	GO:0043231//intracellular membrane-bounded organelle	GO:0050662//coenzyme binding;GO:0003824//catalytic activity	GO:0055114//oxidation-reduction process	gi|8778312|gb|AAF79321.1|AC002304_14/1.56586e-122/F14J16.20 [Arabidopsis thaliana]	3	0.5	95	15.79	6	1.04	3	0.52			69	11.63	4	0.69	69	11.85	8	1.37	68	11.61			70	12.37
Bra001492	GO:0043231//intracellular membrane-bounded organelle	-	-	gi|21617993|gb|AAM67043.1|/5.48303e-176/unknown [Arabidopsis thaliana]			13	2.16			5	0.87			15	2.53			17	2.92			22	3.76			8	1.41
Bra001500	-	-	-	gi|297834158|ref|XP_002884961.1|/1.97804e-151/binding protein [Arabidopsis lyrata subsp. lyrata]	2	0.33	41	6.81			405	70.16			42	7.08	3	0.52	45	7.73	2	0.34	31	5.29			55	9.72
Bra001505	GO:0044444//cytoplasmic part;GO:0043231//intracellular membrane-bounded organelle	-	-	gi|24417230|gb|AAN60225.1|/2.58237e-53/unknown [Arabidopsis thaliana]			49	8.14			235	40.71			121	20.4			127	21.81			132	22.53			160	28.28
Bra001506	GO:0044424//intracellular part	GO:0005488//binding	-	gi|297834172|ref|XP_002884968.1|/0/hypothetical protein ARALYDRAFT_478733 [Arabidopsis lyrata subsp. lyrata]	6	1	115	19.11	4	0.69	295	51.1	3	0.51	158	26.64	8	1.37	139	23.87	5	0.85	179	30.55	17	3	566	100.04
Bra001522	-	-	-	gi|225442301|ref|XP_002280465.1|/1.42149e-69/PREDICTED: hypothetical protein [Vitis vinifera]	52	8.64			67	11.61	4	0.69	35	5.9			78	13.39			36	6.14			63	11.14	3	0.53
Bra001524	GO:0005840//ribosome;GO:0031090//organelle membrane;GO:0044429//mitochondrial part	GO:0046914//transition metal ion binding;GO:0032559	GO:0006996//organelle organization;GO:0010038//response to metal ion;GO:0006457//protein folding;GO:0006950//response to stress	gi|255572941|ref|XP_002527401.1|/5.73852e-176/chaperonin-60kD, ch60, putative [Ricinus communis]							2	0.35			2	0.34
Bra001525	GO:0043231//intracellular membrane-bounded organelle;GO:0031090//organelle membrane	-	GO:0007010//cytoskeleton organization;GO:0009913//epidermal cell differentiation;GO:0048193//Golgi vesicle transport;GO:0009826//unidimensional cell growth;GO:0042546//cell wall biogenesis	gi|297834224|ref|XP_002884994.1|/1.46639e-168/hypothetical protein ARALYDRAFT_478791 [Arabidopsis lyrata subsp. lyrata]			4	0.66	11	1.91	90	15.59			2	0.34			6	1.03	3	0.51	22	3.76	2	0.35	72	12.73
Bra001533	-	-	-	gi|11994373|dbj|BAB02332.1|/1.48166e-31/unnamed protein product [Arabidopsis thaliana]							2	0.35	2	0.34			2	0.34			4	0.68
Bra001536	-	GO:0000166//nucleotide binding;GO:0003824//catalytic activity	GO:0008152//metabolic process	gi|9294640|dbj|BAB02979.1|/6.33058e-130/glycolate oxidase [Arabidopsis thaliana]			22	3.66			14	2.43	6	1.01	7	1.18	2	0.34	14	2.4	4	0.68	24	4.1	63	11.14	33	5.83
Bra001562	GO:0043231//intracellular membrane-bounded organelle	GO:0016491//oxidoreductase activity;GO:0005506//iron ion binding	GO:0008152//metabolic process	gi|297830012|ref|XP_002882888.1|/0/CYP72A15 [Arabidopsis lyrata subsp. lyrata]	494	82.08			4	0.69	6	1.04	413	69.64			1241	213.12			347	59.23			229	40.48
Bra001565	GO:0031090//organelle membrane	-	-	gi|186510070|ref|NP_188099.2|/0/MSL5 (MECHANOSENSITIVE CHANNEL OF SMALL CONDUCTANCE-LIKE 5) [Arabidopsis thaliana]			82	13.63	13	2.25	98	16.98			73	12.31			52	8.93			42	7.17	2	0.35	40	7.07
Bra001567	-	GO:0004672//protein kinase activity	-	gi|297830028|ref|XP_002882896.1|/1.71868e-113/leucine-rich repeat family protein [Arabidopsis lyrata subsp. lyrata]					2	0.35	4	0.69											3	0.51
Bra001577	GO:0031090//organelle membrane;GO:0009536//plastid	-	GO:0010038//response to metal ion	gi|33149230|gb|AAP96742.1|/8.57613e-124/ThiJ-like protein [Brassica rapa subsp. pekinensis]					20	3.46	3	0.52	2	0.34	8	1.35					3	0.51	5	0.85	5	0.88	4	0.71
Bra001580	-	-	-	gi|297834366|ref|XP_002885065.1|/9.63276e-63/hypothetical protein ARALYDRAFT_897774 [Arabidopsis lyrata subsp. lyrata]							2	0.35	2	0.34	10	1.69			8	1.37							6	1.06
Bra001584	-	GO:0016462//pyrophosphatase activity;GO:0032559	-	gi|297834376|ref|XP_002885070.1|/0/hypothetical protein ARALYDRAFT_318288 [Arabidopsis lyrata subsp. lyrata]					59	10.22	2	0.35									15	2.56			20	3.54
Bra001592	GO:0030312//external encapsulating structure;GO:0009526//plastid envelope;GO:0009534//chloroplast thylakoid	GO:0030234//enzyme regulator activity;GO:0015036//disulfide oxidoreductase activity	GO:0044092//negative regulation of molecular function;GO:0006091//generation of precursor metabolites and energy;GO:0005975//carbohydrate metabolic process;GO:0019725//cellular homeostasis;GO:0044093;GO:0018904;GO:0051234//establishment of localization	gi|297830110|ref|XP_002882937.1|/3.94222e-51/hypothetical protein ARALYDRAFT_897824 [Arabidopsis lyrata subsp. lyrata]	13	2.16			38	6.58	2	0.35	7	1.18			26	4.46			12	2.05			39	6.89
Bra001599	-	GO:0060089	GO:0009314//response to radiation;GO:0023052//signaling	gi|297834424|ref|XP_002885094.1|/2.02291e-101/phototropic-responsive NPH3 family protein [Arabidopsis lyrata subsp. lyrata]							5	0.87											3	0.51
Bra001600	-	-	-	gi|297834436|ref|XP_002885100.1|/3.74737e-27/hypothetical protein ARALYDRAFT_479015 [Arabidopsis lyrata subsp. lyrata]	7	1.16	59	9.8	103	17.84	1813	314.08	286	48.22	40	6.74	34	5.84	71	12.19	4	0.68	71	12.12	16	2.83	327	57.8
Bra001607	GO:0044464//cell part	-	-	gi|297830166|ref|XP_002882965.1|/8.79356e-45/hypothetical protein ARALYDRAFT_897881 [Arabidopsis lyrata subsp. lyrata]	52	8.64	7	1.16	192	33.26	32	5.54	51	8.6	4	0.67	74	12.71	14	2.4	112	19.12	19	3.24	247	43.66	42	7.42
Bra001609	GO:0044424//intracellular part	GO:0016491//oxidoreductase activity	GO:0006633//fatty acid biosynthetic process;GO:0009767//photosynthetic electron transport chain	gi|312281637|dbj|BAJ33684.1|/1.22923e-107/unnamed protein product [Thellungiella halophila]	29	4.82			17	2.95	9	1.56	1584	267.08			12	2.06			39	6.66	16	2.73	10	1.77	10	1.77
Bra001613	-	-	-	gi|297834462|ref|XP_002885113.1|/0/hypothetical protein ARALYDRAFT_479043 [Arabidopsis lyrata subsp. lyrata]					8	1.39	2	0.35	7	1.18			3	0.52			2	0.34	2	0.34
Bra001616	GO:0043234//protein complex	GO:0016740//transferase activity	GO:0015031//protein transport	gi|222422950|dbj|BAH19460.1|/4.70373e-107/AT3G15980 [Arabidopsis thaliana]	11	1.83	145	24.09	10	1.73	2	0.35	5	0.84	13	2.19	24	4.12	237	40.7	29	4.95	188	32.09	14	2.47	70	12.37
Bra001626	GO:0031224//intrinsic to membrane;GO:0005618//cell wall;GO:0000325//plant-type vacuole;GO:0000322;GO:0009526//plastid envelope;GO:0031090//organelle membrane	GO:0005372//water transmembrane transporter activity;GO:0005275//amine transmembrane transporter activity;GO:0042887	GO:0015840//urea transport;GO:0015843//methylammonium transport;GO:0042044//fluid transport	gi|297830212|ref|XP_002882988.1|/2.12861e-59/delta tonoplast intrinsic protein [Arabidopsis lyrata subsp. lyrata]	737	122.46	13	2.16	121	20.96	140	24.25	5462	920.97	34	5.73	307	52.72	9	1.55	1289	220.02	51	8.71	827	146.17	22	3.89
Bra001630	GO:0043231//intracellular membrane-bounded organelle;GO:0016020//membrane	GO:0019899//enzyme binding;GO:0004674//protein serine/threonine kinase activity	-	gi|145698406|dbj|BAF57002.1|/7.67747e-127/S receptor kinase [Brassica napus]							7	1.21											12	2.05			13	2.3
Bra001632	-	-	-	gi|297830250|ref|XP_002883007.1|/3.25062e-93/hypothetical protein ARALYDRAFT_897956 [Arabidopsis lyrata subsp. lyrata]							3	0.52															7	1.24
Bra001635	-	-	-	gi|15228227|ref|NP_188272.1|/2.56444e-96/C2 domain-containing protein [Arabidopsis thaliana]			2	0.33			6	1.04			2	0.34			2	0.34			4	0.68			2	0.35
Bra001636	GO:0005576//extracellular region;GO:0005618//cell wall	-	GO:0009725//response to hormone stimulus;GO:0040008//regulation of growth;GO:0007154//cell communication;GO:0023052//signaling	gi|297830262|ref|XP_002883013.1|/1.35106e-53/hypothetical protein ARALYDRAFT_897975 [Arabidopsis lyrata subsp. lyrata]	322	53.5			416	72.07	3	0.52	292	49.24			237	40.7			384	65.55			195	34.47
Bra001637	GO:0009536//plastid;GO:0042995//cell projection;GO:0031090//organelle membrane;GO:0005576//extracellular region	GO:0005488//binding	GO:0000278//mitotic cell cycle;GO:0006952//defense response;GO:0010038//response to metal ion;GO:0016049//cell growth;GO:0048878//chemical homeostasis;GO:0035264//multicellular organism growth;GO:0048528//post-embryonic root development;GO:0000904//cell morphogenesis involved in differentiation	gi|20140684|sp|Q944W6.1|TCTP_BRAOL/4.68072e-48/RecName: Full=Translationally-controlled tumor protein homolog; Short=TCTP	16	2.66			2	0.35	23	3.98	22	3.71	26	4.38	12	2.06	14	2.4	7	1.19	7	1.19	2	0.35	22	3.89
Bra001645	GO:0031981//nuclear lumen;GO:0009532//plastid stroma;GO:0009526//plastid envelope	GO:0016491//oxidoreductase activity;GO:0050662//coenzyme binding	GO:0006085//acetyl-CoA biosynthetic process;GO:0019725//cellular homeostasis	gi|168033540|ref|XP_001769273.1|/7.0901e-98/predicted protein [Physcomitrella patens subsp. patens]	8	1.33	26	4.32	15	2.6	5	0.87	3	0.51	24	4.05	7	1.2	30	5.15	8	1.37	19	3.24	2	0.35	7	1.24
Bra001655	-	GO:0004091//carboxylesterase activity;GO:0030234//enzyme regulator activity	-	gi|297834610|ref|XP_002885187.1|/8.71507e-73/invertase/pectin methylesterase inhibitor family protein [Arabidopsis lyrata subsp. lyrata]			5	0.83			2	0.35			2	0.34			6	1.03			2	0.34			6	1.06
Bra001659	-	-	-	gi|297834650|ref|XP_002885207.1|/5.9353e-34/hypothetical protein ARALYDRAFT_898077 [Arabidopsis lyrata subsp. lyrata]	2	0.33	11	1.83			6	1.04			11	1.85	2	0.34	16	2.75	2	0.34	2	0.34
Bra001660	GO:0044464//cell part	-	-	gi|297830352|ref|XP_002883058.1|/1.0777e-84/hypothetical protein ARALYDRAFT_479214 [Arabidopsis lyrata subsp. lyrata]	18	2.99			9	1.56	2	0.35	3	0.51			26	4.46			9	1.54			8	1.41
Bra001671	GO:0043231//intracellular membrane-bounded organelle	GO:0003677//DNA binding;GO:0001071//nucleic acid binding transcription factor activity;GO:0005515//protein binding	GO:0006351//transcription, DNA-dependent;GO:0009411//response to UV	gi|297830376|ref|XP_002883070.1|/7.21349e-19/hypothetical protein ARALYDRAFT_479237 [Arabidopsis lyrata subsp. lyrata]	643	106.84	30	4.98	270	46.77	12	2.08	179	30.18	5	0.84	249	42.76	12	2.06	643	109.75	57	9.73	660	116.66	19	3.36
Bra001682	-	-	-	gi|297834684|ref|XP_002885224.1|/8.66484e-117/hypothetical protein ARALYDRAFT_341908 [Arabidopsis lyrata subsp. lyrata]							2	0.35
Bra001683	GO:0009536//plastid	-	GO:0009411//response to UV	gi|312282609|dbj|BAJ34170.1|/7.73193e-123/unnamed protein product [Thellungiella halophila]	64	10.63	926	153.87	16	2.77	709	122.82	66	11.13	23	3.88	110	18.89	846	145.28	58	9.9	468	79.88	53	9.37	438	77.42
Bra001686	GO:0005840//ribosome;GO:0030312//external encapsulating structure;GO:0009536//plastid;GO:0016020//membrane	GO:0046914//transition metal ion binding;GO:0016211//ammonia ligase activity;GO:0000166//nucleotide binding	GO:0010038//response to metal ion;GO:0071941;GO:0006541//glutamine metabolic process;GO:0042126//nitrate metabolic process	gi|228456|prf||1804333D/3.29882e-75/Gln synthetase	107	17.78	3	0.5	168	29.1	3	0.52	210	35.41			111	19.06			142	24.24	2	0.34	147	25.98
Bra001697	GO:0031224//intrinsic to membrane	-	-	gi|297830444|ref|XP_002883104.1|/5.52298e-89/hypothetical protein ARALYDRAFT_898158 [Arabidopsis lyrata subsp. lyrata]	48	7.98			73	12.65	4	0.69	200	33.72	3	0.51	224	38.47	2	0.34	108	18.43			150	26.51
Bra001709	GO:0032300//mismatch repair complex;GO:0043231//intracellular membrane-bounded organelle;GO:0016020//membrane	GO:0003690//double-stranded DNA binding;GO:0032559	GO:0010520//regulation of reciprocal meiotic recombination;GO:0006281//DNA repair;GO:0006915//apoptosis	gi|297834760|ref|XP_002885262.1|/0/hypothetical protein ARALYDRAFT_479358 [Arabidopsis lyrata subsp. lyrata]			9	1.5			4	0.69			8	1.35			9	1.55			13	2.22	2	0.35	11	1.94
Bra001718	GO:0043231//intracellular membrane-bounded organelle	GO:0032559;GO:0004702//receptor signaling protein serine/threonine kinase activity	GO:0009648//photoperiodism;GO:0006468//protein phosphorylation;GO:0009908//flower development	gi|297834790|ref|XP_002885277.1|/1.14097e-132/hypothetical protein ARALYDRAFT_318635 [Arabidopsis lyrata subsp. lyrata]	227	37.72	38	6.31	1036	179.47	14	2.43	237	39.96	31	5.23	57	9.79	37	6.35	966	164.89	35	5.97	1060	187.36	65	11.49
Bra001722	GO:0009536//plastid;GO:0043232;GO:0016020//membrane	GO:0046914//transition metal ion binding;GO:0005198//structural molecule activity;GO:0032559	GO:0009642//response to light intensity;GO:0009725//response to hormone stimulus;GO:0009913//epidermal cell differentiation;GO:0048588//developmental cell growth;GO:0006970//response to osmotic stress;GO:0009639//response to red or far red light;GO:0000904//cell morphogenesis involved in differentiation	gi|241740072|gb|ACS68187.1|/1.57205e-75/actin2.1 [Brassica napus]	2563	425.87	41	6.81	2303	398.96	12	2.08	882	148.72	6	1.01	4822	828.08	31	5.32	1819	310.49	33	5.63	1936	342.19	8	1.41
Bra001725	GO:0031224//intrinsic to membrane	GO:0015149//hexose transmembrane transporter activity;GO:0015166//polyol transmembrane transporter activity;GO:0016628//oxidoreductase activity, acting on the CH-CH group of donors, NAD or NADP as acceptor;GO:0015146//pentose transmembrane transporter activity;GO:0005402	GO:0015791//polyol transport;GO:0008645//hexose transport;GO:0015750;GO:0008152//metabolic process	gi|297834798|ref|XP_002885281.1|/0/ATPLT5 [Arabidopsis lyrata subsp. lyrata]	3	0.5	3	0.5			9	1.56			11	1.85			5	0.86	3	0.51	11	1.88			5	0.88
Bra001726	-	-	-	gi|297830546|ref|XP_002883155.1|/3.14042e-116/transducin family protein [Arabidopsis lyrata subsp. lyrata]	25	4.15	2	0.33	8	1.39	3	0.52	147	24.79	2	0.34	104	17.86	2	0.34	49	8.36			50	8.84	4	0.71
Bra001729	-	GO:0046914//transition metal ion binding;GO:0016706//oxidoreductase activity, acting on paired donors, with incorporation or reduction of molecular oxygen, 2-oxoglutarate as one donor, and incorporation of one atom each of oxygen into both donors	GO:0008152//metabolic process	gi|40806799|gb|AAR92199.1|/1.89329e-153/reduced vernalization response 1 [Brassica rapa]	57	9.47	76	12.63	4	0.69	21	3.64	6	1.01			22	3.78	29	4.98	11	1.88	67	11.44	104	18.38	1120	197.96
Bra001734	GO:0015629//actin cytoskeleton;GO:0016020//membrane	GO:0008092//cytoskeletal protein binding;GO:0004674//protein serine/threonine kinase activity;GO:0046872//metal ion binding;GO:0004722//protein serine/threonine phosphatase activity;GO:0000166//nucleotide binding	GO:0016049//cell growth;GO:0008154//actin polymerization or depolymerization;GO:0000904//cell morphogenesis involved in differentiation	gi|17979471|gb|AAL50072.1|/0/AT3g19120/MVI11_3 [Arabidopsis thaliana]	67	11.13	30	4.98	4	0.69	142	24.6	124	20.91	5	0.84	57	9.79	79	13.57	20	3.41	39	6.66	77	13.61	18	3.18
Bra001735	-	-	-	gi|9294614|dbj|BAB02953.1|/1.59426e-104/DNA/RNA binding protein-like [Arabidopsis thaliana]							38	6.58			2	0.34							2	0.34			11	1.94
Bra001738	GO:0009526//plastid envelope;GO:0009532//plastid stroma;GO:0005576//extracellular region	GO:0004175//endopeptidase activity;GO:0046914//transition metal ion binding	GO:0006508//proteolysis;GO:0010038//response to metal ion	gi|302791772|ref|XP_002977652.1|/0/hypothetical protein SELMODRAFT_152047 [Selaginella moellendorffii]	9	1.5	8	1.33	3	0.52	4	0.69	6	1.01	65	10.96	48	8.24	38	6.53	10	1.71	6	1.02	6	1.06	11	1.94
Bra001739	-	-	-	gi|297821242|ref|XP_002878504.1|/4.50068e-168/kelch repeat-containing F-box family protein [Arabidopsis lyrata subsp. lyrata]	10	1.66			42	7.28	12	2.08					32	5.5			23	3.93			29	5.13	7	1.24
Bra001746	GO:0043231//intracellular membrane-bounded organelle	-	GO:0006810//transport	gi|297834856|ref|XP_002885310.1|/2.61218e-79/ATNHD1 [Arabidopsis lyrata subsp. lyrata]	10	1.66					2	0.35	10	1.69			8	1.37	2	0.34	5	0.85			7	1.24
Bra001747	GO:0043231//intracellular membrane-bounded organelle	GO:0031406//carboxylic acid binding;GO:0016616//oxidoreductase activity, acting on the CH-OH group of donors, NAD or NADP as acceptor;GO:0000166//nucleotide binding	GO:0006563//L-serine metabolic process	gi|11994471|dbj|BAB02473.1|/0/phosphoglycerate dehydrogenase [Arabidopsis thaliana]	22	3.66	47	7.81	8	1.39	90	15.59	9	1.52	14	2.36	25	4.29	102	17.52	6	1.02	61	10.41	19	3.36	134	23.68
Bra001748	GO:0043231//intracellular membrane-bounded organelle	-	-	gi|145332641|ref|NP_001078186.1|/3.32601e-38/reticulon family protein (RTNLB11) [Arabidopsis thaliana]							5	0.87
Bra001752	GO:0043231//intracellular membrane-bounded organelle	GO:0030528//transcription regulator activity;GO:0003676//nucleic acid binding	GO:0009725//response to hormone stimulus;GO:0006972//hyperosmotic response;GO:0003006//developmental process involved in reproduction;GO:0009743//response to carbohydrate stimulus	gi|114431556|gb|ABI74621.1|/4.46883e-79/C2H2 zinc finger protein 1 [Thellungiella halophila]			6	1	14	2.43	137	23.73	2	0.34	56	9.44	2	0.34	17	2.92	2	0.34					9	1.59
Bra001757	-	-	GO:0008152//metabolic process	gi|297834876|ref|XP_002885320.1|/3.26615e-121/hypothetical protein ARALYDRAFT_318717 [Arabidopsis lyrata subsp. lyrata]			18	2.99			46	7.97			43	7.25			37	6.35			42	7.17			35	6.19
Bra001773	-	GO:0005488//binding	-	gi|302399081|gb|ADL36835.1|/3.53763e-69/TCP domain class transcription factor [Malus x domestica]					6	1.04	4	0.69	4	0.67									2	0.34	4	0.71	17	3
Bra001778	-	GO:0003824//catalytic activity	-	gi|15231056|ref|NP_188652.1|/0/armadillo/beta-catenin repeat family protein [Arabidopsis thaliana]							3	0.52
Bra001786	-	-	-	gi|4914361|gb|AAD32898.1|/0/putative retroelement pol polyprotein [Arabidopsis thaliana]			8	1.33			13	2.25							6	1.03			79	13.48			110	19.44
Bra001792	GO:0043231//intracellular membrane-bounded organelle;GO:0044444//cytoplasmic part	GO:0005488//binding	GO:0050789//regulation of biological process	gi|297835002|ref|XP_002885383.1|/8.18472e-28/hypothetical protein ARALYDRAFT_479579 [Arabidopsis lyrata subsp. lyrata]	2	0.33	51	8.47	4	0.69	153	26.51	11	1.85	109	18.38	8	1.37	159	27.3	2	0.34	90	15.36	2	0.35	40	7.07
Bra001816	GO:0043231//intracellular membrane-bounded organelle	GO:0016798//hydrolase activity, acting on glycosyl bonds	-	gi|297852888|ref|XP_002894325.1|/1.02532e-99/hypothetical protein ARALYDRAFT_474272 [Arabidopsis lyrata subsp. lyrata]			7	1.16			29	5.02	4	0.67			2	0.34	12	2.06			45	7.68			18	3.18
Bra001817	GO:0043231//intracellular membrane-bounded organelle	GO:0004712//protein serine/threonine/tyrosine kinase activity;GO:0032559	GO:0051707//response to other organism;GO:0007243//intracellular protein kinase cascade;GO:0010374//stomatal complex development;GO:0010375//stomatal complex patterning;GO:0003006//developmental process involved in reproduction;GO:0006464//protein modification process	gi|19698851|gb|AAL91161.1|/1.30753e-133/MAP kinase kinase 5 [Arabidopsis thaliana]	98	16.28	9	1.5	195	33.78	10	1.73	132	22.26			103	17.69	7	1.2	112	19.12	9	1.54	54	9.54
Bra001830	GO:0044464//cell part	GO:0030611//arsenate reductase activity;GO:0015036//disulfide oxidoreductase activity	GO:0019725//cellular homeostasis	gi|297835118|ref|XP_002885441.1|/4.38706e-44/electron carrier/ protein disulfide oxidoreductase [Arabidopsis lyrata subsp. lyrata]	2	0.33	13	2.16	4	0.69	22	3.81	4	0.67	6	1.01	7	1.2	23	3.95	5	0.85	14	2.39	8	1.41
Bra001831	-	GO:0015036//disulfide oxidoreductase activity	GO:0019725//cellular homeostasis	gi|297835118|ref|XP_002885441.1|/8.25448e-51/electron carrier/ protein disulfide oxidoreductase [Arabidopsis lyrata subsp. lyrata]	6	1	103	17.11	10	1.73	53	9.18	7	1.18	60	10.12	6	1.03	73	12.54	3	0.51	42	7.17	20	3.54	61	10.78
Bra001832	GO:0009536//plastid	GO:0016903//oxidoreductase activity, acting on the aldehyde or oxo group of donors;GO:0016744	GO:0006772//thiamine metabolic process;GO:0006090//pyruvate metabolic process;GO:0006779//porphyrin biosynthetic process;GO:0006721//terpenoid metabolic process	gi|297804692|ref|XP_002870230.1|/0/hypothetical protein ARALYDRAFT_493326 [Arabidopsis lyrata subsp. lyrata]			11	1.83			6	1.04			12	2.02			24	4.12	2	0.34	21	3.58			20	3.54
Bra001834	-	-	-	gi|297835136|ref|XP_002885450.1|/2.09884e-99/AT3g21580/MIL23_14 [Arabidopsis lyrata subsp. lyrata]	6	1	230	38.22	3	0.52	60	10.39	3	0.51	120	20.23	7	1.2	299	51.35	8	1.37	162	27.65			93	16.44
Bra001846	GO:0044464//cell part	GO:0035251//UDP-glucosyltransferase activity	GO:0009725//response to hormone stimulus;GO:0006970//response to osmotic stress;GO:0009687//abscisic acid metabolic process	gi|297830870|ref|XP_002883317.1|/2.5553e-178/UDP-glucoronosyl/UDP-glucosyl transferase family protein [Arabidopsis lyrata subsp. lyrata]	2	0.33	6	1			3	0.52			7	1.18			15	2.58			2	0.34	6	1.06	23	4.07
Bra001866	-	-	-	gi|297830956|ref|XP_002883360.1|/0/time for coffee [Arabidopsis lyrata subsp. lyrata]	88	14.62			26	4.5	2	0.35	134	22.59			118	20.26			29	4.95	3	0.51	201	35.53
Bra001891	GO:0043231//intracellular membrane-bounded organelle	GO:0004779//sulfate adenylyltransferase activity	GO:0006790//sulfur compound metabolic process	gi|90856223|gb|ABE01402.1|/1.01187e-152/ATP-sulfurylase [Camellia sinensis]	5420	900.59	92	15.29	2756	477.44	70	12.13	840	141.64			2091	359.09	18	3.09	3958	675.6	70	11.95	2804	495.61	52	9.19
Bra001909	GO:0031090//organelle membrane;GO:0043231//intracellular membrane-bounded organelle	GO:0046914//transition metal ion binding;GO:0016741	GO:0006730//one-carbon metabolic process	gi|22331280|ref|NP_566725.2|/0/dehydration-responsive protein-related [Arabidopsis thaliana]	35	5.82					3	0.52	16	2.7			35	6.01			39	6.66			64	11.31
Bra001913	-	-	-	gi|15229447|ref|NP_188986.1|/1.13002e-39/EDA6 (EMBRYO SAC DEVELOPMENT ARREST 6) [Arabidopsis thaliana]							2	0.35			2	0.34
Bra001925	-	GO:0046914//transition metal ion binding;GO:0003677//DNA binding;GO:0001071//nucleic acid binding transcription factor activity	GO:0006351//transcription, DNA-dependent;GO:0048511//rhythmic process	gi|15229571|ref|NP_189047.1|/1.71499e-74/GATA transcription factor 1 (GATA-1) [Arabidopsis thaliana]	61	10.14	4	0.66	79	13.69	2	0.35	69	11.63	5	0.84	40	6.87	2	0.34	55	9.39			230	40.65	7	1.24
Bra001928	GO:0005618//cell wall	GO:0004091//carboxylesterase activity	GO:0071555	gi|297831202|ref|XP_002883483.1|/6.61258e-79/predicted protein [Arabidopsis lyrata subsp. lyrata]							2	0.35
Bra001929	GO:0043231//intracellular membrane-bounded organelle	GO:0030528//transcription regulator activity	GO:0048523//negative regulation of cellular process;GO:0045595//regulation of cell differentiation;GO:0006355//regulation of transcription, DNA-dependent;GO:0009913//epidermal cell differentiation	gi|297831198|ref|XP_002883481.1|/1.82418e-81/hypothetical protein ARALYDRAFT_898955 [Arabidopsis lyrata subsp. lyrata]							7	1.21											6	1.02
Bra001934	GO:0005840//ribosome;GO:0031090//organelle membrane;GO:0044429//mitochondrial part	GO:0046914//transition metal ion binding;GO:0005515//protein binding;GO:0032559	GO:0006996//organelle organization;GO:0010038//response to metal ion;GO:0006457//protein folding;GO:0006950//response to stress	gi|16221|emb|CAA77646.1|/2.73129e-98/chaperonin hsp60 [Arabidopsis thaliana]	2	0.33	5	0.83			4	0.69	7	1.18	8	1.35	3	0.52			2	0.34	4	0.68	7	1.24	5	0.88
Bra001950	GO:0005618//cell wall;GO:0031410//cytoplasmic vesicle	GO:0005488//binding;GO:0016491//oxidoreductase activity	GO:0008152//metabolic process	gi|297835536|ref|XP_002885650.1|/0/predicted protein [Arabidopsis lyrata subsp. lyrata]	6	1	151	25.09	33	5.72	446	77.26	21	3.54	235	39.62	15	2.58	229	39.33	17	2.9	212	36.19	6	1.06	142	25.1
Bra001952	-	GO:0004030//aldehyde dehydrogenase [NAD(P)+] activity	GO:0009698//phenylpropanoid metabolic process	gi|308071817|emb|CBP94210.1|/5.94728e-130/coniferaldehyde/sinapaldehyde dehydrogenase [Brassica napus]	7	1.16	5	0.83	7	1.21	148	25.64	6	1.01	2	0.34	23	3.95			22	3.76	69	11.78	2	0.35	65	11.49
Bra001953	GO:0043231//intracellular membrane-bounded organelle;GO:0016020//membrane	-	GO:0009414//response to water deprivation;GO:0009725//response to hormone stimulus;GO:0009409//response to cold	gi|312282375|dbj|BAJ34053.1|/2.56851e-62/unnamed protein product [Thellungiella halophila]			54	8.97			14	2.43			15	2.53	11	1.89	529	90.84			44	7.51	5	0.88	209	36.94
Bra001956	-	GO:0016668//oxidoreductase activity, acting on a sulfur group of donors, NAD or NADP as acceptor;GO:0046914//transition metal ion binding	GO:0008152//metabolic process;GO:0007165//signal transduction	gi|186500670|ref|NP_179203.2|/1.38053e-83/unknown protein [Arabidopsis thaliana]	2	0.33	4	0.66			10	1.73			6	1.01			19	3.26			8	1.37			11	1.94
Bra001960	-	GO:0046914//transition metal ion binding	-	gi|297836632|ref|XP_002886198.1|/0/hypothetical protein ARALYDRAFT_480784 [Arabidopsis lyrata subsp. lyrata]			2	0.33	2	0.35	2	0.35													3	0.53
Bra001964	-	-	-	gi|6967093|emb|CAB72476.1|/1.41463e-60/putative protein [Arabidopsis thaliana]					12	2.08	2	0.35
Bra001970	GO:0030120//vesicle coat;GO:0009536//plastid	GO:0005515//protein binding	GO:0015031//protein transport	gi|297832552|ref|XP_002884158.1|/2.49842e-101/hypothetical protein ARALYDRAFT_900277 [Arabidopsis lyrata subsp. lyrata]			37	6.15	3	0.52	134	23.21	2	0.34	113	19.05			91	15.63	5	0.85	93	15.87			35	6.19
Bra001988	-	GO:0008171//O-methyltransferase activity	-	gi|14009292|gb|AAK50345.1|/9.47069e-150/defense-related protein [Brassica carinata]					2	0.35	3	0.52	5	0.84	4	0.67	2	0.34	2	0.34			2	0.34
Bra001995	-	GO:0019899//enzyme binding;GO:0019787//small conjugating protein ligase activity;GO:0032559	GO:0070646;GO:0019941//modification-dependent protein catabolic process;GO:0032446//protein modification by small protein conjugation	gi|18398199|ref|NP_565391.1|/2.18431e-33/UBC29 (ubiquitin-conjugating enzyme 29); ubiquitin-protein ligase [Arabidopsis thaliana]	2	0.33	48	7.98			24	4.16			36	6.07			19	3.26			80	13.66			9	1.59
Bra001999	GO:0043231//intracellular membrane-bounded organelle	-	-	gi|225428055|ref|XP_002279493.1|/1.27079e-80/PREDICTED: hypothetical protein isoform 1 [Vitis vinifera]	3	0.5	2	0.33	3	0.52	3	0.52			3	0.51	5	0.86	8	1.37	8	1.37	5	0.85	3	0.53	2	0.35
Bra002003	GO:0016020//membrane	-	GO:0009628//response to abiotic stimulus	gi|297836406|ref|XP_002886085.1|/2.10405e-133/At2g16900/F12A24.8 [Arabidopsis lyrata subsp. lyrata]			9	1.5			4	0.69	9	1.52	9	1.52	5	0.86	4	0.69	5	0.85	8	1.37	4	0.71	7	1.24
Bra002005	-	GO:0016881//acid-amino acid ligase activity	GO:0006464//protein modification process	gi|15227320|ref|NP_179284.1|/0/UBC23 (UBIQUITIN-CONJUGATING ENZYME 23); small conjugating protein ligase/ ubiquitin-protein ligase [Arabidopsis thaliana]	191	31.74					4	0.69	164	27.65	2	0.34	257	44.13	2	0.34	112	19.12			74	13.08	3	0.53
Bra002018	-	GO:0003676//nucleic acid binding	-	gi|312283055|dbj|BAJ34393.1|/1.45791e-124/unnamed protein product [Thellungiella halophila]	2	0.33					35	6.06	7	1.18			2	0.34			5	0.85	12	2.05	22	3.89	34	6.01
Bra002024	-	-	-	gi|297832318|ref|XP_002884041.1|/0/binding protein [Arabidopsis lyrata subsp. lyrata]							2	0.35
Bra002028	-	-	-	gi|14334546|gb|AAK59681.1|/8.84508e-110/putative ubiquitin protein [Arabidopsis thaliana]	89	14.79			122	21.13	23	3.98	163	27.48	2	0.34	153	26.27			121	20.65	2	0.34	149	26.34	3	0.53
Bra002043	GO:0009536//plastid	GO:0005100//Rho GTPase activator activity	GO:0023052//signaling	gi|15229771|ref|NP_187756.1|/3.34198e-99/rac GTPase activating protein, putative [Arabidopsis thaliana]	9	1.5					2	0.35	10	1.69			5	0.86			15	2.56			23	4.07
Bra002045	GO:0005840//ribosome;GO:0043231//intracellular membrane-bounded organelle;GO:0016020//membrane;GO:0044446//intracellular organelle part	-	-	gi|28436071|gb|AAO41731.1|/2.00159e-43/cytoplasmic ribosomal protein S14 [Brassica napus]	314	52.17	13	2.16	772	133.74	2	0.35	382	64.41	58	9.78	376	64.57	12	2.06	573	97.81	17	2.9	543	95.98	9	1.59
Bra002054	GO:0016023//cytoplasmic membrane-bounded vesicle;GO:0030118//clathrin coat	-	GO:0015031//protein transport	gi|255625661|gb|ACU13175.1|/1.31671e-48/unknown [Glycine max]			5	0.83			6	1.04			2	0.34			5	0.86			19	3.24			7	1.24
Bra002070	-	GO:0004672//protein kinase activity;GO:0032559	GO:0006464//protein modification process	gi|15227856|ref|NP_179344.1|/0/protein kinase family protein [Arabidopsis thaliana]			9	1.5	5	0.87	37	6.41			11	1.85			10	1.72			13	2.22	2	0.35	7	1.24
Bra002072	-	-	-	gi|297836476|ref|XP_002886120.1|/0/hypothetical protein ARALYDRAFT_343376 [Arabidopsis lyrata subsp. lyrata]	2	0.33					6	1.04	8	1.35	2	0.34	3	0.52							3	0.53
Bra002078	GO:0043231//intracellular membrane-bounded organelle	GO:0016301//kinase activity	-	gi|62320795|dbj|BAD93724.1|/2.79633e-85/putative protein kinase [Arabidopsis thaliana]	70	11.63			9	1.56	5	0.87	98	16.52			51	8.76			35	5.97			85	15.02
Bra002110	GO:0044464//cell part	-	-	gi|10177886|dbj|BAB11218.1|/0/Na/Ca,K-exchanger-like protein [Arabidopsis thaliana]							2	0.35			4	0.67											3	0.53
Bra002122	-	-	GO:0009725//response to hormone stimulus	gi|9757895|dbj|BAB08402.1|/3.71199e-35/auxin-induced protein-like [Arabidopsis thaliana]							12	2.08			5	0.84			3	0.52			6	1.02	2	0.35	5	0.88
Bra002133	GO:0042579//microbody	GO:0016209//antioxidant activity;GO:0043169//cation binding;GO:0003824//catalytic activity	GO:0006950//response to stress;GO:0006801//superoxide metabolic process	gi|297807835|ref|XP_002871801.1|/1.26863e-24/hypothetical protein ARALYDRAFT_326224 [Arabidopsis lyrata subsp. lyrata]	4	0.66	61	10.14	11	1.91	192	33.26	4	0.67	57	9.61	7	1.2	47	8.07	8	1.37	33	5.63	16	2.83	196	34.64
Bra002137	-	GO:0005488//binding	-	gi|15238746|ref|NP_197315.1|/1.08792e-78/DNAJ heat shock N-terminal domain-containing protein [Arabidopsis thaliana]	3	0.5	254	42.2	4	0.69	378	65.48	8	1.35	191	32.21	16	2.75	300	51.52	4	0.68	187	31.92	2	0.35	190	33.58
Bra002139	GO:0044429//mitochondrial part	GO:0046914//transition metal ion binding;GO:0016639//oxidoreductase activity, acting on the CH-NH2 group of donors, NAD or NADP as acceptor;GO:0032559	GO:0009642//response to light intensity;GO:0019752//carboxylic acid metabolic process;GO:0010038//response to metal ion;GO:0006970//response to osmotic stress	gi|15238762|ref|NP_197318.1|/1.66014e-179/GDH1 (GLUTAMATE DEHYDROGENASE 1); ATP binding / glutamate dehydrogenase [NAD(P)+]/ oxidoreductase [Arabidopsis thaliana]	3	0.5	8	1.33	2	0.35	41	7.1	13	2.19	53	8.94	2	0.34	25	4.29	2	0.34	7	1.19			5	0.88
Bra002141	-	GO:0046872//metal ion binding;GO:0070566//adenylyltransferase activity;GO:0051748//UTP-monosaccharide-1-phosphate uridylyltransferase activity	GO:0005975//carbohydrate metabolic process;GO:0010647	gi|110590522|pdb|2H39|A/4.06326e-145/Chain A, Crystal Structure Of An Adp-Glucose Phosphorylase From Arabidopsis Thaliana With Bound Adp-Glucose			16	2.66			19	3.29			8	1.35			53	9.1			8	1.37			25	4.42
Bra002146	-	-	-	gi|297807853|ref|XP_002871810.1|/1.00583e-08/hypothetical protein ARALYDRAFT_488698 [Arabidopsis lyrata subsp. lyrata]			15	2.49			2	0.35			12	2.02	2	0.34	45	7.73			41	7			8	1.41
Bra002150	-	GO:0017111//nucleoside-triphosphatase activity;GO:0005515//protein binding	GO:0009856//pollination	gi|22655192|gb|AAM98186.1|/2.23907e-103/unknown protein [Arabidopsis thaliana]							6	1.04			31	5.23	2	0.34			16	2.73	2	0.34			2	0.35
Bra002156	GO:0015935//small ribosomal subunit;GO:0030312//external encapsulating structure;GO:0009536//plastid;GO:0031981//nuclear lumen	GO:0005198//structural molecule activity	GO:0010467//gene expression	gi|15238809|ref|NP_197339.1|/1.22781e-72/40S ribosomal protein S16 (RPS16C) [Arabidopsis thaliana]	84	13.96	3	0.5			17	2.95	101	17.03			87	14.94	3	0.52	259	44.21	5	0.85	148	26.16	3	0.53
Bra002160	-	-	-	gi|109946601|gb|ABG48479.1|/1.75108e-59/At5g18460 [Arabidopsis thaliana]	7	1.16	59	9.8			168	29.1	2	0.34	26	4.38	7	1.2	36	6.18	7	1.19	98	16.73			119	21.03
Bra002161	-	-	-	gi|144587400|sp|Q56XW8.2|FBL30_ARATH/5.4326e-105/RecName: Full=F-box/LRR-repeat protein At1g48400	9	1.5			87	15.07	4	0.69	98	16.52			18	3.09			21	3.58			20	3.54
Bra002162	GO:0005622//intracellular	-	GO:0006396//RNA processing	gi|297812029|ref|XP_002873898.1|/0/hypothetical protein ARALYDRAFT_909860 [Arabidopsis lyrata subsp. lyrata]	12	1.99					2	0.35	44	7.42	4	0.67	12	2.06			12	2.05	2	0.34	22	3.89	4	0.71
Bra002170	GO:0044444//cytoplasmic part	-	-	gi|30686896|ref|NP_197360.2|/0/kelch repeat-containing protein [Arabidopsis thaliana]	35	5.82	3	0.5			2	0.35	12	2.02			26	4.46			61	10.41	11	1.88
Bra002172	GO:0016020//membrane	GO:0004672//protein kinase activity;GO:0032559	GO:0006464//protein modification process	gi|116831497|gb|ABK28701.1|/0/unknown [Arabidopsis thaliana]	2	0.33	9	1.5			2	0.35			8	1.35			2	0.34			2	0.34			5	0.88
Bra002173	GO:0043234//protein complex;GO:0043231//intracellular membrane-bounded organelle	GO:0003676//nucleic acid binding;GO:0003682//chromatin binding;GO:0017111//nucleoside-triphosphatase activity;GO:0032559	GO:0006338//chromatin remodeling	gi|297812047|ref|XP_002873907.1|/0/hypothetical protein ARALYDRAFT_488746 [Arabidopsis lyrata subsp. lyrata]	13	2.16			5	0.87	2	0.35	9	1.52			12	2.06			21	3.58			13	2.3
Bra002176	-	-	-	gi|297807887|ref|XP_002871827.1|/1.41489e-99/zinc finger family protein [Arabidopsis lyrata subsp. lyrata]	8	1.33			18	3.12	9	1.56	2	0.34	2	0.34	11	1.89			6	1.02	8	1.37			5	0.88
Bra002178	-	GO:0043167//ion binding;GO:0016160//amylase activity	GO:0005976//polysaccharide metabolic process	gi|15239531|ref|NP_197368.1|/0/BMY3; beta-amylase/ catalytic/ cation binding [Arabidopsis thaliana]	101	16.78	151	25.09	15	2.6	109	18.88	45	7.59	325	54.8	18	3.09	24	4.12	57	9.73	171	29.19	22	3.89	283	50.02
Bra002188	GO:0043231//intracellular membrane-bounded organelle	GO:0003676//nucleic acid binding;GO:0001071//nucleic acid binding transcription factor activity	GO:0006351//transcription, DNA-dependent;GO:0055080//cation homeostasis	gi|312283545|dbj|BAJ34638.1|/2.34516e-108/unnamed protein product [Thellungiella halophila]							6	1.04					2	0.34							2	0.35
Bra002191	-	GO:0003824//catalytic activity	-	gi|15239586|ref|NP_197387.1|/3.4267e-158/inosine-uridine preferring nucleoside hydrolase family protein [Arabidopsis thaliana]	5	0.83	71	11.8			72	12.47	4	0.67	60	10.12			12	2.06	3	0.51	62	10.58			21	3.71
Bra002192	GO:0043231//intracellular membrane-bounded organelle	GO:0005488//binding;GO:0016706//oxidoreductase activity, acting on paired donors, with incorporation or reduction of molecular oxygen, 2-oxoglutarate as one donor, and incorporation of one atom each of oxygen into both donors	GO:0019471	gi|15239594|ref|NP_197391.1|/7.00381e-99/oxidoreductase, 2OG-Fe(II) oxygenase family protein [Arabidopsis thaliana]	14	2.33			8	1.39	21	3.64	22	3.71			12	2.06			14	2.39
Bra002195	-	-	-	gi|224110494|ref|XP_002315537.1|/1.19336e-87/predicted protein [Populus trichocarpa]					4	0.69	3	0.52	2	0.34			4	0.69			5	0.85			2	0.35	4	0.71
Bra002200	-	-	-	gi|297807939|ref|XP_002871853.1|/1.93867e-67/BTB-POZ and math domain 1 [Arabidopsis lyrata subsp. lyrata]	2	0.33	67	11.13	11	1.91	299	51.8	3	0.51	74	12.48	4	0.69	130	22.32	6	1.02	114	19.46	11	1.94	96	16.97
Bra002201	-	GO:0004702//receptor signaling protein serine/threonine kinase activity;GO:0032559	GO:0006464//protein modification process	gi|15239634|ref|NP_197402.1|/0/MPK16; MAP kinase [Arabidopsis thaliana]					16	2.77	3	0.52									3	0.51			3	0.53
Bra002206	-	-	-	gi|297807945|ref|XP_002871856.1|/0/hypothetical protein ARALYDRAFT_488789 [Arabidopsis lyrata subsp. lyrata]			2	0.33			82	14.21			2	0.34			2	0.34							2	0.35
Bra002208	-	GO:0046914//transition metal ion binding	-	gi|297807949|ref|XP_002871858.1|/1.28395e-83/hypothetical protein ARALYDRAFT_909929 [Arabidopsis lyrata subsp. lyrata]			3	0.5			29	5.02			10	1.69	2	0.34	11	1.89	2	0.34	7	1.19			34	6.01
Bra002214	GO:0044464//cell part	GO:0004175//endopeptidase activity	GO:0019538//protein metabolic process	gi|15239656|ref|NP_197413.1|/9.54198e-146/aspartic-type endopeptidase [Arabidopsis thaliana]	3	0.5	9	1.5	172	29.8	2641	457.52	131	22.09	995	167.77	37	6.35	418	71.78	16	2.73	104	17.75	16	2.83	304	53.73
Bra002220	-	-	-	gi|15239663|ref|NP_197420.1|/1.31525e-49/unknown protein [Arabidopsis thaliana]	92	15.29	3	0.5	162	28.06	2	0.35	64	10.79	2	0.34	237	40.7	8	1.37	69	11.78	4	0.68	55	9.72	5	0.88
Bra002223	GO:0031410//cytoplasmic vesicle;GO:0016020//membrane	GO:0019900//kinase binding;GO:0004721//phosphoprotein phosphatase activity	GO:0009933//meristem structural organization;GO:0023052//signaling;GO:0044237//cellular metabolic process	gi|297807985|ref|XP_002871876.1|/6.52679e-106/kapp [Arabidopsis lyrata subsp. lyrata]	2	0.33			4	0.69	2	0.35					5	0.86			2	0.34
Bra002225	-	-	-	gi|297807989|ref|XP_002871878.1|/1.15369e-45/hypothetical protein ARALYDRAFT_909964 [Arabidopsis lyrata subsp. lyrata]			3	0.5			7	1.21	2	0.34	9	1.52	2	0.34	13	2.23	2	0.34	38	6.49			22	3.89
Bra002228	-	-	-	gi|297812115|ref|XP_002873941.1|/4.19266e-130/armadillo/beta-catenin repeat family protein [Arabidopsis lyrata subsp. lyrata]	2	0.33			233	40.36	12	2.08	2	0.34	3	0.51					67	11.44	3	0.51	155	27.4	4	0.71
Bra002230	GO:0043231//intracellular membrane-bounded organelle	GO:0005488//binding	-	gi|297807995|ref|XP_002871881.1|/1.06049e-81/hypothetical protein ARALYDRAFT_488820 [Arabidopsis lyrata subsp. lyrata]	2	0.33	2	0.33			5	0.87			11	1.85			4	0.69			10	1.71			8	1.41
Bra002232	-	GO:0005543//phospholipid binding;GO:0005099//Ras GTPase activator activity	GO:0023052//signaling	gi|297807997|ref|XP_002871882.1|/2.12509e-97/hypothetical protein ARALYDRAFT_488825 [Arabidopsis lyrata subsp. lyrata]			27	4.49			123	21.31					2	0.34	15	2.58	2	0.34	56	9.56	8	1.41	36	6.36
Bra002236	-	GO:0048037//cofactor binding;GO:0016616//oxidoreductase activity, acting on the CH-OH group of donors, NAD or NADP as acceptor	GO:0008152//metabolic process	gi|2981475|gb|AAC06319.1|/2.7591e-115/putative cinnamyl alcohol dehydrogenase [Malus x domestica]					10	1.73	241	41.75	2	0.34			5	0.86			4	0.68	31	5.29	8	1.41	243	42.95
Bra002238	GO:0009536//plastid	GO:0003824//catalytic activity	-	gi|218201922|gb|EEC84349.1|/2.41454e-64/hypothetical protein OsI_30869 [Oryza sativa Indica Group]	10	1.66	155	25.75			8	1.39	6	1.01	42	7.08	17	2.92	246	42.25	7	1.19	116	19.8			24	4.24
Bra002250	GO:0009526//plastid envelope;GO:0016020//membrane	-	GO:0003006//developmental process involved in reproduction	gi|18419973|ref|NP_568378.1|/3.21074e-82/OEP80 (OUTER ENVELOPE PROTEIN OF 80 KDA) [Arabidopsis thaliana]			42	6.98			38	6.58			23	3.88			76	13.05			50	8.53			3	0.53
Bra002253	GO:0044464//cell part	GO:0008375//acetylglucosaminyltransferase activity	-	gi|297808029|ref|XP_002871898.1|/3.19713e-126/exostosin family protein [Arabidopsis lyrata subsp. lyrata]			5	0.83			35	6.06							13	2.23			16	2.73			14	2.47
Bra002272	-	-	-	gi|222422845|dbj|BAH19409.1|/8.28795e-115/AT5G19900 [Arabidopsis thaliana]					10	1.73	2	0.35	3	0.51	2	0.34					2	0.34	7	1.19	5	0.88
Bra002281	-	-	-	gi|297808089|ref|XP_002871928.1|/3.52049e-112/hypothetical protein ARALYDRAFT_488925 [Arabidopsis lyrata subsp. lyrata]			9	1.5	5	0.87	33	5.72	2	0.34	9	1.52	4	0.69	18	3.09			9	1.54	5	0.88	26	4.6
Bra002282	-	GO:0046872//metal ion binding;GO:0005515//protein binding	-	gi|297808091|ref|XP_002871929.1|/2.0855e-138/zinc knuckle (CCHC-type) family protein [Arabidopsis lyrata subsp. lyrata]	7	1.16	52	8.64	5	0.87	64	11.09	11	1.85	47	7.92	2	0.34	56	9.62	9	1.54	41	7	2	0.35	47	8.31
Bra002283	GO:0031225//anchored to membrane;GO:0043231//intracellular membrane-bounded organelle	GO:0046914//transition metal ion binding	GO:0009642//response to light intensity;GO:0006950//response to stress;GO:0030001//metal ion transport;GO:0006091//generation of precursor metabolites and energy	gi|312283371|dbj|BAJ34551.1|/4.80125e-27/unnamed protein product [Thellungiella halophila]							5	0.87	2	0.34									3	0.51			4	0.71
Bra002285	GO:0043231//intracellular membrane-bounded organelle	GO:0003677//DNA binding;GO:0001071//nucleic acid binding transcription factor activity	GO:0006351//transcription, DNA-dependent	gi|158563756|gb|ABW74345.1|/1.31912e-41/PISTILLATA-3 [Brassica napus]			14	2.33			4	0.69			21	3.54	3	0.52	32	5.5	3	0.51	21	3.58			22	3.89
Bra002286	GO:0009536//plastid	GO:0008378//galactosyltransferase activity	GO:0006950//response to stress;GO:0009628//response to abiotic stimulus	gi|312281695|dbj|BAJ33713.1|/0/unnamed protein product [Thellungiella halophila]			32	5.32	31	5.37	61	10.57	37	6.24	1126	189.86	115	19.75	2631	451.82	2	0.34	12	2.05			81	14.32
Bra002293	GO:0043231//intracellular membrane-bounded organelle	GO:0017111//nucleoside-triphosphatase activity;GO:0016891//endoribonuclease activity, producing 5'-phosphomonoesters;GO:0003723//RNA binding	GO:0009791//post-embryonic development;GO:0006259//DNA metabolic process;GO:0030422//production of siRNA involved in RNA interference;GO:0002252;GO:0035195//gene silencing by miRNA;GO:0045087//innate immune response	gi|297812215|ref|XP_002873991.1|/1.73799e-117/predicted protein [Arabidopsis lyrata subsp. lyrata]							3	0.52									2	0.34			2	0.35
Bra002306	-	-	-	gi|21536938|gb|AAM61279.1|/3.64931e-16/glutaredoxin [Arabidopsis thaliana]							127	22	8	1.35			3	0.52			6	1.02	148	25.26			52	9.19
Bra002307	GO:0043231//intracellular membrane-bounded organelle	GO:0046914//transition metal ion binding;GO:0042393//histone binding	GO:0006351//transcription, DNA-dependent	gi|297812231|ref|XP_002873999.1|/5.28116e-32/PHD finger family protein [Arabidopsis lyrata subsp. lyrata]	7	1.16			113	19.58	6	1.04			2	0.34	9	1.55			30	5.12			38	6.72
Bra002312	GO:0031461//cullin-RING ubiquitin ligase complex	GO:0046914//transition metal ion binding	GO:0032446//protein modification by small protein conjugation	gi|18420256|ref|NP_568396.1|/2.42137e-21/RBX1 (RING-BOX 1); protein binding [Arabidopsis thaliana]							7	1.21											7	1.19			3	0.53
Bra002317	GO:0044424//intracellular part	GO:0031420;GO:0016301//kinase activity;GO:0032559	GO:0006796//phosphate metabolic process;GO:0006007//glucose catabolic process	gi|10177833|dbj|BAB11262.1|/9.29463e-36/pyruvate kinase [Arabidopsis thaliana]			3	0.5			2	0.35	11	1.85	35	5.9			23	3.95	2	0.34	3	0.51	4	0.71	13	2.3
Bra002320	GO:0031410//cytoplasmic vesicle	-	-	gi|145334527|ref|NP_001078609.1|/0/unknown protein [Arabidopsis thaliana]							3	0.52	3	0.51			4	0.69									3	0.53
Bra002345	GO:0009536//plastid	GO:0005515//protein binding;GO:0004672//protein kinase activity;GO:0000166//nucleotide binding	-	gi|49425244|gb|AAT66019.1|/2.01619e-137/tousled-like kinase 1 [Zea mays]			3	0.5			11	1.91			3	0.51	3	0.52	8	1.37	3	0.51					5	0.88
Bra002350	GO:0031461//cullin-RING ubiquitin ligase complex	-	GO:0009267//cellular response to starvation	gi|297812291|ref|XP_002874029.1|/5.81814e-179/predicted protein [Arabidopsis lyrata subsp. lyrata]	26	4.32			50	8.66	2	0.35	35	5.9	2	0.34	17	2.92	3	0.52	9	1.54			43	7.6	2	0.35
Bra002352	-	GO:0016616//oxidoreductase activity, acting on the CH-OH group of donors, NAD or NADP as acceptor;GO:0000166//nucleotide binding	GO:0006566//threonine metabolic process;GO:0006549//isoleucine metabolic process;GO:0000097//sulfur amino acid biosynthetic process	gi|297812293|ref|XP_002874030.1|/7.92207e-33/homoserine dehydrogenase family protein [Arabidopsis lyrata subsp. lyrata]	2	0.33	12	1.99	2	0.35	2	0.35							2	0.34			3	0.51
Bra002353	GO:0044464//cell part	-	-	gi|15809944|gb|AAL06899.1|/1.33631e-61/AT5g21070/T10F18_100 [Arabidopsis thaliana]							28	4.85	3	0.51					4	0.69			14	2.39			2	0.35
Bra002357	GO:0005618//cell wall	GO:0046914//transition metal ion binding;GO:0016682//oxidoreductase activity, acting on diphenols and related substances as donors, oxygen as acceptor	GO:0008152//metabolic process	gi|193788025|dbj|BAG50513.1|/0/ascorbic acid oxidase [Brassica rapa subsp. chinensis]			3	0.5			5	0.87			2	0.34	3	0.52	3	0.52	4	0.68	5	0.85			3	0.53
Bra002366	-	GO:0016772//transferase activity, transferring phosphorus-containing groups;GO:0005488//binding	GO:0031669//cellular response to nutrient levels;GO:0006796//phosphate metabolic process	gi|297808177|ref|XP_002871972.1|/4.32649e-116/AMP-activated protein kinase [Arabidopsis lyrata subsp. lyrata]	15	2.49	72	11.96	34	5.89	1716	297.27	107	18.04	1427	240.61	44	7.56	473	81.23	5	0.85	3	0.51	4	0.71	2	0.35
Bra002367	-	GO:0004672//protein kinase activity;GO:0032559	GO:0006464//protein modification process	gi|29294052|gb|AAO73889.1|/0/protein kinase family [Arabidopsis thaliana]	15	2.49	112	18.61	5	0.87	158	27.37	18	3.04	3	0.51	21	3.61	8	1.37	8	1.37	212	36.19	4	0.71	84	14.85
Bra002368	-	GO:0046872//metal ion binding;GO:0008168//methyltransferase activity	-	gi|300521436|gb|ADK25937.1|/4.02623e-65/calmodulin [Musa acuminata AAA Group]	8	1.33	3	0.5	5	0.87	2	0.35	6	1.01					2	0.34	21	3.58	3	0.51	4	0.71
Bra002370	GO:0009534//chloroplast thylakoid	GO:0005515//protein binding	GO:0050896//response to stimulus	gi|30688196|ref|NP_850862.1|/3.04637e-35/DNAJ heat shock N-terminal domain-containing protein [Arabidopsis thaliana]	56	9.31	420	69.79	19	3.29	372	64.44	18	3.04	2	0.34	41	7.04	530	91.02	29	4.95	579	98.83	17	3	399	70.52
Bra002374	GO:0005840//ribosome;GO:0031224//intrinsic to membrane;GO:0000502//proteasome complex;GO:0009534//chloroplast thylakoid	GO:0004175//endopeptidase activity;GO:0032559;GO:0043169//cation binding;GO:0043682//copper-transporting ATPase activity	GO:0035434//copper ion transmembrane transport;GO:0019941//modification-dependent protein catabolic process;GO:0009206	gi|297808191|ref|XP_002871979.1|/2.772e-75/hypothetical protein ARALYDRAFT_910174 [Arabidopsis lyrata subsp. lyrata]	7	1.16	155	25.75	19	3.29	34	5.89	7	1.18	124	20.91	11	1.89	219	37.61	9	1.54	103	17.58	9	1.59	55	9.72
Bra002380	-	-	-	gi|22326942|ref|NP_680185.1|/0/ubiquitin thiolesterase [Arabidopsis thaliana]							4	0.69
Bra002382	GO:0016020//membrane	GO:0046914//transition metal ion binding	GO:0009553//embryo sac development;GO:0007049//cell cycle;GO:0006508//proteolysis	gi|297808195|ref|XP_002871981.1|/6.05526e-116/hypothetical protein ARALYDRAFT_489045 [Arabidopsis lyrata subsp. lyrata]	22	3.66	32	5.32	4	0.69	63	10.91	11	1.85	21	3.54	7	1.2	54	9.27	14	2.39	60	10.24	17	3	51	9.01
Bra002411	GO:0015934//large ribosomal subunit;GO:0016020//membrane;GO:0031981//nuclear lumen	GO:0005198//structural molecule activity	GO:0003002//regionalization;GO:0010467//gene expression;GO:0048513//organ development	gi|15242248|ref|NP_197636.1|/4.13855e-91/60S ribosomal protein L10A (RPL10aC) [Arabidopsis thaliana]	55	9.14			22	3.81	7	1.21	30	5.06			17	2.92	4	0.69	165	28.16	11	1.88	36	6.36	3	0.53
Bra002412	-	-	-	gi|9757826|dbj|BAB08344.1|/3.47662e-172/unnamed protein product [Arabidopsis thaliana]			2	0.33			9	1.56			2	0.34			6	1.03			2	0.34			4	0.71
Bra002423	GO:0009536//plastid	GO:0016836//hydro-lyase activity	GO:0009637//response to blue light;GO:0006558//L-phenylalanine metabolic process;GO:0006570//tyrosine metabolic process	gi|297808259|ref|XP_002872013.1|/0/prephenate dehydratase family protein [Arabidopsis lyrata subsp. lyrata]	3	0.5					17	2.95											5	0.85
Bra002424	GO:0009526//plastid envelope;GO:0009534//chloroplast thylakoid	-	GO:0007275//multicellular organismal development;GO:0003006//developmental process involved in reproduction;GO:0009657//plastid organization	gi|297808261|ref|XP_002872014.1|/0/EMB1211 [Arabidopsis lyrata subsp. lyrata]	5	0.83	89	14.79			20	3.46	3	0.51	314	52.94	21	3.61	264	45.34	13	2.22	36	6.14			23	4.07
Bra002426	-	GO:0019187//beta-1,4-mannosyltransferase activity	-	gi|145334537|ref|NP_001078614.1|/8.97356e-126/F-box family protein [Arabidopsis thaliana]	82	13.63	10	1.66	39	6.76	11	1.91	90	15.18	3	0.51	62	10.65	3	0.52	96	16.39	20	3.41	59	10.43	8	1.41
Bra002427	GO:0030119//AP-type membrane coat adaptor complex	GO:0005488//binding;GO:0022892	GO:0015031//protein transport	gi|297812403|ref|XP_002874085.1|/3.58821e-70/hypothetical protein ARALYDRAFT_489126 [Arabidopsis lyrata subsp. lyrata]	8	1.33			56	9.7	5	0.87	7	1.18	2	0.34	2	0.34	6	1.03	62	10.58	2	0.34	36	6.36
Bra002432	GO:0009526//plastid envelope	GO:0046873//metal ion transmembrane transporter activity	GO:0070838//divalent metal ion transport	gi|10177230|dbj|BAB10604.1|/9.06102e-31/unnamed protein product [Arabidopsis thaliana]			49	8.14	6	1.04	62	10.74	8	1.35	230	38.78	8	1.37	148	25.42			26	4.44			96	16.97
Bra002433	-	GO:0004672//protein kinase activity;GO:0032559	GO:0006464//protein modification process	gi|297812423|ref|XP_002874095.1|/0/kinase family protein [Arabidopsis lyrata subsp. lyrata]	29	4.82			61	10.57	7	1.21	49	8.26			32	5.5	4	0.69	47	8.02	4	0.68	66	11.67	3	0.53
Bra002444	-	GO:0008233//peptidase activity	-	gi|297808287|ref|XP_002872027.1|/1.54441e-140/hypothetical protein ARALYDRAFT_489152 [Arabidopsis lyrata subsp. lyrata]							71	12.3
Bra002448	GO:0043231//intracellular membrane-bounded organelle	GO:0003676//nucleic acid binding;GO:0001071//nucleic acid binding transcription factor activity	GO:0030522//intracellular receptor mediated signaling pathway;GO:0009725//response to hormone stimulus;GO:0006351//transcription, DNA-dependent	gi|297808289|ref|XP_002872028.1|/1.91867e-70/predicted protein [Arabidopsis lyrata subsp. lyrata]							2	0.35
Bra002450	-	-	-	gi|297797021|ref|XP_002866395.1|/1.32738e-26/hypothetical protein ARALYDRAFT_496228 [Arabidopsis lyrata subsp. lyrata]			11	1.83			93	16.11			57	9.61			32	5.5			9	1.54	2	0.35	105	18.56
Bra002456	GO:0016020//membrane	GO:0046914//transition metal ion binding	-	gi|301133566|gb|ADK63405.1|/0/C3HC4 type zinc finger protein [Brassica rapa]			24	3.99			152	26.33	8	1.35	36	6.07	4	0.69	46	7.9	8	1.37	44	7.51			71	12.55
Bra002459	-	GO:0005488//binding	-	gi|297793625|ref|XP_002864697.1|/2.67947e-60/hypothetical protein ARALYDRAFT_496217 [Arabidopsis lyrata subsp. lyrata]	7	1.16	5	0.83			3	0.52	19	3.2			42	7.21	4	0.69	12	2.05	2	0.34	4	0.71	7	1.24
Bra002463	-	-	-	gi|15239394|ref|NP_200873.1|/3.36678e-34/unknown protein [Arabidopsis thaliana]							5	0.87
Bra002464	GO:0031090//organelle membrane;GO:0009536//plastid	GO:0016862//intramolecular oxidoreductase activity, interconverting keto- and enol-groups	GO:0006950//response to stress	gi|147855039|emb|CAN82379.1|/6.77858e-104/hypothetical protein VITISV_036230 [Vitis vinifera]							2	0.35			2	0.34											3	0.53
Bra002468	GO:0009532//plastid stroma;GO:0009526//plastid envelope	GO:0051536//iron-sulfur cluster binding;GO:0052592	GO:0006090//pyruvate metabolic process;GO:0009627//systemic acquired resistance;GO:0006720//isoprenoid metabolic process	gi|302843882|ref|XP_002953482.1|/4.49154e-164/hypothetical protein VOLCADRAFT_63610 [Volvox carteri f. nagariensis]	340	56.49	62	10.3	6	1.04	27	4.68	5	0.84	23	3.88	665	114.2	54	9.27	289	49.33	56	9.56	4	0.71	30	5.3
Bra002470	-	GO:0046914//transition metal ion binding	-	gi|30697388|ref|NP_851232.1|/1.53505e-131/zinc finger (C3HC4-type RING finger) family protein [Arabidopsis thaliana]	6	1			23	3.98	4	0.69	23	3.88			10	1.72			4	0.68			17	3
Bra002471	GO:0043231//intracellular membrane-bounded organelle	GO:0003824//catalytic activity	-	gi|15239366|ref|NP_200865.1|/0/kelch repeat-containing F-box family protein [Arabidopsis thaliana]	4	0.66	5	0.83	3	0.52	2	0.35	8	1.35	2	0.34	11	1.89	4	0.69	20	3.41	3	0.51	6	1.06	6	1.06
Bra002472	-	GO:0004672//protein kinase activity;GO:0000166//nucleotide binding	GO:0006464//protein modification process	gi|22327987|ref|NP_200863.2|/2.41986e-105/GRIK2 (GEMINIVIRUS REP INTERACTING KINASE 2); kinase [Arabidopsis thaliana]	6	1			7	1.21	2	0.35					12	2.06	2	0.34	3	0.51
Bra002473	GO:0044444//cytoplasmic part	GO:0016811//hydrolase activity, acting on carbon-nitrogen (but not peptide) bonds, in linear amides;GO:0046983//protein dimerization activity	GO:0009108//coenzyme biosynthetic process;GO:0006541//glutamine metabolic process;GO:0042364;GO:0003006//developmental process involved in reproduction	gi|9757756|dbj|BAB08237.1|/4.12312e-59/amidotransferase hisH-like protein [Arabidopsis thaliana]	21	3.49	327	54.33	10	1.73	54	9.35	12	2.02	105	17.7	61	10.48	430	73.84	28	4.78	71	12.12	33	5.83	556	98.27
Bra002480	GO:0043231//intracellular membrane-bounded organelle	GO:0003677//DNA binding;GO:0001071//nucleic acid binding transcription factor activity	GO:0006351//transcription, DNA-dependent;GO:0003006//developmental process involved in reproduction	gi|297793603|ref|XP_002864686.1|/1.63931e-31/MADS-box protein [Arabidopsis lyrata subsp. lyrata]							3	0.52
Bra002488	-	-	-	gi|15239296|ref|NP_200842.1|/1.64198e-56/maoC-like dehydratase domain-containing protein [Arabidopsis thaliana]							5	0.87			2	0.34									2	0.35	11	1.94
Bra002500	GO:0043231//intracellular membrane-bounded organelle;GO:0016020//membrane	GO:0004674//protein serine/threonine kinase activity;GO:0000166//nucleotide binding;GO:0030246//carbohydrate binding	GO:0006468//protein phosphorylation;GO:0009651//response to salt stress;GO:0007044//cell-substrate junction assembly;GO:0009723//response to ethylene stimulus	gi|297793583|ref|XP_002864676.1|/0/lectin protein kinase family protein [Arabidopsis lyrata subsp. lyrata]							2	0.35
Bra002508	-	GO:0005488//binding	-	gi|15238627|ref|NP_200823.1|/0/unknown protein [Arabidopsis thaliana]	5	0.83	2	0.33			6	1.04	4	0.67			2	0.34			7	1.19	5	0.85			2	0.35
Bra002510	-	-	GO:0008152//metabolic process	gi|297790092|ref|XP_002862955.1|/1.34009e-49/hypothetical protein ARALYDRAFT_497236 [Arabidopsis lyrata subsp. lyrata]	29	4.82	3	0.5			2	0.35	33	5.56			45	7.73			42	7.17	4	0.68	57	10.07
Bra002516	-	-	-	gi|186532598|ref|NP_001119462.1|/1.45675e-22/unknown protein [Arabidopsis thaliana]	2	0.33					8	1.39					2	0.34					2	0.34
Bra002519	-	GO:0005488//binding	-	gi|297793551|ref|XP_002864660.1|/1.42613e-48/hypothetical protein ARALYDRAFT_496130 [Arabidopsis lyrata subsp. lyrata]	11	1.83			2	0.35	2	0.35	5	0.84	3	0.51	5	0.86			10	1.71			4	0.71
Bra002521	-	-	-	gi|297796945|ref|XP_002866357.1|/0/pentatricopeptide repeat-containing protein [Arabidopsis lyrata subsp. lyrata]							8	1.39											3	0.51
Bra002524	GO:0031090//organelle membrane;GO:0043231//intracellular membrane-bounded organelle;GO:0015935//small ribosomal subunit;GO:0030312//external encapsulating structure	GO:0005198//structural molecule activity	GO:0010467//gene expression	gi|133793|sp|Q00332.3|RS15A_BRANA/1.65767e-45/RecName: Full=40S ribosomal protein S15a; AltName: Full=PPCB8	17	2.82			2	0.35	9	1.56	10	1.69			17	2.92	2	0.34	24	4.1	55	9.39	15	2.65	31	5.48
Bra002537	GO:0043234//protein complex;GO:0043231//intracellular membrane-bounded organelle;GO:0044444//cytoplasmic part;GO:0042995//cell projection	-	GO:0006887//exocytosis	gi|297796919|ref|XP_002866344.1|/0/ATEXO70H7 [Arabidopsis lyrata subsp. lyrata]	5	0.83	39	6.48	2	0.35	2	0.35	4	0.67			2	0.34	46	7.9	3	0.51	50	8.53	4	0.71	2	0.35
Bra002541	GO:0043231//intracellular membrane-bounded organelle;GO:0031410//cytoplasmic vesicle;GO:0016020//membrane	GO:0004672//protein kinase activity;GO:0032559	GO:0043401//steroid hormone mediated signaling pathway;GO:0001558//regulation of cell growth;GO:0000902//cell morphogenesis;GO:0007275//multicellular organismal development;GO:0006464//protein modification process	gi|75334108|sp|Q9FN92.1|Y5597_ARATH/0/RecName: Full=Probable receptor-like protein kinase At5g59700; Flags: Precursor							3	0.52
Bra002557	GO:0043231//intracellular membrane-bounded organelle	-	GO:0007623//circadian rhythm;GO:0007602//phototransduction	gi|15238461|ref|NP_200764.1|/3.44052e-17/SRR1 (SENSITIVITY TO RED LIGHT REDUCED 1) [Arabidopsis thaliana]					4	0.69	2	0.35	2	0.34							2	0.34	4	0.68
Bra002558	GO:0043231//intracellular membrane-bounded organelle	-	GO:0007623//circadian rhythm;GO:0007602//phototransduction	gi|297796907|ref|XP_002866338.1|/2.11038e-70/sensitivity to red light reduced protein 1 [Arabidopsis lyrata subsp. lyrata]	4	0.66			2	0.35	4	0.69									7	1.19
Bra002563	-	GO:0003824//catalytic activity	-	gi|30697234|ref|NP_851223.1|/1.89372e-75/haloacid dehalogenase-like hydrolase family protein [Arabidopsis thaliana]	14	2.33	4	0.66	21	3.64	13	2.25	601	101.34	50	8.43	10	1.72	9	1.55			14	2.39	27	4.77	23	4.07
Bra002568	-	-	GO:0006629//lipid metabolic process	gi|297793497|ref|XP_002864633.1|/2.96092e-159/oxysterol-binding family protein [Arabidopsis lyrata subsp. lyrata]	2	0.33			4	0.69	7	1.21	17	2.87	7	1.18	4	0.69	2	0.34	2	0.34	3	0.51
Bra002569	-	-	-	gi|22327971|ref|NP_568906.2|/1.45897e-64/unknown protein [Arabidopsis thaliana]	56	9.31	12	1.99	61	10.57	11	1.91	70	11.8	2	0.34	112	19.23	5	0.86	52	8.88	11	1.88	63	11.14	2	0.35
Bra002584	-	-	GO:0006950//response to stress	gi|297793471|ref|XP_002864620.1|/2.31531e-29/hypothetical protein ARALYDRAFT_496048 [Arabidopsis lyrata subsp. lyrata]	408	67.79	19	3.16	3	0.52	6	1.04	1291	217.68	26	4.38	434	74.53	14	2.4	140	23.9	7	1.19	576	101.81	16	2.83
Bra002590	GO:0008287//protein serine/threonine phosphatase complex	GO:0043169//cation binding;GO:0004721//phosphoprotein phosphatase activity	GO:0006464//protein modification process	gi|15237829|ref|NP_200724.1|/1.2357e-137/TOPP2; protein serine/threonine phosphatase [Arabidopsis thaliana]	2	0.33	8	1.33			2	0.35			37	6.24			7	1.2			3	0.51			20	3.54
Bra002593	-	-	GO:0006396//RNA processing	gi|15237835|ref|NP_200728.1|/0/pentatricopeptide (PPR) repeat-containing protein [Arabidopsis thaliana]	2	0.33	7	1.16	33	5.72	3	0.52			5	0.84	7	1.2	6	1.03	15	2.56	5	0.85
Bra002596	GO:0009526//plastid envelope	GO:0022891//substrate-specific transmembrane transporter activity	GO:0006810//transport	gi|222424010|dbj|BAH19966.1|/1.74074e-136/AT5G59250 [Arabidopsis thaliana]	2	0.33	23	3.82			26	4.5			15	2.53			21	3.61			15	2.56			15	2.65
Bra002607	-	GO:0004672//protein kinase activity	-	gi|297793435|ref|XP_002864602.1|/4.32257e-137/hypothetical protein ARALYDRAFT_919115 [Arabidopsis lyrata subsp. lyrata]	5	0.83	2	0.33	2	0.35	9	1.56			2	0.34	4	0.69	2	0.34	7	1.19	14	2.39			3	0.53
Bra002608	-	-	-	gi|297789765|ref|XP_002862815.1|/3.64173e-162/hypothetical protein ARALYDRAFT_497283 [Arabidopsis lyrata subsp. lyrata]			30	4.98			3	0.52	2	0.34					27	4.64	2	0.34	52	8.88
Bra002609	-	GO:0016491//oxidoreductase activity;GO:0005507//copper ion binding	GO:0055114//oxidation reduction	gi|143343853|sp|Q1PDH6.2|LAC16_ARATH/0/RecName: Full=Laccase-16; AltName: Full=Benzenediol:oxygen oxidoreductase 16; AltName: Full=Diphenol oxidase 16; AltName: Full=Urishiol oxidase 16; Flags: Precursor							2	0.35															2	0.35
Bra002610	GO:0043231//intracellular membrane-bounded organelle	GO:0003676//nucleic acid binding;GO:0001071//nucleic acid binding transcription factor activity	GO:0006351//transcription, DNA-dependent	gi|297796825|ref|XP_002866297.1|/7.13215e-70/myb family transcription factor [Arabidopsis lyrata subsp. lyrata]							4	0.69			2	0.34							52	8.88	2	0.35	9	1.59
Bra002616	GO:0009526//plastid envelope	GO:0005488//binding;GO:0070011;GO:0042623//ATPase activity, coupled	-	gi|297815884|ref|XP_002875825.1|/0/hypothetical protein ARALYDRAFT_485083 [Arabidopsis lyrata subsp. lyrata]	11	1.83	5	0.83	17	2.95	2	0.35	7	1.18	4	0.67	6	1.03	7	1.2	11	1.88	7	1.19	4	0.71	3	0.53
Bra002621	-	-	-	gi|297796809|ref|XP_002866289.1|/3.28775e-33/nuclear movement family protein [Arabidopsis lyrata subsp. lyrata]					2	0.35	82	14.21	5	0.84	11	1.85	2	0.34			4	0.68	40	6.83			67	11.84
Bra002625	GO:0016020//membrane	GO:0060089;GO:0004629//phospholipase C activity	GO:0007165//signal transduction;GO:0044238//primary metabolic process	gi|30697116|ref|NP_200678.2|/0/phosphoinositide-specific phospholipase C family protein [Arabidopsis thaliana]			11	1.83			5	0.87			13	2.19			10	1.72			11	1.88			5	0.88
Bra002626	-	GO:0004629//phospholipase C activity	GO:0007165//signal transduction	gi|297796801|ref|XP_002866285.1|/1.79928e-134/predicted protein [Arabidopsis lyrata subsp. lyrata]			19	3.16			9	1.56			7	1.18			25	4.29			9	1.54			10	1.77
Bra002632	-	GO:0046872//metal ion binding	GO:0006351//transcription, DNA-dependent;GO:0006952//defense response;GO:0009743//response to carbohydrate stimulus	gi|15237721|ref|NP_200670.1|/0/zinc finger (CCCH-type) family protein [Arabidopsis thaliana]	12	1.99			29	5.02	24	4.16	10	1.69			21	3.61			15	2.56	4	0.68	7	1.24
Bra002641	GO:0009536//plastid	-	-	gi|297796775|ref|XP_002866272.1|/3.61315e-140/hypothetical protein ARALYDRAFT_495970 [Arabidopsis lyrata subsp. lyrata]			15	2.49	4	0.69	2	0.35			36	6.07			13	2.23			7	1.19			25	4.42
Bra002645	-	GO:0016620//oxidoreductase activity, acting on the aldehyde or oxo group of donors, NAD or NADP as acceptor;GO:0048037//cofactor binding	GO:0009699//phenylpropanoid biosynthetic process	gi|297793385|ref|XP_002864577.1|/5.83269e-147/cinnamoyl-CoA reductase family [Arabidopsis lyrata subsp. lyrata]							3	0.52	4	0.67	5	0.84	6	1.03	2	0.34			2	0.34
Bra002646	GO:0031225//anchored to membrane	GO:0016798//hydrolase activity, acting on glycosyl bonds;GO:0043167//ion binding	GO:0044238//primary metabolic process	gi|297796771|ref|XP_002866270.1|/0/hypothetical protein ARALYDRAFT_919046 [Arabidopsis lyrata subsp. lyrata]			5	0.83			14	2.43			2	0.34			5	0.86			4	0.68			26	4.6
Bra002650	-	-	-	gi|42568628|ref|NP_200653.2|/0/binding [Arabidopsis thaliana]			2	0.33			21	3.64					44	7.56					4	0.68	3	0.53	4	0.71
Bra002654	GO:0009536//plastid	GO:0004674//protein serine/threonine kinase activity;GO:0008378//galactosyltransferase activity;GO:0032559	GO:0009725//response to hormone stimulus;GO:0009312//oligosaccharide biosynthetic process;GO:0005985//sucrose metabolic process;GO:0019406;GO:0023052//signaling;GO:0006950//response to stress;GO:0006464//protein modification process	gi|297796751|ref|XP_002866260.1|/0/cbl-interacting protein kinase 10 [Arabidopsis lyrata subsp. lyrata]	11	1.83	43	7.14			20	3.46	4	0.67	59	9.95	9	1.55	74	12.71	13	2.22	27	4.61			39	6.89
Bra002660	GO:0009532//plastid stroma;GO:0009526//plastid envelope;GO:0005576//extracellular region	GO:0016615//malate dehydrogenase activity	GO:0006007//glucose catabolic process;GO:0043648//dicarboxylic acid metabolic process;GO:0009060//aerobic respiration	gi|312281617|dbj|BAJ33674.1|/0/unnamed protein product [Thellungiella halophila]	27	4.49			15	2.6	6	1.04	236	39.79			42	7.21			22	3.76	6	1.02	63	11.14	2	0.35
Bra002662	GO:0005838//proteasome regulatory particle;GO:0043231//intracellular membrane-bounded organelle;GO:0030312//external encapsulating structure	GO:0042623//ATPase activity, coupled;GO:0032559	GO:0019941//modification-dependent protein catabolic process	gi|15237159|ref|NP_200637.1|/2.52847e-71/RPT3 (REGULATORY PARTICLE TRIPLE-A ATPASE 3); ATPase [Arabidopsis thaliana]	8	1.33			8	1.39	12	2.08	55	9.27			17	2.92			42	7.17			8	1.41	2	0.35
Bra002666	-	GO:0004551//nucleotide diphosphatase activity	-	gi|297796739|ref|XP_002866254.1|/6.65578e-56/hypothetical protein ARALYDRAFT_332111 [Arabidopsis lyrata subsp. lyrata]			4	0.66	6	1.04	76	13.17							5	0.86	2	0.34	49	8.36			42	7.42
Bra002667	GO:0031461//cullin-RING ubiquitin ligase complex;GO:0009536//plastid	GO:0005488//binding;GO:0004468//lysine N-acetyltransferase activity	GO:0048827//phyllome development;GO:0051726//regulation of cell cycle;GO:0048229//gametophyte development;GO:0009913//epidermal cell differentiation;GO:0009908//flower development;GO:0040029//regulation of gene expression, epigenetic;GO:0044237//cellular metabolic process;GO:0006338//chromatin remodeling	gi|225465997|ref|XP_002265142.1|/0/PREDICTED: hypothetical protein [Vitis vinifera]	3	0.5	9	1.5			3	0.52	3	0.51	2	0.34					12	2.05	3	0.51	45	7.95	6	1.06
Bra002669	GO:0016020//membrane;GO:0043231//intracellular membrane-bounded organelle;GO:0015630//microtubule cytoskeleton	GO:0004673//protein histidine kinase activity;GO:0005515//protein binding;GO:0032559;GO:0009881//photoreceptor activity	GO:0006351//transcription, DNA-dependent;GO:0007017//microtubule-based process;GO:0010360;GO:0006468//protein phosphorylation;GO:0009606//tropism;GO:0009658//chloroplast organization;GO:0009416//response to light stimulus;GO:0030522//intracellular receptor mediated signaling pathway	gi|255546656|ref|XP_002514387.1|/5.57586e-98/serine/threonine protein kinase, putative [Ricinus communis]	16	2.66	8	1.33	8	1.39	4	0.69	462	77.9	5	0.84	10	1.72			19	3.24	2	0.34	9	1.59
Bra002672	-	-	-	gi|42568619|ref|NP_200618.3|/1.11266e-73/unknown protein [Arabidopsis thaliana]			4	0.66	49	8.49	9	1.56	2	0.34					3	0.52	37	6.32	5	0.85	22	3.89
Bra002683	-	GO:0016787//hydrolase activity	-	gi|297796717|ref|XP_002866243.1|/0/ubiquitin-specific protease 23 [Arabidopsis lyrata subsp. lyrata]			14	2.33			177	30.66			12	2.02			17	2.92			32	5.46	4	0.71	98	17.32
Bra002698	-	-	-	gi|30696932|ref|NP_200585.2|/1.66632e-36/unknown protein [Arabidopsis thaliana]					51	8.84	3	0.52	32	5.4	5	0.84			2	0.34	14	2.39	2	0.34	13	2.3	4	0.71
Bra002709	GO:0044464//cell part	GO:0046914//transition metal ion binding;GO:0001071//nucleic acid binding transcription factor activity	GO:0006351//transcription, DNA-dependent	gi|312281799|dbj|BAJ33765.1|/4.56813e-100/unnamed protein product [Thellungiella halophila]	353	58.65	9	1.5	4066	704.38	87	15.07	632	106.56	12	2.02	495	85.01	22	3.78	670	114.36	73	12.46	1843	325.75	25	4.42
Bra002716	-	GO:0005515//protein binding	-	gi|297796669|ref|XP_002866219.1|/1.51809e-143/calmodulin-binding protein [Arabidopsis lyrata subsp. lyrata]	2	0.33			4	0.69	2	0.35	5	0.84	2	0.34	4	0.69
Bra002722	GO:0030312//external encapsulating structure	GO:0016798//hydrolase activity, acting on glycosyl bonds;GO:0016758//transferase activity, transferring hexosyl groups	GO:0005975//carbohydrate metabolic process;GO:0009725//response to hormone stimulus;GO:0009605//response to external stimulus;GO:0006950//response to stress;GO:0042546//cell wall biogenesis;GO:0007047//cellular cell wall organization	gi|1244752|gb|AAB18364.1|/2.73794e-94/xyloglucan endotransglycosylase-related protein [Arabidopsis thaliana]							3	0.52
Bra002732	GO:0031410//cytoplasmic vesicle	-	-	gi|297793263|ref|XP_002864516.1|/2.65415e-28/hypothetical protein ARALYDRAFT_495837 [Arabidopsis lyrata subsp. lyrata]					10	1.73	19	3.29
Bra002745	-	-	GO:0006629//lipid metabolic process	gi|297803528|ref|XP_002869648.1|/2.65831e-76/hypothetical protein ARALYDRAFT_329088 [Arabidopsis lyrata subsp. lyrata]	3	0.5	6	1	4	0.69	18	3.12					9	1.55	3	0.52	4	0.68	6	1.02	3	0.53	5	0.88
Bra002749	-	-	-	gi|15242065|ref|NP_200531.1|/0/microtubule-associated protein-related [Arabidopsis thaliana]			2	0.33			230	39.84			14	2.36			11	1.89			39	6.66			51	9.01
Bra002755	GO:0044464//cell part	GO:0016829//lyase activity;GO:0003676//nucleic acid binding;GO:0003909//DNA ligase activity;GO:0032559	GO:0006266//DNA ligation;GO:0006281//DNA repair;GO:0009124//nucleoside monophosphate biosynthetic process;GO:0010212//response to ionizing radiation;GO:0007165//signal transduction	gi|8843818|dbj|BAA97366.1|/1.55265e-111/unnamed protein product [Arabidopsis thaliana]							34	5.89					4	0.69					2	0.34	5	0.88	9	1.59
Bra002762	GO:0016020//membrane	GO:0019829//cation-transporting ATPase activity;GO:0005515//protein binding	GO:0009987//cellular process;GO:0051707//response to other organism;GO:0048513//organ development;GO:0008152//metabolic process;GO:0003006//developmental process involved in reproduction;GO:0006812//cation transport	gi|312282693|dbj|BAJ34212.1|/4.48247e-128/unnamed protein product [Thellungiella halophila]			3	0.5			35	6.06			5	0.84			15	2.58			13	2.22			22	3.89
Bra002767	GO:0009536//plastid	GO:0016701//oxidoreductase activity, acting on single donors with incorporation of molecular oxygen	-	gi|297796591|ref|XP_002866180.1|/1.82021e-68/lactoylglutathione lyase family protein [Arabidopsis lyrata subsp. lyrata]	27	4.49	36	5.98	8	1.39	4	0.69	10	1.69			28	4.81	5	0.86	7	1.19	18	3.07	7	1.24
Bra002771	GO:0043231//intracellular membrane-bounded organelle;GO:0016020//membrane	GO:0016301//kinase activity	-	gi|121501708|gb|ABM55249.1|/5.84423e-125/casein kinase [Beta vulgaris]	6	1					2	0.35	13	2.19			8	1.37			7	1.19	3	0.51	5	0.88
Bra002773	-	-	-	gi|8777441|dbj|BAA97031.1|/3.87551e-109/unnamed protein product [Arabidopsis thaliana]							2	0.35
Bra002786	-	GO:0004672//protein kinase activity;GO:0032559	GO:0006464//protein modification process	gi|297796573|ref|XP_002866171.1|/0/hypothetical protein ARALYDRAFT_495779 [Arabidopsis lyrata subsp. lyrata]	5	0.83			2	0.35	14	2.43	3	0.51	2	0.34					2	0.34	3	0.51
Bra002793	GO:0005737//cytoplasm	GO:0016740//transferase activity;GO:0009001//serine O-acetyltransferase activity	GO:0006535//cysteine biosynthetic process from serine	gi|47779328|gb|AAT38563.1|/3.71744e-127/cytosolic serine acetyltransferase [Thlaspi goesingense]							39	6.76											11	1.88			22	3.89
Bra002794	-	-	GO:0009914//hormone transport;GO:0048869	gi|297793185|ref|XP_002864477.1|/9.10202e-132/ndr family protein [Arabidopsis lyrata subsp. lyrata]					2	0.35	5	0.87	2	0.34
Bra002795	GO:0043231//intracellular membrane-bounded organelle	GO:0004402//histone acetyltransferase activity	GO:0016568//chromatin modification;GO:0044238//primary metabolic process;GO:0044260	gi|297796559|ref|XP_002866164.1|/5.73766e-146/histone acetyltransferase family protein [Arabidopsis lyrata subsp. lyrata]			4	0.66			8	1.39							5	0.86							4	0.71
Bra002796	GO:0009536//plastid	GO:0046914//transition metal ion binding;GO:0004175//endopeptidase activity	GO:0019538//protein metabolic process	gi|297738709|emb|CBI27954.3|/9.33098e-134/unnamed protein product [Vitis vinifera]	2	0.33	2	0.33			2	0.35			2	0.34			8	1.37			4	0.68			4	0.71
Bra002798	GO:0015934//large ribosomal subunit;GO:0016020//membrane;GO:0030312//external encapsulating structure;GO:0009536//plastid	GO:0005198//structural molecule activity	GO:0010467//gene expression;GO:0022613//ribonucleoprotein complex biogenesis	gi|15241902|ref|NP_200482.1|/3.0778e-32/60S ribosomal protein L31 (RPL31C) [Arabidopsis thaliana]	14	2.33	2	0.33	14	2.43	3	0.52	33	5.56			18	3.09	47	8.07	38	6.49	414	70.67	46	8.13	2	0.35
Bra002799	GO:0009536//plastid	GO:0004812//aminoacyl-tRNA ligase activity;GO:0032559	GO:0010038//response to metal ion;GO:0006418//tRNA aminoacylation for protein translation;GO:0003006//developmental process involved in reproduction	gi|297793179|ref|XP_002864474.1|/2.87242e-164/EMB2755 [Arabidopsis lyrata subsp. lyrata]	7	1.16					8	1.39	6	1.01	7	1.18			4	0.69	9	1.54	3	0.51			6	1.06
Bra002803	-	GO:0004721//phosphoprotein phosphatase activity	GO:0006796//phosphate metabolic process	gi|297793173|ref|XP_002864471.1|/2.62409e-52/dual specificity protein phosphatase family protein [Arabidopsis lyrata subsp. lyrata]	6	1	2	0.33			3	0.52			8	1.35	15	2.58			2	0.34			14	2.47	2	0.35
Bra002806	-	GO:0004712//protein serine/threonine/tyrosine kinase activity;GO:0000166//nucleotide binding	-	gi|15241264|ref|NP_200469.1|/5.35219e-123/MKK6 (MAP KINASE KINASE 6); MAP kinase kinase/ kinase [Arabidopsis thaliana]	25	4.15			2	0.35	2	0.35			2	0.34	12	2.06			12	2.05					2	0.35
Bra002822	GO:0044424//intracellular part	GO:0031420;GO:0016301//kinase activity;GO:0032559	GO:0006796//phosphate metabolic process;GO:0006007//glucose catabolic process	gi|10177833|dbj|BAB11262.1|/0/pyruvate kinase [Arabidopsis thaliana]			6	1			31	5.37			8	1.35			12	2.06			8	1.37	2	0.35	13	2.3
Bra002823	-	-	GO:0009743//response to carbohydrate stimulus	gi|297793133|ref|XP_002864451.1|/1.97769e-102/zinc finger family protein [Arabidopsis lyrata subsp. lyrata]	11	1.83			130	22.52	3	0.52	6	1.01	2	0.34	27	4.64	4	0.69	24	4.1			5	0.88
Bra002828	GO:0043231//intracellular membrane-bounded organelle	-	GO:0006351//transcription, DNA-dependent;GO:0006950//response to stress;GO:0009856//pollination	gi|229558102|gb|ACQ76801.1|/0/WRKY transcription factor 2 [Brassica napus]	48	7.98	6	1	31	5.37	3	0.52	25	4.22			77	13.22			20	3.41			13	2.3
Bra002835	GO:0012505//endomembrane system;GO:0043231//intracellular membrane-bounded organelle;GO:0044444//cytoplasmic part	GO:0042802//identical protein binding;GO:0046983//protein dimerization activity	-	gi|15241152|ref|NP_200432.1|/1.56283e-69/WIP2 (WPP-domain Interacting Protein 2); protein heterodimerization/ protein homodimerization [Arabidopsis thaliana]	2	0.33			2	0.35	4	0.69
Bra002849	-	GO:0016773//phosphotransferase activity, alcohol group as acceptor	GO:0019321//pentose metabolic process;GO:0010467//gene expression	gi|302782780|ref|XP_002973163.1|/9.42421e-133/hypothetical protein SELMODRAFT_98990 [Selaginella moellendorffii]	8	1.33			27	4.68	2	0.35	25	4.22			28	4.81			8	1.37	2	0.34	37	6.54
Bra002865	GO:0016020//membrane	-	-	gi|242095550|ref|XP_002438265.1|/4.0056e-70/hypothetical protein SORBIDRAFT_10g010830 [Sorghum bicolor]			16	2.66	2	0.35	27	4.68	4	0.67	13	2.19	2	0.34	14	2.4			12	2.05			24	4.24
Bra002867	GO:0043231//intracellular membrane-bounded organelle	GO:0008168//methyltransferase activity	GO:0044237//cellular metabolic process	gi|302754002|ref|XP_002960425.1|/1.20336e-88/hypothetical protein SELMODRAFT_437511 [Selaginella moellendorffii]	2	0.33			4	0.69	2	0.35					5	0.86	2	0.34	6	1.02	2	0.34	4	0.71	3	0.53
Bra002868	GO:0016323//basolateral plasma membrane	GO:0004672//protein kinase activity;GO:0032559	GO:0006464//protein modification process;GO:0009926//auxin polar transport	gi|297796465|ref|XP_002866117.1|/0/hypothetical protein ARALYDRAFT_495673 [Arabidopsis lyrata subsp. lyrata]	14	2.33	11	1.83	10	1.73	3	0.52	12	2.02			10	1.72	23	3.95	27	4.61	32	5.46	5	0.88
Bra002869	-	-	-	gi|15241075|ref|NP_200401.1|/1.51699e-97/sucrase-related [Arabidopsis thaliana]	2	0.33			27	4.68	2	0.35			2	0.34	11	1.89			2	0.34	2	0.34	6	1.06
Bra002878	GO:0031225//anchored to membrane;GO:0030312//external encapsulating structure	-	-	gi|297796451|ref|XP_002866110.1|/1.23679e-80/hypothetical protein ARALYDRAFT_495659 [Arabidopsis lyrata subsp. lyrata]					3	0.52	2	0.35	2	0.34							3	0.51
Bra002880	-	-	-	gi|297793043|ref|XP_002864406.1|/5.31956e-53/hypothetical protein ARALYDRAFT_495653 [Arabidopsis lyrata subsp. lyrata]	37	6.15	6	1	99	17.15	6	1.04	114	19.22	12	2.02	71	12.19			46	7.85	5	0.85	114	20.15	2	0.35
Bra002884	-	-	-	gi|30102854|gb|AAP21345.1|/6.13496e-43/At5g55640 [Arabidopsis thaliana]	2	0.33	40	6.65			55	9.53			12	2.02	6	1.03	41	7.04	3	0.51	74	12.63	3	0.53	62	10.96
Bra002889	GO:0043231//intracellular membrane-bounded organelle	-	-	gi|226509872|ref|NP_001142574.1|/6.75806e-106/hypothetical protein LOC100274835 [Zea mays]	52	8.64	2	0.33	25	4.33	4	0.69	62	10.45	7	1.18	73	12.54	9	1.55	32	5.46	4	0.68	44	7.78	5	0.88
Bra002898	-	-	-	gi|297796433|ref|XP_002866101.1|/0/hypothetical protein ARALYDRAFT_495640 [Arabidopsis lyrata subsp. lyrata]							2	0.35
Bra002899	GO:0009536//plastid	-	-	gi|30696612|ref|NP_200364.2|/4.57464e-175/C2 domain-containing protein [Arabidopsis thaliana]	26	4.32			43	7.45	2	0.35	45	7.59	8	1.35	44	7.56	4	0.69	33	5.63			47	8.31
Bra002913	-	GO:0003676//nucleic acid binding	-	gi|297849268|ref|XP_002892515.1|/8.01163e-08/hypothetical protein ARALYDRAFT_471067 [Arabidopsis lyrata subsp. lyrata]							7	1.21	4	0.67			3	0.52			8	1.37	2	0.34	255	45.07	39	6.89
Bra002915	GO:0044424//intracellular part;GO:0031224//intrinsic to membrane	GO:0016747//transferase activity, transferring acyl groups other than amino-acyl groups	-	gi|297796413|ref|XP_002866091.1|/7.38983e-62/long-chain-alcohol O-fatty-acyltransferase family protein [Arabidopsis lyrata subsp. lyrata]							11	1.91			7	1.18											10	1.77
Bra002917	GO:0044464//cell part	GO:0003916//DNA topoisomerase activity	GO:0006259//DNA metabolic process	gi|15240493|ref|NP_200342.1|/0/TOP1BETA (DNA TOPOISOMERASE 1 BETA); DNA topoisomerase type I [Arabidopsis thaliana]			8	1.33	2	0.35	3	0.52	2	0.34	9	1.52	3	0.52	5	0.86			22	3.76			8	1.41
Bra002919	-	GO:0046872//metal ion binding;GO:0008757//S-adenosylmethionine-dependent methyltransferase activity;GO:0005515//protein binding	GO:0006730//one-carbon metabolic process;GO:0009943//adaxial/abaxial axis specification	gi|297796397|ref|XP_002866083.1|/4.81812e-74/hypothetical protein ARALYDRAFT_495611 [Arabidopsis lyrata subsp. lyrata]			5	0.83			3	0.52			2	0.34
Bra002922	GO:0055028//cortical microtubule	GO:0015631//tubulin binding	GO:0022403;GO:0030865//cortical cytoskeleton organization;GO:0031112	gi|297793001|ref|XP_002864385.1|/0/atmap65-1 [Arabidopsis lyrata subsp. lyrata]	50	8.31			24	4.16	4	0.69	107	18.04			58	9.96			43	7.34			57	10.07	2	0.35
Bra002942	GO:0044464//cell part	GO:0046872//metal ion binding;GO:0016831//carboxy-lyase activity;GO:0019842//vitamin binding	GO:0006950//response to stress	gi|297796369|ref|XP_002866069.1|/0/pyruvate decarboxylase-2 [Arabidopsis lyrata subsp. lyrata]	7	1.16	22	3.66			12	2.08			3	0.51			13	2.23			27	4.61			11	1.94
Bra002944	-	GO:0008135//translation factor activity, nucleic acid binding	GO:0006412//translation	gi|312282923|dbj|BAJ34327.1|/1.52633e-53/unnamed protein product [Thellungiella halophila]	2	0.33	627	104.18			1536	266.09	35	5.9	1354	228.3	21	3.61	712	122.27	24	4.1	825	140.82	12	2.12	1296	229.07
Bra002950	GO:0031410//cytoplasmic vesicle	-	-	gi|297792949|ref|XP_002864359.1|/6.71862e-45/pollen ole e 1 allergen and extensin family protein [Arabidopsis lyrata subsp. lyrata]	20	3.32					4	0.69	14	2.36			27	4.64	2	0.34	13	2.22	2	0.34	6	1.06
Bra002951	-	-	-	gi|297796359|ref|XP_002866064.1|/4.95518e-59/hypothetical protein ARALYDRAFT_918623 [Arabidopsis lyrata subsp. lyrata]			10	1.66			8	1.39	2	0.34	12	2.02			6	1.03			12	2.05			16	2.83
Bra002953	GO:0044464//cell part	GO:0032561	GO:0035556//intracellular signal transduction	gi|15239761|ref|NP_200295.1|/1.22814e-63/SGP1; GTP binding [Arabidopsis thaliana]			13	2.16	4	0.69	20	3.46			8	1.35	3	0.52	7	1.2	2	0.34	28	4.78			7	1.24
Bra002954	GO:0009532//plastid stroma	GO:0048037//cofactor binding;GO:0016836//hydro-lyase activity	GO:0009683;GO:0006568//tryptophan metabolic process;GO:0008652//cellular amino acid biosynthetic process;GO:0006950//response to stress	gi|225444361|ref|XP_002264829.1|/1.56233e-126/PREDICTED: hypothetical protein [Vitis vinifera]	4	0.66	7	1.16	2	0.35	9	1.56			3	0.51	3	0.52	8	1.37	5	0.85	4	0.68	4	0.71	6	1.06
Bra002955	GO:0031224//intrinsic to membrane	GO:0015291//secondary active transmembrane transporter activity;GO:0015119;GO:0005342//organic acid transmembrane transporter activity	GO:0051707//response to other organism;GO:0006996//organelle organization;GO:0015712//hexose phosphate transport;GO:0015711//organic anion transport;GO:0015717//triose phosphate transport;GO:0009555//pollen development	gi|297840369|ref|XP_002888066.1|/9.04114e-72/glucose-6-phosphate/phosphate translocator 2 [Arabidopsis lyrata subsp. lyrata]			2	0.33	82	14.21	8	1.39			3	0.51	4	0.69	2	0.34	14	2.39	3	0.51	43	7.6
Bra002957	GO:0009532//plastid stroma;GO:0009941//chloroplast envelope	GO:0046914//transition metal ion binding;GO:0042802//identical protein binding	GO:0006772//thiamine metabolic process;GO:0033554//cellular response to stress;GO:0018130	gi|297792939|ref|XP_002864354.1|/6.70869e-106/hypothetical protein ARALYDRAFT_918614 [Arabidopsis lyrata subsp. lyrata]	130	21.6	44	7.31	254	44	116	20.1	94	15.85	6	1.01	342	58.73	14	2.4	92	15.7	30	5.12	279	49.31	102	18.03
Bra002969	GO:0030312//external encapsulating structure;GO:0031410//cytoplasmic vesicle	GO:0008092//cytoskeletal protein binding	GO:0008154//actin polymerization or depolymerization;GO:0003006//developmental process involved in reproduction	gi|297796339|ref|XP_002866054.1|/0/hypothetical protein ARALYDRAFT_495546 [Arabidopsis lyrata subsp. lyrata]	2	0.33	10	1.66			24	4.16			11	1.85			15	2.58			21	3.58			17	3
Bra002975	-	-	-	gi|22327834|ref|NP_680435.1|/2.28955e-23/unknown protein [Arabidopsis thaliana]	142	23.59	12	1.99	21	3.64	18	3.12	78	13.15	16	2.7	46	7.9	41	7.04	60	10.24	17	2.9	26	4.6	9	1.59
Bra002978	GO:0005576//extracellular region;GO:0009536//plastid	GO:0016798//hydrolase activity, acting on glycosyl bonds	-	gi|42568534|ref|NP_200268.3|/3.33355e-179/BGLU41 (BETA GLUCOSIDASE 41); catalytic/ cation binding / hydrolase, hydrolyzing O-glycosyl compounds [Arabidopsis thaliana]	4	0.66	10	1.66	10	1.73	29	5.02	4	0.67	4	0.67	2	0.34	13	2.23	3	0.51	8	1.37	4	0.71	30	5.3
Bra002979	-	-	-	gi|16648816|gb|AAL25598.1|/4.33695e-48/AT5g54540/MRB17_4 [Arabidopsis thaliana]	331	55	11	1.83	624	108.1	6	1.04	729	122.92			1182	202.98	24	4.12	490	83.64	15	2.56	549	97.04	2	0.35
Bra002980	-	-	-	gi|297792907|ref|XP_002864338.1|/1.39864e-46/hypothetical protein ARALYDRAFT_495533 [Arabidopsis lyrata subsp. lyrata]	4	0.66					2	0.35									4	0.68
Bra002991	-	-	-	gi|297796315|ref|XP_002866042.1|/3.18441e-180/hypothetical protein ARALYDRAFT_331786 [Arabidopsis lyrata subsp. lyrata]	2	0.33	8	1.33			7	1.21	25	4.22	18	3.04	3	0.52	7	1.2	4	0.68	6	1.02	11	1.94	14	2.47
Bra002992	-	GO:0008252//nucleotidase activity;GO:0004437//inositol or phosphatidylinositol phosphatase activity	GO:0044237//cellular metabolic process	gi|2736075|gb|AAB94051.1|/6.21344e-146/PAP-specific phosphatase [Arabidopsis thaliana]	37	6.15	4	0.66	68	11.78	4	0.69	51	8.6	2	0.34	65	11.16	10	1.72	71	12.12	2	0.34	166	29.34	18	3.18
Bra002993	GO:0009536//plastid;GO:0016020//membrane	GO:0004672//protein kinase activity;GO:0032559	GO:0006468//protein phosphorylation;GO:0043401//steroid hormone mediated signaling pathway;GO:0001558//regulation of cell growth;GO:0000902//cell morphogenesis;GO:0007275//multicellular organismal development	gi|297796311|ref|XP_002866040.1|/0/hypothetical protein ARALYDRAFT_495518 [Arabidopsis lyrata subsp. lyrata]					2	0.35	4	0.69	2	0.34							5	0.85
Bra002999	GO:0009521;GO:0031224//intrinsic to membrane;GO:0009534//chloroplast thylakoid	GO:0046906//tetrapyrrole binding;GO:0043169//cation binding	GO:0006464//protein modification process;GO:0006091//generation of precursor metabolites and energy	gi|312281753|dbj|BAJ33742.1|/2.03352e-141/unnamed protein product [Thellungiella halophila]	11592	1926.14	132	21.93	35023	6067.27	4	0.69	16871	2844.68	15	2.53	13450	2309.76	49	8.41	16519	2819.65	184	31.41	15320	2707.82	8	1.41
Bra003000	-	GO:0004518//nuclease activity	GO:0006281//DNA repair	gi|225461311|ref|XP_002281726.1|/3.26093e-81/PREDICTED: similar to MRE11 (MEIOTIC RECOMBINATION 11); protein serine/threonine phosphatase [Vitis vinifera]	23	3.82			69	11.95	2	0.35	44	7.42	6	1.01	44	7.56			19	3.24			18	3.18
Bra003001	GO:0043231//intracellular membrane-bounded organelle	GO:0015075//ion transmembrane transporter activity;GO:0005515//protein binding;GO:0000166//nucleotide binding	GO:0033554//cellular response to stress;GO:0006811//ion transport	gi|312282057|dbj|BAJ33894.1|/1.85723e-125/unnamed protein product [Thellungiella halophila]	5	0.83	14	2.33	22	3.81	13	2.25			2	0.34	13	2.23	12	2.06	11	1.88	6	1.02	16	2.83	9	1.59
Bra003003	-	-	-	gi|15239575|ref|NP_200231.1|/3.0555e-170/WD-40 repeat family protein [Arabidopsis thaliana]	2	0.33	10	1.66	20	3.46	45	7.8	5	0.84	24	4.05	3	0.52	15	2.58	3	0.51	24	4.1	4	0.71	13	2.3
Bra003006	-	-	-	gi|18033654|gb|AAL57201.1|AF355597_1/1.9993e-87/putative nodule membrane protein [Medicago sativa]	13	2.16	129	21.43	3	0.52	163	28.24	13	2.19	93	15.68	25	4.29	118	20.26	5	0.85	108	18.43	12	2.12	397	70.17
Bra003011	-	-	-	gi|297800842|ref|XP_002868305.1|/0/binding protein [Arabidopsis lyrata subsp. lyrata]	2	0.33	27	4.49	2	0.35	2	0.35			108	18.21			96	16.49			24	4.1			30	5.3
Bra003014	-	-	-	gi|224118484|ref|XP_002317830.1|/2.03669e-140/predicted protein [Populus trichocarpa]	5	0.83	11	1.83	5	0.87	5	0.87							2	0.34	3	0.51	15	2.56
Bra003015	GO:0016020//membrane	-	GO:0006950//response to stress	gi|297840813|ref|XP_002888288.1|/4.85238e-39/predicted protein [Arabidopsis lyrata subsp. lyrata]					147	25.47	5	0.87					2	0.34			10	1.71	2	0.34	17	3	2	0.35
Bra003026	GO:0031224//intrinsic to membrane;GO:0009536//plastid	GO:0004672//protein kinase activity;GO:0004872//receptor activity;GO:0032559	GO:0007167//enzyme linked receptor protein signaling pathway;GO:0006950//response to stress;GO:0006464//protein modification process	gi|297792807|ref|XP_002864288.1|/0/hypothetical protein ARALYDRAFT_495467 [Arabidopsis lyrata subsp. lyrata]	5	0.83					2	0.35					3	0.52
Bra003028	GO:0009536//plastid	-	GO:0003006//developmental process involved in reproduction	gi|10177248|dbj|BAB10716.1|/2.17323e-89/unnamed protein product [Arabidopsis thaliana]	124	20.6	6	1	6	1.04	3	0.52	111	18.72	5	0.84	253	43.45	6	1.03	140	23.9	9	1.54	207	36.59	10	1.77
Bra003034	-	-	-	gi|21554368|gb|AAM63475.1|/3.83474e-38/unknown [Arabidopsis thaliana]			2	0.33			3	0.52			2	0.34	2	0.34	5	0.86	2	0.34	2	0.34
Bra003039	-	-	-	gi|297796207|ref|XP_002865988.1|/1.6813e-90/harpin-induced family protein [Arabidopsis lyrata subsp. lyrata]	16	2.66	48	7.98			12	2.08			28	4.72	15	2.58	31	5.32	13	2.22	23	3.93			43	7.6
Bra003044	-	-	GO:0009725//response to hormone stimulus	gi|297792735|ref|XP_002864252.1|/4.41382e-34/auxin-responsive family protein [Arabidopsis lyrata subsp. lyrata]	91	15.12	4	0.66	2	0.35	2	0.35	18	3.04			95	16.31	3	0.52	69	11.78	9	1.54
Bra003045	GO:0009536//plastid	GO:0033764	GO:0008152//metabolic process	gi|30696358|ref|NP_200170.2|/3.26706e-171/aldo/keto reductase family protein [Arabidopsis thaliana]	18	2.99	68	11.3			17	2.95	8	1.35	48	8.09	13	2.23	50	8.59	8	1.37	37	6.32	7	1.24	36	6.36
Bra003046	GO:0005622//intracellular	-	-	gi|297796189|ref|XP_002865979.1|/0/hypothetical protein ARALYDRAFT_495433 [Arabidopsis lyrata subsp. lyrata]	6	1	17	2.82	19	3.29	2	0.35	9	1.52	15	2.53	4	0.69	29	4.98	12	2.05	2	0.34	3	0.53	10	1.77
Bra003047	GO:0016020//membrane	GO:0015197//peptide transporter activity;GO:0015603	GO:0022414//reproductive process;GO:0009791//post-embryonic development;GO:0051707//response to other organism;GO:0000041//transition metal ion transport;GO:0010038//response to metal ion	gi|312282711|dbj|BAJ34221.1|/0/unnamed protein product [Thellungiella halophila]	23	3.82			23	3.98	5	0.87	22	3.71			161	27.65	6	1.03	56	9.56			38	6.72
Bra003048	GO:0031410//cytoplasmic vesicle	GO:0004175//endopeptidase activity;GO:0042623//ATPase activity, coupled;GO:0032559	GO:0019538//protein metabolic process	gi|145344785|ref|XP_001416905.1|/8.58791e-90/predicted protein [Ostreococcus lucimarinus CCE9901]	2	0.33	10	1.66	5	0.87	75	12.99							27	4.64			33	5.63			39	6.89
Bra003049	GO:0012505//endomembrane system;GO:0005770//late endosome;GO:0042598//vesicular fraction	-	GO:0007041//lysosomal transport;GO:0016197//endosome transport;GO:0015031//protein transport	gi|15238773|ref|NP_200165.1|/2.60979e-62/VPS26A (VACUOLAR PROTEIN SORTING 26A) [Arabidopsis thaliana]	2	0.33	29	4.82			3	0.52	2	0.34	111	18.72	2	0.34	59	10.13			7	1.19			34	6.01
Bra003053	GO:0009532//plastid stroma;GO:0044436;GO:0009534//chloroplast thylakoid	GO:0005488//binding	-	gi|30696344|ref|NP_851183.1|/6.88288e-47/thylakoid lumenal 17.4 kDa protein, chloroplast [Arabidopsis thaliana]	34	5.65	234	38.88	36	6.24	14	2.43	38	6.41	252	42.49	26	4.46	218	37.44	38	6.49	174	29.7	43	7.6	411	72.64
Bra003055	GO:0043231//intracellular membrane-bounded organelle	GO:0016772//transferase activity, transferring phosphorus-containing groups	-	gi|312281573|dbj|BAJ33652.1|/0/unnamed protein product [Thellungiella halophila]	33	5.48			7	1.21	2	0.35	180	30.35	12	2.02	291	49.97	40	6.87	66	11.27	5	0.85	74	13.08	9	1.59
Bra003077	GO:0043231//intracellular membrane-bounded organelle	GO:0005488//binding;GO:0004871//signal transducer activity	GO:0009738//abscisic acid mediated signaling pathway	gi|297792685|ref|XP_002864227.1|/4.42523e-65/hypothetical protein ARALYDRAFT_918386 [Arabidopsis lyrata subsp. lyrata]					8	1.39	8	1.39															14	2.47
Bra003079	-	-	GO:0044267//cellular protein metabolic process	gi|9757996|dbj|BAB08418.1|/0/DnaJ protein-like [Arabidopsis thaliana]	23	3.82			63	10.91	3	0.52	25	4.22			16	2.75			29	4.95			48	8.48
Bra003086	-	GO:0003824//catalytic activity	-	gi|8809594|dbj|BAA97145.1|/3.4958e-63/unnamed protein product [Arabidopsis thaliana]					6	1.04	7	1.21			2	0.34	2	0.34									4	0.71
Bra003087	-	-	-	gi|297796135|ref|XP_002865952.1|/3.83161e-22/hypothetical protein ARALYDRAFT_918370 [Arabidopsis lyrata subsp. lyrata]					6	1.04	28	4.85	5	0.84	31	5.23							22	3.76			44	7.78
Bra003091	-	-	GO:0006950//response to stress;GO:0007165//signal transduction	gi|297826027|ref|XP_002880896.1|/4.93772e-83/hypothetical protein ARALYDRAFT_901608 [Arabidopsis lyrata subsp. lyrata]	8	1.33			2	0.35	140	24.25	3	0.51			7	1.2	2	0.34	2	0.34	30	5.12	5	0.88	69	12.2
Bra003094	-	-	-	gi|297796115|ref|XP_002865942.1|/0/hypothetical protein ARALYDRAFT_331653 [Arabidopsis lyrata subsp. lyrata]	2	0.33	2	0.33			3	0.52	4	0.67	7	1.18	4	0.69	3	0.52	3	0.51	16	2.73	4	0.71	2	0.35
Bra003095	GO:0009532//plastid stroma	GO:0046872//metal ion binding;GO:0016301//kinase activity	GO:0006007//glucose catabolic process;GO:0006631//fatty acid metabolic process;GO:0010038//response to metal ion;GO:0009791//post-embryonic development	gi|297792631|ref|XP_002864200.1|/0/hypothetical protein ARALYDRAFT_495356 [Arabidopsis lyrata subsp. lyrata]	15	2.49			220	38.11	10	1.73	44	7.42	2	0.34	10	1.72			92	15.7	4	0.68	125	22.09
Bra003117	GO:0043231//intracellular membrane-bounded organelle	GO:0003676//nucleic acid binding;GO:0001071//nucleic acid binding transcription factor activity	GO:0009725//response to hormone stimulus;GO:0006351//transcription, DNA-dependent;GO:0006970//response to osmotic stress;GO:0010038//response to metal ion	gi|30696225|ref|NP_568776.2|/3.458e-60/myb family transcription factor [Arabidopsis thaliana]			13	2.16			6	1.04			35	5.9			3	0.52			6	1.02			31	5.48
Bra003118	GO:0015935//small ribosomal subunit;GO:0030312//external encapsulating structure;GO:0009536//plastid	-	GO:0010467//gene expression	gi|297799418|ref|XP_002867593.1|/2.41031e-36/hypothetical protein ARALYDRAFT_492247 [Arabidopsis lyrata subsp. lyrata]							11	1.91			359	60.53							7	1.19			373	65.93
Bra003123	-	GO:0016787//hydrolase activity;GO:0000166//nucleotide binding	GO:0009987//cellular process	gi|1705678|sp|P54774.1|CDC48_SOYBN/0/RecName: Full=Cell division cycle protein 48 homolog; AltName: Full=Valosin-containing protein homolog; Short=VCP			28	4.65			31	5.37			63	10.62			30	5.15			15	2.56			20	3.54
Bra003125	GO:0044424//intracellular part	GO:0016880;GO:0005515//protein binding;GO:0016840	GO:0009755//hormone-mediated signaling pathway;GO:0006558//L-phenylalanine metabolic process	gi|297816628|ref|XP_002876197.1|/2.02926e-57/auxin-responsive family protein [Arabidopsis lyrata subsp. lyrata]							3	0.52
Bra003126	GO:0044424//intracellular part	GO:0016841//ammonia-lyase activity	GO:0009411//response to UV;GO:0006558//L-phenylalanine metabolic process;GO:0009414//response to water deprivation;GO:0048229//gametophyte development;GO:0009696//salicylic acid metabolic process;GO:0009808//lignin metabolic process	gi|302201604|gb|ADL09136.1|/0/phenylanlanine ammonia-lyase [Brassica oleracea var. botrytis]			120	19.94			2398	415.42			192	32.37			103	17.69			65	11.09			881	155.72
Bra003127	-	-	-	gi|18409805|ref|NP_566983.1|/6.51474e-82/unknown protein [Arabidopsis thaliana]							2	0.35									3	0.51	2	0.34	3	0.53
Bra003137	-	GO:0017111//nucleoside-triphosphatase activity;GO:0000166//nucleotide binding	GO:0051234//establishment of localization	gi|312282773|dbj|BAJ34252.1|/0/unnamed protein product [Thellungiella halophila]							9	1.56					4	0.69							2	0.35
Bra003139	-	GO:0046914//transition metal ion binding	-	gi|30693839|ref|NP_190918.3|/1.02141e-42/zinc knuckle (CCHC-type) family protein [Arabidopsis thaliana]			17	2.82	66	11.43	106	18.36	10	1.69	102	17.2	4	0.69	91	15.63			28	4.78	15	2.65	131	23.15
Bra003155	GO:0031090//organelle membrane;GO:0015934//large ribosomal subunit	GO:0005198//structural molecule activity	GO:0010467//gene expression	gi|297806181|ref|XP_002870974.1|/8.28743e-28/60S ribosomal protein L36 [Arabidopsis lyrata subsp. lyrata]			11	1.83			2	0.35	7	1.18	81	13.66			27	4.64			91	15.53	5	0.88	193	34.11
Bra003161	GO:0031224//intrinsic to membrane	-	GO:0015833//peptide transport	gi|13605523|gb|AAK32755.1|AF361587_1/1.5232e-124/AT3g53960/F5K20_260 [Arabidopsis thaliana]			3	0.5			17	2.95			4	0.67			4	0.69			8	1.37			6	1.06
Bra003171	-	-	-	gi|297820146|ref|XP_002877956.1|/4.83819e-52/reticulon family protein [Arabidopsis lyrata subsp. lyrata]							6	1.04					4	0.69			3	0.51	9	1.54			4	0.71
Bra003176	GO:0030529//ribonucleoprotein complex;GO:0009536//plastid	GO:0003723//RNA binding;GO:0005198//structural molecule activity	GO:0010467//gene expression	gi|15232448|ref|NP_190989.1|/8.47706e-73/ribosomal protein L17 family protein [Arabidopsis thaliana]	46	7.64	648	107.67			768	133.05	81	13.66	685	115.5	148	25.42	1775	304.82	44	7.51	400	68.28	41	7.25	369	65.22
Bra003180	GO:0016020//membrane	GO:0046872//metal ion binding	GO:0009628//response to abiotic stimulus;GO:0006950//response to stress;GO:0042221//response to chemical stimulus	gi|15232495|ref|NP_191004.1|/1.03341e-115/protein binding / zinc ion binding [Arabidopsis thaliana]					4	0.69	2	0.35							5	0.86	5	0.85					2	0.35
Bra003181	-	-	-	gi|297820182|ref|XP_002877974.1|/3.66175e-95/SAC3/GANP family protein [Arabidopsis lyrata subsp. lyrata]			3	0.5			15	2.6	5	0.84	9	1.52			8	1.37	2	0.34	6	1.02			2	0.35
Bra003190	-	-	-	gi|297816756|ref|XP_002876261.1|/2.98698e-68/DJ-1 family protein [Arabidopsis lyrata subsp. lyrata]	146	24.26	4	0.66	15	2.6	17	2.95	199	33.55			672	115.4	14	2.4	169	28.85	19	3.24	232	41.01	5	0.88
Bra003192	-	GO:0030246//carbohydrate binding;GO:0016861//intramolecular oxidoreductase activity, interconverting aldoses and ketoses	GO:0044238//primary metabolic process	gi|15232565|ref|NP_191029.1|/1.21318e-99/sugar isomerase (SIS) domain-containing protein / CBS domain-containing protein [Arabidopsis thaliana]					3	0.52	3	0.52	6	1.01			4	0.69	2	0.34	2	0.34					3	0.53
Bra003194	-	GO:0046914//transition metal ion binding;GO:0003677//DNA binding;GO:0001071//nucleic acid binding transcription factor activity	GO:0006351//transcription, DNA-dependent;GO:0032501//multicellular organismal process;GO:0048511//rhythmic process	gi|15233101|ref|NP_191041.1|/1.04518e-108/zinc finger (GATA type) family protein [Arabidopsis thaliana]	3	0.5			10	1.73	2	0.35					15	2.58	2	0.34	27	4.61
Bra003199	GO:0009536//plastid	GO:0015037//peptide disulfide oxidoreductase activity;GO:0015291//secondary active transmembrane transporter activity	GO:0019725//cellular homeostasis	gi|297820244|ref|XP_002878005.1|/1.00239e-65/hypothetical protein ARALYDRAFT_906905 [Arabidopsis lyrata subsp. lyrata]	10	1.66	326	54.17			1016	176.01			425	71.66	6	1.03	139	23.87	9	1.54	345	58.89			1199	211.92
Bra003201	GO:0008287//protein serine/threonine phosphatase complex	GO:0019888//protein phosphatase regulator activity	GO:0016310//phosphorylation;GO:0023052//signaling	gi|297820246|ref|XP_002878006.1|/0/hypothetical protein ARALYDRAFT_906907 [Arabidopsis lyrata subsp. lyrata]	2	0.33					2	0.35	21	3.54			4	0.69							4	0.71	4	0.71
Bra003206	-	-	-	gi|297820262|ref|XP_002878014.1|/0/hypothetical protein ARALYDRAFT_485925 [Arabidopsis lyrata subsp. lyrata]			2	0.33	11	1.91	10	1.73							7	1.2			10	1.71	22	3.89	7	1.24
Bra003210	-	GO:0019787//small conjugating protein ligase activity	GO:0019941//modification-dependent protein catabolic process;GO:0032446//protein modification by small protein conjugation	gi|18410268|ref|NP_567020.1|/3.87594e-60/UBC14 (ubiquitin-conjugating enzyme 14); ubiquitin-protein ligase [Arabidopsis thaliana]							4	0.69											5	0.85
Bra003214	-	GO:0003824//catalytic activity	-	gi|38112662|gb|AAR11379.1|/9.61614e-23/triose phosphate isomerase cytosolic isoform [Solanum chacoense]	1271	211.19			2911	504.29	9	1.56	1820	306.88			2262	388.45			1406	239.99	2	0.34	1601	282.98	4	0.71
Bra003222	-	-	GO:0009267//cellular response to starvation	gi|297816914|ref|XP_002876340.1|/1.72387e-66/hypothetical protein ARALYDRAFT_486031 [Arabidopsis lyrata subsp. lyrata]							3	0.52
Bra003226	GO:0009532//plastid stroma;GO:0009526//plastid envelope	GO:0046914//transition metal ion binding	GO:0048827//phyllome development;GO:0006979//response to oxidative stress;GO:0010038//response to metal ion;GO:0009628//response to abiotic stimulus;GO:0055080//cation homeostasis;GO:0000041//transition metal ion transport;GO:0009791//post-embryonic development;GO:0044237//cellular metabolic process	gi|226533490|ref|NP_001146869.1|/7.9064e-69/ferritin-1 [Zea mays]			584	97.04			173	29.97			92	15.51			275	47.23	7	1.19	324	55.3			176	31.11
Bra003228	GO:0043231//intracellular membrane-bounded organelle	-	GO:0006810//transport	gi|297820370|ref|XP_002878068.1|/9.07932e-73/prenylated rab acceptor family protein [Arabidopsis lyrata subsp. lyrata]			5	0.83			18	3.12			7	1.18			8	1.37	2	0.34	5	0.85			3	0.53
Bra003229	-	-	-	gi|297816936|ref|XP_002876351.1|/0/hypothetical protein ARALYDRAFT_486055 [Arabidopsis lyrata subsp. lyrata]	57	9.47	8	1.33	246	42.62	36	6.24	195	32.88	3	0.51	185	31.77	9	1.55	218	37.21			442	78.12	5	0.88
Bra003236	-	GO:0005488//binding	-	gi|297820388|ref|XP_002878077.1|/1.19402e-40/hypothetical protein ARALYDRAFT_907071 [Arabidopsis lyrata subsp. lyrata]	19	3.16	35	5.82			337	58.38					2	0.34	8	1.37	2	0.34	567	96.78			863	152.54
Bra003241	GO:0042579//microbody	GO:0046914//transition metal ion binding;GO:0016655//oxidoreductase activity, acting on NADH or NADPH, quinone or similar compound as acceptor	GO:0008152//metabolic process	gi|15228926|ref|NP_191205.1|/6.48263e-137/oxidoreductase, zinc-binding dehydrogenase family protein [Arabidopsis thaliana]	2	0.33	41	6.81	10	1.73	27	4.68	12	2.02	143	24.11	18	3.09	310	53.24			58	9.9	9	1.59	44	7.78
Bra003254	GO:0016020//membrane	GO:0046872//metal ion binding	-	gi|15230173|ref|NP_191252.1|/0/zinc finger (DHHC type) family protein [Arabidopsis thaliana]	22	3.66	3	0.5	21	3.64	8	1.39	20	3.37	15	2.53	36	6.18	8	1.37	16	2.73	2	0.34	16	2.83	2	0.35
Bra003263	GO:0005618//cell wall;GO:0043231//intracellular membrane-bounded organelle;GO:0016020//membrane	GO:0016843	GO:0009820//alkaloid metabolic process	gi|312281991|dbj|BAJ33861.1|/7.84221e-96/unnamed protein product [Thellungiella halophila]			2	0.33			26	4.5	2	0.34	2	0.34	7	1.2	6	1.03	4	0.68	62	10.58	3	0.53	47	8.31
Bra003267	-	GO:0016301//kinase activity;GO:0032559	GO:0006464//protein modification process	gi|297817030|ref|XP_002876398.1|/1.35372e-161/hypothetical protein ARALYDRAFT_486155 [Arabidopsis lyrata subsp. lyrata]							17	2.95															9	1.59
Bra003270	GO:0044444//cytoplasmic part;GO:0031981//nuclear lumen	GO:0016866//intramolecular transferase activity;GO:0003676//nucleic acid binding	GO:0010467//gene expression;GO:0009451//RNA modification	gi|297820502|ref|XP_002878134.1|/0/hypothetical protein ARALYDRAFT_486159 [Arabidopsis lyrata subsp. lyrata]			12	1.99	2	0.35	27	4.68			9	1.52	2	0.34	24	4.12			94	16.04	3	0.53	101	17.85
Bra003273	-	GO:0004553//hydrolase activity, hydrolyzing O-glycosyl compounds;GO:0043167//ion binding	GO:0044238//primary metabolic process;GO:0050896//response to stimulus	gi|118763538|gb|ABC94638.2|/2.29498e-165/basic glucanase [Brassica juncea]			13	2.16			4	0.69											12	2.05
Bra003276	GO:0000325//plant-type vacuole;GO:0031224//intrinsic to membrane;GO:0031090//organelle membrane;GO:0009534//chloroplast thylakoid	GO:0046914//transition metal ion binding;GO:0005515//protein binding;GO:0019829//cation-transporting ATPase activity;GO:0046873//metal ion transmembrane transporter activity;GO:0032559;GO:0016836//hydro-lyase activity	GO:0012501//programmed cell death;GO:0051707//response to other organism;GO:0006816//calcium ion transport;GO:0050801//ion homeostasis;GO:0006970//response to osmotic stress;GO:0009206;GO:0006952//defense response	gi|1805654|emb|CAA68234.1|/0/calmodulin-stimulated calcium-ATPase [Brassica oleracea]			26	4.32			4	0.69			18	3.04			14	2.4			15	2.56			37	6.54
Bra003284	GO:0044464//cell part	GO:0046914//transition metal ion binding	-	gi|15230311|ref|NP_191307.1|/7.94681e-99/zinc finger (C2H2 type, AN1-like) family protein [Arabidopsis thaliana]					2	0.35	2	0.35
Bra003287	GO:0043231//intracellular membrane-bounded organelle;GO:0016020//membrane	GO:0046872//metal ion binding;GO:0004697//protein kinase C activity;GO:0032559	GO:0006970//response to osmotic stress;GO:0009755//hormone-mediated signaling pathway;GO:0006464//protein modification process	gi|30694663|ref|NP_191312.2|/9.04144e-85/CPK32 (CALCIUM-DEPENDENT PROTEIN KINASE 32); calcium-dependent protein kinase C/ calmodulin-dependent protein kinase/ kinase/ protein binding [Arabidopsis thaliana]					2	0.35	3	0.52					5	0.86	6	1.03			6	1.02
Bra003288	-	GO:0016776//phosphotransferase activity, phosphate group as acceptor	GO:0009117//nucleotide metabolic process;GO:0006796//phosphate metabolic process	gi|297817082|ref|XP_002876424.1|/5.27233e-145/guanylate kinase-encoding gene 1 [Arabidopsis lyrata subsp. lyrata]	5	0.83			8	1.39	30	5.2					3	0.52	4	0.69	23	3.93	15	2.56			18	3.18
Bra003289	-	GO:0005525//GTP binding;GO:0004019//adenylosuccinate synthase activity;GO:0000287//magnesium ion binding	GO:0006164//purine nucleotide biosynthetic process	gi|297820562|ref|XP_002878164.1|/0/adenylosuccinate synthetase [Arabidopsis lyrata subsp. lyrata]					5	0.87	2	0.35											3	0.51	3	0.53
Bra003298	GO:0043231//intracellular membrane-bounded organelle	GO:0016301//kinase activity;GO:0032559	GO:0006464//protein modification process	gi|4678272|emb|CAB41180.1|/2.04512e-114/putative protein [Arabidopsis thaliana]	4	0.66					2	0.35					14	2.4			3	0.51	2	0.34
Bra003303	-	-	-	gi|297817120|ref|XP_002876443.1|/2.73838e-88/hypothetical protein ARALYDRAFT_486241 [Arabidopsis lyrata subsp. lyrata]	2	0.33	6	1			4	0.69			6	1.01			3	0.52	4	0.68	2	0.34
Bra003309	GO:0043231//intracellular membrane-bounded organelle	GO:0005488//binding	GO:0048507//meristem development;GO:0009908//flower development;GO:0009943//adaxial/abaxial axis specification;GO:0001708//cell fate specification	gi|226934618|gb|ACO92387.1|/2.05951e-44/DBC43-3-2 [Brassica rapa subsp. pekinensis]					5	0.87	3	0.52													2	0.35
Bra003313	GO:0000322;GO:0031224//intrinsic to membrane	GO:0005488//binding	GO:0006886//intracellular protein transport	gi|297824555|ref|XP_002880160.1|/2.53712e-59/hypothetical protein ARALYDRAFT_483647 [Arabidopsis lyrata subsp. lyrata]	4	0.66			4	0.69	8	1.39	5	0.84							5	0.85			9	1.59
Bra003320	GO:0043231//intracellular membrane-bounded organelle	GO:0030528//transcription regulator activity;GO:0003676//nucleic acid binding;GO:0001071//nucleic acid binding transcription factor activity	-	gi|15230964|ref|NP_191371.1|/1.25579e-52/BZIP61; DNA binding / transcription activator/ transcription factor [Arabidopsis thaliana]			22	3.66			16	2.77			62	10.45	4	0.69	54	9.27	5	0.85	53	9.05			80	14.14
Bra003330	-	-	GO:0051707//response to other organism	gi|302608333|emb|CBW45914.1|/6.73643e-81/RTM3 protein [Arabidopsis thaliana]	4	0.66	6	1	2	0.35	6	1.04			13	2.19	2	0.34	6	1.03	3	0.51	5	0.85			4	0.71
Bra003333	-	GO:0004672//protein kinase activity;GO:0000166//nucleotide binding	-	gi|297853364|ref|XP_002894563.1|/6.7071e-121/predicted protein [Arabidopsis lyrata subsp. lyrata]			4	0.66			5	0.87			26	4.38			6	1.03			10	1.71			14	2.47
Bra003345	GO:0030312//external encapsulating structure;GO:0009532//plastid stroma;GO:0009526//plastid envelope;GO:0005576//extracellular region	GO:0046914//transition metal ion binding;GO:0016616//oxidoreductase activity, acting on the CH-OH group of donors, NAD or NADP as acceptor;GO:0042802//identical protein binding;GO:0050661//NADP binding	GO:0010038//response to metal ion;GO:0008652//cellular amino acid biosynthetic process	gi|297817174|ref|XP_002876470.1|/0/ketol-acid reductoisomerase [Arabidopsis lyrata subsp. lyrata]	391	64.97	7	1.16	46	7.97	5	0.87	16	2.7			395	67.83	4	0.69	98	16.73	6	1.02	36	6.36
Bra003347	-	GO:0004672//protein kinase activity;GO:0032559	GO:0006464//protein modification process	gi|6735381|emb|CAB68202.1|/2.20314e-93/putative protein [Arabidopsis thaliana]			5	0.83			7	1.21							3	0.52
Bra003349	GO:0009526//plastid envelope;GO:0030529//ribonucleoprotein complex	GO:0003676//nucleic acid binding;GO:0005198//structural molecule activity	GO:0010467//gene expression	gi|297817178|ref|XP_002876472.1|/7.75312e-129/hypothetical protein ARALYDRAFT_486318 [Arabidopsis lyrata subsp. lyrata]	6	1	5	0.83	43	7.45	4	0.69	5	0.84			16	2.75			26	4.44	7	1.19	45	7.95	2	0.35
Bra003351	-	GO:0046914//transition metal ion binding	-	gi|15231124|ref|NP_191431.1|/1.18095e-79/zinc finger (C3HC4-type RING finger) family protein [Arabidopsis thaliana]			15	2.49	2	0.35	19	3.29			11	1.85			13	2.23			6	1.02			6	1.06
Bra003365	GO:0016020//membrane	GO:0004672//protein kinase activity;GO:0000166//nucleotide binding	-	gi|297817214|ref|XP_002876490.1|/0/kinase family protein [Arabidopsis lyrata subsp. lyrata]							22	3.81											2	0.34			2	0.35
Bra003366	-	-	-	gi|7801669|emb|CAB91589.1|/0/putative protein [Arabidopsis thaliana]	74	12.3	6	1	42	7.28	4	0.69	210	35.41	11	1.85	14	2.4			12	2.05	2	0.34	116	20.5	2	0.35
Bra003377	-	-	-	gi|297820780|ref|XP_002878273.1|/9.0038e-85/far-red impaired responsive family protein [Arabidopsis lyrata subsp. lyrata]			2	0.33			16	2.77	2	0.34	6	1.01			3	0.52			8	1.37			23	4.07
Bra003388	-	GO:0016788//hydrolase activity, acting on ester bonds	GO:0048017//inositol lipid-mediated signaling;GO:0009642//response to light intensity;GO:0006950//response to stress;GO:0006650//glycerophospholipid metabolic process	gi|297820812|ref|XP_002878289.1|/0/hypothetical protein ARALYDRAFT_907489 [Arabidopsis lyrata subsp. lyrata]			2	0.33			7	1.21							8	1.37			2	0.34			2	0.35
Bra003389	-	-	-	gi|297817278|ref|XP_002876522.1|/1.34571e-123/predicted protein [Arabidopsis lyrata subsp. lyrata]	558	92.72	65	10.8	1230	213.08	57	9.87	348	58.68	23	3.88	523	89.81	29	4.98	341	58.21	53	9.05	973	171.98	63	11.14
Bra003394	GO:0044464//cell part	-	GO:0045927//positive regulation of growth;GO:0008283//cell proliferation;GO:0043401//steroid hormone mediated signaling pathway	gi|224038408|gb|ACN38308.1|/3.25631e-39/ARGOS [Brassica rapa subsp. pekinensis]	15	2.49			33	5.72	3	0.52	228	38.44	4	0.67	4	0.69			18	3.07			15	2.65
Bra003395	-	GO:0005488//binding;GO:0005092//GDP-dissociation inhibitor activity	GO:0033124//regulation of GTP catabolic process;GO:0006886//intracellular protein transport	gi|224095286|ref|XP_002310371.1|/6.19613e-104/predicted protein [Populus trichocarpa]	7	1.16			23	3.98	2	0.35	9	1.52			4	0.69			20	3.41	2	0.34
Bra003402	GO:0031224//intrinsic to membrane	GO:0017111//nucleoside-triphosphatase activity;GO:0016491//oxidoreductase activity;GO:0015405;GO:0032559	GO:0006810//transport;GO:0009207	gi|297820872|ref|XP_002878319.1|/0/ATMRP9 [Arabidopsis lyrata subsp. lyrata]					7	1.21	99	17.15									2	0.34	17	2.9	6	1.06	35	6.19
Bra003403	-	-	-	gi|297817314|ref|XP_002876540.1|/1.95036e-38/hypothetical protein ARALYDRAFT_486489 [Arabidopsis lyrata subsp. lyrata]	2	0.33	4	0.66			30	5.2					3	0.52	2	0.34			8	1.37			6	1.06
Bra003405	GO:0043231//intracellular membrane-bounded organelle	GO:0001071//nucleic acid binding transcription factor activity	GO:0006351//transcription, DNA-dependent	gi|145749059|gb|ABP96709.1|/3.82528e-80/GAGA-binding transcriptional activator [Brassica rapa subsp. pekinensis]			5	0.83			26	4.5			8	1.35			8	1.37			19	3.24			11	1.94
Bra003408	GO:0043232;GO:0043231//intracellular membrane-bounded organelle	GO:0016787//hydrolase activity	GO:0006897//endocytosis	gi|40846454|gb|AAR92492.1|/9.09767e-51/putative palmitoyl-protein thioesterase [Tropaeolum majus]	14	2.33	7	1.16	10	1.73	4	0.69	22	3.71	9	1.52	17	2.92	4	0.69	25	4.27	9	1.54	6	1.06	4	0.71
Bra003416	GO:0043231//intracellular membrane-bounded organelle	GO:0003676//nucleic acid binding;GO:0008408//3'-5' exonuclease activity	GO:0006633//fatty acid biosynthetic process;GO:0010467//gene expression	gi|297817356|ref|XP_002876561.1|/2.81762e-110/hypothetical protein ARALYDRAFT_486522 [Arabidopsis lyrata subsp. lyrata]	7	1.16			3	0.52	5	0.87	7	1.18	4	0.67	41	7.04			19	3.24					2	0.35
Bra003426	GO:0009532//plastid stroma;GO:0009526//plastid envelope;GO:0009534//chloroplast thylakoid	GO:0005488//binding;GO:0016744	GO:0010038//response to metal ion;GO:0006098//pentose-phosphate shunt;GO:0015977//carbon fixation;GO:0006970//response to osmotic stress	gi|7329685|emb|CAB82679.1|/0/transketolase-like protein [Arabidopsis thaliana]	2	0.33			3582	620.53	3	0.52					4	0.69			450	76.81	6	1.02	412	72.82
Bra003429	GO:0043231//intracellular membrane-bounded organelle	-	GO:0051276//chromosome organization;GO:0003006//developmental process involved in reproduction	gi|7329693|emb|CAB82687.1|/1.64813e-95/actin-like protein [Arabidopsis thaliana]			2	0.33			2	0.35			2	0.34			3	0.52			6	1.02
Bra003436	GO:0043231//intracellular membrane-bounded organelle	GO:0016772//transferase activity, transferring phosphorus-containing groups	GO:0006796//phosphate metabolic process	gi|22331896|ref|NP_191667.2|/2.5151e-121/fructosamine kinase family protein [Arabidopsis thaliana]	20	3.32	5	0.83	120	20.79	2	0.35	19	3.2	2	0.34	38	6.53	7	1.2	20	3.41	3	0.51	13	2.3	4	0.71
Bra003440	GO:0043231//intracellular membrane-bounded organelle;GO:0044444//cytoplasmic part	GO:0016301//kinase activity	GO:0009725//response to hormone stimulus;GO:0006796//phosphate metabolic process	gi|10185114|emb|CAC08564.1|/1.3672e-58/wound-induced GSK-3-like protein [Medicago sativa subsp. x varia]					6	1.04	8	1.39	2	0.34	4	0.67					2	0.34					3	0.53
Bra003445	GO:0016020//membrane	GO:0000166//nucleotide binding;GO:0042626//ATPase activity, coupled to transmembrane movement of substances	GO:0009734//auxin mediated signaling pathway;GO:0009606//tropism;GO:0009926//auxin polar transport;GO:0048588//developmental cell growth	gi|15234323|ref|NP_192092.1|/0/PGP5 (P-GLYCOPROTEIN 5); ATPase, coupled to transmembrane movement of substances [Arabidopsis thaliana]							2	0.35
Bra003449	GO:0031461//cullin-RING ubiquitin ligase complex	GO:0003824//catalytic activity	GO:0019941//modification-dependent protein catabolic process	gi|255545240|ref|XP_002513681.1|/3.67834e-66/ubiquitin-protein ligase, putative [Ricinus communis]	6	1	23	3.82			34	5.89			45	7.59	2	0.34	60	10.3	2	0.34	30	5.12			34	6.01
Bra003454	GO:0043231//intracellular membrane-bounded organelle	GO:0016787//hydrolase activity	-	gi|297817472|ref|XP_002876619.1|/2.62612e-144/peptidase family protein [Arabidopsis lyrata subsp. lyrata]	4	0.66					4	0.69	3	0.51			2	0.34
Bra003455	GO:0016020//membrane;GO:0043231//intracellular membrane-bounded organelle	-	GO:0009628//response to abiotic stimulus	gi|42566117|ref|NP_191715.2|/4.8853e-44/reticulon family protein (RTNLB6) [Arabidopsis thaliana]	49	8.14	4	0.66	81	14.03	4	0.69	21	3.54	7	1.18	31	5.32	4	0.69	97	16.56	2	0.34	76	13.43	10	1.77
Bra003456	GO:0043231//intracellular membrane-bounded organelle	-	-	gi|30695441|ref|NP_191716.2|/3.83624e-105/GDAP1 (GRIP-RELATED ARF-BINDING DOMAIN-CONTAINING ARABIDOPSIS PROTEIN 1); protein binding [Arabidopsis thaliana]			9	1.5			93	16.11			6	1.01			10	1.72			9	1.54			45	7.95
Bra003458	-	-	GO:0048856//anatomical structure development	gi|297817480|ref|XP_002876623.1|/0/F-box family protein [Arabidopsis lyrata subsp. lyrata]	2	0.33			15	2.6	4	0.69	2	0.34	5	0.84	4	0.69	4	0.69	2	0.34	4	0.68	23	4.07	10	1.77
Bra003466	GO:0044444//cytoplasmic part	-	GO:0006605//protein targeting;GO:0044248//cellular catabolic process;GO:0007033//vacuole organization;GO:0009856//pollination	gi|297821040|ref|XP_002878403.1|/3.87791e-102/hypothetical protein ARALYDRAFT_486660 [Arabidopsis lyrata subsp. lyrata]			20	3.32	2	0.35	109	18.88			4	0.67	2	0.34	30	5.15			12	2.05			13	2.3
Bra003471	GO:0009536//plastid	-	-	gi|18412127|ref|NP_567117.1|/7.9847e-86/unknown protein [Arabidopsis thaliana]	129	21.43	8	1.33			7	1.21	2	0.34	13	2.19	239	41.04	5	0.86	74	12.63	5	0.85			4	0.71
Bra003472	-	-	-	gi|297821058|ref|XP_002878412.1|/0/EMB1703 [Arabidopsis lyrata subsp. lyrata]			2	0.33			7	1.21							13	2.23			3	0.51			5	0.88
Bra003473	GO:0043231//intracellular membrane-bounded organelle	GO:0046914//transition metal ion binding;GO:0019787//small conjugating protein ligase activity	GO:0019941//modification-dependent protein catabolic process;GO:0032501//multicellular organismal process;GO:0032446//protein modification by small protein conjugation	gi|297821060|ref|XP_002878413.1|/1.01178e-138/hypothetical protein ARALYDRAFT_486680 [Arabidopsis lyrata subsp. lyrata]	2	0.33					34	5.89									2	0.34			2	0.35
Bra003474	-	-	-	gi|297821062|ref|XP_002878414.1|/0/hypothetical protein ARALYDRAFT_324619 [Arabidopsis lyrata subsp. lyrata]							6	1.04															2	0.35
Bra003476	GO:0005618//cell wall;GO:0031410//cytoplasmic vesicle	GO:0004175//endopeptidase activity	GO:0019538//protein metabolic process;GO:0009628//response to abiotic stimulus	gi|312282359|dbj|BAJ34045.1|/0/unnamed protein product [Thellungiella halophila]					23	3.98	21	3.64					2	0.34			10	1.71	5	0.85	9	1.59
Bra003480	-	-	-	-							6	1.04									3	0.51
Bra003482	GO:0043231//intracellular membrane-bounded organelle	GO:0003676//nucleic acid binding;GO:0001071//nucleic acid binding transcription factor activity	GO:0006351//transcription, DNA-dependent;GO:0048827//phyllome development;GO:0009791//post-embryonic development	gi|297817532|ref|XP_002876649.1|/3.65694e-114/hypothetical protein ARALYDRAFT_486704 [Arabidopsis lyrata subsp. lyrata]							2	0.35											3	0.51
Bra003487	GO:0044464//cell part	GO:0004812//aminoacyl-tRNA ligase activity;GO:0032559	GO:0006418//tRNA aminoacylation for protein translation	gi|15228692|ref|NP_191771.1|/2.48508e-140/tRNA synthetase class II (G, H, P and S) family protein [Arabidopsis thaliana]					2	0.35	16	2.77	4	0.67	20	3.37	3	0.52	4	0.69			18	3.07	4	0.71	9	1.59
Bra003490	-	GO:0042626//ATPase activity, coupled to transmembrane movement of substances;GO:0000166//nucleotide binding	GO:0009987//cellular process;GO:0006810//transport	gi|15217786|ref|NP_171754.1|/0/PGP12 (P-GLYCOPROTEIN 12); ATPase, coupled to transmembrane movement of substances [Arabidopsis thaliana]	5	0.83	4	0.66	2	0.35	5	0.87	8	1.35	52	8.77			15	2.58	4	0.68	8	1.37
Bra003495	-	-	-	gi|297817574|ref|XP_002876670.1|/1.93721e-59/agenet domain-containing protein [Arabidopsis lyrata subsp. lyrata]							9	1.56			2	0.34	2	0.34			2	0.34	2	0.34			3	0.53
Bra003498	GO:0005746//mitochondrial respiratory chain	GO:0015002//heme-copper terminal oxidase activity	GO:0022904//respiratory electron transport chain	gi|297824831|ref|XP_002880298.1|/1.81161e-21/cytochrome c oxidase subunit VC family protein [Arabidopsis lyrata subsp. lyrata]	50	8.31	8	1.33	130	22.52	3	0.52	70	11.8	13	2.19	153	26.27	31	5.32	55	9.39	6	1.02	23	4.07	9	1.59
Bra003504	GO:0031410//cytoplasmic vesicle;GO:0043231//intracellular membrane-bounded organelle	GO:0008194//UDP-glycosyltransferase activity	GO:0005975//carbohydrate metabolic process	gi|22331906|ref|NP_191825.2|/3.20634e-177/GATL7 (Galacturonosyltransferase-like 7); polygalacturonate 4-alpha-galacturonosyltransferase/ transferase, transferring glycosyl groups / transferase, transferring hexosyl groups [Arabidopsis thaliana]	23	3.82			38	6.58	6	1.04					58	9.96			37	6.32	3	0.51	15	2.65
Bra003509	GO:0043231//intracellular membrane-bounded organelle	-	GO:0044248//cellular catabolic process;GO:0006950//response to stress;GO:0010260//organ senescence	gi|297821186|ref|XP_002878476.1|/1.00396e-103/AT3g62770/F26K9_200 [Arabidopsis lyrata subsp. lyrata]					5	0.87	6	1.04	2	0.34			2	0.34					2	0.34			4	0.71
Bra003522	GO:0043231//intracellular membrane-bounded organelle;GO:0044444//cytoplasmic part;GO:0016020//membrane	GO:0004601//peroxidase activity	GO:0003006//developmental process involved in reproduction	gi|297817646|ref|XP_002876706.1|/8.11931e-31/ATGPX5 [Arabidopsis lyrata subsp. lyrata]	118	19.61	6	1	420	72.76	28	4.85	140	23.61	42	7.08	179	30.74	13	2.23	131	22.36	9	1.54	138	24.39	15	2.65
Bra003524	GO:0009528//plastid inner membrane	GO:0008757//S-adenosylmethionine-dependent methyltransferase activity	GO:0006730//one-carbon metabolic process;GO:0045426//quinone cofactor biosynthetic process;GO:0042360//vitamin E metabolic process	gi|187373137|gb|ACD03289.1|/3.49985e-171/MPBQ methyltransferase [Brassica napus]	96	15.95	3128	519.75	39	6.76	1865	323.09	18	3.04	1302	219.53	77	13.22	3662	628.87	83	14.17	2173	370.91	43	7.6	1656	292.7
Bra003525	GO:0031461//cullin-RING ubiquitin ligase complex	-	-	gi|297821270|ref|XP_002878518.1|/6.52474e-123/EMB2221 [Arabidopsis lyrata subsp. lyrata]	4	0.66	11	1.83	3	0.52	13	2.25			9	1.52			14	2.4			11	1.88	2	0.35	11	1.94
Bra003527	GO:0031090//organelle membrane;GO:0009526//plastid envelope	GO:0016791//phosphatase activity;GO:0015405;GO:0046915//transition metal ion transmembrane transporter activity;GO:0016887//ATPase activity	GO:0015691//cadmium ion transport;GO:0050832//defense response to fungus;GO:0071365;GO:0009814//defense response, incompatible interaction;GO:0019762//glucosinolate catabolic process;GO:0052482	gi|312281595|dbj|BAJ33663.1|/0/unnamed protein product [Thellungiella halophila]			16	2.66	20	3.46	262	45.39	17	2.87	115	19.39	9	1.55	69	11.85	4	0.68	48	8.19	4	0.71	32	5.66
Bra003529	GO:0016020//membrane	-	-	gi|18412503|ref|NP_565220.1|/1.84846e-61/unknown protein [Arabidopsis thaliana]	52	8.64	3	0.5	21	3.64	2	0.35	55	9.27	3	0.51	41	7.04	3	0.52	146	24.92	8	1.37	71	12.55	2	0.35
Bra003530	GO:0031224//intrinsic to membrane	-	-	gi|297842887|ref|XP_002889325.1|/1.76961e-35/F20B17.20 [Arabidopsis lyrata subsp. lyrata]			2	0.33	2	0.35	3	0.52											2	0.34
Bra003531	GO:0009536//plastid	GO:0003824//catalytic activity	-	gi|21554977|gb|AAM63745.1|/4.01582e-60/unknown [Arabidopsis thaliana]			201	33.4			352	60.98			93	15.68			387	66.46	4	0.68	243	41.48			194	34.29
Bra003533	GO:0044439	GO:0046914//transition metal ion binding	GO:0006625//protein targeting to peroxisome;GO:0009062//fatty acid catabolic process;GO:0009639//response to red or far red light	gi|297842883|ref|XP_002889323.1|/5.9839e-83/hypothetical protein ARALYDRAFT_477288 [Arabidopsis lyrata subsp. lyrata]	21	3.49					2	0.35	6	1.01			23	3.95			24	4.1	2	0.34
Bra003534	GO:0043231//intracellular membrane-bounded organelle;GO:0031224//intrinsic to membrane	GO:0022891//substrate-specific transmembrane transporter activity;GO:0005488//binding;GO:0016491//oxidoreductase activity	GO:0006810//transport	gi|224070913|ref|XP_002303293.1|/1.6268e-114/predicted protein [Populus trichocarpa]			17	2.82	5	0.87	93	16.11	2	0.34	63	10.62	4	0.69	22	3.78	7	1.19	48	8.19	2	0.35
Bra003537	-	GO:0016616//oxidoreductase activity, acting on the CH-OH group of donors, NAD or NADP as acceptor;GO:0000166//nucleotide binding	GO:0008152//metabolic process	gi|15220005|ref|NP_178105.1|/9.76926e-71/oxidoreductase family protein [Arabidopsis thaliana]	65	10.8	5	0.83			3	0.52	3	0.51	3	0.51	91	15.63	4	0.69	39	6.66	2	0.34			5	0.88
Bra003546	GO:0043231//intracellular membrane-bounded organelle	-	-	gi|297839935|ref|XP_002887849.1|/3.57432e-27/hypothetical protein ARALYDRAFT_477252 [Arabidopsis lyrata subsp. lyrata]	6	1	7	1.16	3	0.52	6	1.04	13	2.19	25	4.22	8	1.37	7	1.2	4	0.68	7	1.19	3	0.53	2	0.35
Bra003555	GO:0005618//cell wall;GO:0031225//anchored to membrane	GO:0004553//hydrolase activity, hydrolyzing O-glycosyl compounds	GO:0045229//external encapsulating structure organization;GO:0044238//primary metabolic process	gi|297839921|ref|XP_002887842.1|/3.6688e-75/hypothetical protein ARALYDRAFT_477239 [Arabidopsis lyrata subsp. lyrata]							3	0.52
Bra003556	-	-	-	gi|297833458|ref|XP_002884611.1|/1.21707e-86/hypothetical protein ARALYDRAFT_478001 [Arabidopsis lyrata subsp. lyrata]	2	0.33	37	6.15	4	0.69	137	23.73	4	0.67	35	5.9	5	0.86	51	8.76	3	0.51	45	7.68	5	0.88	28	4.95
Bra003564	GO:0043231//intracellular membrane-bounded organelle	GO:0016301//kinase activity;GO:0032559	GO:0006796//phosphate metabolic process	gi|297842827|ref|XP_002889295.1|/2.33146e-162/predicted protein [Arabidopsis lyrata subsp. lyrata]	27	4.49	8	1.33	1213	210.14	2	0.35	25	4.22	4	0.67	26	4.46	2	0.34	324	55.3	4	0.68	807	142.64
Bra003575	-	-	-	gi|297792635|ref|XP_002864202.1|/1.79535e-65/hypothetical protein ARALYDRAFT_495358 [Arabidopsis lyrata subsp. lyrata]	4	0.66	26	4.32	2	0.35	26	4.5							27	4.64	2	0.34	21	3.58			11	1.94
Bra003591	-	-	-	gi|18266049|gb|AAL67437.1|AF458411_1/8.44845e-136/myrosinase precursor [Brassica oleracea]	6	1	2	0.33	13	2.25	6	1.04	2	0.34			13	2.23			14	2.39	2	0.34	11	1.94	2	0.35
Bra003592	GO:0009532//plastid stroma	-	GO:0050896//response to stimulus	gi|15220868|ref|NP_178207.1|/4.07282e-58/J8; heat shock protein binding / unfolded protein binding [Arabidopsis thaliana]							61	10.57											4	0.68			11	1.94
Bra003597	GO:0044444//cytoplasmic part;GO:0043231//intracellular membrane-bounded organelle	GO:0016787//hydrolase activity;GO:0016853//isomerase activity;GO:0005488//binding	-	gi|297839837|ref|XP_002887800.1|/2.62082e-128/hypothetical protein ARALYDRAFT_477144 [Arabidopsis lyrata subsp. lyrata]	4	0.66	2	0.33	10	1.73	52	9.01	3	0.51					7	1.2	2	0.34	4	0.68			7	1.24
Bra003601	GO:0009570//chloroplast stroma	GO:0016301//kinase activity;GO:0032559	GO:0006464//protein modification process	gi|297842751|ref|XP_002889257.1|/0/ABC1 family protein [Arabidopsis lyrata subsp. lyrata]	48	7.98	5	0.83	42	7.28	2	0.35	87	14.67	14	2.36	63	10.82	17	2.92	48	8.19	10	1.71	28	4.95	11	1.94
Bra003604	GO:0009536//plastid	GO:0004175//endopeptidase activity;GO:0042623//ATPase activity, coupled;GO:0032559	GO:0019538//protein metabolic process;GO:0003006//developmental process involved in reproduction	gi|18412421|ref|NP_565212.1|/2.33342e-109/FTSH12 (FTSH PROTEASE 12); ATP-dependent peptidase/ ATPase/ metallopeptidase [Arabidopsis thaliana]	22	3.66	27	4.49	53	9.18	4	0.69	30	5.06	46	7.76	8	1.37	33	5.67	8	1.37	42	7.17	52	9.19	11	1.94
Bra003607	GO:0009536//plastid	-	-	gi|4835758|gb|AAD30225.1|AC007202_7/2.90471e-103/ESTs gb|T22000 and gb|AA585765 come from this gene [Arabidopsis thaliana]	52	8.64	2	0.33	7	1.21	11	1.91	98	16.52			82	14.08	11	1.89	24	4.1	3	0.51	19	3.36	8	1.41
Bra003614	GO:0031981//nuclear lumen;GO:0044444//cytoplasmic part;GO:0012505//endomembrane system	GO:0005488//binding	GO:0048437//floral organ development;GO:0016925//protein sumoylation;GO:0006406//mRNA export from nucleus	gi|3152577|gb|AAC17058.1|/7.36971e-138/Contains similarity to Kinesin-like protein C gb|D21138 from A. thaliana [Arabidopsis thaliana]					10	1.73	2	0.35	2	0.34			2	0.34	6	1.03	2	0.34			2	0.35
Bra003617	-	GO:0004792//thiosulfate sulfurtransferase activity	GO:0008272//sulfate transport	gi|253720703|gb|ACT33453.1|/9.87178e-53/mercapto-pyruvate sulfurtransferase 1 [Brassica napus]							4	0.69															2	0.35
Bra003618	GO:0032991//macromolecular complex;GO:0044424//intracellular part	-	-	gi|3152562|gb|AAC17043.1|/1.18562e-65/Similar to proteosome component, micropain (multi-catalytic endopeptidase complex) subunit Y7, gb|X56731 from S. cerevisiae. EST gb|Z25719 comes from this gene [Arabidopsis thaliana]	66	10.97	14	2.33	102	17.67	13	2.25	87	14.67	16	2.7	107	18.38	16	2.75	113	19.29			83	14.67	6	1.06
Bra003636	GO:0016020//membrane;GO:0005576//extracellular region;GO:0005618//cell wall	GO:0030246//carbohydrate binding	-	gi|15219197|ref|NP_178003.1|/0/curculin-like (mannose-binding) lectin family protein / PAN domain-containing protein [Arabidopsis thaliana]	14	2.33			4	0.69	4	0.69	10	1.69			2	0.34			5	0.85	3	0.51			6	1.06
Bra003644	GO:0009532//plastid stroma;GO:0031090//organelle membrane	GO:0042277//peptide binding	GO:0009414//response to water deprivation;GO:0009404//toxin metabolic process;GO:0010038//response to metal ion	gi|2204102|emb|CAA74197.1|/5.81129e-53/glutathione-S-transferase [Brassica juncea]	23	3.82	30	4.98	51	8.84	76	13.17	22	3.71	35	5.9	16	2.75	51	8.76	34	5.8	114	19.46	50	8.84	19	3.36
Bra003657	-	-	-	gi|15218228|ref|NP_177936.1|/2.80433e-115/tetratricopeptide repeat (TPR)-containing protein [Arabidopsis thaliana]			11	1.83			6	1.04			6	1.01			17	2.92			10	1.71
Bra003658	GO:0016020//membrane	-	-	gi|53828519|gb|AAU94369.1|/3.94929e-119/At1g78110 [Arabidopsis thaliana]							39	6.76							6	1.03			13	2.22	2	0.35	11	1.94
Bra003663	GO:0009536//plastid	GO:0005515//protein binding	GO:0044267//cellular protein metabolic process	gi|297839657|ref|XP_002887710.1|/5.49736e-52/hypothetical protein ARALYDRAFT_476957 [Arabidopsis lyrata subsp. lyrata]	14	2.33	14	2.33	4	0.69	3	0.52	7	1.18	7	1.18	18	3.09	25	4.29	10	1.71	18	3.07	11	1.94	9	1.59
Bra003664	-	-	-	gi|297839651|ref|XP_002887707.1|/2.25877e-16/hypothetical protein ARALYDRAFT_476953 [Arabidopsis lyrata subsp. lyrata]							17	2.95											2	0.34
Bra003666	GO:0043231//intracellular membrane-bounded organelle	GO:0008135//translation factor activity, nucleic acid binding	GO:0006413//translational initiation	gi|297839641|ref|XP_002887702.1|/2.00015e-176/hypothetical protein ARALYDRAFT_476949 [Arabidopsis lyrata subsp. lyrata]	5	0.83	5	0.83			115	19.92			3	0.51					9	1.54	59	10.07			132	23.33
Bra003675	GO:0043231//intracellular membrane-bounded organelle	GO:0008483//transaminase activity;GO:0048037//cofactor binding;GO:0016846//carbon-sulfur lyase activity	GO:0008652//cellular amino acid biosynthetic process	gi|21618197|gb|AAM67247.1|/0/putative aminotransferase [Arabidopsis thaliana]	41	6.81	8	1.33			74	12.82	135	22.76	10	1.69	69	11.85	12	2.06	110	18.78	8	1.37	502	88.73	11	1.94
Bra003677	GO:0043231//intracellular membrane-bounded organelle;GO:0031224//intrinsic to membrane	GO:0015165//pyrimidine nucleotide sugar transmembrane transporter activity	GO:0015785//UDP-galactose transport	gi|297789749|ref|XP_002862808.1|/4.07358e-92/hypothetical protein ARALYDRAFT_497286 [Arabidopsis lyrata subsp. lyrata]			5	0.83	8	1.39	3	0.52	5	0.84							4	0.68	2	0.34	4	0.71
Bra003678	GO:0009526//plastid envelope	GO:0015645//fatty acid ligase activity	GO:0006631//fatty acid metabolic process	gi|12049721|emb|CAC19877.1|/0/long chain acyl-CoA synthetase [Brassica napus]	142	23.59	16	2.66	300	51.97	21	3.64	49	8.26	10	1.69	214	36.75	15	2.58	118	20.14	2	0.34	66	11.67	2	0.35
Bra003693	GO:0044444//cytoplasmic part	GO:0031406//carboxylic acid binding	-	gi|18411317|ref|NP_565146.1|/1.70608e-120/ACR3; amino acid binding [Arabidopsis thaliana]	7	1.16	27	4.49			466	80.73							26	4.46			125	21.34	3	0.53	486	85.9
Bra003698	-	GO:0017016//Ras GTPase binding;GO:0046914//transition metal ion binding	-	gi|297839563|ref|XP_002887663.1|/0/zinc finger protein [Arabidopsis lyrata subsp. lyrata]			2	0.33	2	0.35	22	3.81									3	0.51
Bra003700	-	GO:0005488//binding	GO:0019941//modification-dependent protein catabolic process	gi|297839561|ref|XP_002887662.1|/0/F-box family protein [Arabidopsis lyrata subsp. lyrata]							8	1.39							5	0.86							2	0.35
Bra003703	-	GO:0003676//nucleic acid binding	GO:0006351//transcription, DNA-dependent	gi|15223770|ref|NP_177814.1|/7.91568e-138/trihelix DNA-binding protein, putative [Arabidopsis thaliana]	56	9.31	3	0.5	46	7.97	28	4.85	60	10.12			71	12.19			79	13.48	14	2.39	40	7.07	33	5.83
Bra003706	GO:0044444//cytoplasmic part;GO:0016020//membrane	-	GO:0000904//cell morphogenesis involved in differentiation;GO:0009856//pollination	gi|22330675|ref|NP_177811.2|/8.08069e-103/SEC5A (EXOCYST COMPLEX COMPONENT SEC5) [Arabidopsis thaliana]	2	0.33	57	9.47			4	0.69			67	11.3			119	20.44	5	0.85	45	7.68			57	10.07
Bra003713	-	-	-	gi|15223116|ref|NP_177787.1|/2.25597e-88/unknown protein [Arabidopsis thaliana]			43	7.14	6	1.04	170	29.45	2	0.34	91	15.34			10	1.72			48	8.19			65	11.49
Bra003719	GO:0031224//intrinsic to membrane	GO:0015103//inorganic anion transmembrane transporter activity	GO:0006810//transport	gi|15223045|ref|NP_177769.1|/1.98798e-138/phosphate transporter family protein [Arabidopsis thaliana]	5	0.83			2	0.35	2	0.35					3	0.52			12	2.05	2	0.34
Bra003721	GO:0009526//plastid envelope	-	-	gi|297839509|ref|XP_002887636.1|/8.77339e-51/hypothetical protein ARALYDRAFT_476797 [Arabidopsis lyrata subsp. lyrata]	3	0.5	32	5.32	121	20.96	53	9.18	16	2.7	71	11.97	2	0.34	68	11.68	31	5.29	89	15.19	24	4.24	61	10.78
Bra003736	-	GO:0016788//hydrolase activity, acting on ester bonds;GO:0016747//transferase activity, transferring acyl groups other than amino-acyl groups	GO:0000003//reproduction	gi|225457897|ref|XP_002279353.1|/7.36904e-47/PREDICTED: hypothetical protein [Vitis vinifera]	54	8.97	11	1.83	2	0.35	194	33.61	7	1.18			24	4.12	9	1.55	18	3.07	299	51.04	6	1.06	251	44.36
Bra003738	GO:0030312//external encapsulating structure;GO:0009536//plastid;GO:0031090//organelle membrane;GO:0005576//extracellular region	GO:0016651//oxidoreductase activity, acting on NADH or NADPH;GO:0046914//transition metal ion binding;GO:0042802//identical protein binding;GO:0004470//malic enzyme activity	GO:0006631//fatty acid metabolic process;GO:0010038//response to metal ion;GO:0043648//dicarboxylic acid metabolic process;GO:0006098//pentose-phosphate shunt;GO:0051260//protein homooligomerization	gi|7715598|gb|AAF68116.1|AC010793_11/1.40992e-126/F20B17.18 [Arabidopsis thaliana]			2	0.33	2	0.35	2	0.35			5	0.84	3	0.52	2	0.34	3	0.51	8	1.37
Bra003762	-	-	-	gi|297839393|ref|XP_002887578.1|/3.58569e-93/hypothetical protein ARALYDRAFT_895388 [Arabidopsis lyrata subsp. lyrata]	7	1.16	26	4.32	14	2.43	5	0.87	5	0.84	3	0.51	4	0.69	8	1.37	15	2.56	7	1.19	9	1.59	2	0.35
Bra003763	-	-	-	gi|297839393|ref|XP_002887578.1|/1.06612e-29/hypothetical protein ARALYDRAFT_895388 [Arabidopsis lyrata subsp. lyrata]							3	0.52															3	0.53
Bra003781	GO:0042579//microbody;GO:0030312//external encapsulating structure	-	GO:0008152//metabolic process	gi|297819432|ref|XP_002877599.1|/2.71581e-104/ALDH10A9 [Arabidopsis lyrata subsp. lyrata]	8	1.33	4	0.66	17	2.95	6	1.04			5	0.84	2	0.34	8	1.37	168	28.68	8	1.37			6	1.06
Bra003786	-	-	GO:0006810//transport	gi|15221382|ref|NP_177616.1|/5.63875e-175/nodulin family protein [Arabidopsis thaliana]			21	3.49			46	7.97			38	6.41	2	0.34	69	11.85			26	4.44			40	7.07
Bra003787	GO:0043231//intracellular membrane-bounded organelle	-	-	gi|297839351|ref|XP_002887557.1|/0/pentatricopeptide repeat-containing protein [Arabidopsis lyrata subsp. lyrata]	3	0.5	12	1.99			13	2.25			3	0.51			10	1.72			14	2.39			24	4.24
Bra003788	GO:0016020//membrane;GO:0043231//intracellular membrane-bounded organelle	-	GO:0048856//anatomical structure development	gi|297839347|ref|XP_002887555.1|/0/C2 domain-containing protein [Arabidopsis lyrata subsp. lyrata]							40	6.93							6	1.03			8	1.37			11	1.94
Bra003822	-	GO:0016788//hydrolase activity, acting on ester bonds	-	gi|12325144|gb|AAG52520.1|AC016662_14/1.08885e-160/putative lipase; 80914-78480 [Arabidopsis thaliana]	4	0.66	2	0.33	26	4.5	4	0.69	5	0.84			13	2.23			15	2.56			12	2.12	3	0.53
Bra003824	-	GO:0016757//transferase activity, transferring glycosyl groups	-	gi|22330612|ref|NP_177529.2|/0/UGT89B1 (UDP-GLUCOSYL TRANSFERASE 89B1); UDP-glycosyltransferase/ quercetin 3-O-glucosyltransferase/ quercetin 4'-O-glucosyltransferase/ quercetin 7-O-glucosyltransferase/ transferase, transferring glycosyl groups / transferase, transferring hexosyl groups [Arabidopsis thaliana]							3	0.52											2	0.34
Bra003830	-	-	-	gi|301133536|gb|ADK63390.1|/3.61096e-167/C3HC4 type zinc finger protein [Brassica rapa]	10	1.66	2	0.33			44	7.62	2	0.34	2	0.34	11	1.89			3	0.51	4	0.68	9	1.59	4	0.71
Bra003835	GO:0031224//intrinsic to membrane;GO:0009534//chloroplast thylakoid	GO:0016859//cis-trans isomerase activity;GO:0005527//macrolide binding;GO:0016491//oxidoreductase activity	GO:0044267//cellular protein metabolic process	gi|240254365|ref|NP_565069.4|/2.79705e-63/FK506 binding / peptidyl-prolyl cis-trans isomerase [Arabidopsis thaliana]	112	18.61	37	6.15	5	0.87	13	2.25	191	32.21	18	3.04	253	43.45	62	10.65	124	21.17	49	8.36	238	42.07	13	2.3
Bra003840	GO:0044424//intracellular part	GO:0008170//N-methyltransferase activity;GO:0016410//N-acyltransferase activity	GO:0048868//pollen tube development;GO:0006498//N-terminal protein lipidation;GO:0048229//gametophyte development;GO:0046470//phosphatidylcholine metabolic process;GO:0006730//one-carbon metabolic process;GO:0019695//choline metabolic process;GO:0009791//post-embryonic development;GO:0000904//cell morphogenesis involved in differentiation	gi|25406280|pir||H96762/7.61823e-173/hypothetical protein F6D5.1 [imported] - Arabidopsis thaliana	93	15.45	20	3.32	24	4.16	2	0.35	34	5.73			41	7.04	6	1.03	123	21	26	4.44	149	26.34	23	4.07
Bra003842	-	GO:0004712//protein serine/threonine/tyrosine kinase activity;GO:0032559;GO:0019887//protein kinase regulator activity	GO:0006355//regulation of transcription, DNA-dependent;GO:0002239//response to oomycetes;GO:0009692;GO:0009700//indole phytoalexin biosynthetic process;GO:0006970//response to osmotic stress;GO:0001932//regulation of protein phosphorylation;GO:0060918//auxin transport;GO:0000160//two-component signal transduction system (phosphorelay);GO:0009627//systemic acquired resistance	gi|15219482|ref|NP_177492.1|/8.18531e-147/MKK9 (MAP KINASE KINASE 9); MAP kinase kinase/ kinase/ protein kinase activator [Arabidopsis thaliana]	15	2.49			802	138.94	14	2.43	42	7.08			19	3.26	2	0.34	67	11.44			96	16.97	2	0.35
Bra003843	GO:0043231//intracellular membrane-bounded organelle	GO:0003824//catalytic activity	-	gi|297839211|ref|XP_002887487.1|/1.9953e-96/hydrolase, alpha/beta fold family protein [Arabidopsis lyrata subsp. lyrata]	12	1.99	9	1.5	5	0.87	126	21.83									4	0.68	66	11.27			8	1.41
Bra003844	GO:0044444//cytoplasmic part;GO:0016020//membrane	GO:0004672//protein kinase activity;GO:0032559	GO:0006464//protein modification process	gi|297839207|ref|XP_002887485.1|/0/kinase family protein [Arabidopsis lyrata subsp. lyrata]							2	0.35	4	0.67	34	5.73											6	1.06
Bra003851	-	GO:0005488//binding	GO:0006970//response to osmotic stress	gi|15219413|ref|NP_177466.1|/2.93534e-54/nascent polypeptide-associated complex (NAC) domain-containing protein [Arabidopsis thaliana]	12	1.99					4	0.69					63	10.82	2	0.34	63	10.75	15	2.56
Bra003859	-	-	GO:0016197//endosome transport;GO:0009880//embryonic pattern specification;GO:0003006//developmental process involved in reproduction	gi|21537090|gb|AAM61431.1|/1.02363e-45/developmental protein, putative [Arabidopsis thaliana]	3	0.5	71	11.8	19	3.29	15	2.6	11	1.85			9	1.55	190	32.63	8	1.37	13	2.22	6	1.06	69	12.2
Bra003898	GO:0016020//membrane	-	GO:0015833//peptide transport	gi|186494735|ref|NP_001117585.1|/1.72779e-112/transporter [Arabidopsis thaliana]							4	0.69
Bra003911	GO:0031224//intrinsic to membrane;GO:0032991//macromolecular complex	GO:0004674//protein serine/threonine kinase activity;GO:0004871//signal transducer activity;GO:0016628//oxidoreductase activity, acting on the CH-CH group of donors, NAD or NADP as acceptor;GO:0005102//receptor binding;GO:0004713//protein tyrosine kinase activity;GO:0032559	GO:0006468//protein phosphorylation;GO:0006996//organelle organization;GO:0043401//steroid hormone mediated signaling pathway;GO:0009555//pollen development;GO:0003006//developmental process involved in reproduction	gi|297839021|ref|XP_002887392.1|/0/hypothetical protein ARALYDRAFT_895025 [Arabidopsis lyrata subsp. lyrata]					4	0.69	38	6.58	3	0.51	7	1.18							11	1.88			12	2.12
Bra003916	GO:0043231//intracellular membrane-bounded organelle	GO:0003824//catalytic activity	-	gi|312283207|dbj|BAJ34469.1|/5.78497e-147/unnamed protein product [Thellungiella halophila]	6	1	17	2.82	5	0.87	29	5.02	11	1.85	9	1.52	15	2.58	14	2.4	2	0.34	15	2.56	2	0.35	8	1.41
Bra003929	-	GO:0003824//catalytic activity	-	gi|297838959|ref|XP_002887361.1|/4.53018e-91/hydrolase/ zinc ion binding protein [Arabidopsis lyrata subsp. lyrata]			11	1.83			6	1.04							9	1.55			6	1.02
Bra003932	-	-	-	gi|297821274|ref|XP_002878520.1|/0/hypothetical protein ARALYDRAFT_349401 [Arabidopsis lyrata subsp. lyrata]	3	0.5	39	6.48			133	23.04	4	0.67	71	11.97			43	7.38			36	6.14			45	7.95
Bra003934	GO:0043231//intracellular membrane-bounded organelle	GO:0004312//fatty acid synthase activity	GO:0009314//response to radiation;GO:0006633//fatty acid biosynthetic process;GO:0000902//cell morphogenesis;GO:0007275//multicellular organismal development;GO:0003006//developmental process involved in reproduction;GO:0006950//response to stress	gi|297841883|ref|XP_002888823.1|/0/beta-ketoacyl-CoA synthase family protein [Arabidopsis lyrata subsp. lyrata]	48	7.98			100	17.32	12	2.08	60	10.12	2	0.34	87	14.94	2	0.34	50	8.53			18	3.18	4	0.71
Bra003946	GO:0009536//plastid	GO:0004553//hydrolase activity, hydrolyzing O-glycosyl compounds	GO:0009825//multidimensional cell growth;GO:0008152//metabolic process	gi|297841815|ref|XP_002888789.1|/7.3266e-91/hypothetical protein ARALYDRAFT_894888 [Arabidopsis lyrata subsp. lyrata]	22	3.66	3	0.5	181	31.36	41	7.1	58	9.78	2	0.34	17	2.92			25	4.27			58	10.25
Bra003947	-	-	-	gi|240254344|ref|NP_177227.5|/4.32867e-45/TIFY7 [Arabidopsis thaliana]	13	2.16	45	7.48	4	0.69	17	2.95	8	1.35	26	4.38	81	13.91	60	10.3	6	1.02	34	5.8	45	7.95	31	5.48
Bra003950	GO:0031224//intrinsic to membrane	GO:0042626//ATPase activity, coupled to transmembrane movement of substances;GO:0032559	GO:0006810//transport;GO:0009207	gi|297838869|ref|XP_002887316.1|/6.25269e-87/ATTAP1 [Arabidopsis lyrata subsp. lyrata]	26	4.32	18	2.99	5	0.87	8	1.39	8	1.35			7	1.2	9	1.55	5	0.85	13	2.22	3	0.53	6	1.06
Bra003955	-	-	-	gi|297841799|ref|XP_002888781.1|/1.06221e-13/hypothetical protein ARALYDRAFT_476167 [Arabidopsis lyrata subsp. lyrata]							2	0.35
Bra003964	-	-	-	gi|227206214|dbj|BAH57162.1|/1.28668e-81/AT1G70180 [Arabidopsis thaliana]			10	1.66			13	2.25	2	0.34					23	3.95			20	3.41			40	7.07
Bra003967	-	-	-	gi|42562294|ref|NP_173829.2|/1.09935e-169/SNL3 (SIN3-LIKE 3); transcription repressor [Arabidopsis thaliana]					3	0.52	2	0.35	3	0.51			2	0.34
Bra003974	-	-	-	gi|240256300|ref|NP_197217.4|/2.04825e-15/unknown protein [Arabidopsis thaliana]	14	2.33	60	9.97			53	9.18					23	3.95	92	15.8	2	0.34	123	21			24	4.24
Bra003975	-	-	-	gi|297790430|ref|XP_002863106.1|/6.43719e-75/hypothetical protein ARALYDRAFT_920363 [Arabidopsis lyrata subsp. lyrata]	12	1.99	5	0.83	123	21.31	7	1.21	23	3.88	19	3.2	29	4.98	7	1.2	79	13.48			81	14.32	6	1.06
Bra003984	GO:0031981//nuclear lumen;GO:0009526//plastid envelope;GO:0015934//large ribosomal subunit;GO:0031090//organelle membrane	GO:0005198//structural molecule activity;GO:0016787//hydrolase activity	GO:0044238//primary metabolic process;GO:0010224//response to UV-B;GO:0045229//external encapsulating structure organization;GO:0010467//gene expression	gi|18408550|ref|NP_564878.1|/3.84112e-72/60S ribosomal protein L10 (RPL10C) [Arabidopsis thaliana]	24	3.99	3	0.5	12	2.08	5	0.87	37	6.24	5	0.84	24	4.12	10	1.72	41	7	10	1.71	37	6.54
Bra003986	-	-	-	gi|312283101|dbj|BAJ34416.1|/3.47004e-96/unnamed protein product [Thellungiella halophila]			8	1.33			22	3.81			2	0.34			9	1.55			25	4.27	2	0.35	28	4.95
Bra003987	-	-	-	gi|297838735|ref|XP_002887249.1|/1.88584e-68/predicted protein [Arabidopsis lyrata subsp. lyrata]							2	0.35
Bra003992	-	-	-	gi|116830081|gb|ABK27998.1|/4.23291e-39/unknown [Arabidopsis thaliana]							3	0.52											3	0.51			2	0.35
Bra003994	GO:0009526//plastid envelope	GO:0003676//nucleic acid binding;GO:0046914//transition metal ion binding;GO:0001071//nucleic acid binding transcription factor activity	GO:0048506;GO:0006355//regulation of transcription, DNA-dependent	gi|312283405|dbj|BAJ34568.1|/3.92375e-152/unnamed protein product [Thellungiella halophila]					6	1.04	9	1.56									4	0.68
Bra003996	GO:0009536//plastid	GO:0016741	-	gi|79320934|ref|NP_001031256.1|/7.71951e-44/UbiE/COQ5 methyltransferase family protein [Arabidopsis thaliana]	12	1.99			5	0.87	105	18.19	6	1.01			23	3.95			4	0.68			4	0.71	176	31.11
Bra003998	GO:0043231//intracellular membrane-bounded organelle	GO:0003676//nucleic acid binding;GO:0001071//nucleic acid binding transcription factor activity	GO:0010260//organ senescence;GO:0016049//cell growth;GO:0009791//post-embryonic development	gi|312283489|dbj|BAJ34610.1|/6.11845e-112/unnamed protein product [Thellungiella halophila]	14	2.33	7	1.16	13	2.25	236	40.88	32	5.4	36	6.07	2	0.34			8	1.37	28	4.78	20	3.54
Bra004012	GO:0005618//cell wall;GO:0005840//ribosome;GO:0009536//plastid;GO:0042579//microbody;GO:0005576//extracellular region	GO:0043169//cation binding;GO:0015926//glucosidase activity	GO:0006952//defense response;GO:0010118//stomatal movement;GO:0009725//response to hormone stimulus;GO:0019759	gi|127733|sp|Q00326.1|MYRO_BRANA/7.92677e-95/RecName: Full=Myrosinase; AltName: Full=Sinigrinase; AltName: Full=Thioglucosidase; Flags: Precursor					55	9.53	181	31.36			4	0.67					5	0.85	27	4.61	2	0.35	7	1.24
Bra004016	-	GO:0008964//phosphoenolpyruvate carboxylase activity	GO:0006099//tricarboxylic acid cycle	gi|254032062|gb|ACT54615.1|/0/phosphoenolpyruvate carboxylase [Brassica napus]							4	0.69															4	0.71
Bra004027	GO:0009534//chloroplast thylakoid;GO:0030529//ribonucleoprotein complex	GO:0003723//RNA binding;GO:0005198//structural molecule activity	GO:0010467//gene expression	gi|145326692|ref|NP_001077793.1|/2.07136e-61/plastid-specific 30S ribosomal protein 3, putative / PSRP-3, putative [Arabidopsis thaliana]	2149	357.08			2124	367.95	7	1.21	1533	258.48			3046	523.09			2455	419.05			1940	342.9
Bra004029	-	GO:0003676//nucleic acid binding	-	gi|297838619|ref|XP_002887191.1|/0/hypothetical protein ARALYDRAFT_475982 [Arabidopsis lyrata subsp. lyrata]	152	25.26			103	17.84	98	16.98	164	27.65			163	27.99			334	57.01	6	1.02	134	23.68	13	2.3
Bra004030	GO:0044464//cell part	-	GO:0015833//peptide transport	gi|312281607|dbj|BAJ33669.1|/1.64204e-154/unnamed protein product [Thellungiella halophila]	3	0.5	6	1			2	0.35			4	0.67	3	0.52	32	5.5	2	0.34	4	0.68
Bra004034	GO:0043231//intracellular membrane-bounded organelle	GO:0004312//fatty acid synthase activity	GO:0009314//response to radiation;GO:0006633//fatty acid biosynthetic process;GO:0000902//cell morphogenesis;GO:0007275//multicellular organismal development;GO:0003006//developmental process involved in reproduction;GO:0006950//response to stress	gi|17979464|gb|AAL50069.1|/0/At1g68530/T26J14_10 [Arabidopsis thaliana]	105	17.45	2	0.33	149	25.81	4	0.69	140	23.61	11	1.85	99	17	2	0.34	107	18.26	11	1.88	91	16.08	2	0.35
Bra004035	GO:0044464//cell part	GO:0046914//transition metal ion binding;GO:0001071//nucleic acid binding transcription factor activity	GO:0006351//transcription, DNA-dependent	gi|297841575|ref|XP_002888669.1|/5.23747e-142/zinc finger (B-box type) family protein [Arabidopsis lyrata subsp. lyrata]	63	10.47	5	0.83	86	14.9	20	3.46	40	6.74	2	0.34	139	23.87	30	5.15	60	10.24	10	1.71	41	7.25	9	1.59
Bra004036	-	-	-	gi|29028824|gb|AAO64791.1|/4.52707e-35/At1g68490 [Arabidopsis thaliana]			3	0.5			21	3.64	12	2.02	12	2.02	5	0.86	17	2.92	3	0.51	11	1.88	2	0.35	22	3.89
Bra004045	-	GO:0046914//transition metal ion binding;GO:0001071//nucleic acid binding transcription factor activity	GO:0006351//transcription, DNA-dependent	gi|26450669|dbj|BAC42445.1|/3.47824e-87/putative zinc finger protein [Arabidopsis thaliana]	8	1.33	363	60.32	7	1.21	1320	228.67	20	3.37	707	119.21	14	2.4	847	145.45	26	4.44	296	50.52	7	1.24	345	60.98
Bra004050	GO:0043231//intracellular membrane-bounded organelle	GO:0046914//transition metal ion binding;GO:0001071//nucleic acid binding transcription factor activity	GO:0006351//transcription, DNA-dependent	gi|297841511|ref|XP_002888637.1|/3.99382e-79/atidd14-domain 14 [Arabidopsis lyrata subsp. lyrata]			6	1			2	0.35	2	0.34	7	1.18			7	1.2			9	1.54			11	1.94
Bra004063	GO:0009536//plastid	-	-	gi|297841505|ref|XP_002888634.1|/8.90773e-31/hypothetical protein ARALYDRAFT_894552 [Arabidopsis lyrata subsp. lyrata]							4	0.69			4	0.67
Bra004066	-	-	-	gi|297841501|ref|XP_002888632.1|/1.46864e-23/hypothetical protein ARALYDRAFT_894548 [Arabidopsis lyrata subsp. lyrata]	35	5.82	2	0.33	53	9.18	27	4.68	43	7.25	5	0.84	14	2.4	7	1.2	52	8.88			15	2.65
Bra004068	-	-	-	gi|18408874|ref|NP_564908.1|/1.13415e-110/CSK (CHLOROPLAST SENSOR KINASE); ATP binding / kinase [Arabidopsis thaliana]	5	0.83	4	0.66	10	1.73	2	0.35					5	0.86	4	0.69	6	1.02			2	0.35	12	2.12
Bra004075	GO:0009523//photosystem II;GO:0009534//chloroplast thylakoid	-	GO:0044237//cellular metabolic process	gi|297841473|ref|XP_002888618.1|/3.00755e-51/hypothetical protein ARALYDRAFT_475878 [Arabidopsis lyrata subsp. lyrata]	3114	517.43	89	14.79	737	127.68	115	19.92	3403	573.79	82	13.83	3761	645.87	121	20.78	1476	251.94	43	7.34	2204	389.56	3	0.53
Bra004077	GO:0009526//plastid envelope	GO:0016787//hydrolase activity	-	gi|222423377|dbj|BAH19661.1|/2.36563e-93/AT1G67700 [Arabidopsis thaliana]	30	4.98	168	27.92	58	10.05	910	157.65	32	5.4	274	46.2	61	10.48	318	54.61	37	6.32	524	89.44	45	7.95	1225	216.52
Bra004078	-	GO:0004175//endopeptidase activity	GO:0019538//protein metabolic process	gi|297838515|ref|XP_002887139.1|/2.25798e-113/F12A21.16 [Arabidopsis lyrata subsp. lyrata]			21	3.49			28	4.85			14	2.36			13	2.23	2	0.34	30	5.12			18	3.18
Bra004096	GO:0044444//cytoplasmic part	-	-	gi|297841415|ref|XP_002888589.1|/7.64086e-149/calmodulin binding protein [Arabidopsis lyrata subsp. lyrata]			16	2.66	2	0.35	6	1.04			92	15.51			16	2.75			58	9.9			94	16.61
Bra004101	GO:0031225//anchored to membrane	GO:0004672//protein kinase activity;GO:0008081//phosphoric diester hydrolase activity;GO:0032559	GO:0010383;GO:0009913//epidermal cell differentiation;GO:0019400;GO:0000904//cell morphogenesis involved in differentiation;GO:0006464//protein modification process	gi|4455192|emb|CAB36515.1|/1.51788e-90/putative protein [Arabidopsis thaliana]			2	0.33			2	0.35			3	0.51							2	0.34			2	0.35
Bra004107	-	-	-	gi|34146814|gb|AAQ62415.1|/2.41685e-132/At1g64980 [Arabidopsis thaliana]					3	0.52	9	1.56							2	0.34			12	2.05			2	0.35
Bra004113	-	-	-	gi|15218643|ref|NP_176711.1|/9.24618e-134/CBS domain-containing protein [Arabidopsis thaliana]	6	1	31	5.15	4	0.69	168	29.1	11	1.85	92	15.51	10	1.72	40	6.87	9	1.54	38	6.49	11	1.94	157	27.75
Bra004114	-	GO:0003676//nucleic acid binding	GO:0006355//regulation of transcription, DNA-dependent	gi|145326656|ref|NP_001077775.1|/0/GTB1; RNA binding / hydrolase, acting on ester bonds / transcription elongation regulator [Arabidopsis thaliana]			7	1.16			11	1.91			14	2.36			27	4.64			9	1.54			6	1.06
Bra004116	-	GO:0005515//protein binding	GO:0048827//phyllome development;GO:0051726//regulation of cell cycle;GO:0048229//gametophyte development;GO:0009933//meristem structural organization;GO:0009913//epidermal cell differentiation;GO:0000725//recombinational repair;GO:0034728;GO:0006338//chromatin remodeling	gi|297841057|ref|XP_002888410.1|/1.3313e-141/hypothetical protein ARALYDRAFT_894101 [Arabidopsis lyrata subsp. lyrata]			6	1			22	3.81			5	0.84			2	0.34			9	1.54			10	1.77
Bra004120	GO:0043231//intracellular membrane-bounded organelle	GO:0004518//nuclease activity;GO:0034593	GO:0048878//chemical homeostasis;GO:0009725//response to hormone stimulus;GO:0009756//carbohydrate mediated signaling;GO:0031667//response to nutrient levels;GO:0009888//tissue development;GO:0006950//response to stress;GO:0048513//organ development;GO:0009416//response to light stimulus	gi|297841089|ref|XP_002888426.1|/3.49963e-140/hypothetical protein ARALYDRAFT_475657 [Arabidopsis lyrata subsp. lyrata]			47	7.81			20	3.46			54	9.11			135	23.18			28	4.78			20	3.54
Bra004123	GO:0043231//intracellular membrane-bounded organelle	GO:0019783//small conjugating protein-specific protease activity;GO:0005488//binding;GO:0008238//exopeptidase activity;GO:0016790//thiolester hydrolase activity	GO:0070646;GO:0019941//modification-dependent protein catabolic process;GO:0009653//anatomical structure morphogenesis;GO:0048827//phyllome development	gi|297841111|ref|XP_002888437.1|/1.27667e-125/ubiquitin carboxyl-terminal hydrolase family 1 protein [Arabidopsis lyrata subsp. lyrata]							13	2.25	5	0.84									21	3.58	4	0.71	16	2.83
Bra004125	-	-	GO:0009725//response to hormone stimulus;GO:0009791//post-embryonic development;GO:0006351//transcription, DNA-dependent	gi|312281961|dbj|BAJ33846.1|/1.05885e-140/unnamed protein product [Thellungiella halophila]	24	3.99	5	0.83			2	0.35	28	4.72	5	0.84	145	24.9	14	2.4	41	7	7	1.19			4	0.71
Bra004135	-	GO:0003824//catalytic activity	-	gi|297841173|ref|XP_002888468.1|/2.69635e-65/ABC1 family protein [Arabidopsis lyrata subsp. lyrata]	2	0.33	4	0.66			4	0.69			9	1.52			5	0.86			5	0.85
Bra004136	GO:0043231//intracellular membrane-bounded organelle;GO:0044444//cytoplasmic part	GO:0005515//protein binding;GO:0016831//carboxy-lyase activity	GO:0009064//glutamine family amino acid metabolic process;GO:0010038//response to metal ion	gi|45935268|gb|AAS79669.1|/2.02683e-42/glutamate decarboxylase 2 [Brassica juncea]	12	1.99			4	0.69	12	2.08	10	1.69	4	0.67	8	1.37	6	1.03	7	1.19	4	0.68	16	2.83	29	5.13
Bra004147	-	GO:0003824//catalytic activity	-	gi|15218937|ref|NP_176787.1|/6.35293e-98/oxidoreductase N-terminal domain-containing protein [Arabidopsis thaliana]	41	6.81	5	0.83	97	16.8	3	0.52	31	5.23	4	0.67	107	18.38	10	1.72	42	7.17	4	0.68	74	13.08
Bra004149	GO:0031224//intrinsic to membrane	GO:0004672//protein kinase activity;GO:0032559	GO:0006464//protein modification process;GO:0023052//signaling	gi|224589461|gb|ACN59264.1|/0/leucine-rich repeat receptor-like protein kinase [Arabidopsis thaliana]	10	1.66	7	1.16	41	7.1	3	0.52	11	1.85	17	2.87	11	1.89	11	1.89	13	2.22	14	2.39	14	2.47	2	0.35
Bra004158	-	GO:0005488//binding	-	gi|9663023|emb|CAC01083.1|/3.56989e-39/DIP1 protein [Arabidopsis thaliana]	12	1.99	40	6.65	8	1.39	23	3.98	22	3.71	42	7.08	32	5.5	85	14.6	21	3.58	39	6.66	27	4.77	120	21.21
Bra004165	GO:0016020//membrane	GO:0046872//metal ion binding;GO:0016491//oxidoreductase activity	GO:0009642//response to light intensity;GO:0006952//defense response;GO:0009725//response to hormone stimulus;GO:0000302//response to reactive oxygen species;GO:0019932//second-messenger-mediated signaling;GO:0046209//nitric oxide metabolic process;GO:0009908//flower development;GO:0048571;GO:0043200//response to amino acid stimulus;GO:0009605//response to external stimulus	gi|297841231|ref|XP_002888497.1|/4.15713e-65/hypothetical protein ARALYDRAFT_475742 [Arabidopsis lyrata subsp. lyrata]			10	1.66	14	2.43	12	2.08			18	3.04			7	1.2	6	1.02	10	1.71	11	1.94	26	4.6
Bra004166	GO:0043231//intracellular membrane-bounded organelle;GO:0016020//membrane	GO:0046872//metal ion binding;GO:0060089;GO:0008168//methyltransferase activity	GO:0006073//cellular glucan metabolic process;GO:0009908//flower development;GO:0009593//detection of chemical stimulus;GO:0023052//signaling;GO:0009605//response to external stimulus	gi|166649|gb|AAA32762.1|/2.33161e-65/calmodulin-1 [Arabidopsis thaliana]	2	0.33	13	2.16	13	2.25	8	1.39			20	3.37	4	0.69	74	12.71	21	3.58	42	7.17	17	3	9	1.59
Bra004168	GO:0043231//intracellular membrane-bounded organelle	GO:0016773//phosphotransferase activity, alcohol group as acceptor;GO:0016301//kinase activity	GO:0044237//cellular metabolic process	gi|22330456|ref|NP_564875.2|/9.16902e-95/pfkB-type carbohydrate kinase family protein [Arabidopsis thaliana]	10	1.66	181	30.08	2	0.35	15	2.6	8	1.35	157	26.47	12	2.06	213	36.58	19	3.24	314	53.6	5	0.88	82	14.49
Bra004170	GO:0044444//cytoplasmic part;GO:0016020//membrane	GO:0005488//binding	GO:0009902//chloroplast relocation;GO:0051707//response to other organism	gi|297841241|ref|XP_002888502.1|/4.88078e-78/hypothetical protein ARALYDRAFT_475748 [Arabidopsis lyrata subsp. lyrata]					6	1.04	3	0.52			4	0.67			27	4.64	5	0.85			8	1.41	4	0.71
Bra004177	GO:0009526//plastid envelope;GO:0009368//endopeptidase Clp complex;GO:0031976;GO:0009532//plastid stroma	GO:0004175//endopeptidase activity	GO:0019538//protein metabolic process	gi|15864561|emb|CAC80640.1|/5.79772e-104/ClpP putative protein [Brassica napus]	18	2.99	360	59.82	11	1.91	291	50.41	27	4.55	430	72.5	16	2.75	1054	181	37	6.32	571	97.46	26	4.6	522	92.26
Bra004178	-	-	-	gi|4760710|dbj|BAA77395.1|/1.2156e-54/SLL2-S9-protein [Brassica rapa]							6	1.04							2	0.34	2	0.34	8	1.37	3	0.53	17	3
Bra004188	-	GO:0022857//transmembrane transporter activity	GO:0006810//transport	gi|13430684|gb|AAK25964.1|AF360254_1/4.09676e-103/putative MATE efflux family protein [Arabidopsis thaliana]					16	2.77	2	0.35	12	2.02	10	1.69	4	0.69	3	0.52	32	5.46	5	0.85	24	4.24	2	0.35
Bra004191	GO:0031224//intrinsic to membrane;GO:0031410//cytoplasmic vesicle	GO:0004672//protein kinase activity;GO:0032559	GO:0006464//protein modification process	gi|224589463|gb|ACN59265.1|/0/leucine-rich repeat receptor-like protein kinase [Arabidopsis thaliana]			2	0.33			6	1.04			2	0.34							4	0.68			4	0.71
Bra004192	-	-	GO:0050896//response to stimulus	gi|227438255|gb|ACP30617.1|/0/disease resistance protein [Brassica rapa subsp. pekinensis]			73	12.13			4	0.69	7	1.18	139	23.44			116	19.92	2	0.34	58	9.9	7	1.24	60	10.61
Bra004194	-	GO:0004672//protein kinase activity;GO:0032559	GO:0006464//protein modification process	gi|30697422|ref|NP_176860.2|/8.91332e-76/serine/threonine protein kinase family protein [Arabidopsis thaliana]							7	1.21					9	1.55
Bra004204	-	-	-	gi|15219814|ref|NP_176875.1|/0/unknown protein [Arabidopsis thaliana]			2	0.33			14	2.43	2	0.34	6	1.01							9	1.54			10	1.77
Bra004206	-	-	-	gi|297841395|ref|XP_002888579.1|/7.72009e-152/binding protein [Arabidopsis lyrata subsp. lyrata]			35	5.82			46	7.97							30	5.15	5	0.85	63	10.75			37	6.54
Bra004208	-	-	-	gi|297838455|ref|XP_002887109.1|/0/F-box family protein [Arabidopsis lyrata subsp. lyrata]	131	21.77			87	15.07	2	0.35	214	36.08	9	1.52	48	8.24			66	11.27	3	0.51	86	15.2
Bra004210	-	-	-	gi|9828634|gb|AAG00257.1|AC002130_22/0/F1N21.5 [Arabidopsis thaliana]	2	0.33	32	5.32	4	0.69	261	45.21			64	10.79	2	0.34	57	9.79	2	0.34	113	19.29	3	0.53	168	29.69
Bra004217	GO:0044444//cytoplasmic part	GO:0005515//protein binding	-	gi|297841415|ref|XP_002888589.1|/0/calmodulin binding protein [Arabidopsis lyrata subsp. lyrata]							135	23.39											4	0.68			14	2.47
Bra004226	-	-	GO:0003006//developmental process involved in reproduction	gi|3176667|gb|AAC18791.1|/3.36298e-113/Similar to hypothetical 41.9KD protein gb|1001369 from sequence of Synechocystis sp. gb|D64006 [Arabidopsis thaliana]			42	6.98			12	2.08	2	0.34	86	14.5			32	5.5			13	2.22	5	0.88	101	17.85
Bra004229	GO:0031224//intrinsic to membrane;GO:0031410//cytoplasmic vesicle	GO:0004672//protein kinase activity;GO:0032559	GO:0006464//protein modification process;GO:0007167//enzyme linked receptor protein signaling pathway	gi|297841443|ref|XP_002888603.1|/0/predicted protein [Arabidopsis lyrata subsp. lyrata]	4	0.66	8	1.33	5	0.87	62	10.74			15	2.53	4	0.69	17	2.92			24	4.1	4	0.71	12	2.12
Bra004236	GO:0044444//cytoplasmic part	GO:0004672//protein kinase activity;GO:0032559	GO:0006464//protein modification process	gi|297841455|ref|XP_002888609.1|/0/kinase family protein [Arabidopsis lyrata subsp. lyrata]	2	0.33			2	0.35	2	0.35			7	1.18			4	0.69							3	0.53
Bra004237	GO:0043231//intracellular membrane-bounded organelle	-	-	gi|21536537|gb|AAM60869.1|/5.97713e-98/unknown [Arabidopsis thaliana]							155	26.85			7	1.18			5	0.86	2	0.34	23	3.93			9	1.59
Bra004239	GO:0043231//intracellular membrane-bounded organelle	-	-	gi|297838501|ref|XP_002887132.1|/6.89429e-42/hypothetical protein ARALYDRAFT_475863 [Arabidopsis lyrata subsp. lyrata]	61	10.14	66	10.97			9	1.56	82	13.83	58	9.78	65	11.16	39	6.7	60	10.24	52	8.88	68	12.02	23	4.07
Bra004244	GO:0009526//plastid envelope	GO:0004175//endopeptidase activity	GO:0019538//protein metabolic process	gi|297838515|ref|XP_002887139.1|/6.46722e-80/F12A21.16 [Arabidopsis lyrata subsp. lyrata]	805	133.76	27	4.49	16	2.77	72	12.47	1401	236.23	52	8.77	1327	227.88	85	14.6	177	30.21	39	6.66	1153	203.79	52	9.19
Bra004245	-	GO:0005488//binding;GO:0001071//nucleic acid binding transcription factor activity	GO:0009755//hormone-mediated signaling pathway;GO:0010467//gene expression;GO:0044237//cellular metabolic process	gi|297841471|ref|XP_002888617.1|/0/hypothetical protein ARALYDRAFT_894522 [Arabidopsis lyrata subsp. lyrata]	3	0.5					3	0.52
Bra004247	GO:0009941//chloroplast envelope;GO:0044436;GO:0031224//intrinsic to membrane;GO:0009534//chloroplast thylakoid	GO:0004175//endopeptidase activity;GO:0032559;GO:0043169//cation binding;GO:0042623//ATPase activity, coupled	GO:0044257//cellular protein catabolic process;GO:0009767//photosynthetic electron transport chain;GO:0009207;GO:0009765//photosynthesis, light harvesting	gi|302753920|ref|XP_002960384.1|/0/hypothetical protein SELMODRAFT_139726 [Selaginella moellendorffii]	148	24.59	836	138.91	111	19.23	787	136.34	99	16.69	1049	176.88	279	47.91	1655	284.21	132	22.53	828	141.33	66	11.67	260	45.96
Bra004249	GO:0016020//membrane;GO:0031410//cytoplasmic vesicle	GO:0004672//protein kinase activity;GO:0032559	GO:0006464//protein modification process	gi|11072027|gb|AAG28906.1|AC008113_22/0/F12A21.14 [Arabidopsis thaliana]			31	5.15	2	0.35	39	6.76			24	4.05			16	2.75	2	0.34	32	5.46			34	6.01
Bra004251	-	GO:0033764	GO:0008152//metabolic process	gi|28565597|gb|AAO43448.1|/9.08316e-115/putative 3-ketoacyl-CoA reductase 1 [Brassica napus]	12	1.99	14	2.33	108	18.71	4	0.69	11	1.85	13	2.19	2	0.34	5	0.86	67	11.44	9	1.54	111	19.62	4	0.71
Bra004267	-	-	-	gi|297841501|ref|XP_002888632.1|/6.43501e-19/hypothetical protein ARALYDRAFT_894548 [Arabidopsis lyrata subsp. lyrata]	5	0.83	4	0.66	2	0.35	18	3.12	16	2.7			13	2.23	3	0.52	7	1.19			5	0.88	2	0.35
Bra004269	GO:0043231//intracellular membrane-bounded organelle	-	-	gi|297841507|ref|XP_002888635.1|/0/hypothetical protein ARALYDRAFT_475901 [Arabidopsis lyrata subsp. lyrata]			2	0.33	2	0.35	19	3.29											2	0.34			4	0.71
Bra004271	-	GO:0017111//nucleoside-triphosphatase activity;GO:0032559;GO:0015114//phosphate transmembrane transporter activity	GO:0009207	gi|15220604|ref|NP_176961.1|/7.01464e-71/ATNAP3; transporter [Arabidopsis thaliana]			2	0.33			21	3.64							2	0.34			2	0.34			33	5.83
Bra004275	GO:0005576//extracellular region;GO:0009536//plastid	GO:0016616//oxidoreductase activity, acting on the CH-OH group of donors, NAD or NADP as acceptor;GO:0008187//poly-pyrimidine tract binding	GO:0043094	gi|90761112|gb|ABD97861.1|/7.10144e-76/NADH-dependent hydroxypyruvate reductase [Pachysandra terminalis]	531	88.23			76	13.17	3	0.52	44	7.42			804	138.07			186	31.75			44	7.78
Bra004276	-	GO:0005488//binding	-	gi|297838557|ref|XP_002887160.1|/4.42609e-39/hypothetical protein ARALYDRAFT_339050 [Arabidopsis lyrata subsp. lyrata]			14	2.33			3	0.52			25	4.22			24	4.12			12	2.05			10	1.77
Bra004279	GO:0055028//cortical microtubule;GO:0016020//membrane	GO:0015631//tubulin binding	GO:0003002//regionalization;GO:0042546//cell wall biogenesis;GO:0006996//organelle organization	gi|15220636|ref|NP_176973.1|/2.4011e-180/ATMAP70-1 (microtubule-associated proteins 70-1); microtubule binding [Arabidopsis thaliana]					2	0.35	2	0.35	14	2.36	2	0.34	2	0.34			6	1.02
Bra004284	GO:0043231//intracellular membrane-bounded organelle	-	-	gi|297838547|ref|XP_002887155.1|/8.77503e-110/hypothetical protein ARALYDRAFT_475905 [Arabidopsis lyrata subsp. lyrata]	4	0.66	7	1.16			16	2.77			6	1.01	6	1.03	14	2.4	3	0.51	17	2.9
Bra004290	GO:0016020//membrane;GO:0031410//cytoplasmic vesicle	GO:0005488//binding	-	gi|297838579|ref|XP_002887171.1|/1.10199e-44/hypothetical protein ARALYDRAFT_475940 [Arabidopsis lyrata subsp. lyrata]	5	0.83	2	0.33			2	0.35	21	3.54	3	0.51	11	1.89	11	1.89	7	1.19	3	0.51	26	4.6	6	1.06
Bra004295	-	-	GO:0050896//response to stimulus	gi|297841541|ref|XP_002888652.1|/2.67815e-57/universal stress protein family protein [Arabidopsis lyrata subsp. lyrata]	5	0.83	59	9.8			137	23.73	4	0.67			10	1.72	80	13.74	8	1.37	8	1.37	2	0.35
Bra004301	-	GO:0005515//protein binding	GO:0008152//metabolic process;GO:0009630//gravitropism	gi|297841555|ref|XP_002888659.1|/2.49347e-149/hypothetical protein ARALYDRAFT_894602 [Arabidopsis lyrata subsp. lyrata]			101	16.78			85	14.73			167	28.16			170	29.19	2	0.34	120	20.48			134	23.68
Bra004310	GO:0031228//intrinsic to Golgi membrane	GO:0016740//transferase activity	GO:0000902//cell morphogenesis;GO:0009250//glucan biosynthetic process;GO:0016044//cellular membrane organization;GO:0006004//fucose metabolic process;GO:0007165//signal transduction	gi|15221412|ref|NP_177014.1|/2.07445e-140/exostosin family protein [Arabidopsis thaliana]							4	0.69											14	2.39			5	0.88
Bra004322	-	GO:0003676//nucleic acid binding	-	gi|297838619|ref|XP_002887191.1|/0/hypothetical protein ARALYDRAFT_475982 [Arabidopsis lyrata subsp. lyrata]			2	0.33	7	1.21	75	12.99	12	2.02	53	8.94	6	1.03	12	2.06	4	0.68	15	2.56	2	0.35	9	1.59
Bra004330	GO:0043231//intracellular membrane-bounded organelle;GO:0044444//cytoplasmic part	GO:0003676//nucleic acid binding	GO:0009987//cellular process	gi|224099337|ref|XP_002311443.1|/2.85402e-48/predicted protein [Populus trichocarpa]	6	1	12	1.99			23	3.98			70	11.8	4	0.69	28	4.81	14	2.39	4	0.68			46	8.13
Bra004333	GO:0043231//intracellular membrane-bounded organelle	-	-	gi|22330506|ref|NP_177040.2|/2.99957e-46/zinc finger (DNL type) family protein [Arabidopsis thaliana]	9	1.5	87	14.46	20	3.46	5	0.87	18	3.04	70	11.8	19	3.26	229	39.33	5	0.85	75	12.8	15	2.65	70	12.37
Bra004339	-	-	-	gi|18409134|ref|NP_564945.1|/3.90954e-129/membrane protein, putative [Arabidopsis thaliana]	21	3.49			51	8.84	2	0.35	40	6.74	3	0.51	62	10.65	12	2.06	66	11.27	5	0.85	16	2.83
Bra004340	GO:0009536//plastid	GO:0004672//protein kinase activity;GO:0032559	GO:0010109//regulation of photosynthesis;GO:0048511//rhythmic process;GO:0006464//protein modification process	gi|18409136|ref|NP_564946.1|/2.75507e-156/STN7 (Stt7 homolog STN7); kinase/ protein kinase [Arabidopsis thaliana]	2	0.33	86	14.29	5	0.87	22	3.81			105	17.7	7	1.2	255	43.79	11	1.88	211	36.02	3	0.53	111	19.62
Bra004347	-	GO:0005515//protein binding	-	gi|205830832|sp|A8MQR0.1|WIT2_ARATH/3.28606e-155/RecName: Full=WPP domain-interacting tail-anchored protein 2			64	10.63	2	0.35	15	2.6			63	10.62	3	0.52	52	8.93			49	8.36	3	0.53	136	24.04
Bra004348	-	-	GO:0006351//transcription, DNA-dependent	gi|79320926|ref|NP_001031255.1|/6.91947e-58/basic helix-loop-helix (bHLH) family protein [Arabidopsis thaliana]			2	0.33			7	1.21			7	1.18			8	1.37	2	0.34	4	0.68			8	1.41
Bra004366	GO:0044427;GO:0043231//intracellular membrane-bounded organelle	GO:0016740//transferase activity	-	gi|297841651|ref|XP_002888707.1|/8.73647e-83/hypothetical protein ARALYDRAFT_315930 [Arabidopsis lyrata subsp. lyrata]	2	0.33	54	8.97			4	0.69	8	1.35	52	8.77			45	7.73			63	10.75	2	0.35	24	4.24
Bra004367	-	GO:0003676//nucleic acid binding	GO:0051169//nuclear transport;GO:0009725//response to hormone stimulus	gi|297838689|ref|XP_002887226.1|/2.46788e-25/hypothetical protein ARALYDRAFT_894705 [Arabidopsis lyrata subsp. lyrata]							9	1.56			4	0.67	2	0.34			32	5.46	3	0.51
Bra004369	GO:0005911//cell-cell junction;GO:0031224//intrinsic to membrane	GO:0030247//polysaccharide binding	-	gi|297841661|ref|XP_002888712.1|/2.6927e-59/hypothetical protein ARALYDRAFT_339164 [Arabidopsis lyrata subsp. lyrata]	24	3.99	33	5.48	5	0.87	12	2.08	27	4.55	11	1.85	16	2.75	25	4.29	50	8.53	57	9.73	28	4.95	5	0.88
Bra004381	GO:0044464//cell part	-	-	gi|297841675|ref|XP_002888719.1|/0/hypothetical protein ARALYDRAFT_339179 [Arabidopsis lyrata subsp. lyrata]	2	0.33	41	6.81			5	0.87			24	4.05			100	17.17			30	5.12	3	0.53	12	2.12
Bra004388	GO:0043231//intracellular membrane-bounded organelle	GO:0003676//nucleic acid binding;GO:0016740//transferase activity	GO:0032776//DNA methylation on cytosine;GO:0034968//histone lysine methylation	gi|297807559|ref|XP_002871663.1|/5.10315e-171/predicted protein [Arabidopsis lyrata subsp. lyrata]							9	1.56
Bra004391	-	GO:0016741	-	gi|18409299|ref|NP_564969.1|/3.01047e-80/UbiE/COQ5 methyltransferase family protein [Arabidopsis thaliana]	86	14.29	5	0.83			6	1.04	94	15.85	5	0.84	109	18.72	11	1.89	27	4.61	5	0.85	39	6.89	8	1.41
Bra004392	GO:0005618//cell wall	GO:0005198//structural molecule activity	GO:0009725//response to hormone stimulus;GO:0000902//cell morphogenesis;GO:0009827//plant-type cell wall modification;GO:0010118//stomatal movement;GO:0009639//response to red or far red light	gi|269999985|gb|ACZ57921.1|/3.23361e-120/expansin protein 1 [Brassica juncea]	352	58.49	18	2.99	115	19.92	11	1.91	340	57.33	19	3.2	58	9.96	2	0.34	234	39.94	31	5.29	304	53.73	11	1.94
Bra004397	GO:0043231//intracellular membrane-bounded organelle	-	-	gi|145327193|ref|NP_001077798.1|/2.07627e-94/transcription factor [Arabidopsis thaliana]	21	3.49			15	2.6	3	0.52	15	2.53			28	4.81			20	3.41	2	0.34	12	2.12
Bra004406	-	-	-	gi|297838735|ref|XP_002887249.1|/1.99256e-42/predicted protein [Arabidopsis lyrata subsp. lyrata]	9	1.5			48	8.32	4	0.69	37	6.24			34	5.84			52	8.88	4	0.68	39	6.89	3	0.53
Bra004408	GO:0044464//cell part	-	GO:0009725//response to hormone stimulus;GO:0006972//hyperosmotic response	gi|297838739|ref|XP_002887251.1|/5.43795e-61/hypothetical protein ARALYDRAFT_476102 [Arabidopsis lyrata subsp. lyrata]	33	5.48	6	1	35	6.06	2	0.35	39	6.58	6	1.01	26	4.46	8	1.37	45	7.68	4	0.68	55	9.72	4	0.71
Bra004412	GO:0009536//plastid	-	GO:0009887//organ morphogenesis;GO:0009657//plastid organization;GO:0006397//mRNA processing;GO:0016109	gi|15227228|ref|NP_182332.1|/5.7357e-49/PAC (PALE CRESS) [Arabidopsis thaliana]	2	0.33					3	0.52	2	0.34			4	0.69			6	1.02
Bra004413	-	-	-	gi|297824921|ref|XP_002880343.1|/2.69941e-167/structural constituent of ribosome [Arabidopsis lyrata subsp. lyrata]							47	8.14											14	2.39			6	1.06
Bra004414	GO:0044464//cell part	GO:0046914//transition metal ion binding;GO:0004518//nuclease activity	-	gi|297824919|ref|XP_002880342.1|/3.34678e-90/hypothetical protein ARALYDRAFT_484002 [Arabidopsis lyrata subsp. lyrata]			16	2.66	4	0.69	8	1.39	6	1.01	33	5.56			22	3.78	2	0.34	27	4.61	2	0.35	37	6.54
Bra004417	GO:0009536//plastid	-	GO:0010726;GO:0002239//response to oomycetes	gi|297824917|ref|XP_002880341.1|/7.73055e-62/predicted protein [Arabidopsis lyrata subsp. lyrata]	2	0.33	3	0.5	3	0.52	62	10.74					7	1.2			11	1.88	2	0.34	12	2.12	58	10.25
Bra004418	GO:0044464//cell part	-	-	gi|240254674|ref|NP_182327.5|/0/unknown protein [Arabidopsis thaliana]			2	0.33			3	0.52	2	0.34	5	0.84	2	0.34					3	0.51			11	1.94
Bra004420	GO:0043232;GO:0043231//intracellular membrane-bounded organelle	-	GO:0051316	gi|218196227|gb|EEC78654.1|/1.35607e-165/hypothetical protein OsI_18752 [Oryza sativa Indica Group]	23	3.82	134	22.27	2	0.35	14	2.43	5	0.84	199	33.55	27	4.64	202	34.69	27	4.61	100	17.07	5	0.88	234	41.36
Bra004423	-	GO:0046914//transition metal ion binding;GO:0001071//nucleic acid binding transcription factor activity	GO:0006351//transcription, DNA-dependent	gi|15227152|ref|NP_182310.1|/1.30713e-85/zinc finger (B-box type) family protein [Arabidopsis thaliana]	2	0.33					30	5.2					2	0.34	3	0.52			12	2.05			36	6.36
Bra004424	GO:0044464//cell part	GO:0015036//disulfide oxidoreductase activity	GO:0019725//cellular homeostasis	gi|15227151|ref|NP_182309.1|/1.408e-50/glutaredoxin family protein [Arabidopsis thaliana]			8	1.33			12	2.08			24	4.05			13	2.23			2	0.34			12	2.12
Bra004426	GO:0044464//cell part	GO:0015036//disulfide oxidoreductase activity	GO:0019725//cellular homeostasis	gi|297790316|ref|XP_002863057.1|/2.24031e-48/glutaredoxin family protein [Arabidopsis lyrata subsp. lyrata]							2	0.35
Bra004431	GO:0043231//intracellular membrane-bounded organelle	GO:0000030//mannosyltransferase activity	GO:0006464//protein modification process	gi|16226531|gb|AAL16193.1|AF428424_1/2.84378e-54/At2g47760/F17A22.15 [Arabidopsis thaliana]	23	3.82			75	12.99	4	0.69	50	8.43	6	1.01	23	3.95	6	1.03	82	14	3	0.51	14	2.47	3	0.53
Bra004432	GO:0009526//plastid envelope	GO:0016881//acid-amino acid ligase activity	GO:0048878//chemical homeostasis;GO:0009725//response to hormone stimulus	gi|215512252|gb|ACJ68117.1|/0/putative indole-3-acetic acid-amido synthetase [Brassica napus]							10	1.73
Bra004435	GO:0043231//intracellular membrane-bounded organelle	-	GO:0050896//response to stimulus	gi|312281613|dbj|BAJ33672.1|/1.33559e-35/unnamed protein product [Thellungiella halophila]	305	50.68	26	4.32	128	22.17	5	0.87	377	63.57	13	2.19	858	147.34	20	3.43	526	89.78	25	4.27	120	21.21	17	3
Bra004436	-	GO:0019787//small conjugating protein ligase activity	GO:0032446//protein modification by small protein conjugation	gi|297828491|ref|XP_002882128.1|/7.89972e-117/zinc finger family protein [Arabidopsis lyrata subsp. lyrata]							76	13.17			2	0.34					2	0.34	6	1.02			3	0.53
Bra004442	GO:0031090//organelle membrane;GO:0015934//large ribosomal subunit;GO:0009536//plastid;GO:0031981//nuclear lumen	GO:0005488//binding;GO:0005198//structural molecule activity	GO:0010467//gene expression;GO:0009987//cellular process	gi|297824865|ref|XP_002880315.1|/9.60992e-101/60S ribosomal protein L7A [Arabidopsis lyrata subsp. lyrata]	19	3.16	479	79.59			724	125.42	17	2.87	427	72	12	2.06	783	134.46	15	2.56	1366	233.16	11	1.94	927	163.85
Bra004444	-	GO:0004871//signal transducer activity;GO:0003913//DNA photolyase activity	GO:0006259//DNA metabolic process	gi|297824863|ref|XP_002880314.1|/0/photolyase/blue-light receptor 2 [Arabidopsis lyrata subsp. lyrata]	29	4.82	389	64.64			307	53.18	14	2.36	392	66.1	29	4.98	449	77.11	17	2.9	224	38.23	8	1.41	504	89.08
Bra004445	GO:0030532//small nuclear ribonucleoprotein complex;GO:0031981//nuclear lumen	GO:0003676//nucleic acid binding	GO:0000377;GO:0006970//response to osmotic stress	gi|15226631|ref|NP_182280.1|/2.21365e-48/U1A (SPLICEOSOMAL PROTEIN U1A); RNA binding / nucleic acid binding / nucleotide binding [Arabidopsis thaliana]			36	5.98	16	2.77	104	18.02	3	0.51	2	0.34	4	0.69	52	8.93	12	2.05	105	17.92	6	1.06	45	7.95
Bra004451	GO:0015630//microtubule cytoskeleton	GO:0003774//motor activity;GO:0032559	GO:0009207;GO:0007017//microtubule-based process	gi|255564276|ref|XP_002523135.1|/0/kinesin heavy chain, putative [Ricinus communis]			7	1.16			33	5.72			3	0.51			11	1.89			11	1.88			21	3.71
Bra004452	GO:0019866//organelle inner membrane;GO:0009941//chloroplast envelope	GO:0051184	GO:0046907//intracellular transport;GO:0051181//cofactor transport	gi|18407372|ref|NP_566102.1|/1.74208e-73/mitochondrial substrate carrier family protein [Arabidopsis thaliana]	2	0.33	59	9.8			10	1.73			18	3.04			25	4.29			42	7.17			9	1.59
Bra004459	GO:0009532//plastid stroma	GO:0005488//binding	GO:0009314//response to radiation;GO:0018149//peptide cross-linking;GO:0015977//carbon fixation;GO:0034285;GO:0009890//negative regulation of biosynthetic process	gi|297824833|ref|XP_002880299.1|/3.75574e-56/cp12 domain-containing protein 1 [Arabidopsis lyrata subsp. lyrata]	11	1.83	17	2.82	82	14.21	205	35.51	40	6.74	45	7.59	26	4.46	29	4.98	25	4.27	348	59.4	45	7.95	38	6.72
Bra004465	GO:0043231//intracellular membrane-bounded organelle	-	GO:0010467//gene expression	gi|18407313|ref|NP_566098.1|/4.23937e-47/transcription factor/ transcription regulator [Arabidopsis thaliana]	12	1.99					2	0.35	30	5.06			14	2.4	2	0.34	3	0.51			32	5.66	5	0.88
Bra004479	-	GO:0004672//protein kinase activity	-	gi|79324937|ref|NP_001031553.1|/8.86387e-165/serine/threonine protein kinase, putative [Arabidopsis thaliana]							14	2.43											7	1.19			3	0.53
Bra004482	GO:0043231//intracellular membrane-bounded organelle	GO:0003747//translation release factor activity	GO:0006412//translation	gi|255548277|ref|XP_002515195.1|/3.32992e-85/peptide chain release factor, putative [Ricinus communis]							9	1.56							3	0.52
Bra004491	GO:0044464//cell part	GO:0016491//oxidoreductase activity;GO:0005506//iron ion binding	GO:0008152//metabolic process	gi|297828425|ref|XP_002882095.1|/0/predicted protein [Arabidopsis lyrata subsp. lyrata]	411	68.29	30	4.98	315	54.57	26	4.5	79	13.32			108	18.55	4	0.69	964	164.55	88	15.02	338	59.74	6	1.06
Bra004494	-	-	-	gi|297824783|ref|XP_002880274.1|/1.00355e-90/hypothetical protein ARALYDRAFT_483863 [Arabidopsis lyrata subsp. lyrata]			43	7.14	2	0.35	123	21.31	2	0.34	80	13.49			52	8.93	4	0.68	100	17.07	3	0.53	99	17.5
Bra004495	GO:0043231//intracellular membrane-bounded organelle;GO:0016020//membrane	GO:0008289//lipid binding;GO:0004721//phosphoprotein phosphatase activity	GO:0009933//meristem structural organization;GO:0010073//meristem maintenance;GO:0006351//transcription, DNA-dependent	gi|297828421|ref|XP_002882093.1|/0/hypothetical protein ARALYDRAFT_904163 [Arabidopsis lyrata subsp. lyrata]	8	1.33			17	2.95	5	0.87	29	4.89			5	0.86			23	3.93			7	1.24
Bra004497	GO:0009570//chloroplast stroma	-	-	gi|297824781|ref|XP_002880273.1|/2.44305e-108/plastid-lipid associated protein pap [Arabidopsis lyrata subsp. lyrata]	47	7.81	86	14.29	17	2.95	88	15.24	9	1.52	32	5.4	147	25.24	287	49.29	43	7.34	48	8.19	12	2.12	56	9.9
Bra004503	GO:0043231//intracellular membrane-bounded organelle	GO:0030528//transcription regulator activity;GO:0003676//nucleic acid binding	GO:0043393//regulation of protein binding;GO:0009725//response to hormone stimulus;GO:0048571;GO:0006970//response to osmotic stress;GO:0048511//rhythmic process;GO:0010038//response to metal ion	gi|291197512|emb|CAZ68125.1|/8.11879e-114/putative CCA1 protein [Arabidopsis halleri subsp. halleri]	68	11.3	28	4.65	10	1.73	22	3.81	5	0.84			16	2.75	5	0.86	67	11.44	64	10.92	20	3.54	17	3
Bra004513	GO:0005840//ribosome;GO:0043231//intracellular membrane-bounded organelle	GO:0005488//binding;GO:0004312//fatty acid synthase activity	GO:0006633//fatty acid biosynthetic process;GO:0009314//response to radiation;GO:0007275//multicellular organismal development;GO:0006950//response to stress	gi|297824757|ref|XP_002880261.1|/0/hypothetical protein ARALYDRAFT_346483 [Arabidopsis lyrata subsp. lyrata]	13	2.16	86	14.29	2	0.35	83	14.38	7	1.18	3	0.51	2	0.34	49	8.41			15	2.56			27	4.77
Bra004515	-	-	GO:0009725//response to hormone stimulus	gi|297824753|ref|XP_002880259.1|/1.1889e-57/auxin-responsive family protein [Arabidopsis lyrata subsp. lyrata]	2	0.33	4	0.66			4	0.69			4	0.67			3	0.52			7	1.19			8	1.41
Bra004522	-	GO:0016462//pyrophosphatase activity;GO:0032559	-	gi|30690453|ref|NP_182185.2|/0/AAA-type ATPase family protein [Arabidopsis thaliana]					24	4.16	2	0.35	5	0.84							11	1.88	2	0.34	5	0.88
Bra004526	-	-	-	gi|4415937|gb|AAD20167.1|/0/hypothetical protein [Arabidopsis thaliana]	10	1.66	2	0.33	131	22.69	2	0.35	6	1.01	2	0.34	13	2.23	2	0.34	20	3.41			43	7.6
Bra004527	-	-	-	gi|297828385|ref|XP_002882075.1|/6.59325e-118/hypothetical protein ARALYDRAFT_483815 [Arabidopsis lyrata subsp. lyrata]	6	1			173	29.97	14	2.43	2	0.34			32	5.5			15	2.56	3	0.51			3	0.53
Bra004529	-	-	-	gi|30690428|ref|NP_850457.1|/1.88354e-18/unknown protein [Arabidopsis thaliana]			25	4.15	2	0.35	2	0.35							11	1.89			22	3.76
Bra004531	GO:0005635//nuclear envelope	GO:0005049//nuclear export signal receptor activity;GO:0022892	GO:0015031//protein transport	gi|297824733|ref|XP_002880249.1|/0/hypothetical protein ARALYDRAFT_904119 [Arabidopsis lyrata subsp. lyrata]							3	0.52											2	0.34
Bra004534	-	-	-	gi|15225993|ref|NP_182172.1|/6.81186e-37/unknown protein [Arabidopsis thaliana]			19	3.16	6	1.04	98	16.98			59	9.95	4	0.69	52	8.93			28	4.78			20	3.54
Bra004537	GO:0031224//intrinsic to membrane	GO:0005249//voltage-gated potassium channel activity;GO:0005515//protein binding;GO:0005217//intracellular ligand-gated ion channel activity;GO:0000166//nucleotide binding	GO:0070838//divalent metal ion transport	gi|297824715|ref|XP_002880240.1|/3.48405e-149/ATCNGC3 [Arabidopsis lyrata subsp. lyrata]	2	0.33	16	2.66	5	0.87	15	2.6			59	9.95			12	2.06			13	2.22	6	1.06	11	1.94
Bra004543	GO:0043231//intracellular membrane-bounded organelle	GO:0016779//nucleotidyltransferase activity;GO:0016881//acid-amino acid ligase activity;GO:0005515//protein binding;GO:0032559	GO:0009411//response to UV;GO:0031407//oxylipin metabolic process;GO:0010118//stomatal movement;GO:0009636//response to toxin;GO:0009611//response to wounding;GO:0007602//phototransduction;GO:0002218//activation of innate immune response;GO:0009733//response to auxin stimulus;GO:0009639//response to red or far red light;GO:0009814//defense response, incompatible interaction	gi|227206310|dbj|BAH57210.1|/8.92766e-137/AT2G46370 [Arabidopsis thaliana]			60	9.97			24	4.16			62	10.45			183	31.43	2	0.34	35	5.97			66	11.67
Bra004550	GO:0044444//cytoplasmic part	GO:0003677//DNA binding	GO:0009725//response to hormone stimulus	gi|1399005|gb|AAB03378.1|/7.57544e-140/transcription factor [Brassica napus]			18	2.99			36	6.24			6	1.01			14	2.4			82	14			87	15.38
Bra004555	GO:0043234//protein complex	GO:0005488//binding	GO:0007015//actin filament organization;GO:0000904//cell morphogenesis involved in differentiation	gi|224127800|ref|XP_002320167.1|/4.2416e-58/predicted protein [Populus trichocarpa]					3	0.52	6	1.04	2	0.34							5	0.85
Bra004564	-	-	-	gi|15225931|ref|NP_182138.1|/2.75449e-75/unknown protein [Arabidopsis thaliana]							12	2.08											7	1.19			8	1.41
Bra004567	-	-	-	gi|297827677|ref|XP_002881721.1|/1.18835e-37/hypothetical protein ARALYDRAFT_903334 [Arabidopsis lyrata subsp. lyrata]			79	13.13	9	1.56	55	9.53			39	6.58	5	0.86	86	14.77	15	2.56	83	14.17	5	0.88	133	23.51
Bra004568	-	-	-	gi|297823975|ref|XP_002879870.1|/2.16366e-38/hypothetical protein ARALYDRAFT_483101 [Arabidopsis lyrata subsp. lyrata]	4	0.66			2	0.35	2	0.35	5	0.84	4	0.67	2	0.34							7	1.24
Bra004572	GO:0043231//intracellular membrane-bounded organelle	GO:0005488//binding	-	gi|116831151|gb|ABK28530.1|/3.00463e-41/unknown [Arabidopsis thaliana]							7	1.21
Bra004579	-	GO:0001071//nucleic acid binding transcription factor activity	GO:0032501//multicellular organismal process	gi|297848614|ref|XP_002892188.1|/7.7839e-28/hypothetical protein ARALYDRAFT_887556 [Arabidopsis lyrata subsp. lyrata]							64	11.09
Bra004582	GO:0043231//intracellular membrane-bounded organelle	GO:0001071//nucleic acid binding transcription factor activity	GO:0006351//transcription, DNA-dependent	gi|297827699|ref|XP_002881732.1|/3.09468e-58/bZIP transcription factor family protein [Arabidopsis lyrata subsp. lyrata]							2	0.35
Bra004583	-	-	-	gi|297824001|ref|XP_002879883.1|/4.57906e-56/tRNA-binding region domain-containing protein [Arabidopsis lyrata subsp. lyrata]	13	2.16					9	1.56			2	0.34	11	1.89	3	0.52	22	3.76	14	2.39	4	0.71
Bra004587	GO:0043231//intracellular membrane-bounded organelle	-	-	gi|15226745|ref|NP_181612.1|/3.63238e-65/unknown protein [Arabidopsis thaliana]			36	5.98			17	2.95			38	6.41	3	0.52	44	7.56	2	0.34	54	9.22			58	10.25
Bra004588	GO:0016020//membrane	-	-	gi|2623296|gb|AAB86442.1|/1.273e-91/hypothetical protein [Arabidopsis thaliana]							2	0.35									3	0.51
Bra004590	GO:0044444//cytoplasmic part	GO:0030247//polysaccharide binding;GO:0004133//glycogen debranching enzyme activity;GO:0016740//transferase activity	GO:0005982//starch metabolic process;GO:0000023//maltose metabolic process	gi|297824023|ref|XP_002879894.1|/0/hypothetical protein ARALYDRAFT_483146 [Arabidopsis lyrata subsp. lyrata]							4	0.69							4	0.69	4	0.68					7	1.24
Bra004597	-	GO:0046983//protein dimerization activity;GO:0043565//sequence-specific DNA binding;GO:0003700//transcription factor activity	GO:0006355//regulation of transcription, DNA-dependent	gi|18405590|ref|NP_565948.1|/3.85639e-79/EEL (ENHANCED EM LEVEL); DNA binding / transcription factor [Arabidopsis thaliana]					111	19.23	3	0.52									8	1.37	2	0.34	14	2.47
Bra004625	GO:0016604//nuclear body;GO:0031461//cullin-RING ubiquitin ligase complex;GO:0030529//ribonucleoprotein complex	-	GO:0000377;GO:0045165//cell fate commitment;GO:0003006//developmental process involved in reproduction	gi|297827793|ref|XP_002881779.1|/0/hypothetical protein ARALYDRAFT_483227 [Arabidopsis lyrata subsp. lyrata]					3	0.52	2	0.35									2	0.34
Bra004627	GO:0005576//extracellular region;GO:0044444//cytoplasmic part;GO:0043231//intracellular membrane-bounded organelle	GO:0004091//carboxylesterase activity;GO:0016790//thiolester hydrolase activity	GO:0010038//response to metal ion	gi|217072858|gb|ACJ84789.1|/8.48152e-98/unknown [Medicago truncatula]			10	1.66	23	3.98	136	23.56	27	4.55	2	0.34	10	1.72	36	6.18	11	1.88	80	13.66	18	3.18	40	7.07
Bra004628	GO:0043234//protein complex;GO:0044444//cytoplasmic part	GO:0016616//oxidoreductase activity, acting on the CH-OH group of donors, NAD or NADP as acceptor;GO:0048037//cofactor binding;GO:0000166//nucleotide binding	GO:0006072//glycerol-3-phosphate metabolic process	gi|15227377|ref|NP_181685.1|/3.03664e-118/GPDHC1; NAD or NADH binding / glycerol-3-phosphate dehydrogenase (NAD+) [Arabidopsis thaliana]							5	0.87			4	0.67							2	0.34
Bra004639	GO:0009536//plastid	GO:0016667//oxidoreductase activity, acting on a sulfur group of donors;GO:0030234//enzyme regulator activity;GO:0016209//antioxidant activity;GO:0050662//coenzyme binding	GO:0006801//superoxide metabolic process;GO:0015995//chlorophyll biosynthetic process;GO:0019725//cellular homeostasis;GO:0044093;GO:0010962//regulation of glucan biosynthetic process	gi|148910230|gb|ABR18196.1|/2.18183e-74/unknown [Picea sitchensis]	14	2.33	31	5.15	6	1.04	4	0.69	5	0.84	4	0.67	15	2.58	13	2.23	3	0.51	26	4.44			8	1.41
Bra004649	-	GO:0046914//transition metal ion binding;GO:0004175//endopeptidase activity	GO:0019538//protein metabolic process	gi|15227435|ref|NP_181710.1|/0/peptidase M16 family protein / insulinase family protein [Arabidopsis thaliana]	2	0.33	114	18.94	11	1.91	122	21.13	5	0.84	279	47.04	3	0.52	219	37.61	12	2.05	138	23.56	6	1.06	118	20.86
Bra004654	GO:0015935//small ribosomal subunit;GO:0016020//membrane;GO:0030312//external encapsulating structure;GO:0009536//plastid;GO:0031981//nuclear lumen	GO:0003676//nucleic acid binding;GO:0005198//structural molecule activity	GO:0010467//gene expression	gi|297820548|ref|XP_002878157.1|/3.17764e-95/40S ribosomal protein S2 [Arabidopsis lyrata subsp. lyrata]	2	0.33	176	29.24			356	61.67			96	16.19			300	51.52			670	114.36			1368	241.79
Bra004662	GO:0043231//intracellular membrane-bounded organelle	-	-	gi|297827857|ref|XP_002881811.1|/0/hypothetical protein ARALYDRAFT_321881 [Arabidopsis lyrata subsp. lyrata]	2	0.33	2	0.33			2	0.35							2	0.34			3	0.51
Bra004663	-	-	-	gi|297827857|ref|XP_002881811.1|/0/hypothetical protein ARALYDRAFT_321881 [Arabidopsis lyrata subsp. lyrata]			20	3.32			8	1.39			34	5.73	2	0.34	32	5.5			9	1.54			15	2.65
Bra004680	GO:0030964;GO:0005746//mitochondrial respiratory chain	GO:0004553//hydrolase activity, hydrolyzing O-glycosyl compounds	GO:0045229//external encapsulating structure organization;GO:0044238//primary metabolic process	gi|15227917|ref|NP_181760.1|/4.21844e-55/unknown protein [Arabidopsis thaliana]	14	2.33	5	0.83			3	0.52			7	1.18	28	4.81	3	0.52	60	10.24	3	0.51			7	1.24
Bra004681	-	-	-	gi|297824193|ref|XP_002879979.1|/1.03322e-96/hypothetical protein ARALYDRAFT_483324 [Arabidopsis lyrata subsp. lyrata]	3	0.5					7	1.21	3	0.51							2	0.34
Bra004682	-	GO:0005524//ATP binding;GO:0004713//protein tyrosine kinase activity;GO:0004674//protein serine/threonine kinase activity;GO:0004672//protein kinase activity	GO:0006468//protein amino acid phosphorylation	gi|15230394|ref|NP_191333.1|/4.74166e-79/protein kinase family protein [Arabidopsis thaliana]							4	0.69											2	0.34			3	0.53
Bra004688	GO:0005911//cell-cell junction;GO:0031225//anchored to membrane;GO:0031410//cytoplasmic vesicle	GO:0030247//polysaccharide binding;GO:0003824//catalytic activity	-	gi|6735322|emb|CAB68148.1|/2.47468e-38/putative protein [Arabidopsis thaliana]							3	0.52
Bra004690	-	-	-	gi|297827917|ref|XP_002881841.1|/2.38935e-43/hypothetical protein ARALYDRAFT_903594 [Arabidopsis lyrata subsp. lyrata]							7	1.21											2	0.34			3	0.53
Bra004705	-	GO:0016787//hydrolase activity	-	gi|115456053|ref|NP_001051627.1|/3.15712e-59/Os03g0805300 [Oryza sativa Japonica Group]	11	1.83	292	48.52			319	55.26	3	0.51	319	53.79	3	0.52	64	10.99	12	2.05	394	67.25	10	1.77	214	37.82
Bra004709	-	GO:0005488//binding	GO:0043401//steroid hormone mediated signaling pathway;GO:0010051//xylem and phloem pattern formation	gi|297824223|ref|XP_002879994.1|/1.55838e-132/hypothetical protein ARALYDRAFT_483352 [Arabidopsis lyrata subsp. lyrata]					10	1.73	24	4.16			2	0.34							2	0.34			2	0.35
Bra004710	-	GO:0046872//metal ion binding;GO:0004611//phosphoenolpyruvate carboxykinase activity;GO:0016628//oxidoreductase activity, acting on the CH-CH group of donors, NAD or NADP as acceptor	GO:0071704;GO:0009060//aerobic respiration;GO:0043648//dicarboxylic acid metabolic process	gi|312282225|dbj|BAJ33978.1|/0/unnamed protein product [Thellungiella halophila]	35	5.82	84	13.96	40	6.93	21	3.64	22	3.71	12	2.02	51	8.76	185	31.77	38	6.49	280	47.79	48	8.48	24	4.24
Bra004712	GO:0043231//intracellular membrane-bounded organelle	GO:0000989//transcription factor binding transcription factor activity;GO:0030528//transcription regulator activity	GO:0009639//response to red or far red light	gi|297788408|ref|XP_002862313.1|/4.95373e-40/hypothetical protein ARALYDRAFT_497523 [Arabidopsis lyrata subsp. lyrata]	5	0.83					4	0.69	78	13.15	8	1.35	23	3.95	2	0.34			6	1.02	76	13.43	7	1.24
Bra004715	-	-	-	gi|15228010|ref|NP_181812.1|/1.26033e-44/PDF1 (PROTODERMAL FACTOR 1) [Arabidopsis thaliana]					13	2.25	2	0.35									5	0.85
Bra004720	GO:0042579//microbody	GO:0046912//transferase activity, transferring acyl groups, acyl groups converted into alkyl on transfer	GO:0009062//fatty acid catabolic process;GO:0009060//aerobic respiration	gi|218190360|gb|EEC72787.1|/6.84966e-129/hypothetical protein OsI_06467 [Oryza sativa Indica Group]			6	1			2	0.35			11	1.85			6	1.03			5	0.85
Bra004721	GO:0009536//plastid	GO:0005515//protein binding	-	gi|18406052|ref|NP_565982.1|/2.57244e-117/DNAJ heat shock N-terminal domain-containing protein [Arabidopsis thaliana]	9	1.5	2	0.33	18	3.12	3	0.52	44	7.42	2	0.34	31	5.32			18	3.07			7	1.24	3	0.53
Bra004723	-	-	GO:0006887//exocytosis	gi|186507531|ref|NP_181798.2|/0/unknown protein [Arabidopsis thaliana]			6	1			28	4.85			20	3.37			5	0.86			6	1.02			12	2.12
Bra004740	-	GO:0001071//nucleic acid binding transcription factor activity	-	gi|15224208|ref|NP_181834.1|/3.49527e-49/transcription factor [Arabidopsis thaliana]					3	0.52	3	0.52	2	0.34	9	1.52			5	0.86	4	0.68	7	1.19			7	1.24
Bra004742	-	GO:0005488//binding;GO:0016705//oxidoreductase activity, acting on paired donors, with incorporation or reduction of molecular oxygen	GO:0019471	gi|15224220|ref|NP_181836.1|/8.06142e-41/AT-P4H-1 (A. THALIANA P4H ISOFORM 1); oxidoreductase, acting on paired donors, with incorporation or reduction of molecular oxygen, 2-oxoglutarate as one donor, and incorporation of one atom each of oxygen into both donors / procollagen-proline 4-dioxygenase [Arabidopsis thaliana]	3	0.5			35	6.06	3	0.52									14	2.39			8	1.41
Bra004745	GO:0043231//intracellular membrane-bounded organelle	GO:0005488//binding	-	gi|297824287|ref|XP_002880026.1|/1.17857e-43/hypothetical protein ARALYDRAFT_483412 [Arabidopsis lyrata subsp. lyrata]	15	2.49					2	0.35	25	4.22			18	3.09			31	5.29	6	1.02	25	4.42
Bra004751	GO:0030529//ribonucleoprotein complex	GO:0004540//ribonuclease activity	GO:0006396//RNA processing	gi|18406178|ref|NP_565993.1|/1.53745e-59/ribonuclease P family protein [Arabidopsis thaliana]	22	3.66	3	0.5	19	3.29	3	0.52	55	9.27			16	2.75			52	8.88	2	0.34	46	8.13
Bra004756	GO:0000325//plant-type vacuole;GO:0016020//membrane	GO:0016491//oxidoreductase activity;GO:0005365//myo-inositol transmembrane transporter activity	GO:0015791//polyol transport	gi|297824309|ref|XP_002880037.1|/0/hypothetical protein ARALYDRAFT_322009 [Arabidopsis lyrata subsp. lyrata]	2	0.33					41	7.1	11	1.85			4	0.69			3	0.51	21	3.58	3	0.53	14	2.47
Bra004759	-	GO:0016491//oxidoreductase activity	-	gi|302791189|ref|XP_002977361.1|/3.97352e-144/hypothetical protein SELMODRAFT_151870 [Selaginella moellendorffii]							3	0.52			3	0.51			2	0.34					2	0.35	2	0.35
Bra004763	GO:0009536//plastid	GO:0046914//transition metal ion binding;GO:0016812//hydrolase activity, acting on carbon-nitrogen (but not peptide) bonds, in cyclic amides;GO:0016790//thiolester hydrolase activity	GO:0016999//antibiotic metabolic process;GO:0006089//lactate metabolic process	gi|297828043|ref|XP_002881904.1|/7.32761e-51/glyoxalase 2-1 [Arabidopsis lyrata subsp. lyrata]			15	2.49			36	6.24			16	2.7			23	3.95			16	2.73			77	13.61
Bra004764	-	-	-	gi|297828047|ref|XP_002881906.1|/2.09264e-11/hypothetical protein ARALYDRAFT_322019 [Arabidopsis lyrata subsp. lyrata]			1578	262.2			444	76.92			3057	515.45			2739	470.37			335	57.18			2775	490.48
Bra004765	-	GO:0004091//carboxylesterase activity	-	gi|15235567|ref|NP_195463.1|/5.24662e-62/hydrolase, alpha/beta fold family protein [Arabidopsis thaliana]			2	0.33			12	2.08											3	0.51
Bra004766	-	-	-	gi|297828049|ref|XP_002881907.1|/1.32724e-159/RabGAP/TBC domain-containing protein [Arabidopsis lyrata subsp. lyrata]			12	1.99			16	2.77			6	1.01			7	1.2			4	0.68			5	0.88
Bra004776	GO:0016020//membrane	-	-	gi|297824353|ref|XP_002880059.1|/2.60255e-71/hypothetical protein ARALYDRAFT_903766 [Arabidopsis lyrata subsp. lyrata]	4	0.66	7	1.16			6	1.04			6	1.01	3	0.52	10	1.72	11	1.88	6	1.02			6	1.06
Bra004783	GO:0031461//cullin-RING ubiquitin ligase complex;GO:0031234//extrinsic to internal side of plasma membrane	GO:0004468//lysine N-acetyltransferase activity	-	gi|297828095|ref|XP_002881930.1|/0/transducin family protein [Arabidopsis lyrata subsp. lyrata]			77	12.79			131	22.69	2	0.34	152	25.63			263	45.16			77	13.14			50	8.84
Bra004787	-	GO:0035251//UDP-glucosyltransferase activity	GO:0032787//monocarboxylic acid metabolic process;GO:0009072//aromatic amino acid family metabolic process	gi|15224368|ref|NP_181910.1|/5.899e-119/UGT74F2 (UDP-GLUCOSYLTRANSFERASE 74F2); UDP-glucose:4-aminobenzoate acylglucosyltransferase/ UDP-glucosyltransferase/ UDP-glycosyltransferase/ transferase, transferring glycosyl groups / transferase, transferring hexosyl groups [Arabidopsis thaliana]					2	0.35	7	1.21	19	3.2	2	0.34	5	0.86			2	0.34			12	2.12	2	0.35
Bra004792	GO:0044464//cell part	GO:0008172//S-methyltransferase activity	GO:0008152//metabolic process	gi|75331625|sp|Q93V78.1|TMT1_BRAOL/1.18314e-64/RecName: Full=Thiocyanate methyltransferase 1	11	1.83	130	21.6			519	89.91			19	3.2	22	3.78	282	48.43	8	1.37	372	63.5			203	35.88
Bra004795	-	-	-	gi|297828121|ref|XP_002881943.1|/1.29106e-86/hypothetical protein ARALYDRAFT_322062 [Arabidopsis lyrata subsp. lyrata]	39	6.48	7	1.16	13	2.25	7	1.21	141	23.77	6	1.01	46	7.9	14	2.4	21	3.58	15	2.56	32	5.66
Bra004798	-	-	-	gi|297824389|ref|XP_002880077.1|/3.46498e-63/hypothetical protein ARALYDRAFT_483519 [Arabidopsis lyrata subsp. lyrata]							4	0.69
Bra004808	GO:0005773//vacuole;GO:0009536//plastid	GO:0005488//binding;GO:0008234//cysteine-type peptidase activity	GO:0006810//transport;GO:0044248//cellular catabolic process	gi|297828133|ref|XP_002881949.1|/3.92451e-151/autophagy 4a [Arabidopsis lyrata subsp. lyrata]	2	0.33	10	1.66			48	8.32	3	0.51			2	0.34	23	3.95			18	3.07	2	0.35	21	3.71
Bra004812	-	-	-	gi|62319293|dbj|BAD94533.1|/1.76613e-56/hypothetical protein [Arabidopsis thaliana]	6	1			4	0.69	4	0.69					6	1.03	2	0.34	11	1.88
Bra004816	GO:0031410//cytoplasmic vesicle	-	GO:0006950//response to stress	gi|186507975|ref|NP_181951.3|/2.41122e-82/unknown protein [Arabidopsis thaliana]			528	87.73			83	14.38			115	19.39			388	66.63	6	1.02	246	41.99			76	13.43
Bra004823	-	-	-	gi|22135824|gb|AAM91098.1|/2.76667e-115/AT3g60070/T2O9_50 [Arabidopsis thaliana]	19	3.16	95	15.79	15	2.6	138	23.91	12	2.02	50	8.43	40	6.87	234	40.18	18	3.07	95	16.22	23	4.07	71	12.55
Bra004824	GO:0031224//intrinsic to membrane	GO:0005488//binding	GO:0051234//establishment of localization;GO:0010876	gi|297828151|ref|XP_002881958.1|/3.9502e-50/protease inhibitor/seed storage/lipid transfer protein family protein [Arabidopsis lyrata subsp. lyrata]	7	1.16	58	9.64	3	0.52	125	21.65			26	4.38			97	16.66	4	0.68	58	9.9	2	0.35	49	8.66
Bra004834	GO:0005618//cell wall	GO:0016787//hydrolase activity	-	gi|297824463|ref|XP_002880114.1|/2.30655e-49/glycosyl hydrolase family 1 protein [Arabidopsis lyrata subsp. lyrata]							118	20.44											76	12.97
Bra004839	GO:0042579//microbody;GO:0009526//plastid envelope	GO:0004721//phosphoprotein phosphatase activity;GO:0005515//protein binding;GO:0008422//beta-glucosidase activity;GO:0043167//ion binding	GO:0009651//response to salt stress;GO:0006714;GO:0010118//stomatal movement;GO:0050832//defense response to fungus;GO:0048878//chemical homeostasis;GO:0006796//phosphate metabolic process;GO:0043623//cellular protein complex assembly;GO:0006464//protein modification process;GO:0019762//glucosinolate catabolic process;GO:0009409//response to cold;GO:0009738//abscisic acid mediated signaling pathw…	gi|312283139|dbj|BAJ34435.1|/0/unnamed protein product [Thellungiella halophila]							3	0.52	2	0.34			4	0.69			3	0.51			2	0.35	2	0.35
Bra004854	GO:0031090//organelle membrane;GO:0043231//intracellular membrane-bounded organelle	GO:0016757//transferase activity, transferring glycosyl groups	-	gi|297828181|ref|XP_002881973.1|/6.29536e-99/hypothetical protein ARALYDRAFT_903892 [Arabidopsis lyrata subsp. lyrata]							3	0.52											4	0.68
Bra004855	-	-	-	gi|18406598|ref|NP_566023.1|/7.49246e-34/senescence-associated protein-related [Arabidopsis thaliana]							8	1.39	2	0.34	7	1.18	7	1.2	3	0.52	2	0.34	16	2.73	2	0.35
Bra004858	-	GO:0003676//nucleic acid binding	-	gi|297824497|ref|XP_002880131.1|/5.10105e-89/hypothetical protein ARALYDRAFT_483601 [Arabidopsis lyrata subsp. lyrata]	2	0.33			38	6.58	3	0.52									12	2.05			18	3.18
Bra004863	-	GO:0016772//transferase activity, transferring phosphorus-containing groups;GO:0005488//binding	GO:0007049//cell cycle;GO:0006796//phosphate metabolic process	gi|297828191|ref|XP_002881978.1|/4.25789e-52/CYCP4_1 [Arabidopsis lyrata subsp. lyrata]			15	2.49			10	1.73			11	1.85			4	0.69			8	1.37			10	1.77
Bra004865	-	-	-	gi|297828195|ref|XP_002881980.1|/1.67511e-98/hypothetical protein ARALYDRAFT_483605 [Arabidopsis lyrata subsp. lyrata]							3	0.52	3	0.51	3	0.51	6	1.03	2	0.34	10	1.71	4	0.68
Bra004879	GO:0043231//intracellular membrane-bounded organelle	GO:0046914//transition metal ion binding;GO:0042802//identical protein binding;GO:0019787//small conjugating protein ligase activity	GO:0000086//G2/M transition of mitotic cell cycle;GO:0016574//histone ubiquitination;GO:0040007//growth;GO:0006513//protein monoubiquitination;GO:0009887//organ morphogenesis;GO:0003006//developmental process involved in reproduction;GO:0050832//defense response to fungus;GO:0040034//regulation of development, heterochronic	gi|297828217|ref|XP_002881991.1|/8.69923e-142/histone mono-ubiquitination 1 [Arabidopsis lyrata subsp. lyrata]	5	0.83	51	8.47			2	0.35	2	0.34			6	1.03	40	6.87	2	0.34	40	6.83
Bra004880	GO:0043231//intracellular membrane-bounded organelle	-	GO:0044238//primary metabolic process;GO:0044237//cellular metabolic process	gi|297828219|ref|XP_002881992.1|/0/predicted protein [Arabidopsis lyrata subsp. lyrata]	3	0.5	31	5.15			2	0.35	2	0.34					38	6.53			23	3.93	6	1.06	12	2.12
Bra004881	-	GO:0003676//nucleic acid binding;GO:0003824//catalytic activity	-	gi|297828221|ref|XP_002881993.1|/3.76028e-145/hypothetical protein ARALYDRAFT_483627 [Arabidopsis lyrata subsp. lyrata]							2	0.35			5	0.84			12	2.06			10	1.71			4	0.71
Bra004887	GO:0016020//membrane	-	GO:0006810//transport	gi|297828225|ref|XP_002881995.1|/4.52236e-17/SEC61 beta [Arabidopsis lyrata subsp. lyrata]	4	0.66	23	3.82			224	38.81			113	19.05	12	2.06	63	10.82	9	1.54	221	37.72	2	0.35	108	19.09
Bra004892	GO:0005618//cell wall;GO:0043231//intracellular membrane-bounded organelle	GO:0004091//carboxylesterase activity;GO:0030234//enzyme regulator activity	GO:0071555;GO:0042254//ribosome biogenesis	gi|297827669|ref|XP_002881717.1|/0/transducin family protein [Arabidopsis lyrata subsp. lyrata]			47	7.81			19	3.29			35	5.9			475	81.57			151	25.77			46	8.13
Bra004898	GO:0009526//plastid envelope;GO:0009532//plastid stroma;GO:0009534//chloroplast thylakoid	GO:0005488//binding;GO:0016744	GO:0006970//response to osmotic stress;GO:0010038//response to metal ion	gi|30689983|ref|NP_566041.2|/0/transketolase, putative [Arabidopsis thaliana]	17	2.82			10	1.73	15	2.6	5	0.84			10	1.72			4	0.68	5	0.85	10	1.77	9	1.59
Bra004899	GO:0009536//plastid	GO:0016765//transferase activity, transferring alkyl or aryl (other than methyl) groups	GO:0008652//cellular amino acid biosynthetic process;GO:0043650;GO:0006575//cellular modified amino acid metabolic process	gi|79576892|ref|NP_182058.2|/2.28825e-71/emb1067 (embryo defective 1067); tRNA 2'-phosphotransferase/ transferase, transferring phosphorus-containing groups [Arabidopsis thaliana]	48	7.98	4	0.66			43	7.45	2	0.34	2	0.34	37	6.35	2	0.34	85	14.51	5	0.85	7	1.24
Bra004903	-	-	-	gi|218546767|sp|O22137.2|PP202_ARATH/0/RecName: Full=Pentatricopeptide repeat-containing protein At2g45350, chloroplastic; AltName: Full=Protein CHLORORESPIRATORY REDUCTION 4; Flags: Precursor							4	0.69					2	0.34	2	0.34	2	0.34
Bra004906	-	GO:0046872//metal ion binding	-	gi|297828253|ref|XP_002882009.1|/2.91519e-75/hypothetical protein ARALYDRAFT_903981 [Arabidopsis lyrata subsp. lyrata]			14	2.33	8	1.39	4	0.69	3	0.51	16	2.7	2	0.34	19	3.26	8	1.37	8	1.37	2	0.35	5	0.88
Bra004907	-	GO:0005488//binding	GO:0008152//metabolic process	gi|15225469|ref|NP_182064.1|/1.2851e-67/BEN1; binding / catalytic/ coenzyme binding / oxidoreductase, acting on CH-OH group of donors [Arabidopsis thaliana]	2	0.33	8	1.33			10	1.73			11	1.85			6	1.03			15	2.56			9	1.59
Bra004916	GO:0015630//microtubule cytoskeleton;GO:0044427;GO:0031981//nuclear lumen	GO:0035174//histone serine kinase activity;GO:0032559	GO:0035404	gi|15225495|ref|NP_182073.1|/6.13855e-70/AtAUR3 (ATAURORA3); ATP binding / histone kinase(H3-S10 specific) / protein kinase [Arabidopsis thaliana]			2	0.33			29	5.02			2	0.34							8	1.37			2	0.35
Bra004928	GO:0043231//intracellular membrane-bounded organelle	GO:0001071//nucleic acid binding transcription factor activity;GO:0005515//protein binding	GO:0009725//response to hormone stimulus;GO:0006606//protein import into nucleus;GO:0009908//flower development;GO:0010074//maintenance of meristem identity;GO:0010467//gene expression;GO:0006950//response to stress	gi|33771690|gb|AAQ54337.1|/9.55765e-25/MADS-box protein [Brassica rapa subsp. campestris]	2	0.33	43	7.14			2	0.35			35	5.9			114	19.58			38	6.49			37	6.54
Bra004932	GO:0031231;GO:0009536//plastid	GO:0005515//protein binding	GO:0007031//peroxisome organization	gi|297824623|ref|XP_002880194.1|/2.26472e-44/peroxisomal biogenesis factor 11 family protein [Arabidopsis lyrata subsp. lyrata]	15	2.49	19	3.16	7	1.21	9	1.56			5	0.84	13	2.23	20	3.43	10	1.71	7	1.19			4	0.71
Bra004937	GO:0048500//signal recognition particle;GO:0031976	GO:0003676//nucleic acid binding;GO:0004871//signal transducer activity;GO:0032561;GO:0016462//pyrophosphatase activity	GO:0009767//photosynthetic electron transport chain;GO:0006259//DNA metabolic process;GO:0009668;GO:0006613//cotranslational protein targeting to membrane	gi|297824631|ref|XP_002880198.1|/2.7865e-55/predicted protein [Arabidopsis lyrata subsp. lyrata]	20	3.32	3	0.5	8	1.39	4	0.69	78	13.15	12	2.02	31	5.32	6	1.03	18	3.07	11	1.88	25	4.42	16	2.83
Bra004950	GO:0009526//plastid envelope;GO:0031225//anchored to membrane	GO:0005372//water transmembrane transporter activity	GO:0006970//response to osmotic stress;GO:0042044//fluid transport	gi|145331417|ref|NP_001078067.1|/2.23382e-86/PIP1B (NAMED PLASMA MEMBRANE INTRINSIC PROTEIN 1B); water channel [Arabidopsis thaliana]	106	17.61	6	1	7	1.21	25	4.33	36	6.07	12	2.02	29	4.98	7	1.2	39	6.66	22	3.76	87	15.38	18	3.18
Bra004951	-	GO:0005506//iron ion binding;GO:0016713;GO:0016712//oxidoreductase activity, acting on paired donors, with incorporation or reduction of molecular oxygen, reduced flavin or flavoprotein as one donor, and incorporation of one atom of oxygen	GO:0032787//monocarboxylic acid metabolic process	gi|15225914|ref|NP_182121.1|/0/CYP86A8; fatty acid (omega-1)-hydroxylase/ oxygen binding [Arabidopsis thaliana]	2	0.33	32	5.32	3	0.52	2	0.35	3	0.51	15	2.53	2	0.34	26	4.46	6	1.02	27	4.61	4	0.71	16	2.83
Bra004953	-	-	-	gi|297828323|ref|XP_002882044.1|/1.62859e-92/hypothetical protein ARALYDRAFT_904051 [Arabidopsis lyrata subsp. lyrata]			3	0.5			6	1.04							6	1.03			6	1.02			44	7.78
Bra004958	GO:0044464//cell part	-	-	gi|297828329|ref|XP_002882047.1|/0/hypothetical protein ARALYDRAFT_483751 [Arabidopsis lyrata subsp. lyrata]							6	1.04															33	5.83
Bra004962	-	-	-	gi|186508518|ref|NP_001118532.1|/2.57086e-66/unknown protein [Arabidopsis thaliana]	155	25.75	15	2.49			12	2.08	97	16.36	7	1.18	735	126.22	72	12.36	74	12.63	8	1.37	74	13.08	6	1.06
Bra004963	-	GO:0005488//binding;GO:0016788//hydrolase activity, acting on ester bonds	-	gi|42571151|ref|NP_973649.1|/2.73783e-126/Ca(2+)-dependent nuclease, putative [Arabidopsis thaliana]					4	0.69	3	0.52	6	1.01	3	0.51	3	0.52	2	0.34	4	0.68			2	0.35
Bra004964	GO:0043231//intracellular membrane-bounded organelle	-	-	gi|297823967|ref|XP_002879866.1|/1.36033e-132/hypothetical protein ARALYDRAFT_483093 [Arabidopsis lyrata subsp. lyrata]			38	6.31	2	0.35	92	15.94	2	0.34	58	9.78	4	0.69	63	10.82	2	0.34	19	3.24			48	8.48
Bra004984	-	GO:0004672//protein kinase activity	-	gi|15225633|ref|NP_181541.1|/1.82629e-167/protein kinase family protein [Arabidopsis thaliana]	5	0.83	2	0.33	10	1.73	2	0.35	5	0.84	2	0.34					15	2.56			13	2.3
Bra004989	GO:0043234//protein complex;GO:0009534//chloroplast thylakoid	GO:0046906//tetrapyrrole binding	GO:0009639//response to red or far red light;GO:0006091//generation of precursor metabolites and energy	gi|312281687|dbj|BAJ33709.1|/4.96339e-73/unnamed protein product [Thellungiella halophila]	225	37.39	1453	241.43	75	12.99	1617	280.12	27	4.55	19	3.2	178	30.57	1088	186.84	114	19.46	1112	189.81	141	24.92	1233	217.93
Bra004992	-	-	-	gi|71143066|gb|AAZ23924.1|/9.5189e-116/At2g40070 [Arabidopsis thaliana]	4	0.66			31	5.37	10	1.73	18	3.04	4	0.67	10	1.72			10	1.71	4	0.68	17	3	3	0.53
Bra004999	-	-	-	gi|297827605|ref|XP_002881685.1|/4.35665e-148/hypothetical protein ARALYDRAFT_483032 [Arabidopsis lyrata subsp. lyrata]	7	1.16	16	2.66			5	0.87			6	1.01	8	1.37	6	1.03			5	0.85			4	0.71
Bra005001	GO:0043033//isoamylase complex;GO:0009536//plastid	GO:0016798//hydrolase activity, acting on glycosyl bonds;GO:0004133//glycogen debranching enzyme activity	GO:0009250//glucan biosynthetic process	gi|224142633|ref|XP_002324659.1|/1.04375e-83/predicted protein [Populus trichocarpa]			29	4.82			5	0.87	3	0.51	65	10.96	4	0.69	83	14.25			26	4.44	2	0.35	50	8.84
Bra005005	GO:0016020//membrane	GO:0015175//neutral amino acid transmembrane transporter activity	GO:0003333//amino acid transmembrane transport;GO:0015804//neutral amino acid transport	gi|295855280|dbj|BAJ07206.1|/5.18689e-138/glycinebetaine/proline transporter [Hordeum vulgare subsp. vulgare]	2	0.33	16	2.66	3	0.52	2	0.35	2	0.34									26	4.44			16	2.83
Bra005006	GO:0043231//intracellular membrane-bounded organelle	-	GO:0009725//response to hormone stimulus;GO:0006351//transcription, DNA-dependent;GO:0006970//response to osmotic stress	gi|297827599|ref|XP_002881682.1|/7.19528e-81/predicted protein [Arabidopsis lyrata subsp. lyrata]	4	0.66					6	1.04	12	2.02	2	0.34			2	0.34					8	1.41	4	0.71
Bra005022	-	-	GO:0048513//organ development	gi|18405136|ref|NP_565910.1|/1.54266e-25/RTFL8 (ROTUNDIFOLIA LIKE 8) [Arabidopsis thaliana]	5	0.83	30	4.98	3	0.52	21	3.64	10	1.69	17	2.87	16	2.75	33	5.67	5	0.85	52	8.88			11	1.94
Bra005037	GO:0043231//intracellular membrane-bounded organelle	-	-	gi|18405066|ref|NP_565906.1|/1.08299e-64/PPL2 (PsbP-like protein 2); calcium ion binding [Arabidopsis thaliana]	82	13.63	555	92.22	89	15.42	683	118.32	102	17.2	375	63.23	126	21.64	637	109.39	73	12.46	406	69.3	164	28.99	1534	271.14
Bra005060	-	GO:0016866//intramolecular transferase activity;GO:0003676//nucleic acid binding	GO:0009451//RNA modification	gi|297823807|ref|XP_002879786.1|/3.15998e-49/pseudouridine synthase family protein [Arabidopsis lyrata subsp. lyrata]	8	1.33	204	33.9			24	4.16	6	1.01	272	45.86	11	1.89	407	69.89	8	1.37	220	37.55	5	0.88	303	53.56
Bra005064	-	-	-	gi|145360782|ref|NP_181441.3|/5.7028e-81/binding / catalytic [Arabidopsis thaliana]	26	4.32	2	0.33	53	9.18	16	2.77	92	15.51			66	11.33			41	7	4	0.68	41	7.25	3	0.53
Bra005067	GO:0043231//intracellular membrane-bounded organelle	-	GO:0008152//metabolic process	gi|297841969|ref|XP_002888866.1|/1.06445e-111/hypothetical protein ARALYDRAFT_476357 [Arabidopsis lyrata subsp. lyrata]	2	0.33	12	1.99			12	2.08	4	0.67	16	2.7			10	1.72	3	0.51	20	3.41			16	2.83
Bra005084	-	-	-	gi|240255667|ref|NP_191318.4|/6.17048e-93/unknown protein [Arabidopsis thaliana]	5	0.83	3	0.5			34	5.89	7	1.18	14	2.36	12	2.06	4	0.69					3	0.53	8	1.41
Bra005088	GO:0016020//membrane;GO:0043231//intracellular membrane-bounded organelle	GO:0016859//cis-trans isomerase activity	GO:0044267//cellular protein metabolic process	gi|30102910|gb|AAP21373.1|/1.67021e-25/At2g38730 [Arabidopsis thaliana]			13	2.16			4	0.69			10	1.69			25	4.29	3	0.51	31	5.29			13	2.3
Bra005104	GO:0043231//intracellular membrane-bounded organelle	GO:0005488//binding;GO:0001071//nucleic acid binding transcription factor activity	GO:0006952//defense response;GO:0009700//indole phytoalexin biosynthetic process;GO:0009743//response to carbohydrate stimulus;GO:0006970//response to osmotic stress;GO:0006351//transcription, DNA-dependent	gi|312281807|dbj|BAJ33769.1|/3.83201e-70/unnamed protein product [Thellungiella halophila]	3	0.5					2	0.35	4	0.67	26	4.38					2	0.34			2	0.35
Bra005110	GO:0016020//membrane	GO:0022892	GO:0048193//Golgi vesicle transport;GO:0015031//protein transport	gi|15224501|ref|NP_181375.1|/2.96904e-76/VHS domain-containing protein / GAT domain-containing protein [Arabidopsis thaliana]			2	0.33			6	1.04			2	0.34	2	0.34	3	0.52	2	0.34
Bra005118	GO:0031090//organelle membrane;GO:0015935//small ribosomal subunit;GO:0009536//plastid;GO:0031981//nuclear lumen	GO:0005488//binding	-	gi|297832340|ref|XP_002884052.1|/1.7971e-38/40S ribosomal protein S4 [Arabidopsis lyrata subsp. lyrata]			8	1.33			626	108.45			13	2.19	3	0.52	4	0.69			401	68.45			153	27.04
Bra005125	GO:0031224//intrinsic to membrane	GO:0015101//organic cation transmembrane transporter activity	GO:0015696//ammonium transport	gi|312281825|dbj|BAJ33778.1|/2.08931e-107/unnamed protein product [Thellungiella halophila]			4	0.66	268	46.43	2	0.35	12	2.02			2	0.34	2	0.34	26	4.44			56	9.9	2	0.35
Bra005136	GO:0031224//intrinsic to membrane;GO:0043231//intracellular membrane-bounded organelle	GO:0042562//hormone binding;GO:0005275//amine transmembrane transporter activity;GO:0080161//auxin transmembrane transporter activity;GO:0015291//secondary active transmembrane transporter activity	GO:0060918//auxin transport;GO:0010102//lateral root morphogenesis;GO:0051707//response to other organism;GO:0001738//morphogenesis of a polarized epithelium;GO:0009755//hormone-mediated signaling pathway;GO:0048764;GO:0009630//gravitropism;GO:0015837//amine transport	gi|270272090|gb|ACZ67478.1|/2.20347e-112/auxin resistant 1 protein [Brassica rapa subsp. campestris]	2	0.33			14	2.43	2	0.35	2	0.34			2	0.34	2	0.34	288	49.16			115	20.33
Bra005137	GO:0044464//cell part	GO:0016411//acylglycerol O-acyltransferase activity	GO:0006633//fatty acid biosynthetic process;GO:0009791//post-embryonic development	gi|297827363|ref|XP_002881564.1|/1.22758e-138/glycerol-3-phosphate acyltransferase 6 [Arabidopsis lyrata subsp. lyrata]	9	1.5			107	18.54	9	1.56	4	0.67			2	0.34			52	8.88	2	0.34	90	15.91	6	1.06
Bra005140	GO:0005576//extracellular region	GO:0046914//transition metal ion binding;GO:0016682//oxidoreductase activity, acting on diphenols and related substances as donors, oxygen as acceptor	GO:0009808//lignin metabolic process;GO:0009832//plant-type cell wall biogenesis	gi|18404633|ref|NP_565881.1|/2.90969e-180/IRX12 (IRREGULAR XYLEM 12); laccase [Arabidopsis thaliana]			27	4.49			28	4.85			22	3.71			43	7.38	2	0.34	41	7			39	6.89
Bra005144	-	GO:0005515//protein binding	GO:0044267//cellular protein metabolic process	gi|255573913|ref|XP_002527875.1|/2.83356e-75/conserved hypothetical protein [Ricinus communis]	13	2.16	13	2.16	2	0.35	6	1.04	7	1.18	10	1.69	12	2.06	22	3.78	20	3.41	6	1.02	16	2.83	15	2.65
Bra005177	GO:0031981//nuclear lumen;GO:0005694//chromosome	GO:0003676//nucleic acid binding;GO:0042802//identical protein binding;GO:0001071//nucleic acid binding transcription factor activity	GO:0051707//response to other organism;GO:0010038//response to metal ion;GO:0009725//response to hormone stimulus;GO:0006355//regulation of transcription, DNA-dependent;GO:0009965//leaf morphogenesis;GO:0009943//adaxial/abaxial axis specification;GO:0051301//cell division;GO:0006970//response to osmotic stress;GO:0031347//regulation of defense response	gi|297827279|ref|XP_002881522.1|/6.02303e-163/hypothetical protein ARALYDRAFT_902907 [Arabidopsis lyrata subsp. lyrata]	11	1.83			67	11.61	4	0.69	41	6.91			25	4.29			32	5.46	4	0.68	20	3.54
Bra005179	-	-	-	gi|297827277|ref|XP_002881521.1|/1.18583e-41/hypothetical protein ARALYDRAFT_345502 [Arabidopsis lyrata subsp. lyrata]	2	0.33	3	0.5			2	0.35															9	1.59
Bra005182	GO:0044464//cell part	GO:0008194//UDP-glycosyltransferase activity	GO:0005975//carbohydrate metabolic process	gi|18404468|ref|NP_565866.1|/2.1441e-106/glycosyltransferase family 14 protein / core-2/I-branching enzyme family protein [Arabidopsis thaliana]			3	0.5	5	0.87	4	0.69			4	0.67			2	0.34	2	0.34	7	1.19	2	0.35	5	0.88
Bra005184	GO:0043231//intracellular membrane-bounded organelle;GO:0000808//origin recognition complex;GO:0032993//protein-DNA complex	GO:0043565//sequence-specific DNA binding;GO:0005515//protein binding	GO:0006261//DNA-dependent DNA replication;GO:0006342//chromatin silencing	gi|297823599|ref|XP_002879682.1|/3.18775e-140/ATORC2/ORC2 [Arabidopsis lyrata subsp. lyrata]			2	0.33	2	0.35	21	3.64			2	0.34			2	0.34			20	3.41			2	0.35
Bra005188	-	GO:0016628//oxidoreductase activity, acting on the CH-CH group of donors, NAD or NADP as acceptor	GO:0008152//metabolic process	gi|7413643|emb|CAB85991.1|/7.71169e-52/putative protein [Arabidopsis thaliana]	35	5.82			6	1.04	5	0.87	2	0.34			53	9.1			23	3.93			3	0.53
Bra005190	GO:0009536//plastid	GO:0008415//acyltransferase activity	-	gi|18404441|ref|NP_565863.1|/1.05899e-158/arginine biosynthesis protein ArgJ family [Arabidopsis thaliana]							2	0.35
Bra005201	-	GO:0043169//cation binding	GO:0006812//cation transport	gi|23092567|gb|AAN08440.1|/1.01732e-55/hypothetical protein [Arabidopsis thaliana]			5	0.83	11	1.91	4	0.69							4	0.69	10	1.71	44	7.51	4	0.71	85	15.02
Bra005202	-	-	-	gi|110741823|dbj|BAE98854.1|/1.53967e-51/hypothetical protein [Arabidopsis thaliana]							4	0.69											3	0.51			3	0.53
Bra005207	GO:0016020//membrane;GO:0043231//intracellular membrane-bounded organelle	GO:0017111//nucleoside-triphosphatase activity;GO:0000166//nucleotide binding;GO:0008324//cation transmembrane transporter activity	GO:0051234//establishment of localization;GO:0030003//cellular cation homeostasis;GO:0009856//pollination;GO:0001709//cell fate determination;GO:0009555//pollen development;GO:0009267//cellular response to starvation	gi|297816648|ref|XP_002876207.1|/0/ATPDR9/PDR9 [Arabidopsis lyrata subsp. lyrata]			6	1			50	8.66			6	1.01			4	0.69			12	2.05			4	0.71
Bra005208	GO:0044464//cell part	GO:0017111//nucleoside-triphosphatase activity	GO:0051234//establishment of localization	gi|312282773|dbj|BAJ34252.1|/0/unnamed protein product [Thellungiella halophila]					2	0.35	9	1.56			2	0.34							6	1.02	2	0.35	16	2.83
Bra005211	GO:0009536//plastid	-	-	gi|46397070|sp|Q9ZUU2.2|U308_ARATH/1.05765e-49/RecName: Full=UPF0308 protein At2g37240, chloroplastic; Flags: Precursor	759	126.12	115	19.11	19	3.29	6	1.04	279	47.04	27	4.55	608	104.41	56	9.62	234	39.94	44	7.51	1107	195.66	24	4.24
Bra005219	GO:0043231//intracellular membrane-bounded organelle	-	-	gi|15228082|ref|NP_181245.1|/4.03752e-179/myosin heavy chain-related [Arabidopsis thaliana]	2	0.33	2	0.33			7	1.21	2	0.34	11	1.85			5	0.86	8	1.37	11	1.88			7	1.24
Bra005220	GO:0016020//membrane;GO:0031410//cytoplasmic vesicle	GO:0004871//signal transducer activity;GO:0004674//protein serine/threonine kinase activity;GO:0000166//nucleotide binding	-	gi|4371296|gb|AAD18154.1|/0/putative receptor-like protein kinase [Arabidopsis thaliana]	29	4.82	7	1.16			42	7.28	2	0.34	2	0.34	25	4.29			3	0.51	21	3.58	17	3	26	4.6
Bra005221	GO:0044424//intracellular part	GO:0016841//ammonia-lyase activity	GO:0009411//response to UV;GO:0006558//L-phenylalanine metabolic process;GO:0009414//response to water deprivation;GO:0048229//gametophyte development;GO:0009696//salicylic acid metabolic process;GO:0009808//lignin metabolic process	gi|85363078|gb|ABC69917.1|/0/phenylalanine ammonia-lyase [Brassica napus]	458	76.1	4	0.66	252	43.66	2	0.35	81	13.66			121	20.78			453	77.32	2	0.34	241	42.6
Bra005229	GO:0044464//cell part	GO:0008194//UDP-glycosyltransferase activity;GO:0016758//transferase activity, transferring hexosyl groups	-	gi|15228063|ref|NP_181234.1|/1.12878e-151/UDP-glucoronosyl/UDP-glucosyl transferase family protein [Arabidopsis thaliana]			2	0.33			39	6.76			67	11.3			3	0.52			32	5.46			79	13.96
Bra005235	GO:0043231//intracellular membrane-bounded organelle	-	-	gi|20197943|gb|AAM15322.1|/3.47004e-59/Expressed protein [Arabidopsis thaliana]			24	3.99	63	10.91	7	1.21					6	1.03	26	4.46	56	9.56	20	3.41	100	17.68	8	1.41
Bra005254	-	GO:0008233//peptidase activity	-	gi|297827153|ref|XP_002881459.1|/1.24488e-141/aspartyl protease family protein [Arabidopsis lyrata subsp. lyrata]					21	3.64	7	1.21			5	0.84									14	2.47	2	0.35
Bra005257	GO:0043231//intracellular membrane-bounded organelle	-	-	gi|297827147|ref|XP_002881456.1|/1.33124e-60/hypothetical protein ARALYDRAFT_902780 [Arabidopsis lyrata subsp. lyrata]	1092	181.45	108	17.95	609	105.5	12	2.08	377	63.57	37	6.24	1068	183.41	109	18.72	698	119.14	96	16.39	805	142.28	80	14.14
Bra005267	-	-	-	gi|297823457|ref|XP_002879611.1|/1.18891e-57/hypothetical protein ARALYDRAFT_482620 [Arabidopsis lyrata subsp. lyrata]					4	0.69	2	0.35									4	0.68
Bra005280	-	GO:0005524//ATP binding;GO:0004674//protein serine/threonine kinase activity;GO:0004672//protein kinase activity	GO:0006468//protein amino acid phosphorylation	gi|15227639|ref|NP_181176.1|/0/protein kinase, putative [Arabidopsis thaliana]					2	0.35	9	1.56															2	0.35
Bra005281	GO:0016020//membrane	-	-	gi|75148783|sp|Q84WP5.1|U497A_ARATH/6.79867e-53/RecName: Full=UPF0497 membrane protein At2g36330	3	0.5	16	2.66			97	16.8	8	1.35	17	2.87	4	0.69	29	4.98	12	2.05	23	3.93	11	1.94	10	1.77
Bra005285	-	-	-	gi|297827109|ref|XP_002881437.1|/6.37064e-88/hypothetical protein ARALYDRAFT_482602 [Arabidopsis lyrata subsp. lyrata]	12	1.99			214	37.07	5	0.87	13	2.19			17	2.92			52	8.88	2	0.34	56	9.9
Bra005291	GO:0016020//membrane	-	GO:0045333//cellular respiration	gi|297823429|ref|XP_002879597.1|/2.11518e-67/hypothetical protein ARALYDRAFT_482594 [Arabidopsis lyrata subsp. lyrata]					2	0.35	81	14.03							3	0.52			9	1.54	4	0.71	7	1.24
Bra005297	-	GO:0016859//cis-trans isomerase activity	GO:0044267//cellular protein metabolic process	gi|14488065|gb|AAK63853.1|AF389280_1/7.16848e-39/At2g36130/F9C22.6 [Arabidopsis thaliana]	2	0.33					16	2.77	2	0.34	92	15.51			15	2.58			6	1.02			11	1.94
Bra005306	-	-	-	gi|16209720|gb|AAL14415.1|/3.1094e-43/At2g35880/F11F19.21 [Arabidopsis thaliana]			29	4.82			2	0.35			91	15.34	5	0.86	64	10.99	9	1.54	78	13.31	2	0.35	70	12.37
Bra005318	GO:0015630//microtubule cytoskeleton;GO:0044444//cytoplasmic part	GO:0015631//tubulin binding	GO:0000919//cell plate assembly	gi|297823359|ref|XP_002879562.1|/8.46595e-124/hypothetical protein ARALYDRAFT_482523 [Arabidopsis lyrata subsp. lyrata]	4	0.66	2	0.33	15	2.6	3	0.52			6	1.01					4	0.68	6	1.02	2	0.35	3	0.53
Bra005329	GO:0031224//intrinsic to membrane	GO:0005215//transporter activity	GO:0006810//transport	gi|118482846|gb|ABK93338.1|/2.80158e-31/unknown [Populus trichocarpa]	36	5.98					17	2.95					52	8.93			105	17.92			68	12.02
Bra005334	-	-	-	gi|145337073|ref|NP_176507.2|/1.38134e-36/unknown protein [Arabidopsis thaliana]					33	5.72	6	1.04	19	3.2							3	0.51
Bra005356	GO:0043231//intracellular membrane-bounded organelle	-	-	gi|13605587|gb|AAK32787.1|AF361619_1/3.32454e-89/At2g35260/T4C15.7 [Arabidopsis thaliana]	96	15.95	232	38.55	3	0.52	388	67.22	31	5.23	59	9.95	20	3.43	143	24.56	53	9.05	167	28.51	101	17.85	389	68.76
Bra005362	GO:0043231//intracellular membrane-bounded organelle	GO:0046914//transition metal ion binding;GO:0016279//protein-lysine N-methyltransferase activity;GO:0000166//nucleotide binding	GO:0006259//DNA metabolic process;GO:0009743//response to carbohydrate stimulus;GO:0006342//chromatin silencing;GO:0016571//histone methylation	gi|297823303|ref|XP_002879534.1|/3.21461e-171/hypothetical protein ARALYDRAFT_902613 [Arabidopsis lyrata subsp. lyrata]							5	0.87															8	1.41
Bra005363	-	-	-	gi|297826993|ref|XP_002881379.1|/4.83351e-136/hypothetical protein ARALYDRAFT_902611 [Arabidopsis lyrata subsp. lyrata]	6	1			11	1.91	3	0.52	2	0.34	3	0.51					3	0.51					2	0.35
Bra005366	GO:0043234//protein complex;GO:0043231//intracellular membrane-bounded organelle	GO:0032559	GO:0006546//glycine catabolic process	gi|15226907|ref|NP_181058.1|/1.06979e-98/pentatricopeptide (PPR) repeat-containing protein [Arabidopsis thaliana]	105	17.45	7	1.16	20	3.46	3	0.52	5	0.84	6	1.01	61	10.48			71	12.12	2	0.34	32	5.66	2	0.35
Bra005368	GO:0043234//protein complex	GO:0030528//transcription regulator activity;GO:0005488//binding	GO:0016049//cell growth;GO:0007015//actin filament organization;GO:0000904//cell morphogenesis involved in differentiation	gi|297826985|ref|XP_002881375.1|/0/GRL/NAP1 [Arabidopsis lyrata subsp. lyrata]	28	4.65			66	11.43	5	0.87	19	3.2			18	3.09			32	5.46	6	1.02	72	12.73
Bra005370	GO:0016020//membrane	GO:0046873//metal ion transmembrane transporter activity	GO:0034220//ion transmembrane transport;GO:0030001//metal ion transport;GO:0048229//gametophyte development	gi|145336292|ref|NP_174397.2|/1.75676e-160/KUP10; potassium ion transmembrane transporter [Arabidopsis thaliana]	5	0.83			9	1.56	10	1.73	5	0.84	2	0.34	2	0.34			2	0.34					4	0.71
Bra005373	-	-	-	gi|297823295|ref|XP_002879530.1|/4.09324e-73/UTP--glucose-1-phosphate uridylyltransferase family protein [Arabidopsis lyrata subsp. lyrata]			23	3.82	2	0.35	2	0.35			44	7.42			12	2.06			9	1.54			12	2.12
Bra005376	-	GO:0016757//transferase activity, transferring glycosyl groups	-	gi|15226871|ref|NP_181043.1|/9.6536e-111/SETH1; phosphatidylinositol N-acetylglucosaminyltransferase/ transferase [Arabidopsis thaliana]							15	2.6			8	1.35			4	0.69			2	0.34
Bra005395	GO:0032991//macromolecular complex;GO:0015630//microtubule cytoskeleton	GO:0017111//nucleoside-triphosphatase activity;GO:0032561	GO:0043623//cellular protein complex assembly;GO:0009207;GO:0007017//microtubule-based process	gi|297826947|ref|XP_002881356.1|/8.5273e-107/beta-tubulin R2242-rice [Arabidopsis lyrata subsp. lyrata]	4	0.66					5	0.87			4	0.67	3	0.52	2	0.34							2	0.35
Bra005402	GO:0031224//intrinsic to membrane	GO:0017111//nucleoside-triphosphatase activity;GO:0015405;GO:0032559	GO:0055085//transmembrane transport;GO:0009207	gi|171854661|dbj|BAG16520.1|/0/putative multidrug resistance-associated protein [Capsicum chinense]	2	0.33	16	2.66	10	1.73	122	21.13			27	4.55	2	0.34	24	4.12	5	0.85	41	7			60	10.61
Bra005404	-	-	-	gi|3128206|gb|AAC26686.1|/0/unknown protein [Arabidopsis thaliana]	67	11.13	26	4.32	36	6.24	8	1.39	216	36.42	14	2.36	387	66.46	28	4.81	149	25.43	18	3.07	163	28.81	10	1.77
Bra005405	GO:0043231//intracellular membrane-bounded organelle	-	-	gi|85541253|gb|ABC70867.1|/4.00765e-145/mTERF-like protein [Brassica napus]	30	4.98	595	98.87	6	1.04	202	34.99	35	5.9	1130	190.53	33	5.67	430	73.84	40	6.83	292	49.84	17	3	918	162.26
Bra005414	-	GO:0017111//nucleoside-triphosphatase activity;GO:0000166//nucleotide binding	-	gi|297823241|ref|XP_002879503.1|/5.39126e-143/hypothetical protein ARALYDRAFT_482419 [Arabidopsis lyrata subsp. lyrata]	4	0.66	145	24.09	17	2.95	402	69.64	3	0.51	48	8.09	19	3.26	282	48.43	15	2.56	184	31.41	7	1.24	130	22.98
Bra005419	GO:0031224//intrinsic to membrane;GO:0031410//cytoplasmic vesicle	-	-	gi|297826915|ref|XP_002881340.1|/1.9975e-96/hypothetical protein ARALYDRAFT_902536 [Arabidopsis lyrata subsp. lyrata]	16	2.66			135	23.39	19	3.29	3	0.51			18	3.09	6	1.03	78	13.31	3	0.51	21	3.71	4	0.71
Bra005420	GO:0031410//cytoplasmic vesicle	GO:0016717//oxidoreductase activity, acting on paired donors, with oxidation of a pair of donors resulting in the reduction of molecular oxygen to two molecules of water;GO:0005506//iron ion binding	GO:0006091//generation of precursor metabolites and energy	gi|297826913|ref|XP_002881339.1|/0/CYP710A1 [Arabidopsis lyrata subsp. lyrata]					2	0.35	5	0.87	4	0.67	2	0.34							2	0.34
Bra005423	GO:0031224//intrinsic to membrane;GO:0009521;GO:0009526//plastid envelope;GO:0009534//chloroplast thylakoid;GO:0009570//chloroplast stroma;GO:0005576//extracellular region	GO:0043169//cation binding;GO:0046906//tetrapyrrole binding	GO:0009746;GO:0006091//generation of precursor metabolites and energy;GO:0009639//response to red or far red light;GO:0006464//protein modification process	gi|109389998|gb|ABG29728.1|/1.43213e-100/chloroplast chlorophyll a/b binding protein [Brassica napus]	592	98.37	52	8.64	900	155.91	4	0.69	439	74.02	98	16.52	494	84.83	37	6.35	320	54.62	67	11.44	584	103.22	106	18.74
Bra005425	GO:0031224//intrinsic to membrane;GO:0009521;GO:0009526//plastid envelope;GO:0009534//chloroplast thylakoid;GO:0009570//chloroplast stroma;GO:0005576//extracellular region	GO:0043169//cation binding;GO:0046906//tetrapyrrole binding	GO:0009746;GO:0006091//generation of precursor metabolites and energy;GO:0009639//response to red or far red light;GO:0006464//protein modification process	gi|18266039|gb|AAL67432.1|AF458406_1/5.13513e-152/chlorophyll a/b binding protein [Brassica oleracea]	1775	294.94	8	1.33	367	63.58	6	1.04	247	41.65			3245	557.26	4	0.69	4856	828.88	16	2.73	11575	2045.89	15	2.65
Bra005432	GO:0044464//cell part	GO:0015291//secondary active transmembrane transporter activity	GO:0015893//drug transport	gi|240254581|ref|NP_180983.4|/5.95778e-93/antiporter/ drug transporter/ transporter [Arabidopsis thaliana]							43	7.45											46	7.85			22	3.89
Bra005438	GO:0043231//intracellular membrane-bounded organelle	GO:0016741	GO:0006730//one-carbon metabolic process	gi|222424409|dbj|BAH20160.1|/0/AT2G34300 [Arabidopsis thaliana]	2	0.33	4	0.66	67	11.61	2	0.35	4	0.67	4	0.67	5	0.86	4	0.69	49	8.36	7	1.19	44	7.78
Bra005441	GO:0044464//cell part	GO:0008320//protein transmembrane transporter activity	GO:0006810//transport	gi|13605799|gb|AAK32885.1|AF367298_1/0/At2g34250/F13P17.9 [Arabidopsis thaliana]	9	1.5	6	1	20	3.46	54	9.35	31	5.23			11	1.89			15	2.56	6	1.02	36	6.36
Bra005445	GO:0016020//membrane	GO:0005215//transporter activity	GO:0006810//transport;GO:0055085//transmembrane transport	gi|188509968|gb|ACD56652.1|/0/putative permease [Gossypioides kirkii]					2	0.35	20	3.46									2	0.34	8	1.37	2	0.35
Bra005464	GO:0043231//intracellular membrane-bounded organelle	GO:0003677//DNA binding	GO:0009725//response to hormone stimulus;GO:0010073//meristem maintenance;GO:0006351//transcription, DNA-dependent;GO:0008283//cell proliferation;GO:0009793//embryo development ending in seed dormancy	gi|2253582|gb|AAC69146.1|/9.47191e-105/putative homeodomain transcription factor [Arabidopsis thaliana]							98	16.98
Bra005471	-	-	-	gi|297823179|ref|XP_002879472.1|/1.03253e-11/hypothetical protein ARALYDRAFT_902461 [Arabidopsis lyrata subsp. lyrata]							14	2.43							2	0.34
Bra005488	GO:0005618//cell wall	GO:0004180//carboxypeptidase activity	-	gi|297826807|ref|XP_002881286.1|/7.59794e-121/hypothetical protein ARALYDRAFT_482299 [Arabidopsis lyrata subsp. lyrata]	9	1.5	7	1.16	43	7.45	8	1.39	9	1.52	4	0.67			2	0.34	24	4.1	7	1.19	48	8.48	8	1.41
Bra005489	-	-	-	gi|297823147|ref|XP_002879456.1|/1.55559e-31/hypothetical protein ARALYDRAFT_902425 [Arabidopsis lyrata subsp. lyrata]	2	0.33	2	0.33	6	1.04	9	1.56											2	0.34	2	0.35	3	0.53
Bra005491	-	-	-	gi|2459431|gb|AAB80666.1|/1.06673e-99/unknown protein [Arabidopsis thaliana]			8	1.33			62	10.74							3	0.52	2	0.34	48	8.19			15	2.65
Bra005496	-	GO:0003676//nucleic acid binding	-	gi|297823133|ref|XP_002879449.1|/5.65625e-96/hypothetical protein ARALYDRAFT_482284 [Arabidopsis lyrata subsp. lyrata]	7	1.16	26	4.32	9	1.56	16	2.77	27	4.55	64	10.79	8	1.37	50	8.59	10	1.71	33	5.63	4	0.71	83	14.67
Bra005501	GO:0009941//chloroplast envelope;GO:0042598//vesicular fraction;GO:0016020//membrane	GO:0046872//metal ion binding;GO:0016705//oxidoreductase activity, acting on paired donors, with incorporation or reduction of molecular oxygen;GO:0016702//oxidoreductase activity, acting on single donors with incorporation of molecular oxygen, incorporation of two atoms of oxygen;GO:0004497//monooxygenase activity	GO:0051707//response to other organism;GO:0044249//cellular biosynthetic process;GO:0006631//fatty acid metabolic process;GO:0009725//response to hormone stimulus;GO:0008610//lipid biosynthetic process;GO:0009414//response to water deprivation;GO:0006970//response to osmotic stress	gi|196122106|gb|ACG69528.1|/3.34233e-79/caleosin CLO3-2 [Brassica napus]	440	73.11	6	1	546	94.59	3	0.52	218	36.76	9	1.52	623	106.99	14	2.4	845	144.23	6	1.02	787	139.1	18	3.18
Bra005502	-	-	-	gi|219291116|gb|ACL13991.1|/6.34536e-118/At2g33360 [Arabidopsis thaliana]			17	2.82	4	0.69	3	0.52			11	1.85			22	3.78	2	0.34	20	3.41	3	0.53	2	0.35
Bra005506	-	-	-	gi|297826785|ref|XP_002881275.1|/0/C2 domain-containing protein [Arabidopsis lyrata subsp. lyrata]							12	2.08											5	0.85			2	0.35
Bra005512	GO:0044464//cell part	-	GO:0015837//amine transport	gi|15225823|ref|NP_180884.1|/0/tryptophan/tyrosine permease family protein [Arabidopsis thaliana]					15	2.6	2	0.35
Bra005522	GO:0031981//nuclear lumen;GO:0009536//plastid;GO:0042579//microbody;GO:0031090//organelle membrane	GO:0016408	GO:0009694//jasmonic acid metabolic process;GO:0009062//fatty acid catabolic process;GO:0009657//plastid organization;GO:0009738//abscisic acid mediated signaling pathway;GO:0006950//response to stress	gi|1066163|emb|CAA63598.1|/7.32506e-114/glyoxysomal beta-ketoacyl-thiolase [Brassica napus]	149	24.76	16	2.66	2130	368.99	7	1.21	721	121.57	101	17.03	425	72.99	57	9.79	165	28.16	16	2.73	271	47.9	3	0.53
Bra005541	GO:0043231//intracellular membrane-bounded organelle;GO:0031461//cullin-RING ubiquitin ligase complex	GO:0046872//metal ion binding;GO:0005515//protein binding;GO:0019787//small conjugating protein ligase activity	GO:0009646//response to absence of light;GO:0009648//photoperiodism;GO:0010118//stomatal movement;GO:0006259//DNA metabolic process;GO:0032446//protein modification by small protein conjugation;GO:0009812//flavonoid metabolic process;GO:0009639//response to red or far red light	gi|15225760|ref|NP_180854.1|/2.32892e-168/COP1 (CONSTITUTIVE PHOTOMORPHOGENIC 1); protein binding / ubiquitin-protein ligase [Arabidopsis thaliana]	8	1.33	177	29.41	5	0.87	2	0.35			39	6.58	11	1.89	223	38.3	5	0.85	93	15.87	4	0.71	58	10.25
Bra005546	GO:0043231//intracellular membrane-bounded organelle;GO:0016020//membrane;GO:0031410//cytoplasmic vesicle	GO:0016862//intramolecular oxidoreductase activity, interconverting keto- and enol-groups;GO:0015036//disulfide oxidoreductase activity	GO:0018904;GO:0033554//cellular response to stress;GO:0019725//cellular homeostasis	gi|297826739|ref|XP_002881252.1|/1.64214e-47/hypothetical protein ARALYDRAFT_482234 [Arabidopsis lyrata subsp. lyrata]	71	11.8	2	0.33	61	10.57	7	1.21	79	13.32	11	1.85	123	21.12	11	1.89	99	16.9	9	1.54	126	22.27	14	2.47
Bra005548	-	-	-	gi|19310486|gb|AAL84977.1|/1.31588e-32/AT5g13970/MAC12_6 [Arabidopsis thaliana]							97	16.8	2	0.34
Bra005551	GO:0044464//cell part	GO:0016798//hydrolase activity, acting on glycosyl bonds;GO:0043167//ion binding	GO:0044238//primary metabolic process;GO:0032502//developmental process	gi|30685472|ref|NP_180845.2|/1.27998e-93/BGLU33 (BETA GLUCOSIDASE 33); catalytic/ cation binding / hydrolase, hydrolyzing O-glycosyl compounds [Arabidopsis thaliana]	8	1.33	99	16.45	8	1.39	231	40.02	11	1.85	120	20.23	4	0.69	85	14.6	6	1.02	64	10.92	8	1.41	81	14.32
Bra005554	-	-	-	gi|30685481|ref|NP_180847.2|/3.83156e-31/meprin and TRAF homology domain-containing protein / MATH domain-containing protein [Arabidopsis thaliana]							9	1.56	5	0.84
Bra005565	GO:0043231//intracellular membrane-bounded organelle	GO:0005515//protein binding	GO:0000079//regulation of cyclin-dependent protein kinase activity	gi|18403054|ref|NP_565750.1|/4.90897e-26/KRP4; cyclin binding / cyclin-dependent protein kinase inhibitor [Arabidopsis thaliana]			2	0.33			5	0.87							7	1.2	2	0.34
Bra005566	GO:0044444//cytoplasmic part	-	GO:0006355//regulation of transcription, DNA-dependent;GO:0009791//post-embryonic development	gi|297823049|ref|XP_002879407.1|/5.72788e-164/WD-40 repeat family protein [Arabidopsis lyrata subsp. lyrata]	3	0.5	31	5.15	3	0.52	60	10.39			7	1.18	2	0.34	27	4.64			34	5.8	6	1.06	23	4.07
Bra005573	GO:0009536//plastid	GO:0004549//tRNA-specific ribonuclease activity	GO:0006399//tRNA metabolic process	gi|30685224|ref|NP_850186.1|/0/pentatricopeptide (PPR) repeat-containing protein [Arabidopsis thaliana]			107	17.78	3	0.52	46	7.97	5	0.84	140	23.61	16	2.75	261	44.82	7	1.19	160	27.31	14	2.47	150	26.51
Bra005575	-	-	-	gi|240254562|ref|NP_565741.4|/0/unknown protein [Arabidopsis thaliana]			5	0.83			5	0.87									2	0.34	12	2.05			6	1.06
Bra005576	GO:0044464//cell part	GO:0016772//transferase activity, transferring phosphorus-containing groups	-	gi|242060492|ref|XP_002451535.1|/3.32406e-85/hypothetical protein SORBIDRAFT_04g003380 [Sorghum bicolor]	4	0.66	72	11.96			26	4.5			36	6.07			43	7.38			27	4.61			36	6.36
Bra005584	-	-	-	gi|30679206|ref|NP_172019.3|/8.77186e-88/TraB family protein [Arabidopsis thaliana]			37	6.15			108	18.71			15	2.53			39	6.7			201	34.31	3	0.53	137	24.21
Bra005592	GO:0043231//intracellular membrane-bounded organelle	GO:0005488//binding;GO:0003824//catalytic activity	GO:0006259//DNA metabolic process;GO:0032446//protein modification by small protein conjugation;GO:0048878//chemical homeostasis;GO:0009887//organ morphogenesis;GO:0009755//hormone-mediated signaling pathway;GO:0006950//response to stress	gi|312282305|dbj|BAJ34018.1|/6.28598e-86/unnamed protein product [Thellungiella halophila]							3	0.52
Bra005598	GO:0031224//intrinsic to membrane;GO:0009528//plastid inner membrane	GO:0004175//endopeptidase activity	GO:0019538//protein metabolic process;GO:0009657//plastid organization	gi|297826691|ref|XP_002881228.1|/0/hypothetical protein ARALYDRAFT_482175 [Arabidopsis lyrata subsp. lyrata]	10	1.66	382	63.47			165	28.58	6	1.01	436	73.52	15	2.58	626	107.5	4	0.68	334	57.01	2	0.35	121	21.39
Bra005605	GO:0044424//intracellular part	-	-	gi|18403023|ref|NP_565747.1|/6.94053e-40/hydroxyproline-rich glycoprotein family protein [Arabidopsis thaliana]	8	1.33					2	0.35	2	0.34			7	1.2			2	0.34			5	0.88	2	0.35
Bra005609	-	GO:0003824//catalytic activity	-	gi|18402886|ref|NP_565738.1|/1.93433e-97/haloacid dehalogenase-like hydrolase family protein [Arabidopsis thaliana]	6	1	9	1.5			58	10.05	73	12.31	62	10.45	52	8.93	86	14.77	4	0.68	24	4.1			7	1.24
Bra005613	GO:0044424//intracellular part	-	GO:0010038//response to metal ion	gi|18402871|ref|NP_565736.1|/1.46066e-73/PUR ALPHA-1; nucleic acid binding [Arabidopsis thaliana]	39	6.48	2	0.33	276	47.81	48	8.32	54	9.11			83	14.25	13	2.23	58	9.9	15	2.56	85	15.02	7	1.24
Bra005614	GO:0043231//intracellular membrane-bounded organelle	GO:0000175//3'-5'-exoribonuclease activity;GO:0005488//binding	GO:0016070//RNA metabolic process	gi|297826665|ref|XP_002881215.1|/2.35888e-147/hypothetical protein ARALYDRAFT_902256 [Arabidopsis lyrata subsp. lyrata]	20	3.32			59	10.22	2	0.35	104	17.54	2	0.34	40	6.87	7	1.2	49	8.36	2	0.34	63	11.14	3	0.53
Bra005620	GO:0044464//cell part	GO:0016740//transferase activity	-	gi|240256282|ref|NP_196804.5|/2.50771e-63/ATGSL12 (glucan synthase-like 12); 1,3-beta-glucan synthase/ transferase, transferring glycosyl groups [Arabidopsis thaliana]	2	0.33					4	0.69	28	4.72	8	1.35	7	1.2			2	0.34	5	0.85	23	4.07	6	1.06
Bra005624	GO:0043234//protein complex;GO:0044464//cell part	GO:0035251//UDP-glucosyltransferase activity	GO:0006074	gi|297822947|ref|XP_002879356.1|/0/hypothetical protein ARALYDRAFT_482124 [Arabidopsis lyrata subsp. lyrata]	99	16.45	2	0.33			2	0.35	180	30.35	14	2.36	275	47.23	4	0.69	61	10.41	3	0.51	92	16.26
Bra005633	GO:0043231//intracellular membrane-bounded organelle	-	GO:0006865//amino acid transport;GO:0051181//cofactor transport	gi|18402856|ref|NP_565734.1|/0/integral membrane transporter family protein [Arabidopsis thaliana]	20	3.32	2	0.33			3	0.52									7	1.19			3	0.53
Bra005635	GO:0043231//intracellular membrane-bounded organelle;GO:0015935//small ribosomal subunit	GO:0005198//structural molecule activity	GO:0006970//response to osmotic stress;GO:0010467//gene expression;GO:0010038//response to metal ion	gi|297840031|ref|XP_002887897.1|/1.6448e-50/predicted protein [Arabidopsis lyrata subsp. lyrata]			18	2.99			2	0.35			15	2.53	3	0.52	17	2.92	2	0.34	4	0.68			64	11.31
Bra005639	GO:0044464//cell part	-	-	gi|15225141|ref|NP_180741.1|/0/ankyrin repeat family protein [Arabidopsis thaliana]	5	0.83			6	1.04	67	11.61	12	2.02	7	1.18					4	0.68	24	4.1	7	1.24	18	3.18
Bra005641	-	GO:0035251//UDP-glucosyltransferase activity	GO:0034614//cellular response to reactive oxygen species;GO:0009414//response to water deprivation;GO:0009850//auxin metabolic process;GO:0042538//hyperosmotic salinity response;GO:0009737//response to abscisic acid stimulus;GO:0009653//anatomical structure morphogenesis	gi|237682429|gb|ACR10263.1|/5.83574e-115/UDP-glucosyl transferase 74c1 [Brassica rapa subsp. pekinensis]	4	0.66	10	1.66	31	5.37	145	25.12					10	1.72	7	1.2	14	2.39	127	21.68	32	5.66	342	60.45
Bra005659	-	-	-	gi|238481174|ref|NP_001154687.1|/1.67453e-110/unknown protein [Arabidopsis thaliana]			3	0.5			30	5.2	3	0.51	12	2.02			8	1.37			10	1.71			4	0.71
Bra005661	GO:0016020//membrane;GO:0031410//cytoplasmic vesicle	GO:0004672//protein kinase activity;GO:0000166//nucleotide binding	GO:0008152//metabolic process	gi|297806013|ref|XP_002870890.1|/0/ATP binding protein [Arabidopsis lyrata subsp. lyrata]	29	4.82	5	0.83	3	0.52	4	0.69	35	5.9			21	3.61	4	0.69	23	3.93			19	3.36
Bra005662	-	GO:0016798//hydrolase activity, acting on glycosyl bonds;GO:0043167//ion binding	GO:0044238//primary metabolic process	gi|312282355|dbj|BAJ34043.1|/0/unnamed protein product [Thellungiella halophila]	14	2.33	40	6.65	6	1.04	2	0.35	9	1.52	33	5.56	18	3.09	70	12.02	9	1.54	7	1.19	7	1.24	51	9.01
Bra005663	GO:0009536//plastid	GO:0004672//protein kinase activity;GO:0032559	GO:0006464//protein modification process;GO:0010109//regulation of photosynthesis;GO:0048511//rhythmic process	gi|297810203|ref|XP_002872985.1|/3.1716e-147/hypothetical protein ARALYDRAFT_907955 [Arabidopsis lyrata subsp. lyrata]	4	0.66	20	3.32	21	3.64	356	61.67	9	1.52	23	3.88	11	1.89	22	3.78	7	1.19	43	7.34	2	0.35	162	28.63
Bra005668	GO:0009536//plastid	-	GO:0006952//defense response;GO:0010033//response to organic substance	gi|297810225|ref|XP_002872996.1|/1.82785e-71/hypothetical protein ARALYDRAFT_486891 [Arabidopsis lyrata subsp. lyrata]							159	27.54					5	0.86	2	0.34	7	1.19	62	10.58	3	0.53	99	17.5
Bra005670	GO:0043231//intracellular membrane-bounded organelle	GO:0016741	GO:0006730//one-carbon metabolic process	gi|297806037|ref|XP_002870902.1|/0/hypothetical protein ARALYDRAFT_486898 [Arabidopsis lyrata subsp. lyrata]							31	5.37			3	0.51							3	0.51			5	0.88
Bra005675	-	-	-	gi|18413698|ref|NP_568093.1|/0/unknown protein [Arabidopsis thaliana]	4	0.66	18	2.99	12	2.08	107	18.54	3	0.51	28	4.72	4	0.69	19	3.26	2	0.34	22	3.76	2	0.35	40	7.07
Bra005677	-	GO:0046872//metal ion binding	-	gi|312282781|dbj|BAJ34256.1|/2.0041e-58/unnamed protein product [Thellungiella halophila]	386	64.14	26	4.32			36	6.24	381	64.24	33	5.56	482	82.77	22	3.78	174	29.7	16	2.73	159	28.1	3	0.53
Bra005678	GO:0009526//plastid envelope	-	-	gi|297810239|ref|XP_002873003.1|/2.1131e-114/hypothetical protein ARALYDRAFT_907991 [Arabidopsis lyrata subsp. lyrata]			9	1.5			16	2.77	6	1.01	7	1.18	4	0.69	18	3.09			10	1.71			16	2.83
Bra005683	GO:0043231//intracellular membrane-bounded organelle	-	-	gi|62320358|dbj|BAD94740.1|/8.75655e-49/putative protein [Arabidopsis thaliana]	11	1.83	109	18.11			16	2.77	5	0.84	78	13.15	9	1.55	53	9.1	2	0.34	59	10.07	3	0.53	59	10.43
Bra005691	GO:0043231//intracellular membrane-bounded organelle	GO:0008192;GO:0016791//phosphatase activity	GO:0006259//DNA metabolic process;GO:0006397//mRNA processing	gi|79503150|ref|NP_195749.2|/1.1384e-152/mRNA guanylyltransferase/ phosphatase/ polynucleotide 5'-phosphatase/ protein tyrosine phosphatase/ protein tyrosine/serine/threonine phosphatase [Arabidopsis thaliana]	6	1	74	12.3	7	1.21	156	27.02			78	13.15	7	1.2	101	17.34	6	1.02	140	23.9	6	1.06	129	22.8
Bra005694	GO:0009526//plastid envelope	GO:0008194//UDP-glycosyltransferase activity	GO:0008610//lipid biosynthetic process;GO:0006664//glycolipid metabolic process;GO:0009267//cellular response to starvation	gi|297806109|ref|XP_002870938.1|/1.67243e-121/predicted protein [Arabidopsis lyrata subsp. lyrata]	5	0.83	3	0.5	11	1.91	16	2.77	6	1.01			4	0.69	5	0.86	20	3.41	9	1.54	27	4.77	15	2.65
Bra005696	-	GO:0030246//carbohydrate binding	-	gi|297810295|ref|XP_002873031.1|/6.15934e-128/legume lectin family protein [Arabidopsis lyrata subsp. lyrata]							91	15.76											41	7			53	9.37
Bra005706	GO:0044464//cell part	-	-	gi|297806131|ref|XP_002870949.1|/3.16099e-23/hypothetical protein ARALYDRAFT_486984 [Arabidopsis lyrata subsp. lyrata]	15	2.49			7	1.21	4	0.69	24	4.05	43	7.25	32	5.5	6	1.03	25	4.27	4	0.68	4	0.71	4	0.71
Bra005709	GO:0009534//chloroplast thylakoid	GO:0016701//oxidoreductase activity, acting on single donors with incorporation of molecular oxygen	GO:0019758;GO:0009642//response to light intensity	gi|312283293|dbj|BAJ34512.1|/1.45214e-30/unnamed protein product [Thellungiella halophila]	1783	296.27	297	49.35	614	106.37	17	2.95	1111	187.33	184	31.02	1010	173.45	264	45.34	1379	235.38	186	31.75	1137	200.97	77	13.61
Bra005710	-	-	-	gi|15241687|ref|NP_195833.1|/6.0679e-79/NDP1 (RANDOM POTATO CDNA CLONE); binding [Arabidopsis thaliana]	2	0.33	3	0.5			2	0.35	4	0.67	9	1.52			8	1.37			2	0.34	2	0.35	13	2.3
Bra005713	GO:0009536//plastid	-	GO:0009725//response to hormone stimulus;GO:0000902//cell morphogenesis;GO:0009827//plant-type cell wall modification;GO:0009639//response to red or far red light	gi|15241741|ref|NP_195846.1|/5.79118e-60/ATEXPA9 (ARABIDOPSIS THALIANA EXPANSIN A9) [Arabidopsis thaliana]					24	4.16	3	0.52	3	0.51			2	0.34			4	0.68			4	0.71
Bra005722	GO:0016020//membrane	GO:0016740//transferase activity	-	gi|297810333|ref|XP_002873050.1|/2.69441e-73/DIE2/ALG10 family [Arabidopsis lyrata subsp. lyrata]							4	0.69			5	0.84							4	0.68
Bra005733	GO:0005840//ribosome;GO:0015630//microtubule cytoskeleton;GO:0030312//external encapsulating structure;GO:0031981//nuclear lumen;GO:0012505//endomembrane system;GO:0016020//membrane	GO:0042623//ATPase activity, coupled;GO:0005515//protein binding;GO:0032559	GO:0010038//response to metal ion;GO:0009856//pollination;GO:0000904//cell morphogenesis involved in differentiation	gi|297810407|ref|XP_002873087.1|/0/hypothetical protein ARALYDRAFT_908201 [Arabidopsis lyrata subsp. lyrata]	40	6.65	9	1.5	347	60.11	5	0.87	81	13.66	7	1.18	145	24.9	8	1.37	75	12.8	14	2.39	133	23.51	2	0.35
Bra005735	GO:0009536//plastid;GO:0031090//organelle membrane;GO:0005576//extracellular region	GO:0019206//nucleoside kinase activity;GO:0004672//protein kinase activity;GO:0046914//transition metal ion binding	GO:0006166//purine ribonucleoside salvage;GO:0010038//response to metal ion;GO:0023052//signaling;GO:0034285	gi|15242717|ref|NP_195950.1|/1.7765e-101/ADK2 (ADENOSINE KINASE 2); adenosine kinase/ copper ion binding / kinase [Arabidopsis thaliana]			229	38.05			153	26.51	2	0.34	179	30.18			234	40.18			409	69.81			220	38.89
Bra005738	-	GO:0005488//binding	-	gi|297806269|ref|XP_002871018.1|/2.28589e-59/hypothetical protein ARALYDRAFT_908188 [Arabidopsis lyrata subsp. lyrata]	2	0.33	101	16.78	3	0.52	850	147.25					4	0.69	222	38.12	3	0.51	142	24.24	4	0.71
Bra005742	GO:0016020//membrane	GO:0030246//carbohydrate binding;GO:0004672//protein kinase activity;GO:0032559	GO:0006464//protein modification process	gi|15242646|ref|NP_195934.1|/0/lectin protein kinase family protein [Arabidopsis thaliana]	3	0.5	3	0.5			2	0.35	18	3.04	2	0.34	12	2.06			4	0.68			6	1.06	2	0.35
Bra005745	GO:0015935//small ribosomal subunit;GO:0031981//nuclear lumen	GO:0005198//structural molecule activity	GO:0010467//gene expression	gi|15242574|ref|NP_195916.1|/7.2242e-62/40S ribosomal protein S23 (RPS23B) [Arabidopsis thaliana]			4	0.66			3	0.52			3	0.51			5	0.86			19	3.24			28	4.95
Bra005748	-	GO:0019787//small conjugating protein ligase activity	GO:0032446//protein modification by small protein conjugation	gi|297806227|ref|XP_002870997.1|/0/ubiquitin-protein ligase 4 [Arabidopsis lyrata subsp. lyrata]			20	3.32	4	0.69	3	0.52			41	6.91			62	10.65			2	0.34			7	1.24
Bra005762	-	GO:0043169//cation binding	-	gi|297810411|ref|XP_002873089.1|/5.63664e-27/hypothetical protein ARALYDRAFT_908205 [Arabidopsis lyrata subsp. lyrata]	5	0.83			23	3.98	23	3.98	65	10.96			25	4.29	2	0.34	7	1.19	2	0.34	18	3.18	16	2.83
Bra005767	GO:0000139//Golgi membrane	GO:0005488//binding	GO:0009987//cellular process;GO:0050896//response to stimulus;GO:0006810//transport	gi|1370194|emb|CAA98174.1|/2.46372e-37/RAB8C [Lotus japonicus]	244	40.54	28	4.65	145	25.12	34	5.89	428	72.17	35	5.9	378	64.91	39	6.7	500	85.35	34	5.8	640	113.12	19	3.36
Bra005769	GO:0044464//cell part	GO:0015932//nucleobase, nucleoside, nucleotide and nucleic acid transmembrane transporter activity	GO:0015931//nucleobase, nucleoside, nucleotide and nucleic acid transport	gi|297810439|ref|XP_002873103.1|/0/permease, cytosine/purines, uracil, thiamine, allantoin family protein [Arabidopsis lyrata subsp. lyrata]	7	1.16	44	7.31			57	9.87	4	0.67	32	5.4	2	0.34	46	7.9	5	0.85	22	3.76	10	1.77	102	18.03
Bra005779	-	GO:0019187//beta-1,4-mannosyltransferase activity	GO:0009292//genetic transfer;GO:0051707//response to other organism	gi|312282725|dbj|BAJ34228.1|/3.2031e-114/unnamed protein product [Thellungiella halophila]	14	2.33	12	1.99	21	3.64	43	7.45	5	0.84	2	0.34	4	0.69	7	1.2	20	3.41	25	4.27	19	3.36	43	7.6
Bra005780	GO:0044464//cell part	GO:0008375//acetylglucosaminyltransferase activity	-	gi|297810461|ref|XP_002873114.1|/0/hypothetical protein ARALYDRAFT_487158 [Arabidopsis lyrata subsp. lyrata]							9	1.56
Bra005783	-	-	-	gi|226088515|dbj|BAH37010.1|/5.12809e-38/terminal flower1-like protein [Raphanus sativus]							2	0.35											2	0.34			3	0.53
Bra005795	GO:0043231//intracellular membrane-bounded organelle	GO:0003677//DNA binding;GO:0016853//isomerase activity	-	gi|9955568|emb|CAC05495.1|/6.79467e-75/DNA gyrase subunit B-like protein [Arabidopsis thaliana]	5	0.83	88	14.62	2	0.35	11	1.91	45	7.59	743	125.28	16	2.75	272	46.71	32	5.46	363	61.96	12	2.12	35	6.19
Bra005798	GO:0031981//nuclear lumen	GO:0003676//nucleic acid binding	-	gi|15237666|ref|NP_196048.1|/6.67741e-64/glycine-rich RNA-binding protein [Arabidopsis thaliana]							6	1.04	2	0.34									2	0.34			2	0.35
Bra005799	-	-	-	gi|297810519|ref|XP_002873143.1|/3.04926e-174/pectate lyase family protein [Arabidopsis lyrata subsp. lyrata]							12	2.08											4	0.68			2	0.35
Bra005805	GO:0043231//intracellular membrane-bounded organelle;GO:0044444//cytoplasmic part	GO:0005504//fatty acid binding	GO:0010876;GO:0009725//response to hormone stimulus;GO:0009314//response to radiation	gi|297810527|ref|XP_002873147.1|/2.85273e-105/kelch repeat-containing protein [Arabidopsis lyrata subsp. lyrata]	3	0.5	37	6.15	3	0.52	2	0.35	8	1.35	61	10.29	2	0.34	85	14.6	5	0.85	59	10.07	5	0.88	59	10.43
Bra005809	GO:0009941//chloroplast envelope;GO:0031224//intrinsic to membrane	GO:0016301//kinase activity	GO:0006644//phospholipid metabolic process;GO:0006796//phosphate metabolic process;GO:0042360//vitamin E metabolic process	gi|297806427|ref|XP_002871097.1|/5.39776e-19/hypothetical protein ARALYDRAFT_325092 [Arabidopsis lyrata subsp. lyrata]	61	10.14	2	0.33	123	21.31	5	0.87	82	13.83	4	0.67	113	19.41	2	0.34	45	7.68	4	0.68	101	17.85
Bra005816	GO:0043231//intracellular membrane-bounded organelle	-	-	gi|255560331|ref|XP_002521182.1|/1.81448e-27/amino acid binding protein, putative [Ricinus communis]	4	0.66	58	9.64			28	4.85	6	1.01	78	13.15			89	15.28	3	0.51	46	7.85	5	0.88	57	10.07
Bra005818	GO:0043231//intracellular membrane-bounded organelle	GO:0003676//nucleic acid binding;GO:0001071//nucleic acid binding transcription factor activity	GO:0006351//transcription, DNA-dependent	gi|297810569|ref|XP_002873168.1|/1.20026e-53/hypothetical protein ARALYDRAFT_908364 [Arabidopsis lyrata subsp. lyrata]	2	0.33	6	1	4	0.69	20	3.46	8	1.35	31	5.23	6	1.03	8	1.37	2	0.34	14	2.39			10	1.77
Bra005824	GO:0042579//microbody	GO:0046872//metal ion binding;GO:0004672//protein kinase activity;GO:0032559	GO:0006464//protein modification process	gi|297810579|ref|XP_002873173.1|/0/calcium-dependent protein kinase isoform ak1 [Arabidopsis lyrata subsp. lyrata]	2	0.33	3	0.5			7	1.21	15	2.53			2	0.34			2	0.34	10	1.71			10	1.77
Bra005826	-	-	GO:0050896//response to stimulus	gi|293337600|gb|ADE43088.1|/3.42554e-71/restricted tev movement 2 [Arabidopsis thaliana]	5	0.83	2	0.33	15	2.6	3	0.52	2	0.34	2	0.34	2	0.34			16	2.73	2	0.34	18	3.18	2	0.35
Bra005827	GO:0009536//plastid	GO:0003676//nucleic acid binding;GO:0016616//oxidoreductase activity, acting on the CH-OH group of donors, NAD or NADP as acceptor	GO:0006787;GO:0044257//cellular protein catabolic process	gi|297806477|ref|XP_002871122.1|/3.73358e-82/short-chain dehydrogenase/reductase family protein [Arabidopsis lyrata subsp. lyrata]	12	1.99	8	1.33			4	0.69	4	0.67	4	0.67	5	0.86	8	1.37	8	1.37	11	1.88			3	0.53
Bra005828	GO:0031224//intrinsic to membrane	GO:0042625//ATPase activity, coupled to transmembrane movement of ions;GO:0046872//metal ion binding;GO:0005548//phospholipid transporter activity;GO:0032559	GO:0009206;GO:0006869//lipid transport	gi|297806481|ref|XP_002871124.1|/0/hypothetical protein ARALYDRAFT_908384 [Arabidopsis lyrata subsp. lyrata]	50	8.31	35	5.82	52	9.01	7	1.21	47	7.92	19	3.2	65	11.16	10	1.72	55	9.39	25	4.27	69	12.2	9	1.59
Bra005836	-	GO:0019787//small conjugating protein ligase activity	GO:0019941//modification-dependent protein catabolic process;GO:0032446//protein modification by small protein conjugation	gi|18414783|ref|NP_568148.1|/5.1885e-90/UBC22 (ubiquitin-conjugating enzyme 22); ubiquitin-protein ligase [Arabidopsis thaliana]	15	2.49	50	8.31	8	1.39	32	5.54	13	2.19			17	2.92	44	7.56	13	2.22	95	16.22
Bra005845	GO:0043231//intracellular membrane-bounded organelle;GO:0016020//membrane	GO:0016759//cellulose synthase activity;GO:0046872//metal ion binding	GO:0009250//glucan biosynthetic process;GO:0009832//plant-type cell wall biogenesis;GO:0006950//response to stress	gi|241740113|gb|ACS68192.1|/0/cellulose synthase 3.1 catalytic subunit [Brassica napus]			69	11.47			4	0.69			219	36.93			268	46.02			45	7.68			159	28.1
Bra005851	GO:0005746//mitochondrial respiratory chain	GO:0015078//hydrogen ion transmembrane transporter activity;GO:0003824//catalytic activity	GO:0051234//establishment of localization;GO:0006091//generation of precursor metabolites and energy	gi|10176749|dbj|BAB09980.1|/8.19917e-27/ubiquinol-cytochrome C reductase complex ubiquinone-binding protein [Arabidopsis thaliana]							5	0.87
Bra005853	GO:0043231//intracellular membrane-bounded organelle	GO:0004871//signal transducer activity;GO:0019840//isoprenoid binding	GO:0009755//hormone-mediated signaling pathway	gi|75171431|sp|Q9FLB1.1|PYL5_ARATH/2.5633e-106/RecName: Full=Abscisic acid receptor PYL5; AltName: Full=ABI1-binding protein 3; AltName: Full=PYR1-like protein 5; AltName: Full=Regulatory components of ABA receptor 8							2	0.35	3	0.51
Bra005857	GO:0043234//protein complex	GO:0005488//binding	GO:0019941//modification-dependent protein catabolic process	gi|15239171|ref|NP_196175.1|/2.2813e-132/EMB2771 (EMBRYO DEFECTIVE 2771); ubiquitin-protein ligase [Arabidopsis thaliana]			2	0.33	6	1.04	4	0.69			6	1.01			3	0.52	2	0.34	14	2.39	4	0.71	2	0.35
Bra005863	-	GO:0016709//oxidoreductase activity, acting on paired donors, with incorporation or reduction of molecular oxygen, NADH or NADPH as one donor, and incorporation of one atom of oxygen;GO:0005506//iron ion binding	GO:0009411//response to UV;GO:0010208//pollen wall assembly;GO:0016129;GO:0048878//chemical homeostasis;GO:0000902//cell morphogenesis;GO:0009908//flower development	gi|312282439|dbj|BAJ34085.1|/8.87501e-72/unnamed protein product [Thellungiella halophila]							25	4.33			5	0.84							2	0.34			6	1.06
Bra005864	GO:0043234//protein complex;GO:0009536//plastid	GO:0016833//oxo-acid-lyase activity	GO:0009725//response to hormone stimulus;GO:0009850//auxin metabolic process;GO:0006568//tryptophan metabolic process;GO:0048527//lateral root development;GO:0006950//response to stress	gi|297810675|ref|XP_002873221.1|/0/hypothetical protein ARALYDRAFT_487374 [Arabidopsis lyrata subsp. lyrata]	4	0.66	6	1	2	0.35	4	0.69	4	0.67	25	4.22			9	1.55	7	1.19	31	5.29			37	6.54
Bra005866	GO:0042598//vesicular fraction;GO:0044444//cytoplasmic part	-	GO:0016044//cellular membrane organization;GO:0015031//protein transport	gi|297810679|ref|XP_002873223.1|/3.43096e-36/T-snare sed 5 [Arabidopsis lyrata subsp. lyrata]			2	0.33	2	0.35	18	3.12			6	1.01							4	0.68			2	0.35
Bra005875	-	GO:0005488//binding	GO:0044267//cellular protein metabolic process	gi|15239928|ref|NP_196229.1|/3.88789e-102/DNAJ heat shock N-terminal domain-containing protein / cell division protein-related [Arabidopsis thaliana]	4	0.66	46	7.64			6	1.04	4	0.67	72	12.14			49	8.41	5	0.85	23	3.93			27	4.77
Bra005888	-	-	GO:0009628//response to abiotic stimulus	gi|297806651|ref|XP_002871209.1|/2.59257e-28/hypothetical protein ARALYDRAFT_487435 [Arabidopsis lyrata subsp. lyrata]					70	12.13	3	0.52			2	0.34					37	6.32	6	1.02	18	3.18	2	0.35
Bra005900	-	GO:0019783//small conjugating protein-specific protease activity;GO:0016790//thiolester hydrolase activity	GO:0019941//modification-dependent protein catabolic process	gi|312282613|dbj|BAJ34172.1|/2.71875e-101/unnamed protein product [Thellungiella halophila]			9	1.5			17	2.95	2	0.34	18	3.04	5	0.86	25	4.29	4	0.68	11	1.88	3	0.53	23	4.07
Bra005906	-	-	GO:0009664//plant-type cell wall organization;GO:0009832//plant-type cell wall biogenesis;GO:0009250//glucan biosynthetic process	gi|297806689|ref|XP_002871228.1|/0/hypothetical protein ARALYDRAFT_487481 [Arabidopsis lyrata subsp. lyrata]	17	2.82					8	1.39	12	2.02			14	2.4			28	4.78			24	4.24	3	0.53
Bra005909	-	-	-	gi|297788311|ref|XP_002862284.1|/9.10548e-12/predicted protein [Arabidopsis lyrata subsp. lyrata]							31	5.37											5	0.85			4	0.71
Bra005915	-	-	-	gi|9759541|dbj|BAB11143.1|/0/anthranilate phosphoribosyltransferase-like protein [Arabidopsis thaliana]			16	2.66	8	1.39	94	16.28			15	2.53			23	3.95			20	3.41	2	0.35	30	5.3
Bra005925	GO:0005771//multivesicular body	GO:0008289//lipid binding;GO:0046983//protein dimerization activity	GO:0019538//protein metabolic process;GO:0006810//transport;GO:0009791//post-embryonic development	gi|30681754|ref|NP_196329.2|/1.08307e-169/SNX2b (SORTING NEXIN 2b); phosphoinositide binding / protein binding [Arabidopsis thaliana]			2	0.33	2	0.35	5	0.87			4	0.67	2	0.34	2	0.34
Bra005929	-	-	-	gi|297806753|ref|XP_002871260.1|/8.94296e-47/IQ-domain 24 [Arabidopsis lyrata subsp. lyrata]	289	48.02	3	0.5	331	57.34	4	0.69	112	18.88	2	0.34	137	23.53			313	53.43	7	1.19	520	91.91	3	0.53
Bra005931	GO:0016020//membrane	GO:0005543//phospholipid binding	GO:0008361//regulation of cell size;GO:0009415//response to water;GO:0033554//cellular response to stress;GO:0010941//regulation of cell death;GO:0006968//cellular defense response	gi|297806759|ref|XP_002871263.1|/3.99461e-69/hypothetical protein ARALYDRAFT_487555 [Arabidopsis lyrata subsp. lyrata]	196	32.57	2	0.33	50	8.66	4	0.69	119	20.06	7	1.18	145	24.9	2	0.34	191	32.6	5	0.85	129	22.8	2	0.35
Bra005951	-	-	-	gi|297810877|ref|XP_002873322.1|/8.20945e-55/hypothetical protein ARALYDRAFT_487608 [Arabidopsis lyrata subsp. lyrata]							9	1.56			3	0.51			3	0.52							5	0.88
Bra005953	-	-	-	gi|297806813|ref|XP_002871290.1|/6.48683e-62/hypothetical protein ARALYDRAFT_487610 [Arabidopsis lyrata subsp. lyrata]	4	0.66			8	1.39	4	0.69	48	8.09			65	11.16			15	2.56			39	6.89
Bra005958	GO:0005624//membrane fraction;GO:0016020//membrane;GO:0009536//plastid	GO:0005515//protein binding	GO:0009725//response to hormone stimulus;GO:0009605//response to external stimulus;GO:0016044//cellular membrane organization;GO:0009607//response to biotic stimulus;GO:0033205//cell cycle cytokinesis;GO:0006810//transport	gi|312282529|dbj|BAJ34130.1|/1.49236e-83/unnamed protein product [Thellungiella halophila]							2	0.35
Bra005962	-	-	GO:0006259//DNA metabolic process;GO:0009411//response to UV	gi|15241489|ref|NP_196419.1|/0/RPA70B (RPA70-KDA SUBUNIT B); DNA binding / nucleic acid binding [Arabidopsis thaliana]	28	4.65	58	9.64			15	2.6	26	4.38	7	1.18	13	2.23	47	8.07	32	5.46	151	25.77	18	3.18	18	3.18
Bra005964	GO:0009534//chloroplast thylakoid	-	GO:0009628//response to abiotic stimulus	gi|297806839|ref|XP_002871303.1|/3.8535e-25/hypothetical protein ARALYDRAFT_487637 [Arabidopsis lyrata subsp. lyrata]	464	77.1	74	12.3	443	76.74	55	9.53	198	33.39	53	8.94	526	90.33	44	7.56	418	71.35	62	10.58	982	173.57	138	24.39
Bra005969	GO:0043231//intracellular membrane-bounded organelle	GO:0005488//binding;GO:0001071//nucleic acid binding transcription factor activity	GO:0006351//transcription, DNA-dependent;GO:0043401//steroid hormone mediated signaling pathway	gi|312283067|dbj|BAJ34399.1|/1.40207e-78/unnamed protein product [Thellungiella halophila]	4	0.66			7	1.21	2	0.35			8	1.35	6	1.03	5	0.86	9	1.54	24	4.1	2	0.35	5	0.88
Bra005979	GO:0044464//cell part	GO:0004180//carboxypeptidase activity	GO:0019538//protein metabolic process	gi|15241571|ref|NP_196443.1|/2.49838e-43/scpl35 (serine carboxypeptidase-like 35); serine-type carboxypeptidase [Arabidopsis thaliana]	25	4.15	8	1.33	2	0.35	7	1.21	117	19.73	8	1.35	61	10.48	5	0.86	7	1.19	3	0.51	36	6.36	2	0.35
Bra005981	GO:0043231//intracellular membrane-bounded organelle;GO:0030529//ribonucleoprotein complex	GO:0005488//binding	GO:0000087//M phase of mitotic cell cycle	gi|18401305|ref|NP_565633.1|/3.51631e-51/AGO4 (ARGONAUTE 4); nucleic acid binding [Arabidopsis thaliana]			17	2.82	171	29.62	18	3.12			8	1.35	12	2.06			140	23.9	45	7.68	154	27.22	23	4.07
Bra005988	GO:0005618//cell wall;GO:0005576//extracellular region	GO:0004553//hydrolase activity, hydrolyzing O-glycosyl compounds	GO:0009887//organ morphogenesis;GO:0009908//flower development	gi|15241601|ref|NP_196455.1|/2.69139e-148/AtAGAL1 (Arabidopsis thaliana ALPHA-GALACTOSIDASE 1); alpha-galactosidase/ catalytic/ hydrolase, hydrolyzing O-glycosyl compounds	29	4.82	34	5.65	5	0.87	80	13.86	63	10.62	105	17.7	16	2.75	83	14.25	7	1.19	76	12.97	192	33.94	81	14.32
Bra005992	GO:0009536//plastid	GO:0016731;GO:0051536//iron-sulfur cluster binding;GO:0016783//sulfurtransferase activity	GO:0006633//fatty acid biosynthetic process;GO:0006091//generation of precursor metabolites and energy	gi|18415808|ref|NP_568196.1|/3.96078e-81/lipoic acid synthase family protein [Arabidopsis thaliana]			32	5.32			5	0.87	4	0.67	61	10.29			31	5.32			28	4.78			23	4.07
Bra005994	-	-	-	gi|297810953|ref|XP_002873360.1|/1.94779e-156/hypothetical protein ARALYDRAFT_487684 [Arabidopsis lyrata subsp. lyrata]	3	0.5			4	0.69	6	1.04	3	0.51			2	0.34	3	0.52	5	0.85					2	0.35
Bra005997	-	GO:0001071//nucleic acid binding transcription factor activity	GO:0006351//transcription, DNA-dependent	gi|312282403|dbj|BAJ34067.1|/2.53431e-44/unnamed protein product [Thellungiella halophila]							24	4.16			4	0.67	8	1.37	5	0.86			2	0.34			5	0.88
Bra006004	-	-	-	gi|15242311|ref|NP_196473.1|/2.29325e-130/transducin family protein / WD-40 repeat family protein [Arabidopsis thaliana]			2	0.33	3	0.52	14	2.43	4	0.67	7	1.18							3	0.51	2	0.35	11	1.94
Bra006012	-	-	-	gi|297810981|ref|XP_002873374.1|/5.9183e-92/DDT domain-containing protein [Arabidopsis lyrata subsp. lyrata]	8	1.33	12	1.99			11	1.91			4	0.67	9	1.55	34	5.84			36	6.14			26	4.6
Bra006014	GO:0031981//nuclear lumen;GO:0005746//mitochondrial respiratory chain;GO:0000275//mitochondrial proton-transporting ATP synthase complex, catalytic core F(1);GO:0009526//plastid envelope	GO:0046914//transition metal ion binding;GO:0019829//cation-transporting ATPase activity;GO:0015078//hydrogen ion transmembrane transporter activity;GO:0032559;GO:0008187//poly-pyrimidine tract binding;GO:0015662//ATPase activity, coupled to transmembrane movement of ions, phosphorylative mechanism	GO:0015988//energy coupled proton transport, against electrochemical gradient;GO:0009207;GO:0010038//response to metal ion;GO:0015986//ATP synthesis coupled proton transport	gi|17939849|emb|CAC81058.1|/0/mitochondrial F1 ATP synthase beta subunit [Arabidopsis thaliana]	2	0.33	3	0.5			4	0.69							2	0.34	2	0.34			2	0.35
Bra006016	GO:0016021//integral to membrane	GO:0015171//amino acid transmembrane transporter activity	GO:0006865//amino acid transport	gi|41367038|emb|CAF22024.1|/1.27065e-161/amino acid permease [Brassica napus]	2	0.33	7	1.16			17	2.95							2	0.34	11	1.88	18	3.07	2	0.35	9	1.59
Bra006027	GO:0031090//organelle membrane;GO:0030312//external encapsulating structure;GO:0009536//plastid	GO:0005515//protein binding;GO:0016628//oxidoreductase activity, acting on the CH-CH group of donors, NAD or NADP as acceptor;GO:0032559	GO:0006970//response to osmotic stress;GO:0044267//cellular protein metabolic process;GO:0051707//response to other organism;GO:0010038//response to metal ion	gi|312283065|dbj|BAJ34398.1|/0/unnamed protein product [Thellungiella halophila]	16	2.66					3	0.52	29	4.89	4	0.67	28	4.81			13	2.22			27	4.77
Bra006029	GO:0009526//plastid envelope;GO:0009532//plastid stroma	GO:0046872//metal ion binding;GO:0016462//pyrophosphatase activity	GO:0006793//phosphorus metabolic process;GO:0006952//defense response;GO:0006970//response to osmotic stress;GO:0010038//response to metal ion	gi|15242465|ref|NP_196527.1|/1.04008e-92/AtPPa6 (Arabidopsis thaliana pyrophosphorylase 6); inorganic diphosphatase/ pyrophosphatase	22	3.66	665	110.5			203	35.17	6	1.01	327	55.14	8	1.37	542	93.08	9	1.54	507	86.54	10	1.77	373	65.93
Bra006035	-	-	-	gi|312281771|dbj|BAJ33751.1|/2.4407e-77/unnamed protein product [Thellungiella halophila]	25	4.15	59	9.8	79	13.69	177	30.66	112	18.88	215	36.25	36	6.18	37	6.35	33	5.63	124	21.17	46	8.13	122	21.56
Bra006043	GO:0044444//cytoplasmic part;GO:0016020//membrane	GO:0004672//protein kinase activity	GO:0009987//cellular process	gi|72255606|gb|AAZ66924.1|/0/117M18_5 [Brassica rapa]	2	0.33					2	0.35
Bra006052	GO:0030312//external encapsulating structure;GO:0009536//plastid	GO:0016836//hydro-lyase activity	GO:0044249//cellular biosynthetic process;GO:0008610//lipid biosynthetic process;GO:0006631//fatty acid metabolic process	gi|72255615|gb|AAZ66933.1|/8.40122e-53/117M18_14 [Brassica rapa]	10	1.66					5	0.87	27	4.55			3	0.52			4	0.68			10	1.77
Bra006059	GO:0044464//cell part	GO:0015291//secondary active transmembrane transporter activity	GO:0003006//developmental process involved in reproduction;GO:0006810//transport	gi|72255624|gb|AAZ66942.1|/1.08466e-98/117M18_23 [Brassica rapa]	2	0.33			5	0.87	37	6.41			5	0.84							74	12.63			97	17.14
Bra006060	-	-	-	-							122	21.13											2	0.34
Bra006064	GO:0031967;GO:0009536//plastid	GO:0015075//ion transmembrane transporter activity	GO:0006950//response to stress;GO:0006996//organelle organization	gi|7671454|emb|CAB89394.1|/2.78627e-122/putative protein [Arabidopsis thaliana]							9	1.56			2	0.34	3	0.52									12	2.12
Bra006073	GO:0043229//intracellular organelle	-	GO:0009987//cellular process	gi|297807103|ref|XP_002871435.1|/1.78815e-31/hypothetical protein ARALYDRAFT_487907 [Arabidopsis lyrata subsp. lyrata]	51	8.47			107	18.54	9	1.56	34	5.73	6	1.01	71	12.19	2	0.34	50	8.53	2	0.34	72	12.73
Bra006081	GO:0044464//cell part	GO:0046872//metal ion binding	-	gi|21593353|gb|AAM65302.1|/9.81883e-115/unknown [Arabidopsis thaliana]			14	2.33	125	21.65	9	1.56	3	0.51	11	1.85			5	0.86	14	2.39	5	0.85	9	1.59	8	1.41
Bra006082	-	-	-	gi|15238906|ref|NP_196656.1|/5.95718e-07/cylicin-related [Arabidopsis thaliana]			55	9.14	8	1.39	98	16.98	4	0.67	76	12.81			32	5.5	2	0.34	86	14.68	9	1.59	145	25.63
Bra006088	-	-	-	gi|15238947|ref|NP_196670.1|/6.16697e-72/serine-rich protein-related [Arabidopsis thaliana]	36	5.98					2	0.35	20	3.37			24	4.12			9	1.54			39	6.89
Bra006100	GO:0030119//AP-type membrane coat adaptor complex	GO:0022892;GO:0019901//protein kinase binding	GO:0015031//protein transport	gi|297807185|ref|XP_002871476.1|/3.13361e-144/adaptin family protein [Arabidopsis lyrata subsp. lyrata]	4	0.66			17	2.95	5	0.87	8	1.35	2	0.34	12	2.06			7	1.19			20	3.54	2	0.35
Bra006110	GO:0043231//intracellular membrane-bounded organelle	-	-	gi|238481247|ref|NP_001154709.1|/1.3405e-100/glycine-rich protein [Arabidopsis thaliana]	2	0.33			5	0.87	4	0.69	5	0.84							14	2.39			6	1.06
Bra006118	-	-	GO:0009914//hormone transport;GO:0048869	gi|7573393|emb|CAB87697.1|/5.12011e-137/putative protein [Arabidopsis thaliana]	3	0.5	12	1.99			9	1.56							4	0.69	8	1.37	1294	220.87			4	0.71
Bra006122	GO:0016020//membrane	GO:0004672//protein kinase activity;GO:0000166//nucleotide binding	-	gi|7573352|emb|CAB87658.1|/0/MAP3K delta-1 protein kinase [Arabidopsis thaliana]	10	1.66					2	0.35	23	3.88			5	0.86			2	0.34	2	0.34	9	1.59	5	0.88
Bra006123	GO:0043232;GO:0043231//intracellular membrane-bounded organelle	GO:0004722//protein serine/threonine phosphatase activity	GO:0006464//protein modification process;GO:0006796//phosphate metabolic process	gi|297811303|ref|XP_002873535.1|/6.83572e-132/NLI interacting factor family protein [Arabidopsis lyrata subsp. lyrata]	9	1.5	41	6.81	61	10.57	36	6.24	11	1.85	33	5.56	6	1.03	47	8.07	4	0.68	23	3.93	17	3	85	15.02
Bra006136	-	-	-	gi|7573365|emb|CAB87671.1|/8.6509e-142/putative protein [Arabidopsis thaliana]	2	0.33	23	3.82			100	17.32			36	6.07			29	4.98			49	8.36			104	18.38
Bra006140	GO:0043231//intracellular membrane-bounded organelle;GO:0016020//membrane	GO:0005216//ion channel activity	GO:0009612//response to mechanical stimulus;GO:0006810//transport	gi|297811331|ref|XP_002873549.1|/0/mechanosensitive ion channel domain-containing protein [Arabidopsis lyrata subsp. lyrata]			6	1	2	0.35	7	1.21	2	0.34	19	3.2			4	0.69			32	5.46	5	0.88	16	2.83
Bra006141	GO:0016020//membrane	-	-	gi|297811333|ref|XP_002873550.1|/0/hypothetical protein ARALYDRAFT_488055 [Arabidopsis lyrata subsp. lyrata]			26	4.32			66	11.43	2	0.34	20	3.37	6	1.03	38	6.53	2	0.34	9	1.54			10	1.77
Bra006152	GO:0032991//macromolecular complex;GO:0031966//mitochondrial membrane	-	GO:0042743//hydrogen peroxide metabolic process;GO:0009247//glycolipid biosynthetic process	gi|296083926|emb|CBI24314.3|/6.87406e-86/unnamed protein product [Vitis vinifera]			10	1.66			22	3.81							17	2.92			8	1.37
Bra006158	-	GO:0046872//metal ion binding	GO:0050794//regulation of cellular process	gi|297807283|ref|XP_002871525.1|/0/hypothetical protein ARALYDRAFT_488087 [Arabidopsis lyrata subsp. lyrata]	4	0.66					2	0.35	55	9.27			10	1.72			4	0.68	2	0.34	9	1.59
Bra006175	-	-	-	gi|297811421|ref|XP_002873594.1|/2.77356e-105/emsy N terminus domain-containing protein [Arabidopsis lyrata subsp. lyrata]							2	0.35			5	0.84			2	0.34			4	0.68
Bra006182	GO:0044436;GO:0009534//chloroplast thylakoid	GO:0016859//cis-trans isomerase activity;GO:0019901//protein kinase binding	GO:0043623//cellular protein complex assembly;GO:0044267//cellular protein metabolic process	gi|297811431|ref|XP_002873599.1|/1.64705e-55/hypothetical protein ARALYDRAFT_488128 [Arabidopsis lyrata subsp. lyrata]	13	2.16	370	61.48	6	1.04	445	77.09	6	1.01	243	40.97	8	1.37	413	70.92	15	2.56	293	50.01	9	1.59	548	96.86
Bra006184	-	GO:0004672//protein kinase activity;GO:0032559	GO:0042742//defense response to bacterium;GO:0006468//protein phosphorylation	gi|149939721|gb|ABR46067.1|/4.2548e-117/avrPphB susceptible 1 [Arabidopsis thaliana]			2	0.33			7	1.21	2	0.34
Bra006186	-	GO:0003676//nucleic acid binding;GO:0030528//transcription regulator activity;GO:0001071//nucleic acid binding transcription factor activity	GO:0010087//phloem or xylem histogenesis;GO:0032501//multicellular organismal process	gi|312282075|dbj|BAJ33903.1|/1.65482e-83/unnamed protein product [Thellungiella halophila]					9	1.56	2	0.35					2	0.34			2	0.34	3	0.51	7	1.24
Bra006193	GO:0016020//membrane;GO:0005798//Golgi-associated vesicle	GO:0005083//small GTPase regulator activity;GO:0005543//phospholipid binding	GO:0003002//regionalization;GO:0009887//organ morphogenesis;GO:0009987//cellular process;GO:0009725//response to hormone stimulus	gi|79512687|ref|NP_196834.3|/3.67387e-109/SFC (SCARFACE); ARF GTPase activator/ phosphoinositide binding [Arabidopsis thaliana]			5	0.83			45	7.8			2	0.34			12	2.06			7	1.19			12	2.12
Bra006194	GO:0009536//plastid	GO:0016881//acid-amino acid ligase activity	GO:0002831//regulation of response to biotic stimulus;GO:0009626//plant-type hypersensitive response;GO:0042742//defense response to bacterium;GO:0032787//monocarboxylic acid metabolic process;GO:0048878//chemical homeostasis;GO:0000902//cell morphogenesis;GO:0009755//hormone-mediated signaling pathway;GO:0009581	gi|15220661|ref|NP_173729.1|/0/auxin-responsive GH3 family protein [Arabidopsis thaliana]							13	2.25					4	0.69
Bra006197	GO:0009532//plastid stroma	GO:0016744	GO:0010038//response to metal ion;GO:0006007//glucose catabolic process	gi|7543909|emb|CAB87149.1|/1.50613e-90/transaldolase-like protein [Arabidopsis thaliana]					4	0.69	33	5.72	8	1.35	14	2.36	3	0.52			6	1.02	5	0.85	7	1.24
Bra006208	GO:0043234//protein complex;GO:0009528//plastid inner membrane	GO:0051003	GO:0006779//porphyrin biosynthetic process	gi|297811475|ref|XP_002873621.1|/0/hypothetical protein ARALYDRAFT_909315 [Arabidopsis lyrata subsp. lyrata]	216	35.89	4564	758.36	119	20.62	3122	540.84	40	6.74	2094	353.08	136	23.36	3503	601.57	138	23.56	3129	534.09	128	22.62	5463	965.59
Bra006212	-	-	GO:0009628//response to abiotic stimulus	gi|10177339|dbj|BAB10595.1|/4.31135e-48/transporter-like protein [Arabidopsis thaliana]			33	5.48			18	3.12	2	0.34	100	16.86	2	0.34	49	8.41			11	1.88			24	4.24
Bra006229	-	-	-	gi|297807423|ref|XP_002871595.1|/9.52465e-67/ANAC084 [Arabidopsis lyrata subsp. lyrata]	10	1.66					2	0.35	7	1.18			7	1.2			12	2.05	2	0.34	2	0.35
Bra006234	GO:0019866//organelle inner membrane;GO:0030312//external encapsulating structure;GO:0009536//plastid	-	GO:0006810//transport	gi|297811523|ref|XP_002873645.1|/5.66281e-112/mitochondrial phosphate transporter [Arabidopsis lyrata subsp. lyrata]	2	0.33	14	2.33	32	5.54	80	13.86			4	0.67			11	1.89			15	2.56	18	3.18	37	6.54
Bra006236	GO:0043231//intracellular membrane-bounded organelle	GO:0005488//binding;GO:0015036//disulfide oxidoreductase activity	GO:0006355//regulation of transcription, DNA-dependent;GO:0048449;GO:0019725//cellular homeostasis	gi|15241297|ref|NP_196911.1|/4.14325e-63/ROXY2; electron carrier/ protein disulfide oxidoreductase [Arabidopsis thaliana]					4	0.69	2	0.35	4	0.67							4	0.68
Bra006239	GO:0031090//organelle membrane;GO:0043231//intracellular membrane-bounded organelle	-	-	gi|312282435|dbj|BAJ34083.1|/4.34037e-122/unnamed protein product [Thellungiella halophila]	3	0.5	2	0.33	10	1.73	16	2.77	23	3.88			17	2.92			4	0.68			4	0.71
Bra006242	-	-	GO:0048513//organ development	gi|15241324|ref|NP_196921.1|/0/CHC1 [Arabidopsis thaliana]			15	2.49			3	0.52	3	0.51	27	4.55			16	2.75			14	2.39			6	1.06
Bra006248	GO:0043229//intracellular organelle;GO:0030529//ribonucleoprotein complex	GO:0003676//nucleic acid binding;GO:0005198//structural molecule activity	GO:0010467//gene expression	gi|11276604|pir||T48605/1.33871e-51/ribosomal protein S13-like protein F18O22.110 [imported] - Arabidopsis thaliana	12	1.99	1300	216.01	27	4.68	2	0.35	9	1.52	1718	289.68	18	3.09	1598	274.42	44	7.51	756	129.04	27	4.77	2688	475.1
Bra006264	-	-	-	gi|297807487|ref|XP_002871627.1|/8.30013e-25/hypothetical protein ARALYDRAFT_325939 [Arabidopsis lyrata subsp. lyrata]							2	0.35			7	1.18			5	0.86			8	1.37			7	1.24
Bra006276	GO:0043231//intracellular membrane-bounded organelle	-	GO:0006351//transcription, DNA-dependent	gi|297811635|ref|XP_002873701.1|/7.39972e-172/hypothetical protein ARALYDRAFT_488346 [Arabidopsis lyrata subsp. lyrata]	2	0.33	30	4.98	4	0.69	3	0.52			20	3.37	2	0.34	56	9.62	15	2.56	8	1.37
Bra006277	-	GO:0016791//phosphatase activity	-	gi|297807525|ref|XP_002871646.1|/8.62982e-58/acid phosphatase [Arabidopsis lyrata subsp. lyrata]	6	1	5	0.83			2	0.35	5	0.84			3	0.52			2	0.34	2	0.34	8	1.41	8	1.41
Bra006285	GO:0043231//intracellular membrane-bounded organelle	GO:0001071//nucleic acid binding transcription factor activity;GO:0003677//DNA binding	GO:0009725//response to hormone stimulus;GO:0010073//meristem maintenance;GO:0006351//transcription, DNA-dependent;GO:0003006//developmental process involved in reproduction;GO:0008283//cell proliferation	gi|225898917|dbj|BAH30589.1|/2.67828e-74/hypothetical protein [Arabidopsis thaliana]							6	1.04	3	0.51									56	9.56	5	0.88	4	0.71
Bra006299	-	-	-	gi|297807565|ref|XP_002871666.1|/2.16295e-162/hypothetical protein ARALYDRAFT_909515 [Arabidopsis lyrata subsp. lyrata]							6	1.04							2	0.34	2	0.34	7	1.19	3	0.53	10	1.77
Bra006300	-	-	-	gi|18417680|ref|NP_568315.1|/9.03747e-21/MUB2 (MEMBRANE-ANCHORED UBIQUITIN-FOLD PROTEIN 2) [Arabidopsis thaliana]	9	1.5	32	5.32	13	2.25	131	22.69	11	1.85	71	11.97	5	0.86	43	7.38	5	0.85	70	11.95	7	1.24	88	15.55
Bra006301	-	GO:0008194//UDP-glycosyltransferase activity	-	gi|147819296|emb|CAN68963.1|/0/hypothetical protein VITISV_019278 [Vitis vinifera]			3	0.5			38	6.58
Bra006304	GO:0044464//cell part	-	-	gi|297811691|ref|XP_002873729.1|/2.42752e-145/ankyrin repeat family protein [Arabidopsis lyrata subsp. lyrata]			2	0.33			8	1.39			23	3.88	2	0.34	2	0.34							7	1.24
Bra006338	GO:0044424//intracellular part	GO:0005515//protein binding;GO:0032559	GO:0044267//cellular protein metabolic process;GO:0010038//response to metal ion	gi|15081791|gb|AAK82550.1|/6.67981e-57/At1g09280/T12M4_1 [Arabidopsis thaliana]			63	10.47	4	0.69	2	0.35	4	0.67	46	7.76			71	12.19	4	0.68	116	19.8			26	4.6
Bra006341	GO:0009526//plastid envelope	GO:0005215//transporter activity	-	gi|2688830|gb|AAB88879.1|/1.9562e-115/putative sugar transporter [Prunus armeniaca]	2	0.33			4	0.69	2	0.35	9	1.52	16	2.7	2	0.34	2	0.34			2	0.34	6	1.06	6	1.06
Bra006354	GO:0009536//plastid	GO:0016863//intramolecular oxidoreductase activity, transposing C=C bonds	GO:0006779//porphyrin biosynthetic process;GO:0008299//isoprenoid biosynthetic process;GO:0009791//post-embryonic development	gi|1213442|gb|AAB67741.1|/9.91396e-38/isopentenyl pyrophosphate isomerase [Arabidopsis thaliana]	5	0.83			15	2.6	5	0.87	9	1.52			8	1.37			30	5.12			6	1.06
Bra006360	GO:0043231//intracellular membrane-bounded organelle;GO:0031224//intrinsic to membrane	GO:0003676//nucleic acid binding	GO:0001708//cell fate specification;GO:0009943//adaxial/abaxial axis specification;GO:0009653//anatomical structure morphogenesis;GO:0006810//transport;GO:0048437//floral organ development	gi|30725414|gb|AAP37729.1|/5.44588e-118/At5g16520 [Arabidopsis thaliana]			10018	1664.6			3216	557.13			9149	1542.64			3593	617.02	2	0.34	464	79.2			4696	830.02
Bra006364	GO:0009526//plastid envelope;GO:0009534//chloroplast thylakoid	-	-	gi|297811809|ref|XP_002873788.1|/7.06523e-35/predicted protein [Arabidopsis lyrata subsp. lyrata]			74	12.3			236	40.88			31	5.23	5	0.86	159	27.3	6	1.02	104	17.75			38	6.72
Bra006365	-	-	-	gi|30685968|ref|NP_197170.2|/0/PHD finger family protein [Arabidopsis thaliana]							2	0.35			33	5.56					2	0.34					2	0.35
Bra006383	-	-	-	gi|297811851|ref|XP_002873809.1|/1.97213e-23/predicted protein [Arabidopsis lyrata subsp. lyrata]							2	0.35			3	0.51											5	0.88
Bra006391	GO:0009536//plastid	GO:0004337//geranyltranstransferase activity	-	gi|297811867|ref|XP_002873817.1|/7.16579e-122/phytoene synthase [Arabidopsis lyrata subsp. lyrata]	13	2.16	197	32.73	109	18.88	242	41.92	5	0.84	64	10.79	7	1.2	96	16.49	88	15.02	29	4.95	61	10.78	12	2.12
Bra006395	GO:0016020//membrane;GO:0042995//cell projection	-	GO:0052386//cell wall thickening;GO:0006970//response to osmotic stress;GO:0008152//metabolic process;GO:0010038//response to metal ion;GO:0009267//cellular response to starvation;GO:0048229//gametophyte development	gi|12585448|sp|P57751.1|UGPA1_ARATH/2.69941e-66/RecName: Full=UTP--glucose-1-phosphate uridylyltransferase 1; AltName: Full=UDP-glucose pyrophosphorylase 1; Short=UDPGP 1; Short=UGPase 1	2	0.33					18	3.12					2	0.34			2	0.34	2	0.34			8	1.41
Bra006407	GO:0031224//intrinsic to membrane;GO:0009536//plastid	GO:0016759//cellulose synthase activity;GO:0046914//transition metal ion binding	GO:0010395;GO:0009250//glucan biosynthetic process;GO:0042545//cell wall modification;GO:0009832//plant-type cell wall biogenesis	gi|241740147|gb|ACS68197.1|/0/cellulose synthase 7.1 catalytic subunit [Brassica napus]			11	1.83	2	0.35	10	1.73			8	1.35			8	1.37	8	1.37	21	3.58	6	1.06	6	1.06
Bra006408	-	-	-	gi|297807765|ref|XP_002871766.1|/3.34357e-34/hypothetical protein ARALYDRAFT_488610 [Arabidopsis lyrata subsp. lyrata]	33	5.48			29	5.02	2	0.35	34	5.73	2	0.34	46	7.9			43	7.34			67	11.84
Bra006413	GO:0033177//proton-transporting two-sector ATPase complex, proton-transporting domain;GO:0009536//plastid	GO:0016790//thiolester hydrolase activity;GO:0015077//monovalent inorganic cation transmembrane transporter activity	GO:0019941//modification-dependent protein catabolic process;GO:0006754//ATP biosynthetic process;GO:0015988//energy coupled proton transport, against electrochemical gradient	gi|297807777|ref|XP_002871772.1|/3.17587e-27/hypothetical protein ARALYDRAFT_909754 [Arabidopsis lyrata subsp. lyrata]							3	0.52			2	0.34			3	0.52			2	0.34			3	0.53
Bra006415	-	GO:0046914//transition metal ion binding	GO:0009628//response to abiotic stimulus	gi|297811909|ref|XP_002873838.1|/6.75126e-110/hypothetical protein ARALYDRAFT_488627 [Arabidopsis lyrata subsp. lyrata]	3	0.5	26	4.32	7	1.21	81	14.03	9	1.52	48	8.09	10	1.72	109	18.72			26	4.44	2	0.35	85	15.02
Bra006424	GO:0043231//intracellular membrane-bounded organelle	GO:0005515//protein binding	GO:0044267//cellular protein metabolic process	gi|21554941|gb|AAM63735.1|/2.87021e-50/unknown [Arabidopsis thaliana]							94	16.28			2	0.34							3	0.51
Bra006429	GO:0009532//plastid stroma;GO:0009526//plastid envelope;GO:0042579//microbody;GO:0031090//organelle membrane;GO:0005576//extracellular region	GO:0016627//oxidoreductase activity, acting on the CH-CH group of donors;GO:0008172//S-methyltransferase activity;GO:0016620//oxidoreductase activity, acting on the aldehyde or oxo group of donors, NAD or NADP as acceptor;GO:0046914//transition metal ion binding	GO:0010208//pollen wall assembly;GO:0000097//sulfur amino acid biosynthetic process;GO:0010038//response to metal ion;GO:0006730//one-carbon metabolic process;GO:0006970//response to osmotic stress	gi|297807807|ref|XP_002871787.1|/0/cobalamin-independent methionine synthase [Arabidopsis lyrata subsp. lyrata]	187	31.07	9	1.5	6	1.04	23	3.98			7	1.18	79	13.57	7	1.2	25	4.27	51	8.71	21	3.71	13	2.3
Bra006439	GO:0044424//intracellular part	GO:0008135//translation factor activity, nucleic acid binding	GO:0006412//translation	gi|15238740|ref|NP_197312.1|/1.7843e-77/NCBP (NOVEL CAP-BINDING PROTEIN); RNA binding / translation initiation factor [Arabidopsis thaliana]	2	0.33					2	0.35	8	1.35			8	1.37			2	0.34	2	0.34	6	1.06	3	0.53
Bra006448	-	-	-	-			3	0.5	13	2.25	2	0.35			2	0.34			3	0.52	2	0.34	9	1.54			2	0.35
Bra006450	-	GO:0005515//protein binding;GO:0017111//nucleoside-triphosphatase activity	GO:0009856//pollination	gi|297812001|ref|XP_002873884.1|/4.25207e-82/predicted protein [Arabidopsis lyrata subsp. lyrata]	6	1	43	7.14			71	12.3	2	0.34	41	6.91			50	8.59	7	1.19	47	8.02	3	0.53	47	8.31
Bra006452	-	-	GO:0006952//defense response	gi|227438171|gb|ACP30575.1|/0/disease resistance protein [Brassica rapa subsp. pekinensis]			50	8.31			7	1.21			116	19.56			51	8.76			7	1.19
Bra006463	GO:0016020//membrane	GO:0004672//protein kinase activity;GO:0032559	GO:0006464//protein modification process	gi|297807871|ref|XP_002871819.1|/1.18539e-118/kinase family protein [Arabidopsis lyrata subsp. lyrata]	25	4.15	5	0.83			45	7.8			4	0.67	13	2.23			16	2.73	11	1.88	19	3.36
Bra006495	GO:0031227//intrinsic to endoplasmic reticulum membrane;GO:0044428//nuclear part	GO:0005488//binding;GO:0004721//phosphoprotein phosphatase activity	GO:0007165//signal transduction	gi|302810034|ref|XP_002986709.1|/2.95726e-75/hypothetical protein SELMODRAFT_182535 [Selaginella moellendorffii]	56	9.31	43	7.14	9	1.56	66	11.43	749	126.29	246	41.48	48	8.24	71	12.19	30	5.12	53	9.05	33	5.83	112	19.8
Bra006502	GO:0043231//intracellular membrane-bounded organelle	GO:0005488//binding	-	gi|297807995|ref|XP_002871881.1|/1.61856e-82/hypothetical protein ARALYDRAFT_488820 [Arabidopsis lyrata subsp. lyrata]	47	7.81	3	0.5	118	20.44	7	1.21	83	13.99	3	0.51	84	14.43			52	8.88			100	17.68
Bra006503	-	GO:0016859//cis-trans isomerase activity	-	gi|297812121|ref|XP_002873944.1|/4.51678e-21/hypothetical protein ARALYDRAFT_488823 [Arabidopsis lyrata subsp. lyrata]	9	1.5	4	0.66			139	24.08	4	0.67	64	10.79	3	0.52	3	0.52			45	7.68			48	8.48
Bra006504	-	GO:0046914//transition metal ion binding	-	gi|186524238|ref|NP_197443.3|/0/Ran GTPase binding / chromatin binding / zinc ion binding [Arabidopsis thaliana]					2	0.35	2	0.35
Bra006505	-	GO:0046872//metal ion binding	-	gi|297808001|ref|XP_002871884.1|/1.44059e-65/zinc finger family protein [Arabidopsis lyrata subsp. lyrata]	2	0.33			8	1.39	22	3.81			5	0.84			2	0.34	4	0.68	6	1.02			3	0.53
Bra006513	GO:0043231//intracellular membrane-bounded organelle	GO:0004175//endopeptidase activity	GO:0019538//protein metabolic process;GO:0006972//hyperosmotic response	gi|22531032|gb|AAM97020.1|/0/subtilisin-like protein [Arabidopsis thaliana]							56	9.7			15	2.53							9	1.54			9	1.59
Bra006516	GO:0019866//organelle inner membrane;GO:0009526//plastid envelope;GO:0031224//intrinsic to membrane;GO:0030312//external encapsulating structure	GO:0022857//transmembrane transporter activity	GO:0046907//intracellular transport	gi|297812157|ref|XP_002873962.1|/9.33021e-68/dicarboxylate/tricarboxylate carrier [Arabidopsis lyrata subsp. lyrata]					7	1.21	4	0.69	3	0.51			8	1.37			3	0.51	4	0.68			3	0.53
Bra006522	-	-	-	gi|297812167|ref|XP_002873967.1|/7.66945e-30/hypothetical protein ARALYDRAFT_910022 [Arabidopsis lyrata subsp. lyrata]	33	5.48	11	1.83	27	4.68	5	0.87	20	3.37			25	4.29	8	1.37	23	3.93	10	1.71	21	3.71	8	1.41
Bra006526	-	GO:0016747//transferase activity, transferring acyl groups other than amino-acyl groups	-	gi|297799016|ref|XP_002867392.1|/2.95565e-30/ATPAO5 [Arabidopsis lyrata subsp. lyrata]			10	1.66	2	0.35	3	0.52	4	0.67							4	0.68			2	0.35
Bra006527	GO:0031224//intrinsic to membrane;GO:0031410//cytoplasmic vesicle;GO:0043231//intracellular membrane-bounded organelle	-	GO:0008643//carbohydrate transport	gi|15241236|ref|NP_197498.1|/1.2373e-30/integral membrane family protein [Arabidopsis thaliana]	47	7.81	117	19.44	14	2.43	6	1.04	7	1.18	4	0.67	22	3.78	3	0.52	68	11.61	131	22.36			4	0.71
Bra006536	GO:0031410//cytoplasmic vesicle	GO:0004672//protein kinase activity;GO:0019899//enzyme binding;GO:0000166//nucleotide binding	-	gi|297808069|ref|XP_002871918.1|/8.3836e-162/kinase family protein [Arabidopsis lyrata subsp. lyrata]	75	12.46	17	2.82	232	40.19	8	1.39	86	14.5	14	2.36	107	18.38	8	1.37	62	10.58	18	3.07	115	20.33	12	2.12
Bra006538	GO:0005740//mitochondrial envelope;GO:0005618//cell wall	GO:0046914//transition metal ion binding;GO:0016653//oxidoreductase activity, acting on NADH or NADPH, heme protein as acceptor	GO:0006970//response to osmotic stress;GO:0008152//metabolic process	gi|297808075|ref|XP_002871921.1|/4.34608e-27/hypothetical protein ARALYDRAFT_910048 [Arabidopsis lyrata subsp. lyrata]			2	0.33			5	0.87											8	1.37
Bra006544	GO:0030529//ribonucleoprotein complex;GO:0031981//nuclear lumen	-	-	gi|297799776|ref|XP_002867772.1|/1.00233e-14/ribosomal protein L7Ae/L30e/S12e/Gadd45 family protein [Arabidopsis lyrata subsp. lyrata]	2	0.33	37	6.15			78	13.51	2	0.34	50	8.43	5	0.86	36	6.18	2	0.34	74	12.63			58	10.25
Bra006545	GO:0043234//protein complex	GO:0016251//general RNA polymerase II transcription factor activity	GO:0006355//regulation of transcription, DNA-dependent	gi|297812205|ref|XP_002873986.1|/0/hypothetical protein ARALYDRAFT_351112 [Arabidopsis lyrata subsp. lyrata]			9	1.5	2	0.35	25	4.33	3	0.51	12	2.02	3	0.52	15	2.58	3	0.51	12	2.05			10	1.77
Bra006547	-	-	-	gi|15241290|ref|NP_197519.1|/3.72969e-81/binding [Arabidopsis thaliana]							2	0.35							2	0.34
Bra006561	-	GO:0005515//protein binding;GO:0000166//nucleotide binding	GO:0048608//reproductive structure development;GO:0007275//multicellular organismal development;GO:0030029//actin filament-based process;GO:0040007//growth;GO:0051640//organelle localization	gi|297812229|ref|XP_002873998.1|/3.93132e-90/predicted protein [Arabidopsis lyrata subsp. lyrata]			101	16.78			183	31.7			56	9.44			75	12.88			100	17.07			55	9.72
Bra006566	-	-	-	gi|297812241|ref|XP_002874004.1|/6.47725e-50/hypothetical protein ARALYDRAFT_488961 [Arabidopsis lyrata subsp. lyrata]							15	2.6							2	0.34	2	0.34					9	1.59
Bra006579	-	-	-	gi|30688003|ref|NP_197584.2|/5.45886e-73/phosphoinositide phosphatase family protein [Arabidopsis thaliana]	3	0.5			13	2.25	2	0.35	9	1.52	3	0.51	2	0.34			3	0.51			4	0.71
Bra006581	GO:0031410//cytoplasmic vesicle	GO:0043167//ion binding;GO:0008422//beta-glucosidase activity	GO:0044238//primary metabolic process	gi|15242078|ref|NP_197587.1|/0/glycosyl hydrolase family 17 protein [Arabidopsis thaliana]							7	1.21
Bra006587	GO:0031410//cytoplasmic vesicle;GO:0005618//cell wall	GO:0015926//glucosidase activity	GO:0044238//primary metabolic process	gi|297812281|ref|XP_002874024.1|/1.17862e-69/glycosyl hydrolase family 3 protein [Arabidopsis lyrata subsp. lyrata]	3	0.5	5	0.83			3	0.52			2	0.34	2	0.34	9	1.55							13	2.3
Bra006590	-	-	GO:0009108//coenzyme biosynthetic process;GO:0042559//pteridine-containing compound biosynthetic process	gi|312282249|dbj|BAJ33990.1|/3.66191e-85/unnamed protein product [Thellungiella halophila]	2	0.33	122	20.27			221	38.29	6	1.01	140	23.61	3	0.52	65	11.16	3	0.51	42	7.17	8	1.41	260	45.96
Bra006598	GO:0043231//intracellular membrane-bounded organelle	GO:0005488//binding	-	gi|297812305|ref|XP_002874036.1|/2.43188e-39/hypothetical protein ARALYDRAFT_910175 [Arabidopsis lyrata subsp. lyrata]	2	0.33					3	0.52			4	0.67					2	0.34
Bra006603	GO:0016020//membrane	GO:0046914//transition metal ion binding	GO:0009553//embryo sac development;GO:0007049//cell cycle;GO:0006508//proteolysis	gi|297808199|ref|XP_002871983.1|/8.9703e-93/hypothetical protein ARALYDRAFT_489047 [Arabidopsis lyrata subsp. lyrata]	4	0.66			49	8.49	3	0.52	20	3.37							15	2.56	2	0.34	66	11.67
Bra006606	GO:0016020//membrane	GO:0016301//kinase activity;GO:0032559	GO:0006464//protein modification process	gi|297812319|ref|XP_002874043.1|/4.88668e-91/hypothetical protein ARALYDRAFT_489055 [Arabidopsis lyrata subsp. lyrata]			20	3.32			56	9.7			14	2.36			18	3.09	2	0.34	21	3.58
Bra006607	GO:0016020//membrane	GO:0016301//kinase activity;GO:0000166//nucleotide binding	-	gi|30688291|ref|NP_680192.2|/2.65316e-113/protein kinase family protein [Arabidopsis thaliana]			4	0.66	2	0.35	11	1.91									3	0.51	4	0.68	4	0.71
Bra006626	GO:0015934//large ribosomal subunit;GO:0016020//membrane;GO:0031981//nuclear lumen	GO:0005198//structural molecule activity	GO:0003002//regionalization;GO:0010467//gene expression;GO:0048513//organ development	gi|9757826|dbj|BAB08344.1|/2.92489e-126/unnamed protein product [Arabidopsis thaliana]	22	3.66	41	6.81	14	2.43	2	0.35	31	5.23			40	6.87	39	6.7	61	10.41	55	9.39	32	5.66	42	7.42
Bra006628	-	GO:0046914//transition metal ion binding	-	gi|15242258|ref|NP_197640.1|/4.13429e-67/zinc finger (ZPR1-type) family protein [Arabidopsis thaliana]			41	6.81			28	4.85			64	10.79	2	0.34	52	8.93	2	0.34	4	0.68	2	0.35	28	4.95
Bra006634	GO:0009526//plastid envelope	GO:0017111//nucleoside-triphosphatase activity;GO:0003676//nucleic acid binding;GO:0046914//transition metal ion binding;GO:0032559	GO:0009292//genetic transfer;GO:0000725//recombinational repair	gi|218190874|gb|EEC73301.1|/0/hypothetical protein OsI_07472 [Oryza sativa Indica Group]			2	0.33			5	0.87			3	0.51							3	0.51			4	0.71
Bra006641	-	-	-	gi|21593716|gb|AAM65683.1|/1.55764e-64/PGPD14 protein [Arabidopsis thaliana]	51	8.47	14	2.33			19	3.29	845	142.48	48	8.09	1165	200.06	77	13.22	94	16.04	23	3.93	67	11.84
Bra006642	-	-	-	gi|297812441|ref|XP_002874104.1|/1.30361e-81/hypothetical protein ARALYDRAFT_351315 [Arabidopsis lyrata subsp. lyrata]							2	0.35											3	0.51
Bra006656	-	-	-	gi|83032262|gb|ABB97042.1|/3.27713e-79/unknown [Brassica rapa]	10	1.66					2	0.35					2	0.34			26	4.44	2	0.34	11	1.94
Bra006657	-	-	-	gi|15239341|ref|NP_200856.1|/1.85795e-59/AtHB26 (ARABIDOPSIS THALIANA HOMEOBOX PROTEIN 26); DNA binding / transcription factor [Arabidopsis thaliana]							35	6.06											2	0.34			7	1.24
Bra006670	GO:0043231//intracellular membrane-bounded organelle;GO:0016020//membrane	GO:0004674//protein serine/threonine kinase activity;GO:0030246//carbohydrate binding;GO:0032559	GO:0006468//protein phosphorylation;GO:0009651//response to salt stress;GO:0007044//cell-substrate junction assembly;GO:0009723//response to ethylene stimulus	gi|15239260|ref|NP_200835.1|/0/lectin protein kinase family protein [Arabidopsis thaliana]					2	0.35	4	0.69															2	0.35
Bra006679	-	GO:0046914//transition metal ion binding	-	gi|297793573|ref|XP_002864671.1|/0/hypothetical protein ARALYDRAFT_358235 [Arabidopsis lyrata subsp. lyrata]			3	0.5			3	0.52
Bra006693	GO:0043232;GO:0005634//nucleus;GO:0044446//intracellular organelle part	GO:0005488//binding	-	gi|297796933|ref|XP_002866351.1|/1.78793e-39/methyl-CpG-binding domain 7 [Arabidopsis lyrata subsp. lyrata]	12	1.99	3	0.5	24	4.16	9	1.56	14	2.36			7	1.2			6	1.02			8	1.41	2	0.35
Bra006696	GO:0044444//cytoplasmic part;GO:0043234//protein complex;GO:0043231//intracellular membrane-bounded organelle	-	GO:0006887//exocytosis	gi|79331479|ref|NP_001032105.1|/0/ATEXO70H7 (EXOCYST SUBUNIT EXO70 FAMILY PROTEIN H7); protein binding [Arabidopsis thaliana]							6	1.04	2	0.34											2	0.35
Bra006698	GO:0043231//intracellular membrane-bounded organelle	-	-	gi|297793527|ref|XP_002864648.1|/1.73613e-97/hypothetical protein ARALYDRAFT_496103 [Arabidopsis lyrata subsp. lyrata]	2	0.33			6	1.04	68	11.78	4	0.67	2	0.34	3	0.52			9	1.54	24	4.1	4	0.71	28	4.95
Bra006699	GO:0000785//chromatin;GO:0031090//organelle membrane;GO:0009536//plastid	GO:0003676//nucleic acid binding	GO:0034728	gi|302398709|gb|ADL36649.1|/1.11444e-39/C3HL domain class transcription factor [Malus x domestica]	5	0.83	2	0.33	46	7.97	4	0.69					7	1.2			24	4.1	2	0.34	10	1.77	2	0.35
Bra006716	-	GO:0003824//catalytic activity	-	gi|297796893|ref|XP_002866331.1|/9.65998e-113/hypothetical protein ARALYDRAFT_496081 [Arabidopsis lyrata subsp. lyrata]	109	18.11	2	0.33	4	0.69	4	0.69	7	1.18							163	27.82	8	1.37	131	23.15	8	1.41
Bra006722	GO:0044444//cytoplasmic part;GO:0016020//membrane	GO:0016831//carboxy-lyase activity;GO:0048037//cofactor binding	GO:0019321//pentose metabolic process;GO:0006139//nucleobase, nucleoside, nucleotide and nucleic acid metabolic process	gi|297796879|ref|XP_002866324.1|/1.92377e-133/UDP-glucuronic acid decarboxylase [Arabidopsis lyrata subsp. lyrata]	21	3.49			4	0.69	3	0.52	75	12.65	11	1.85	26	4.46	7	1.2	7	1.19	7	1.19	9	1.59
Bra006727	-	-	GO:0006950//response to stress	gi|297793471|ref|XP_002864620.1|/6.52583e-25/hypothetical protein ARALYDRAFT_496048 [Arabidopsis lyrata subsp. lyrata]	11	1.83	19	3.16	2	0.35	2	0.35	3	0.51	11	1.85	4	0.69	21	3.61	7	1.19	3	0.51
Bra006730	-	GO:0008135//translation factor activity, nucleic acid binding	GO:0019941//modification-dependent protein catabolic process;GO:0006412//translation	gi|18424201|ref|NP_568900.1|/6.33334e-14/SKP1 family protein [Arabidopsis thaliana]	2	0.33			11	1.91	2	0.35	2	0.34			3	0.52			3	0.51	3	0.51	2	0.35
Bra006739	-	-	-	gi|297789765|ref|XP_002862815.1|/1.037e-122/hypothetical protein ARALYDRAFT_497283 [Arabidopsis lyrata subsp. lyrata]							3	0.52					4	0.69									5	0.88
Bra006749	-	GO:0004629//phospholipase C activity;GO:0004435//phosphoinositide phospholipase C activity	GO:0007242//intracellular signaling cascade;GO:0007165//signal transduction;GO:0006629//lipid metabolic process	gi|312283365|dbj|BAJ34548.1|/0/unnamed protein product [Thellungiella halophila]							4	0.69															2	0.35
Bra006754	GO:0043231//intracellular membrane-bounded organelle	GO:0016772//transferase activity, transferring phosphorus-containing groups	GO:0006796//phosphate metabolic process	gi|15237702|ref|NP_200664.1|/6.12136e-80/phosphatidate cytidylyltransferase family protein [Arabidopsis thaliana]			24	3.99			33	5.72			65	10.96			40	6.87	5	0.85	36	6.14			31	5.48
Bra006756	GO:0043231//intracellular membrane-bounded organelle	GO:0016787//hydrolase activity	-	gi|22328869|ref|NP_193941.2|/7.06118e-117/BGLU3 (BETA GLUCOSIDASE 2); catalytic/ cation binding / hydrolase, hydrolyzing O-glycosyl compounds [Arabidopsis thaliana]	31	5.15	30	4.98	15	2.6	9	1.56	9	1.52	22	3.71	48	8.24	53	9.1	50	8.53	30	5.12	55	9.72	9	1.59
Bra006763	GO:0009536//plastid	-	-	gi|297796775|ref|XP_002866272.1|/2.15783e-100/hypothetical protein ARALYDRAFT_495970 [Arabidopsis lyrata subsp. lyrata]	25	4.15			124	21.48	2	0.35	13	2.19			16	2.75			42	7.17			52	9.19
Bra006765	GO:0009536//plastid	-	-	gi|297807911|ref|XP_002871839.1|/9.84136e-117/F-box family protein [Arabidopsis lyrata subsp. lyrata]							2	0.35			2	0.34							2	0.34
Bra006767	GO:0043234//protein complex;GO:0043231//intracellular membrane-bounded organelle;GO:0031988//membrane-bounded vesicle;GO:0044444//cytoplasmic part;GO:0016020//membrane	-	GO:0006887//exocytosis	gi|15237198|ref|NP_200651.1|/0/ATEXO70B1 (exocyst subunit EXO70 family protein B1); protein binding [Arabidopsis thaliana]					188	32.57	2	0.35	5	0.84			2	0.34			38	6.49	2	0.34	6	1.06
Bra006768	GO:0031090//organelle membrane;GO:0015935//small ribosomal subunit;GO:0009536//plastid;GO:0031981//nuclear lumen	GO:0046914//transition metal ion binding;GO:0003723//RNA binding;GO:0005198//structural molecule activity	GO:0010467//gene expression	gi|297793377|ref|XP_002864573.1|/0/binding protein [Arabidopsis lyrata subsp. lyrata]	41	6.81	25	4.15	12	2.08	22	3.81	13	2.19			20	3.43	23	3.95	27	4.61	13	2.22	14	2.47
Bra006772	GO:0009532//plastid stroma;GO:0009526//plastid envelope;GO:0005576//extracellular region	GO:0016615//malate dehydrogenase activity	GO:0009056//catabolic process;GO:0055114//oxidation-reduction process;GO:0006091//generation of precursor metabolites and energy;GO:0044262//cellular carbohydrate metabolic process;GO:0044281//small molecule metabolic process	gi|312281617|dbj|BAJ33674.1|/1.06882e-144/unnamed protein product [Thellungiella halophila]	8	1.33	7	1.16	6	1.04	2	0.35	5	0.84			8	1.37	6	1.03	16	2.73					2	0.35
Bra006773	-	-	-	gi|297793357|ref|XP_002864563.1|/6.33213e-176/hypothetical protein ARALYDRAFT_495944 [Arabidopsis lyrata subsp. lyrata]							19	3.29											4	0.68			3	0.53
Bra006774	GO:0005618//cell wall;GO:0031224//intrinsic to membrane	GO:0016491//oxidoreductase activity;GO:0004672//protein kinase activity;GO:0032559	GO:0006464//protein modification process;GO:0007167//enzyme linked receptor protein signaling pathway	gi|75335557|sp|Q9LVM0.1|Y5830_ARATH/0/RecName: Full=Probable inactive receptor kinase At5g58300; Flags: Precursor	4	0.66	15	2.49			17	2.95	4	0.67	26	4.38			25	4.29			18	3.07			45	7.95
Bra006775	GO:0005838//proteasome regulatory particle;GO:0043231//intracellular membrane-bounded organelle;GO:0030312//external encapsulating structure	GO:0042623//ATPase activity, coupled;GO:0032559	GO:0019941//modification-dependent protein catabolic process	gi|225434315|ref|XP_002276130.1|/4.68176e-86/PREDICTED: hypothetical protein [Vitis vinifera]	13	2.16			10	1.73	8	1.39	44	7.42			17	2.92			28	4.78	4	0.68	52	9.19
Bra006776	GO:0043231//intracellular membrane-bounded organelle;GO:0044444//cytoplasmic part;GO:0016020//membrane	GO:0017111//nucleoside-triphosphatase activity	GO:0006875//cellular metal ion homeostasis;GO:0030029//actin filament-based process	gi|312283245|dbj|BAJ34488.1|/9.48324e-115/unnamed protein product [Thellungiella halophila]	5	0.83	19	3.16	2	0.35	58	10.05			10	1.69	2	0.34	27	4.64	4	0.68	12	2.05	5	0.88	30	5.3
Bra006784	GO:0031090//organelle membrane;GO:0043231//intracellular membrane-bounded organelle	-	GO:0051234//establishment of localization;GO:0009314//response to radiation;GO:0006972//hyperosmotic response	gi|77744889|gb|ABB02398.1|/8.73551e-103/temperature-induced lipocalin [Brassica napus]	10	1.66	2	0.33			47	8.14	30	5.06	53	8.94	130	22.32	21	3.61	31	5.29	4	0.68	169	29.87	9	1.59
Bra006787	-	-	-	gi|195624916|gb|ACG34288.1|/6.5986e-43/transport protein particle subunit trs31 [Zea mays]			3	0.5			17	2.95											12	2.05			5	0.88
Bra006795	GO:0009536//plastid	GO:0016833//oxo-acid-lyase activity;GO:0008483//transaminase activity	GO:0009396//folic acid-containing compound biosynthetic process	gi|22327924|ref|NP_200593.2|/2.31117e-136/aminotransferase class IV family protein [Arabidopsis thaliana]	8	1.33	2	0.33	11	1.91	3	0.52			6	1.01	2	0.34	15	2.58	2	0.34	10	1.71			7	1.24
Bra006805	-	-	-	gi|34365677|gb|AAQ65150.1|/3.41301e-28/At5g57760 [Arabidopsis thaliana]					2	0.35	16	2.77			8	1.35							3	0.51	2	0.35	3	0.53
Bra006812	-	GO:0004672//protein kinase activity;GO:0032559	GO:0006464//protein modification process	gi|297793271|ref|XP_002864520.1|/0/kinase family protein [Arabidopsis lyrata subsp. lyrata]					3	0.52	3	0.52									3	0.51			7	1.24
Bra006817	GO:0031966//mitochondrial membrane	GO:0005244//voltage-gated ion channel activity	GO:0043269//regulation of ion transport;GO:0051707//response to other organism	gi|297796647|ref|XP_002866208.1|/3.32604e-100/hypothetical protein ARALYDRAFT_495848 [Arabidopsis lyrata subsp. lyrata]	2	0.33	9	1.5			9	1.56	85	14.33	5	0.84	2	0.34	13	2.23	2	0.34	7	1.19	19	3.36	4	0.71
Bra006821	-	-	-	gi|302816358|ref|XP_002989858.1|/1.96952e-57/hypothetical protein SELMODRAFT_130469 [Selaginella moellendorffii]					5	0.87	7	1.21			2	0.34	2	0.34					4	0.68
Bra006828	GO:0044464//cell part	GO:0008194//UDP-glycosyltransferase activity	-	gi|297796627|ref|XP_002866198.1|/3.71665e-71/hypothetical protein ARALYDRAFT_495825 [Arabidopsis lyrata subsp. lyrata]	5	0.83	9	1.5	28	4.85	36	6.24	4	0.67	6	1.01	4	0.69	4	0.69	7	1.19	19	3.24	34	6.01	14	2.47
Bra006830	GO:0043231//intracellular membrane-bounded organelle	GO:0016491//oxidoreductase activity;GO:0005506//iron ion binding	GO:0052482;GO:0019761//glucosinolate biosynthetic process	gi|229611275|emb|CAR63886.1|/1.10534e-99/cytochrome P450 monooxygenase [Arabidopsis thaliana]							20	3.46											2	0.34
Bra006835	GO:0009536//plastid	-	-	gi|226495911|ref|NP_001147026.1|/2.49142e-78/glyoxalase/bleomycin resistance protein/dioxygenase [Zea mays]	665	110.5	22	3.66	262	45.39	52	9.01	609	102.69	44	7.42	1392	239.05	48	8.24	698	119.14	28	4.78	291	51.43	22	3.89
Bra006836	GO:0044424//intracellular part	GO:0004672//protein kinase activity;GO:0000166//nucleotide binding	GO:0006464//protein modification process	gi|297793219|ref|XP_002864494.1|/0/kinase family protein [Arabidopsis lyrata subsp. lyrata]			3	0.5			5	0.87			3	0.51							2	0.34			4	0.71
Bra006850	GO:0005618//cell wall	GO:0005488//binding;GO:0015925	-	gi|84579369|dbj|BAE72073.1|/2.88985e-132/pear beta-galactosidase1 [Pyrus communis]	8	1.33			40	6.93	3	0.52	199	33.55	89	15.01	153	26.27	92	15.8	30	5.12	9	1.54	18	3.18	10	1.77
Bra006851	-	GO:0005488//binding	GO:0009314//response to radiation;GO:0009845//seed germination;GO:0009757//hexose mediated signaling;GO:0019222//regulation of metabolic process;GO:0009908//flower development;GO:0048511//rhythmic process;GO:0010476//gibberellin mediated signaling pathway;GO:0006807//nitrogen compound metabolic process	gi|297796569|ref|XP_002866169.1|/2.10472e-52/hypothetical protein ARALYDRAFT_495776 [Arabidopsis lyrata subsp. lyrata]	22	3.66	2	0.33	3	0.52	5	0.87	35	5.9	19	3.2	24	4.12	9	1.55	16	2.73	2	0.34	4	0.71	10	1.77
Bra006857	GO:0044444//cytoplasmic part	GO:0016412//serine O-acyltransferase activity	GO:0006563//L-serine metabolic process	gi|47779328|gb|AAT38563.1|/3.21541e-88/cytosolic serine acetyltransferase [Thlaspi goesingense]	78	12.96					2	0.35	111	18.72	2	0.34	128	21.98	2	0.34	39	6.66			116	20.5
Bra006859	GO:0043231//intracellular membrane-bounded organelle	GO:0004402//histone acetyltransferase activity	GO:0016568//chromatin modification;GO:0044238//primary metabolic process;GO:0044260	gi|15241925|ref|NP_200485.1|/2.6006e-130/HAG2 (HISTONE ACETYLTRANSFERASE OF THE GNAT FAMILY 2); H4 histone acetyltransferase/ histone acetyltransferase [Arabidopsis thaliana]	11	1.83	3	0.5			6	1.04					12	2.06	2	0.34	3	0.51	5	0.85	2	0.35	5	0.88
Bra006864	GO:0043234//protein complex;GO:0043231//intracellular membrane-bounded organelle;GO:0044444//cytoplasmic part	GO:0008443//phosphofructokinase activity;GO:0032559	GO:0006796//phosphate metabolic process;GO:0006007//glucose catabolic process	gi|297793175|ref|XP_002864472.1|/0/phosphofructokinase family protein [Arabidopsis lyrata subsp. lyrata]			22	3.66			16	2.77					3	0.52	35	6.01	4	0.68	51	8.71			58	10.25
Bra006865	GO:0005856//cytoskeleton	-	GO:0007010//cytoskeleton organization	gi|312282801|dbj|BAJ34266.1|/4.67118e-36/unnamed protein product [Thellungiella halophila]	8	1.33	5	0.83			7	1.21	5	0.84	3	0.51	15	2.58	5	0.86
Bra006870	GO:0031410//cytoplasmic vesicle;GO:0043231//intracellular membrane-bounded organelle	-	-	gi|312282205|dbj|BAJ33968.1|/1.94115e-70/unnamed protein product [Thellungiella halophila]	32	5.32	5	0.83			80	13.86	6	1.01	8	1.35	106	18.2	3	0.52	106	18.09	51	8.71			20	3.54
Bra006877	GO:0016020//membrane	-	GO:0043623//cellular protein complex assembly;GO:0017006//protein-tetrapyrrole linkage	gi|297819882|ref|XP_002877824.1|/1.41621e-108/hypothetical protein ARALYDRAFT_485534 [Arabidopsis lyrata subsp. lyrata]			10	1.66			32	5.54			40	6.74	2	0.34	10	1.72			8	1.37			37	6.54
Bra006879	GO:0042579//microbody	GO:0016634	GO:0009062//fatty acid catabolic process;GO:0003006//developmental process involved in reproduction	gi|114794826|pdb|2IX6|A/6.23134e-86/Chain A, Short Chain Specific Acyl-Coa Oxidase From Arabidopsis Thaliana, Acx4			9	1.5			66	11.43			115	19.39			51	8.76			10	1.71			15	2.65
Bra006882	GO:0031224//intrinsic to membrane	GO:0015291//secondary active transmembrane transporter activity;GO:0015103//inorganic anion transmembrane transporter activity	GO:0015698//inorganic anion transport	gi|312283317|dbj|BAJ34524.1|/8.48171e-133/unnamed protein product [Thellungiella halophila]	11	1.83	296	49.18			9	1.56			27	4.55	2	0.34	45	7.73	9	1.54	139	23.73			88	15.55
Bra006885	-	GO:0003676//nucleic acid binding;GO:0046914//transition metal ion binding	-	gi|21594547|gb|AAM66020.1|/0/unknown [Arabidopsis thaliana]							3	0.52											4	0.68
Bra006890	GO:0043231//intracellular membrane-bounded organelle	GO:0004672//protein kinase activity;GO:0032559	GO:0006464//protein modification process	gi|297816460|ref|XP_002876113.1|/5.0348e-162/kinase family protein [Arabidopsis lyrata subsp. lyrata]	5	0.83			27	4.68	4	0.69	10	1.69			21	3.61			11	1.88			8	1.41
Bra006892	GO:0043231//intracellular membrane-bounded organelle	GO:0003676//nucleic acid binding;GO:0004527//exonuclease activity	-	gi|147858394|emb|CAN81408.1|/2.04308e-56/hypothetical protein VITISV_010447 [Vitis vinifera]							2	0.35							4	0.69			2	0.34	3	0.53	2	0.35
Bra006894	GO:0043231//intracellular membrane-bounded organelle	-	-	gi|297816478|ref|XP_002876122.1|/1.55624e-41/hypothetical protein ARALYDRAFT_906567 [Arabidopsis lyrata subsp. lyrata]	8	1.33	2	0.33			5	0.87	2	0.34			18	3.09	9	1.55	2	0.34					2	0.35
Bra006900	GO:0044464//cell part	GO:0003676//nucleic acid binding	GO:0010467//gene expression	gi|297816486|ref|XP_002876126.1|/2.65297e-97/hypothetical protein ARALYDRAFT_323761 [Arabidopsis lyrata subsp. lyrata]					33	5.72	31	5.37			3	0.51	4	0.69	2	0.34	6	1.02	6	1.02	8	1.41	3	0.53
Bra006901	GO:0044464//cell part	GO:0016787//hydrolase activity;GO:0005488//binding	GO:0010876	gi|297819922|ref|XP_002877844.1|/7.02758e-42/protease inhibitor/seed storage/lipid transfer protein family protein [Arabidopsis lyrata subsp. lyrata]							3	0.52
Bra006909	GO:0043231//intracellular membrane-bounded organelle;GO:0016020//membrane	-	GO:0015698//inorganic anion transport;GO:0048193//Golgi vesicle transport;GO:0009267//cellular response to starvation	gi|18409509|ref|NP_566961.1|/1.53362e-68/PHF1 (PHOSPHATE TRANSPORTER TRAFFIC FACILITATOR1); nucleotide binding [Arabidopsis thaliana]							2	0.35			3	0.51			2	0.34	2	0.34	2	0.34
Bra006912	-	-	-	gi|297819932|ref|XP_002877849.1|/5.76594e-61/predicted protein [Arabidopsis lyrata subsp. lyrata]			14	2.33			3	0.52	3	0.51					9	1.55			2	0.34	8	1.41	2	0.35
Bra006918	GO:0005753//mitochondrial proton-transporting ATP synthase complex;GO:0005840//ribosome;GO:0031981//nuclear lumen;GO:0009534//chloroplast thylakoid	GO:0046914//transition metal ion binding;GO:0015077//monovalent inorganic cation transmembrane transporter activity	GO:0006754//ATP biosynthetic process;GO:0006970//response to osmotic stress	gi|297816502|ref|XP_002876134.1|/1.22289e-23/hypothetical protein ARALYDRAFT_485596 [Arabidopsis lyrata subsp. lyrata]	44	7.31	19	3.16	65	11.26	4	0.69	14	2.36	11	1.85	94	16.14	25	4.29	119	20.31	14	2.39	48	8.48	42	7.42
Bra006937	-	-	-	gi|297816552|ref|XP_002876159.1|/4.67181e-103/hypothetical protein ARALYDRAFT_906638 [Arabidopsis lyrata subsp. lyrata]	22	3.66					2	0.35	15	2.53	2	0.34	43	7.38	2	0.34	11	1.88			10	1.77	4	0.71
Bra006942	GO:0009532//plastid stroma;GO:0031410//cytoplasmic vesicle;GO:0009528//plastid inner membrane	GO:0046914//transition metal ion binding;GO:0019829//cation-transporting ATPase activity;GO:0005515//protein binding;GO:0005261//cation channel activity;GO:0016836//hydro-lyase activity	GO:0009206;GO:0006816//calcium ion transport	gi|297819992|ref|XP_002877879.1|/1.28019e-51/carbonic anhydrase family protein [Arabidopsis lyrata subsp. lyrata]	22	3.66	295	49.02			50	8.66			59	9.95	6	1.03	175	30.05	8	1.37	201	34.31	7	1.24	347	61.33
[truncated: 23,996 more rows]
