# Supplementary material for: Digital gene expression analysis of gene expression differences within Brassica diploids and allopolyploids
Source: BMC Plant Biol. 2015 Jan 27;15:22. doi: 10.1186/s12870-015-0417-5 (PMC4312607; doi:10.1186/s12870-015-0417-5)
Supplement: Additional file 5: — List of all A. thaliana genes identified by DGE. The first column represents names of the identified Arabidopsis genes. Br_raw means the number of DGE tags in B. rapa which were mapped to A. thaliana genome. Br_nom means total times of detected tags per million in DGE library of B. rapa. [file 12870_2015_417_MOESM5_ESM.xls]

## Sheet: Mapping result
Summary		B. rapa	B. nigra	B. oleracea	B. napus	B. juncea	B. carinata
Raw Tag	Total	6178564	5881618	6059222	5964594	6076830	5795234
Raw Tag	Distinct Tag	293575	214427	243895	269285	400134	278768
Clean Tag	Total number	6018254	5772449	5930726	5823113	5858527	5657697
Clean Tag	Distinct Tag number	133499	106552	116771	128967	181965	142281
Unambiguous Tag Mapping to Gene	Total number	1899877	1165039	1564597	2210671	1524663	2016379
Unambiguous Tag Mapping to Gene	Total % of clean tag	0.315686	0.201828	0.263812	0.379637	0.260247	0.356396
Unambiguous Tag Mapping to Gene	Distinct Tag number	39296	16276	35033	42014	41489	31136
Unambiguous Tag Mapping to Gene	Distinct Tag % of clean tag	0.294354	0.152752	0.300015	0.325773	0.228005	0.218835
Unambiguous Tag-mapped Genes	number	11544	6554	10824	11943	12071	11081
Unambiguous Tag-mapped Genes	% of ref genes	0.277	0.1573	0.26	0.2866	0.2897	0.266
At_id	Description	Br_raw	Br_nom	Bg_raw	Bg_nom	Bc_raw	Bc_nom	Bn_raw	Bn_nom	Bj_raw	Bj_nom	Bc_raw	Bc_nom
AT1G01010	AT1G01010.1 | Symbols: ANAC001, NAC001 | NAC domain containing protein 1 | AT1G01010.1 | Symbols: ANAC001, NAC001 | NAC domain containing protein 1 | chr1:3760-5630 FORWARD LENGTH=42	5	0.218647					9	0.416486
AT1G01020	AT1G01020.1 | Symbols: ARV1 | Arv1-like protein | chr1:6915-8666 REVERSE AT1G01020.1 | Symbols: ARV1 | Arv1-like protein | chr1:6915-8666 REVERSE LENGTH=24	2	0.0874587	49	2.33885	28	1.28587	5	0.231381	18	0.786017	9	0.412721
AT1G01030	AT1G01030.1 | Symbols: NGA3 | AP2/B3-like transcriptional factor family AT1G01030.1 | Symbols: NGA3 | AP2/B3-like transcriptional factor family protein | chr1:11864-12940 REVERSE LENGTH=35	69	3.01732	13	0.620511	16	0.734783	24	1.11063	30	1.31003	34	1.55917
AT1G01040	AT1G01040.2 | Symbols: DCL1 | dicer-like 1 | chr1:23519-31079 FORWARD AT1G01040.2 | Symbols: DCL1 | dicer-like 1 | chr1:23519-31079 FORWARD LENGTH=191	60	2.62376	28	1.33649	56	2.57174	72	3.33189	43	1.87771	43	1.97189
AT1G01050	AT1G01050.1 | Symbols: AtPPa1, PPa1 | pyrophosphorylase 1 | chr1:31382-32670 AT1G01050.1 | Symbols: AtPPa1, PPa1 | pyrophosphorylase 1 | chr1:31382-32670 REVERSE LENGTH=21	319	13.9497	508	24.2477	550	25.2582	311	14.3919	571	24.9342	203	9.30915
AT1G01060	AT1G01060.3 | Symbols: LHY, LHY1 | Homeodomain-like superfamily protein | AT1G01060.3 | Symbols: LHY, LHY1 | Homeodomain-like superfamily protein | chr1:33992-37061 REVERSE LENGTH=64	122	5.33498	3	0.143195	33	1.51549			46	2.00871	26	1.1923
AT1G01070	AT1G01070.1 | Symbols: | nodulin MtN21 /EamA-like transporter family protein AT1G01070.1 | Symbols: | nodulin MtN21 /EamA-like transporter family protein | chr1:38898-40877 REVERSE LENGTH=36	2	0.0874587			10	0.459239	12	0.555315	14	0.611347	4	0.183431
AT1G01080	AT1G01080.1 | Symbols: | RNA-binding (RRM/RBD/RNP motifs) family protein | AT1G01080.1 | Symbols: | RNA-binding (RRM/RBD/RNP motifs) family protein | chr1:45503-46789 REVERSE LENGTH=29	256	11.1947	269	12.8398	295	13.5476	371	17.1685	153	6.68114	326	14.9497
AT1G01090	AT1G01090.1 | Symbols: PDH-E1 ALPHA | pyruvate dehydrogenase E1 alpha | AT1G01090.1 | Symbols: PDH-E1 ALPHA | pyruvate dehydrogenase E1 alpha | chr1:47705-49166 REVERSE LENGTH=42	81	3.54208	15	0.715974	12	0.551087	112	5.18294	20	0.873352	91	4.17307
AT1G01110	AT1G01110.2 | Symbols: IQD18 | IQ-domain 18 | chr1:52239-54494 FORWARD AT1G01110.2 | Symbols: IQD18 | IQ-domain 18 | chr1:52239-54494 FORWARD LENGTH=52	9	0.393564			36	1.65326	12	0.555315	6	0.262006	23	1.05473
AT1G01120	AT1G01120.1 | Symbols: KCS1 | 3-ketoacyl-CoA synthase 1 | chr1:57392-58978 AT1G01120.1 | Symbols: KCS1 | 3-ketoacyl-CoA synthase 1 | chr1:57392-58978 REVERSE LENGTH=52	409	17.8853			183	8.40408	281	13.0036	189	8.25318	201	9.21743
AT1G01130	AT1G01130.1 | Symbols: | CONTAINS InterPro DOMAIN/s: CBL-interacting protein AT1G01130.1 | Symbols: | CONTAINS InterPro DOMAIN/s: CBL-interacting protein kinase (InterPro:IPR020660), Calcium/calmodulin-dependent protein kinase-like AT1G01130.1 | Symbols: | CONTAINS InterPro DOMAIN/s: CBL-interacting protein AT1G01130.1 | Symbols: | CONTAINS InterPro DOMAIN/s: CBL-interacting protein kinase (Inter…
AT1G01140	AT1G01140.1 | Symbols: CIPK9, SnRK3.12, PKS6 | CBL-interacting protein kinase AT1G01140.1 | Symbols: CIPK9, SnRK3.12, PKS6 | CBL-interacting protein kinase 9 | chr1:64398-67512 REVERSE LENGTH=44	708	30.9604	535	25.5364	397	18.2318	547	25.3131	463	20.2181	1097	50.3061
AT1G01150	AT1G01150.1 | Symbols: | Homeodomain-like protein with RING/FYVE/PHD-type AT1G01150.1 | Symbols: | Homeodomain-like protein with RING/FYVE/PHD-type zinc finger domain | chr1:70115-71998 REVERSE LENGTH=34	2	0.0874587	3	0.143195	3	0.137772			2	0.0873352	7	0.321005
AT1G01160	AT1G01160.1 | Symbols: GIF2 | GRF1-interacting factor 2 | chr1:72583-73883 AT1G01160.1 | Symbols: GIF2 | GRF1-interacting factor 2 | chr1:72583-73883 FORWARD LENGTH=19	97	4.24174	113	5.39367	42	1.92881	379	17.5387	158	6.89948	180	8.25441
AT1G01170	AT1G01170.2 | Symbols: | Protein of unknown function (DUF1138) | AT1G01170.2 | Symbols: | Protein of unknown function (DUF1138) | chr1:74105-74443 REVERSE LENGTH=8	286	12.5066			127	5.83234	428	19.8062	40	1.7467	712	32.6508
AT1G01180	AT1G01180.1 | Symbols: | S-adenosyl-L-methionine-dependent AT1G01180.1 | Symbols: | S-adenosyl-L-methionine-dependent methyltransferases superfamily protein | chr1:75633-76556 FORWARD AT1G01180.1 | Symbols: | S-adenosyl-L-methionine-dependent AT1G01180.1 | Symbols: | S-adenosyl-L-methionine-dependent methyltransferases superfamily protein | chr1:75633-76556 FORWARD LENGTH=30	4	0.174917	48	2.29112	15	0.688859			15	0.655014	2	0.0917157
AT1G01190	AT1G01190.1 | Symbols: CYP78A8 | cytochrome P450, family 78, subfamily A, AT1G01190.1 | Symbols: CYP78A8 | cytochrome P450, family 78, subfamily A, polypeptide 8 | chr1:83045-84864 REVERSE LENGTH=53	11	0.481023					5	0.231381	2	0.0873352	2	0.0917157
AT1G01210	AT1G01210.1 | Symbols: | DNA-directed RNA polymerase, subunit M, archaeal | AT1G01210.1 | Symbols: | DNA-directed RNA polymerase, subunit M, archaeal | chr1:88977-89529 FORWARD LENGTH=10							4	0.185105	1.5	0.0655014	11	0.504436
AT1G01220	AT1G01220.1 | Symbols: FKGP, AtFKGP | L-fucokinase/GDP-L-fucose AT1G01220.1 | Symbols: FKGP, AtFKGP | L-fucokinase/GDP-L-fucose pyrophosphorylase | chr1:91750-95552 FORWARD LENGTH=105
AT1G01225	AT1G01225.1 | Symbols: | NC domain-containing protein-related | AT1G01225.1 | Symbols: | NC domain-containing protein-related | chr1:96064-97242 FORWARD LENGTH=26
AT1G01230	AT1G01230.1 | Symbols: | ORMDL family protein | chr1:97620-99046 FORWARD AT1G01230.1 | Symbols: | ORMDL family protein | chr1:97620-99046 FORWARD LENGTH=15	93	4.06683	75	3.57987	103	4.73017	128	5.92336	140	6.11347	119	5.45709
AT1G01240	AT1G01240.3 | Symbols: | unknown protein; BEST Arabidopsis thaliana protein AT1G01240.3	48	2.09901	3	0.143195	5	0.22962	106	4.90528	26	1.13536	35	1.60503
AT1G01250	AT1G01250.1 | Symbols: | Integrase-type DNA-binding superfamily protein | AT1G01250.1 | Symbols: | Integrase-type DNA-binding superfamily protein | chr1:104731-105309 REVERSE LENGTH=19	46	2.01155	49	2.33885	105	4.82201	40	1.85105	42	1.83404	22	1.00887
AT1G01260	AT1G01260.3 | Symbols: | basic helix-loop-helix (bHLH) DNA-binding AT1G01260.3 | Symbols: | basic helix-loop-helix (bHLH) DNA-binding superfamily protein | chr1:109595-111367 FORWARD LENGTH=59
AT1G01280	AT1G01280.1 | Symbols: CYP703A2, CYP703 | cytochrome P450, family 703, AT1G01280.1 | Symbols: CYP703A2, CYP703 | cytochrome P450, family 703, subfamily A, polypeptide 2 | chr1:112290-113905 FORWARD LENGTH=51
AT1G01290	AT1G01290.2 | Symbols: CNX3 | cofactor of nitrate reductase and xanthine AT1G01290.2 | Symbols: CNX3 | cofactor of nitrate reductase and xanthine dehydrogenase 3 | chr1:114299-115296 FORWARD LENGTH=27
AT1G01300	AT1G01300.1 | Symbols: | Eukaryotic aspartyl protease family protein | AT1G01300.1 | Symbols: | Eukaryotic aspartyl protease family protein | chr1:117065-118522 FORWARD LENGTH=48	77	3.36716	351	16.7538	151	6.93451	135	6.2473	81.5	3.55891	146	6.69525
AT1G01310	AT1G01310.1 | Symbols: | CAP (Cysteine-rich secretory proteins, Antigen 5, AT1G01310.1 | Symbols: | CAP (Cysteine-rich secretory proteins, Antigen 5, and Pathogenesis-related 1 protein) superfamily protein | chr1:120221-120946 AT1G01310.1 | Symbols: | CAP (Cysteine-rich secretory proteins, Antigen 5, AT1G01310.1 | Symbols: | CAP (Cysteine-rich secretory proteins, Antigen 5, and Pathogenesis-relat…
AT1G01320	AT1G01320.1 | Symbols: | Tetratricopeptide repeat (TPR)-like superfamily AT1G01320.1 | Symbols: | Tetratricopeptide repeat (TPR)-like superfamily protein | chr1:121582-130099 REVERSE LENGTH=179	31	1.35561	6	0.28639	16	0.734783	40	1.85105	21	0.91702	2	0.0917157
AT1G01350	AT1G01350.1 | Symbols: | Zinc finger (CCCH-type/C3HC4-type RING finger) AT1G01350.1 | Symbols: | Zinc finger (CCCH-type/C3HC4-type RING finger) family protein | chr1:136732-137970 FORWARD LENGTH=34	32	1.39934	125	5.96645	26	1.19402	42	1.9436	39	1.70304	35	1.60503
AT1G01355	AT1G01355.1 | Symbols: | Putative endonuclease or glycosyl hydrolase | AT1G01355.1 | Symbols: | Putative endonuclease or glycosyl hydrolase | chr1:138513-139568 FORWARD LENGTH=22	87	3.80445			76	3.49022	143	6.61751	21	0.91702	140	6.4201
AT1G01360	AT1G01360.1 | Symbols: RCAR1, PYL9 | regulatory component of ABA receptor 1 | AT1G01360.1 | Symbols: RCAR1, PYL9 | regulatory component of ABA receptor 1 | chr1:142138-142914 FORWARD LENGTH=18	8	0.349835			68	3.12283	40	1.85105	10	0.436676	448	20.5443
AT1G01370	AT1G01370.2 | Symbols: HTR12, CENH3 | Histone superfamily protein | AT1G01370.2 | Symbols: HTR12, CENH3 | Histone superfamily protein | chr1:143773-145400 FORWARD LENGTH=17	7	0.306105			16	0.734783	6	0.277658	5	0.218338	9	0.412721
AT1G01380	AT1G01380.1 | Symbols: ETC1 | Homeodomain-like superfamily protein | AT1G01380.1 | Symbols: ETC1 | Homeodomain-like superfamily protein | chr1:147267-147740 FORWARD LENGTH=8					3	0.137772			7	0.305673
AT1G01390	AT1G01390.1 | Symbols: | UDP-Glycosyltransferase superfamily protein | AT1G01390.1 | Symbols: | UDP-Glycosyltransferase superfamily protein | chr1:148319-149761 REVERSE LENGTH=48
AT1G01430	AT1G01430.1 | Symbols: TBL25 | TRICHOME BIREFRINGENCE-LIKE 25 | AT1G01430.1 | Symbols: TBL25 | TRICHOME BIREFRINGENCE-LIKE 25 | chr1:156953-158536 REVERSE LENGTH=45	32	1.39934			12	0.551087	36	1.66595	26	1.13536	41	1.88017
AT1G01440	AT1G01440.1 | Symbols: | Protein of unknown function (DUF3133) | AT1G01440.1 | Symbols: | Protein of unknown function (DUF3133) | chr1:159935-162219 REVERSE LENGTH=66
AT1G01460	AT1G01460.1 | Symbols: ATPIPK11, PIPK11 | Phosphatidylinositol-4-phosphate AT1G01460.1 | Symbols: ATPIPK11, PIPK11 | Phosphatidylinositol-4-phosphate 5-kinase, core | chr1:169115-171154 FORWARD LENGTH=42
AT1G01470	AT1G01470.1 | Symbols: LEA14, LSR3 | Late embryogenesis abundant protein | AT1G01470.1 | Symbols: LEA14, LSR3 | Late embryogenesis abundant protein | chr1:172295-172826 REVERSE LENGTH=15	7	0.306105	2	0.0954633	23	1.05625	59	2.7303	24	1.04802	13	0.596152
AT1G01480	AT1G01480.1 | Symbols: ACS2, AT-ACC2 | 1-amino-cyclopropane-1-carboxylate AT1G01480.1 | Symbols: ACS2, AT-ACC2 | 1-amino-cyclopropane-1-carboxylate synthase 2 | chr1:175862-178051 FORWARD LENGTH=49
AT1G01490	AT1G01490.2 | Symbols: | Heavy metal transport/detoxification superfamily AT1G01490.2 | Symbols: | Heavy metal transport/detoxification superfamily protein | chr1:180401-182066 REVERSE LENGTH=17	303	13.25			43	1.97473	159	7.35793	111	4.8471	192	8.80471
AT1G01500	AT1G01500.1 | Symbols: | Erythronate-4-phosphate dehydrogenase family AT1G01500.1 | Symbols: | Erythronate-4-phosphate dehydrogenase family protein | chr1:185260-186573 FORWARD LENGTH=32	4	0.174917					12	0.555315	5	0.218338	3	0.137574
AT1G01510	AT1G01510.1 | Symbols: AN | NAD(P)-binding Rossmann-fold superfamily protein AT1G01510.1 | Symbols: AN | NAD(P)-binding Rossmann-fold superfamily protein | chr1:187235-189836 FORWARD LENGTH=63	6	0.262376	133	6.34831	56	2.57174	26	1.20318	40	1.7467	27	1.23816
AT1G01520	AT1G01520.1 | Symbols: | Homeodomain-like superfamily protein | AT1G01520.1 | Symbols: | Homeodomain-like superfamily protein | chr1:190596-192139 FORWARD LENGTH=28	5	0.218647	40	1.90927	36	1.65326	2	0.0925525	53	2.31438	2	0.0917157
AT1G01540	AT1G01540.2 | Symbols: | Protein kinase superfamily protein | AT1G01540.2 | Symbols: | Protein kinase superfamily protein | chr1:195980-198383 FORWARD LENGTH=47	14	0.612211			7	0.321468	43	1.98988	27	1.17903	6	0.275147
AT1G01550	AT1G01550.2 | Symbols: BPS1 | Protein of unknown function (DUF793) | AT1G01550.2 | Symbols: BPS1 | Protein of unknown function (DUF793) | chr1:200526-201575 FORWARD LENGTH=34	454	19.8531	5	0.238658	478	21.9516	1010	46.739	197	8.60252	508	23.2958
AT1G01580	AT1G01580.1 | Symbols: FRO2, FRD1, ATFRO2 | ferric reduction oxidase 2 | AT1G01580.1 | Symbols: FRO2, FRD1, ATFRO2 | ferric reduction oxidase 2 | chr1:209395-212810 FORWARD LENGTH=72	4	0.174917	15	0.715974	15	0.688859			16	0.698682	2	0.0917157
AT1G01590	AT1G01590.1 | Symbols: FRO1, ATFRO1 | ferric reduction oxidase 1 | AT1G01590.1 | Symbols: FRO1, ATFRO1 | ferric reduction oxidase 1 | chr1:214229-217304 FORWARD LENGTH=70
AT1G01600	AT1G01600.1 | Symbols: CYP86A4 | cytochrome P450, family 86, subfamily A, AT1G01600.1 | Symbols: CYP86A4 | cytochrome P450, family 86, subfamily A, polypeptide 4 | chr1:219200-220994 FORWARD LENGTH=55	13	0.568481	25	1.19329	75	3.44429	74	3.42444	21	0.91702	7	0.321005
AT1G01610	AT1G01610.1 | Symbols: ATGPAT4, GPAT4 | glycerol-3-phosphate acyltransferase AT1G01610.1 | Symbols: ATGPAT4, GPAT4 | glycerol-3-phosphate acyltransferase 4 | chr1:221950-224255 REVERSE LENGTH=50	300	13.1188	373	17.8039	255	11.7106	190	8.79249	160	6.98682	235	10.7766
AT1G01620	AT1G01620.1 | Symbols: PIP1C, TMP-B, PIP1;3 | plasma membrane intrinsic AT1G01620.1 | Symbols: PIP1C, TMP-B, PIP1;3 | plasma membrane intrinsic protein 1C | chr1:225986-227176 REVERSE LENGTH=28	197	8.61468	62	2.95936	359	16.4867	441	20.4078	158	6.89948	939	43.0605
AT1G01630	AT1G01630.1 | Symbols: | Sec14p-like phosphatidylinositol transfer family AT1G01630.1 | Symbols: | Sec14p-like phosphatidylinositol transfer family protein | chr1:229206-230675 FORWARD LENGTH=25	20	0.874587	248	11.8374	80	3.67391	10	0.462763	78	3.40607	104	4.76922
AT1G01640	AT1G01640.2 | Symbols: | BTB/POZ domain-containing protein | AT1G01640.2 | Symbols: | BTB/POZ domain-containing protein | chr1:231164-231915 REVERSE LENGTH=20									2	0.0873352
AT1G01650	AT1G01650.1 | Symbols: SPPL4, ATSPPL4 | SIGNAL PEPTIDE PEPTIDASE-LIKE 4 | AT1G01650.1 | Symbols: SPPL4, ATSPPL4 | SIGNAL PEPTIDE PEPTIDASE-LIKE 4 | chr1:233188-237647 REVERSE LENGTH=54	24	1.0495	20	0.954633	16	0.734783	66	3.05423	7	0.305673	59	2.70561
AT1G01660	AT1G01660.1 | Symbols: | RING/U-box superfamily protein | chr1:240057-242608 AT1G01660.1 | Symbols: | RING/U-box superfamily protein | chr1:240057-242608 REVERSE LENGTH=56
AT1G01670	AT1G01670.1 | Symbols: | RING/U-box superfamily protein | chr1:242943-245163 AT1G01670.1 | Symbols: | RING/U-box superfamily protein | chr1:242943-245163 REVERSE LENGTH=36	18.5	0.808993			11.5	0.528125	8	0.37021	4.5	0.196504	4.5	0.20636
AT1G01680	AT1G01680.1 | Symbols: ATPUB54, PUB54 | plant U-box 54 | chr1:246411-248329 AT1G01680.1 | Symbols: ATPUB54, PUB54 | plant U-box 54 | chr1:246411-248329 REVERSE LENGTH=30	19.5	0.852722	17	0.811438	40.5	1.85992	11	0.509039	29.5	1.28819	29.5	1.35281
AT1G01690	AT1G01690.1 | Symbols: ATPRD3, PRD3 | putative recombination initiation AT1G01690.1 | Symbols: ATPRD3, PRD3 | putative recombination initiation defects 3 | chr1:249242-252221 FORWARD LENGTH=44							11	0.509039	6	0.262006
AT1G01700	AT1G01700.1 | Symbols: ATROPGEF2, ROPGEF2 | RHO guanyl-nucleotide exchange AT1G01700.1 | Symbols: ATROPGEF2, ROPGEF2 | RHO guanyl-nucleotide exchange factor 2 | chr1:259495-261474 REVERSE LENGTH=48	29	1.26815					42	1.9436	2	0.0873352
AT1G01710	AT1G01710.1 | Symbols: | Acyl-CoA thioesterase family protein | AT1G01710.1 | Symbols: | Acyl-CoA thioesterase family protein | chr1:262950-266029 FORWARD LENGTH=42	62	2.71122	5	0.238658	2	0.0918479	71	3.28562	69	3.01307	6	0.275147
AT1G01720	AT1G01720.1 | Symbols: ATAF1, ANAC002 | NAC (No Apical Meristem) domain AT1G01720.1 | Symbols: ATAF1, ANAC002 | NAC (No Apical Meristem) domain transcriptional regulator superfamily protein | chr1:268471-269514 FORWARD AT1G01720.1 | Symbols: ATAF1, ANAC002 | NAC (No Apical Meristem) domain AT1G01720.1 | Symbols: ATAF1, ANAC002 | NAC (No Apical Meristem) domain transcriptional regulator superfamil…	3	0.131188					2	0.0925525			2	0.0917157
AT1G01725	AT1G01725.1 | Symbols: | unknown protein; FUNCTIONS IN: molecular_function
AT1G01730	AT1G01730.1 | Symbols: | unknown protein; FUNCTIONS IN: molecular_function unknown; INVOLVED IN: biological_process unknown; LOCATED IN: chloroplast; EXPRESSED IN: 23 plant structures; EXPRESSED DURING: 13 growth stages; Has 42 Blast hits to 42 proteins in 17 species: Archae - 0; Bacteria - 2; Metazoa - 5; Fungi - 1; Plants - 34; Viruses - 0; Other Eukaryotes - 0 (source: NCBI BLink). | chr1:2710…	3	0.131188			3	0.137772	36	1.66595			25	1.14645
AT1G01740	AT1G01740.2 | Symbols: | Protein kinase protein with tetratricopeptide AT1G01740.2 | Symbols: | Protein kinase protein with tetratricopeptide repeat domain | chr1:272111-274239 REVERSE LENGTH=48
AT1G01750	AT1G01750.1 | Symbols: ADF11 | actin depolymerizing factor 11 | AT1G01750.1 | Symbols: ADF11 | actin depolymerizing factor 11 | chr1:275528-276126 FORWARD LENGTH=14	2	0.0874587	6	0.28639	4	0.183696
AT1G01760	AT1G01760.1 | Symbols: | adenosine deaminases;RNA binding;RNA AT1G01760.1 | Symbols: | adenosine deaminases;RNA binding;RNA binding;adenosine deaminases | chr1:276412-278448 REVERSE LENGTH=42
AT1G01770	AT1G01770.1 | Symbols: | unknown protein; CONTAINS InterPro DOMAIN/s: AT1G01770.1 | Symbols: | unknown protein; CONTAINS InterPro DOMAIN/s: Protein of unknown function DUF1446 (InterPro:IPR010839); Has 1597 Blast hits	100	4.37293	11	0.525048	51	2.34212	168	7.77441	10	0.436676	238	10.9142
AT1G01780	AT1G01780.1 | Symbols: | GATA type zinc finger transcription factor family AT1G01780.1 | Symbols: | GATA type zinc finger transcription factor family protein | chr1:282919-284082 FORWARD LENGTH=20	51	2.2302			10	0.459239	26	1.20318	27	1.17903	39	1.78846
AT1G01790	AT1G01790.1 | Symbols: KEA1, ATKEA1 | K+ efflux antiporter 1 | AT1G01790.1 | Symbols: KEA1, ATKEA1 | K+ efflux antiporter 1 | chr1:284781-290869 FORWARD LENGTH=119	978	42.7673	18	0.859169	438	20.1147	1492	69.0442	454	19.8251	790	36.2277
AT1G01800	AT1G01800.1 | Symbols: | NAD(P)-binding Rossmann-fold superfamily protein | AT1G01800.1 | Symbols: | NAD(P)-binding Rossmann-fold superfamily protein | chr1:293396-294888 FORWARD LENGTH=29	154	6.73432	516	24.6295	259	11.8943	418	19.3435	168	7.33616	361	16.5547
AT1G01820	AT1G01820.1 | Symbols: PEX11C | peroxin 11c | chr1:296213-297723 REVERSE AT1G01820.1 | Symbols: PEX11C | peroxin 11c | chr1:296213-297723 REVERSE LENGTH=23	72	3.14851			143	6.56712	131	6.06219	25	1.09169	109	4.99851
AT1G01830	AT1G01830.1 | Symbols: | ARM repeat superfamily protein | chr1:298717-300441 AT1G01830.1 | Symbols: | ARM repeat superfamily protein | chr1:298717-300441 REVERSE LENGTH=57							5	0.231381	2	0.0873352
AT1G01840	AT1G01840.1 | Symbols: | unknown protein; Has 23 Blast hits to 23 proteins AT1G01840.1
AT1G01860	AT1G01860.1 | Symbols: PFC1 | Ribosomal RNA adenine dimethylase family AT1G01860.1 | Symbols: PFC1 | Ribosomal RNA adenine dimethylase family protein | chr1:304439-306275 REVERSE LENGTH=34	6	0.262376					17	0.786697			35	1.60503
AT1G01880	AT1G01880.1 | Symbols: | 5'-3' exonuclease family protein | AT1G01880.1 | Symbols: | 5'-3' exonuclease family protein | chr1:306558-308991 REVERSE LENGTH=59											37	1.69674
AT1G01900	AT1G01900.1 | Symbols: ATSBT1.1, SBTI1.1 | subtilase family protein | AT1G01900.1 | Symbols: ATSBT1.1, SBTI1.1 | subtilase family protein | chr1:310332-313011 FORWARD LENGTH=77
AT1G01910	AT1G01910.4 | Symbols: | P-loop containing nucleoside triphosphate AT1G01910.4 | Symbols: | P-loop containing nucleoside triphosphate hydrolases superfamily protein | chr1:313595-315831 REVERSE LENGTH=35	21	0.918316	205	9.78498	96	4.4087	17	0.786697	38	1.65937	8	0.366863
AT1G01920	AT1G01920.2 | Symbols: | SET domain-containing protein | chr1:316204-319507 AT1G01920.2 | Symbols: | SET domain-containing protein | chr1:316204-319507 FORWARD LENGTH=54									6	0.262006
AT1G01930	AT1G01930.1 | Symbols: | zinc finger protein-related | chr1:320041-322809 AT1G01930.1 | Symbols: | zinc finger protein-related | chr1:320041-322809 REVERSE LENGTH=58	7	0.306105			10	0.459239	2	0.0925525	5	0.218338	8	0.366863
AT1G01940	AT1G01940.1 | Symbols: | Cyclophilin-like peptidyl-prolyl cis-trans AT1G01940.1 | Symbols: | Cyclophilin-like peptidyl-prolyl cis-trans isomerase family protein | chr1:323082-324719 FORWARD LENGTH=16	4	0.174917	5	0.238658	3	0.137772	33	1.52712	21	0.91702	2	0.0917157
AT1G01950	AT1G01950.1 | Symbols: ARK2 | armadillo repeat kinesin 2 | chr1:325473-330403 AT1G01950.1 | Symbols: ARK2 | armadillo repeat kinesin 2 | chr1:325473-330403 FORWARD LENGTH=89	30	1.31188	93	4.43904	46	2.1125	28	1.29574	65	2.83839	12	0.550294
AT1G01960	AT1G01960.1 | Symbols: EDA10 | SEC7-like guanine nucleotide exchange family AT1G01960.1 | Symbols: EDA10 | SEC7-like guanine nucleotide exchange family protein | chr1:330830-337582 REVERSE LENGTH=175	90	3.93564	4	0.190927	119	5.46495	125	5.78453	85	3.71175	169	7.74998
AT1G01970	AT1G01970.1 | Symbols: | Tetratricopeptide repeat (TPR)-like superfamily AT1G01970.1 | Symbols: | Tetratricopeptide repeat (TPR)-like superfamily protein | chr1:338538-339905 FORWARD LENGTH=40									4	0.17467
AT1G01980	AT1G01980.1 | Symbols: | FAD-binding Berberine family protein | AT1G01980.1 | Symbols: | FAD-binding Berberine family protein | chr1:340374-341999 REVERSE LENGTH=54
AT1G01990	AT1G01990.1 | Symbols: | unknown protein; Has 32 Blast hits to 32 proteins	23	1.00577	10	0.477316	24	1.10217	68	3.14679	24	1.04802	38	1.7426
AT1G02000	AT1G02000.1 | Symbols: GAE2 | UDP-D-glucuronate 4-epimerase 2 | AT1G02000.1 | Symbols: GAE2 | UDP-D-glucuronate 4-epimerase 2 | chr1:346052-347356 FORWARD LENGTH=43
AT1G02010	AT1G02010.1 | Symbols: SEC1A | secretory 1A | chr1:348046-352197 FORWARD AT1G02010.1 | Symbols: SEC1A | secretory 1A | chr1:348046-352197 FORWARD LENGTH=67	4	0.174917			4	0.183696	7	0.323934			2	0.0917157
AT1G02020	AT1G02020.1 | Symbols: | nitroreductase family protein | chr1:352842-354845 AT1G02020.1 | Symbols: | nitroreductase family protein | chr1:352842-354845 REVERSE LENGTH=64					16	0.734783	4	0.185105	7	0.305673
AT1G02040	AT1G02040.1 | Symbols: | C2H2-type zinc finger family protein | AT1G02040.1 | Symbols: | C2H2-type zinc finger family protein | chr1:358104-359078 REVERSE LENGTH=32	3	0.131188
AT1G02050	AT1G02050.1 | Symbols: LAP6 | Chalcone and stilbene synthase family protein | AT1G02050.1 | Symbols: LAP6 | Chalcone and stilbene synthase family protein | chr1:359164-360441 REVERSE LENGTH=39
AT1G02060	AT1G02060.1 | Symbols: | Tetratricopeptide repeat (TPR)-like superfamily AT1G02060.1 | Symbols: | Tetratricopeptide repeat (TPR)-like superfamily protein | chr1:360918-363050 REVERSE LENGTH=71
AT1G02065	AT1G02065.1 | Symbols: SPL8 | squamosa promoter binding protein-like 8 | AT1G02065.1 | Symbols: SPL8 | squamosa promoter binding protein-like 8 | chr1:365625-367149 FORWARD LENGTH=33
AT1G02070	AT1G02070.1 | Symbols: | unknown protein; BEST Arabidopsis thaliana protein	12	0.524752					12	0.555315			32	1.46745
AT1G02080	AT1G02080.1 | Symbols: | transcription regulators | chr1:373335-386682 AT1G02080.1 | Symbols: | transcription regulators | chr1:373335-386682 FORWARD LENGTH=243	99	4.3292	29	1.38422	112	5.14348	165	7.63558	79	3.44974	116	5.31951
AT1G02090	AT1G02090.1 | Symbols: FUS5, CSN7, COP15, ATCSN7 | Proteasome component (PCI) AT1G02090.1 | Symbols: FUS5, CSN7, COP15, ATCSN7 | Proteasome component (PCI) domain protein | chr1:387479-389568 REVERSE LENGTH=26	11	0.481023	8	0.381853	40	1.83696	48	2.22126	10	0.436676	39	1.78846
AT1G02100	AT1G02100.1 | Symbols: | Leucine carboxyl methyltransferase | AT1G02100.1 | Symbols: | Leucine carboxyl methyltransferase | chr1:389876-392448 FORWARD LENGTH=33	31	1.35561	2	0.0954633	28	1.28587	27	1.24946	31	1.3537	30	1.37574
AT1G02120	AT1G02120.1 | Symbols: VAD1 | GRAM domain family protein | chr1:395761-399720 AT1G02120.1 | Symbols: VAD1 | GRAM domain family protein | chr1:395761-399720 FORWARD LENGTH=59	25	1.09323	3	0.143195	23	1.05625	21	0.971802	22	0.960687	39	1.78846
AT1G02130	AT1G02130.1 | Symbols: ATRAB1B, ARA5, ARA-5, ATRABD2A, RABD2A, RA-5 | RAS 5 | AT1G02130.1 | Symbols: ATRAB1B, ARA5, ARA-5, ATRABD2A, RABD2A, RA-5 | RAS 5 | chr1:400350-401788 REVERSE LENGTH=20	49	2.14274	3	0.143195	53	2.43397	153	7.08027	76	3.31874	135	6.19081
AT1G02140	AT1G02140.1 | Symbols: MEE63, MAGO, HAP1 | mago nashi family protein | AT1G02140.1 | Symbols: MEE63, MAGO, HAP1 | mago nashi family protein | chr1:403467-404401 REVERSE LENGTH=15	106	4.63531	123	5.87099	261	11.9861	166	7.68186	70	3.05673	177	8.11684
AT1G02145	AT1G02145.3 | Symbols: ALG12, EBS4 | homolog of asparagine-linked AT1G02145.3 | Symbols: ALG12, EBS4 | homolog of asparagine-linked glycosylation 12 | chr1:404627-408485 FORWARD LENGTH=49	32	1.39934			11	0.505163	28	1.29574	13	0.567679	33	1.51331
AT1G02150	AT1G02150.1 | Symbols: | Tetratricopeptide repeat (TPR)-like superfamily AT1G02150.1 | Symbols: | Tetratricopeptide repeat (TPR)-like superfamily protein | chr1:408779-410433 FORWARD LENGTH=52	264	11.5445					252	11.6616	102	4.4541	191	8.75885
AT1G02160	AT1G02160.1 | Symbols: | Cox19 family protein (CHCH motif) | AT1G02160.1 | Symbols: | Cox19 family protein (CHCH motif) | chr1:410803-411383 FORWARD LENGTH=7							4	0.185105	4	0.17467	2	0.0917157
AT1G02170	AT1G02170.1 | Symbols: LOL3, ATMCPB1, MCP1B, ATMC1, MC1 | metacaspase 1 | AT1G02170.1 | Symbols: LOL3, ATMCPB1, MCP1B, ATMC1, MC1 | metacaspase 1 | chr1:411883-413426 FORWARD LENGTH=36									10	0.436676
AT1G02180	AT1G02180.1 | Symbols: | ferredoxin-related | chr1:413619-414505 REVERSE AT1G02180.1 | Symbols: | ferredoxin-related | chr1:413619-414505 REVERSE LENGTH=22	4	0.174917	31	1.47968	11	0.505163	18	0.832973	4	0.17467
AT1G02205	AT1G02205.2 | Symbols: CER1 | Fatty acid hydroxylase superfamily | AT1G02205.2 | Symbols: CER1 | Fatty acid hydroxylase superfamily | chr1:418818-422154 FORWARD LENGTH=62	2226	97.3415	4	0.190927	307	14.0986	1956	90.5164	352	15.371	1408	64.5679
AT1G02250	AT1G02250.1 | Symbols: anac005, NAC005 | NAC domain containing protein 5 | AT1G02250.1 | Symbols: anac005, NAC005 | NAC domain containing protein 5 | chr1:437951-439559 REVERSE LENGTH=36	2	0.0874587			25	1.1481	65	3.00796	6	0.262006	143	6.55767
AT1G02260	AT1G02260.1 | Symbols: | Divalent ion symporter | chr1:440757-442459 REVERSE AT1G02260.1 | Symbols: | Divalent ion symporter | chr1:440757-442459 REVERSE LENGTH=50
AT1G02270	AT1G02270.1 | Symbols: | Calcium-binding AT1G02270.1 | Symbols: | Calcium-binding endonuclease/exonuclease/phosphatase family | chr1:443301-446197 REVERSE AT1G02270.1 | Symbols: | Calcium-binding AT1G02270.1 | Symbols: | Calcium-binding endonuclease/exonuclease/phosphatase family | chr1:443301-446197 REVERSE LENGTH=48	369	16.1361	2	0.0954633	359	16.4867	199	9.20898	167	7.29249	87	3.98963
AT1G02280	AT1G02280.2 | Symbols: TOC33, ATTOC33, PPI1 | translocon at the outer AT1G02280.2 | Symbols: TOC33, ATTOC33, PPI1 | translocon at the outer envelope membrane of chloroplasts 33 | chr1:448665-450246 REVERSE AT1G02280.2 | Symbols: TOC33, ATTOC33, PPI1 | translocon at the outer AT1G02280.2 | Symbols: TOC33, ATTOC33, PPI1 | translocon at the outer envelope membrane of chloroplasts 33 | chr1:448665-45…	66	2.88614			41	1.88288	108	4.99784	168	7.33616	134	6.14495
AT1G02300	AT1G02300.1 | Symbols: | Cysteine proteinases superfamily protein | AT1G02300.1 | Symbols: | Cysteine proteinases superfamily protein | chr1:453288-455376 FORWARD LENGTH=37	1780.5	77.8601			1159.5	53.2488	1396.5	64.6248	1305.5	57.0081	2365.5	108.477
AT1G02305	AT1G02305.1 | Symbols: | Cysteine proteinases superfamily protein | AT1G02305.1 | Symbols: | Cysteine proteinases superfamily protein | chr1:455816-457974 FORWARD LENGTH=36	198	8.65841	885	42.2425	171	7.85299	459	21.2408	379	16.55	397.5	18.2285
AT1G02310	AT1G02310.1 | Symbols: MAN1 | Glycosyl hydrolase superfamily protein | AT1G02310.1 | Symbols: MAN1 | Glycosyl hydrolase superfamily protein | chr1:458243-460652 REVERSE LENGTH=41									4	0.17467
AT1G02330	AT1G02330.1 | Symbols: | CONTAINS InterPro DOMAIN/s: Hepatocellular AT1G02330.1 | Symbols: | CONTAINS InterPro DOMAIN/s: Hepatocellular carcinoma-associated antigen 59 (InterPro:IPR010756); Has 1239 Blast hits to AT1G02330.1 | Symbols: | CONTAINS InterPro DOMAIN/s: Hepatocellular AT1G02330.1 | Symbols: | CONTAINS InterPro DOMAIN/s: Hepatocellular carcinoma-associated antigen 59 (InterPro:IPR01075…	42	1.83663	2	0.0954633	13	0.597011	54	2.49892	69	3.01307	48	2.20118
AT1G02335	AT1G02335.1 | Symbols: GL22 | germin-like protein subfamily 2 member 2 AT1G02335.1 | Symbols: GL22 | germin-like protein subfamily 2 member 2 precursor | chr1:463979-464876 REVERSE LENGTH=21	17	0.743399	7	0.334121	12	0.551087	47	2.17498	42	1.83404	19	0.871299
AT1G02340	AT1G02340.1 | Symbols: HFR1, RSF1, FBI1, REP1 | basic helix-loop-helix (bHLH) AT1G02340.1 | Symbols: HFR1, RSF1, FBI1, REP1 | basic helix-loop-helix (bHLH) DNA-binding superfamily protein | chr1:465933-467685 REVERSE LENGTH=29	28	1.22442			42	1.92881	27	1.24946	6	0.262006
AT1G02360	AT1G02360.1 | Symbols: | Chitinase family protein | chr1:472138-473116 AT1G02360.1 | Symbols: | Chitinase family protein | chr1:472138-473116 REVERSE LENGTH=27
AT1G02370	AT1G02370.1 | Symbols: | Tetratricopeptide repeat (TPR)-like superfamily AT1G02370.1 | Symbols: | Tetratricopeptide repeat (TPR)-like superfamily protein | chr1:474516-476383 FORWARD LENGTH=53	35	1.53053	3	0.143195	5	0.22962	67	3.10051	40	1.7467	66	3.02662
AT1G02380	AT1G02380.1 | Symbols: | unknown protein; BEST Arabidopsis thaliana protein	16	0.699669					28	1.29574	13	0.567679	16	0.733726
AT1G02390	AT1G02390.1 | Symbols: ATGPAT2, GPAT2 | glycerol-3-phosphate acyltransferase AT1G02390.1 | Symbols: ATGPAT2, GPAT2 | glycerol-3-phosphate acyltransferase 2 | chr1:480921-483163 FORWARD LENGTH=53	19	0.830857	2	0.0954633	3	0.137772	18	0.832973	45	1.96504
AT1G02400	AT1G02400.1 | Symbols: ATGA2OX4, ATGA2OX6, DTA1, GA2OX6 | gibberellin AT1G02400.1 | Symbols: ATGA2OX4, ATGA2OX6, DTA1, GA2OX6 | gibberellin 2-oxidase 6 | chr1:486964-489391 FORWARD LENGTH=32	2	0.0874587			2	0.0918479	4	0.185105	4	0.17467	7	0.321005
AT1G02410	AT1G02410.1 | Symbols: | cytochrome c oxidase assembly protein CtaG / Cox11 AT1G02410.1 | Symbols: | cytochrome c oxidase assembly protein CtaG / Cox11 family | chr1:491300-492762 FORWARD LENGTH=28	2	0.0874587	7	0.334121	4	0.183696			7	0.305673
AT1G02420	AT1G02420.1 | Symbols: | Pentatricopeptide repeat (PPR) superfamily protein AT1G02420.1 | Symbols: | Pentatricopeptide repeat (PPR) superfamily protein | chr1:493683-495158 FORWARD LENGTH=49
AT1G02450	AT1G02450.1 | Symbols: NIMIN1, NIMIN-1 | NIM1-interacting 1 | AT1G02450.1 | Symbols: NIMIN1, NIMIN-1 | NIM1-interacting 1 | chr1:498052-498480 REVERSE LENGTH=14
AT1G02460	AT1G02460.1 | Symbols: | Pectin lyase-like superfamily protein | AT1G02460.1 | Symbols: | Pectin lyase-like superfamily protein | chr1:504897-507099 REVERSE LENGTH=49	2	0.0874587	15	0.715974	8	0.367391			10	0.436676	3	0.137574
AT1G02470	AT1G02470.1 | Symbols: | Polyketide cyclase/dehydrase and lipid transport AT1G02470.1 | Symbols: | Polyketide cyclase/dehydrase and lipid transport superfamily protein | chr1:511916-513573 REVERSE LENGTH=22
AT1G02475	AT1G02475.1 | Symbols: | Polyketide cyclase/dehydrase and lipid transport AT1G02475.1 | Symbols: | Polyketide cyclase/dehydrase and lipid transport superfamily protein | chr1:514110-515331 REVERSE LENGTH=21	117	5.11633	62	2.95936	11	0.505163	93	4.30369	72	3.14407	17	0.779584
AT1G02500	AT1G02500.2 | Symbols: SAM1, SAM-1, MAT1, AtSAM1 | S-adenosylmethionine AT1G02500.2 | Symbols: SAM1, SAM-1, MAT1, AtSAM1 | S-adenosylmethionine synthetase 1 | chr1:519037-520218 FORWARD LENGTH=39
AT1G02520	AT1G02520.1 | Symbols: PGP11 | P-glycoprotein 11 | chr1:524134-528745 FORWARD AT1G02520.1 | Symbols: PGP11 | P-glycoprotein 11 | chr1:524134-528745 FORWARD LENGTH=127
AT1G02540	AT1G02540.1 | Symbols: | unknown protein; Has 3327 Blast hits to 2216 AT1G02540.1 | Symbols: | unknown protein; Has 3327 Blast hits to 2216 proteins in 265 species: Archae - 18; Bacteria - 202; Metazoa - 802; Fungi - AT1G02540.1 | Symbols: | unknown protein; Has 3327 Blast hits to 2216 AT1G02540.1 | Symbols: | unknown protein; Has 3327 Blast hits to 2216 proteins in 265 species: Archae - 18; Bact…
AT1G02560	AT1G02560.1 | Symbols: CLPP5, NCLPP5, NCLPP1 | nuclear encoded CLP protease 5 AT1G02560.1 | Symbols: CLPP5, NCLPP5, NCLPP1 | nuclear encoded CLP protease 5 | chr1:538000-539805 FORWARD LENGTH=29	251	10.9761	93	4.43904	10	0.459239	398	18.418	82	3.58074
AT1G02610	AT1G02610.1 | Symbols: | RING/FYVE/PHD zinc finger superfamily protein | AT1G02610.1 | Symbols: | RING/FYVE/PHD zinc finger superfamily protein | chr1:553181-555854 REVERSE LENGTH=22	18	0.787128			71	3.2606	1134	52.4773			1052	48.2425
AT1G02640	AT1G02640.1 | Symbols: BXL2, ATBXL2 | beta-xylosidase 2 | chr1:564293-567580 AT1G02640.1 | Symbols: BXL2, ATBXL2 | beta-xylosidase 2 | chr1:564293-567580 FORWARD LENGTH=76			5	0.238658			9	0.416486			15	0.687868
AT1G02660	AT1G02660.1 | Symbols: | alpha/beta-Hydrolases superfamily protein | AT1G02660.1 | Symbols: | alpha/beta-Hydrolases superfamily protein | chr1:572187-574746 REVERSE LENGTH=71					5	0.22962			10	0.436676	14	0.64201
AT1G02680	AT1G02680.1 | Symbols: TAF13 | TBP-associated factor 13 | chr1:581084-581919 AT1G02680.1 | Symbols: TAF13 | TBP-associated factor 13 | chr1:581084-581919 FORWARD LENGTH=12	8	0.349835					9	0.416486	6	0.262006	3	0.137574
AT1G02690	AT1G02690.2 | Symbols: IMPA-6 | importin alpha isoform 6 | chr1:584397-587036 AT1G02690.2 | Symbols: IMPA-6 | importin alpha isoform 6 | chr1:584397-587036 FORWARD LENGTH=53
AT1G02700	AT1G02700.1 | Symbols: | unknown protein
AT1G02720	AT1G02720.2 | Symbols: GATL5 | galacturonosyltransferase 5 | AT1G02720.2 | Symbols: GATL5 | galacturonosyltransferase 5 | chr1:592115-593200 FORWARD LENGTH=36
AT1G02730	AT1G02730.1 | Symbols: ATCSLD5, CSLD5, SOS6 | cellulose synthase-like D5 | AT1G02730.1 | Symbols: ATCSLD5, CSLD5, SOS6 | cellulose synthase-like D5 | chr1:594697-598473 REVERSE LENGTH=118	20	0.874587	68	3.24575	28	1.28587	7	0.323934	42	1.83404	9	0.412721
AT1G02740	AT1G02740.1 | Symbols: | MRG family protein | chr1:599734-602021 REVERSE AT1G02740.1 | Symbols: | MRG family protein | chr1:599734-602021 REVERSE LENGTH=32
AT1G02750	AT1G02750.1 | Symbols: | Drought-responsive family protein | AT1G02750.1 | Symbols: | Drought-responsive family protein | chr1:602673-604134 FORWARD LENGTH=22	51	2.2302			27	1.23995	41	1.89733	39	1.70304	97	4.44821
AT1G02770	AT1G02770.1 | Symbols: | Protein of unknown function (DUF626) | AT1G02770.1 | Symbols: | Protein of unknown function (DUF626) | chr1:605071-606624 REVERSE LENGTH=31											2	0.0917157
AT1G02780	AT1G02780.1 | Symbols: emb2386 | Ribosomal protein L19e family protein | AT1G02780.1 | Symbols: emb2386 | Ribosomal protein L19e family protein | chr1:608120-609391 REVERSE LENGTH=21	400	17.4917	932	44.4859	646	29.6669	730	33.7817	1253	54.7155	647	29.67
AT1G02790	AT1G02790.1 | Symbols: PGA4 | polygalacturonase 4 | chr1:610681-612225 AT1G02790.1 | Symbols: PGA4 | polygalacturonase 4 | chr1:610681-612225 REVERSE LENGTH=42
AT1G02800	AT1G02800.1 | Symbols: ATCEL2, CEL2 | cellulase 2 | chr1:613386-616103 AT1G02800.1 | Symbols: ATCEL2, CEL2 | cellulase 2 | chr1:613386-616103 REVERSE LENGTH=50									23	1.00436
AT1G02810	AT1G02810.1 | Symbols: | Plant invertase/pectin methylesterase inhibitor AT1G02810.1 | Symbols: | Plant invertase/pectin methylesterase inhibitor superfamily | chr1:618284-620333 FORWARD LENGTH=57
AT1G02813	AT1G02813.1 | Symbols: | Protein of unknown function, DUF538 | AT1G02813.1 | Symbols: | Protein of unknown function, DUF538 | chr1:620773-621222 FORWARD LENGTH=14
AT1G02816	AT1G02816.1 | Symbols: | Protein of unknown function, DUF538 | AT1G02816.1 | Symbols: | Protein of unknown function, DUF538 | chr1:621637-622137 FORWARD LENGTH=16	27	1.18069			56	2.57174	91	4.21114	20	0.873352	18	0.825441
AT1G02820	AT1G02820.1 | Symbols: | Late embryogenesis abundant 3 (LEA3) family protein AT1G02820.1 | Symbols: | Late embryogenesis abundant 3 (LEA3) family protein | chr1:623933-624304 REVERSE LENGTH=9	5248	229.492	2002	95.5587	11274	517.746	10911	504.92	2674	116.767	2883	132.208
AT1G02840	AT1G02840.3 | Symbols: SR1, ATSRP34, SRP34, SR34, At-SR34 | RNA-binding AT1G02840.3 | Symbols: SR1, ATSRP34, SRP34, SR34, At-SR34 | RNA-binding (RRM/RBD/RNP motifs) family protein | chr1:626918-629583 FORWARD LENGTH=30							4	0.185105	2	0.0873352
AT1G02850	AT1G02850.2 | Symbols: BGLU11 | beta glucosidase 11 | chr1:630569-633085 AT1G02850.2 | Symbols: BGLU11 | beta glucosidase 11 | chr1:630569-633085 FORWARD LENGTH=49			10	0.477316	14	0.642935
AT1G02860	AT1G02860.1 | Symbols: NLA, BAH1 | SPX (SYG1/Pho81/XPR1) domain-containing AT1G02860.1 | Symbols: NLA, BAH1 | SPX (SYG1/Pho81/XPR1) domain-containing protein | chr1:635474-637083 FORWARD LENGTH=33					16	0.734783			13	0.567679	28	1.28402
AT1G02870	AT1G02870.1 | Symbols: | FUNCTIONS IN: molecular_function unknown; INVOLVED AT1G02870.1 | Symbols: | FUNCTIONS IN: molecular_function unknown; INVOLVED IN: biological_process unknown; EXPRESSED IN: 23 plant structures; EXPRESSED AT1G02870.1 | Symbols: | FUNCTIONS IN: molecular_function unknown; INVOLVED AT1G02870.1 | Symbols: | FUNCTIONS IN: molecular_function unknown; INVOLVED IN: biological_pro…	7	0.306105			34	1.56141	26	1.20318	39	1.70304	28	1.28402
AT1G02880	AT1G02880.3 | Symbols: TPK1 | thiamin pyrophosphokinase1 | chr1:643063-644485 AT1G02880.3 | Symbols: TPK1 | thiamin pyrophosphokinase1 | chr1:643063-644485 REVERSE LENGTH=26	4	0.174917	14	0.668243	42	1.92881	23	1.06435	3	0.131003	7	0.321005
AT1G02890	AT1G02890.1 | Symbols: | AAA-type ATPase family protein | chr1:645372-651797 AT1G02890.1 | Symbols: | AAA-type ATPase family protein | chr1:645372-651797 REVERSE LENGTH=124	15.5	0.677805					15	0.694144	21	0.91702
AT1G02900	AT1G02900.1 | Symbols: RALFL1, RALF1, ATRALF1 | rapid alkalinization factor 1 AT1G02900.1 | Symbols: RALFL1, RALF1, ATRALF1 | rapid alkalinization factor 1 | chr1:653976-654338 REVERSE LENGTH=12	4	0.174917					2	0.0925525	9	0.393009
AT1G02910	AT1G02910.1 | Symbols: LPA1 | tetratricopeptide repeat (TPR)-containing AT1G02910.1 | Symbols: LPA1 | tetratricopeptide repeat (TPR)-containing protein | chr1:655749-658125 REVERSE LENGTH=45	299	13.0751	37	1.76607	13	0.597011	316	14.6233	278	12.1396	16	0.733726
AT1G02930	AT1G02930.2 | Symbols: GSTF6 | glutathione S-transferase 6 | AT1G02930.2 | Symbols: GSTF6 | glutathione S-transferase 6 | chr1:661363-662191 REVERSE LENGTH=20					3	0.137772			2	0.0873352
AT1G02940	AT1G02940.1 | Symbols: ATGSTF5, GSTF5 | glutathione S-transferase (class phi) AT1G02940.1 | Symbols: ATGSTF5, GSTF5 | glutathione S-transferase (class phi) 5 | chr1:663079-664128 REVERSE LENGTH=25
AT1G02950	AT1G02950.4 | Symbols: ATGSTF4, GST31, GSTF4 | glutathione S-transferase F4 | AT1G02950.4 | Symbols: ATGSTF4, GST31, GSTF4 | glutathione S-transferase F4 | chr1:665308-666244 REVERSE LENGTH=21	19	0.830857			28	1.28587	31	1.43456	84	3.66808
AT1G02960	AT1G02960.2 | Symbols: | unknown protein; BEST Arabidopsis thaliana protein AT1G02960.2 | Symbols: | unknown protein; BEST Arabidopsis thaliana protein match is: unknown protein (TAIR:AT1G02965.1); Has 100 Blast hits to 99 AT1G02960.2 | Symbols: | unknown protein; BEST Arabidopsis thaliana protein AT1G02960.2 | Symbols: | unknown protein; BEST Arabidopsis thaliana protein match is: unknown protei…	11	0.481023	15	0.715974	23	1.05625	13	0.601592	30	1.31003	16	0.733726
AT1G02970	AT1G02970.1 | Symbols: WEE1, ATWEE1 | WEE1 kinase homolog | AT1G02970.1 | Symbols: WEE1, ATWEE1 | WEE1 kinase homolog | chr1:673408-676127 FORWARD LENGTH=50			4	0.190927	10	0.459239			17	0.742349
AT1G02980	AT1G02980.1 | Symbols: CUL2, ATCUL2 | cullin 2 | chr1:677869-681212 FORWARD AT1G02980.1 | Symbols: CUL2, ATCUL2 | cullin 2 | chr1:677869-681212 FORWARD LENGTH=74
AT1G02990	AT1G02990.3 | Symbols: | FUNCTIONS IN: molecular_function unknown; INVOLVED IN: biological_process unknown; LOCATED IN: cellular_component unknown; BEST Arabidopsis thaliana protein match is: CW-type Zinc Finger (TAIR:AT3G62900.1). | chr1:681724-686996 REVERSE LENGTH=127	4	0.174917			2	0.0918479	3	0.138829	6	0.262006
AT1G03000	AT1G03000.1 | Symbols: PEX6 | peroxin 6 | chr1:688057-692453 REVERSE AT1G03000.1 | Symbols: PEX6 | peroxin 6 | chr1:688057-692453 REVERSE LENGTH=94	8	0.349835					15	0.694144	2	0.0873352
AT1G03010	AT1G03010.1 | Symbols: | Phototropic-responsive NPH3 family protein | AT1G03010.1 | Symbols: | Phototropic-responsive NPH3 family protein | chr1:693480-696188 FORWARD LENGTH=63			11	0.525048					2	0.0873352
AT1G03020	AT1G03020.1 | Symbols: | Thioredoxin superfamily protein | AT1G03020.1 | Symbols: | Thioredoxin superfamily protein | chr1:698207-698515 REVERSE LENGTH=10			2	0.0954633
AT1G03030	AT1G03030.1 | Symbols: | P-loop containing nucleoside triphosphate AT1G03030.1 | Symbols: | P-loop containing nucleoside triphosphate hydrolases superfamily protein | chr1:701621-703568 FORWARD LENGTH=30
AT1G03040	AT1G03040.1 | Symbols: | basic helix-loop-helix (bHLH) DNA-binding AT1G03040.1 | Symbols: | basic helix-loop-helix (bHLH) DNA-binding superfamily protein | chr1:704279-706457 REVERSE LENGTH=30	6	0.262376	13	0.620511	52	2.38804	24	1.11063	9	0.393009	36	1.65088
AT1G03050	AT1G03050.1 | Symbols: | ENTH/ANTH/VHS superfamily protein | AT1G03050.1 | Symbols: | ENTH/ANTH/VHS superfamily protein | chr1:707726-709860 FORWARD LENGTH=59	4	0.174917
AT1G03055	AT1G03055.2 | Symbols: | unknown protein; BEST Arabidopsis thaliana protein AT1G03055.2 | Symbols: | unknown protein; BEST Arabidopsis thaliana protein match is: unknown protein (TAIR:AT1G64680.1); Has 35333 Blast hits to 34131 AT1G03055.2 | Symbols: | unknown protein; BEST Arabidopsis thaliana protein AT1G03055.2 | Symbols: | unknown protein; BEST Arabidopsis thaliana protein match is: unknown p…	2	0.0874587							3	0.131003
AT1G03060	AT1G03060.1 | Symbols: SPI | Beige/BEACH domain ;WD domain, G-beta repeat AT1G03060.1 | Symbols: SPI | Beige/BEACH domain ;WD domain, G-beta repeat protein | chr1:712971-726891 REVERSE LENGTH=360	65	2.84241	49	2.33885	63	2.89321	105	4.85901	56	2.44539	97	4.44821
AT1G03070	AT1G03070.2 | Symbols: | Bax inhibitor-1 family protein | chr1:730148-731379 AT1G03070.2 | Symbols: | Bax inhibitor-1 family protein | chr1:730148-731379 FORWARD LENGTH=24
AT1G03080	AT1G03080.1 | Symbols: | kinase interacting (KIP1-like) family protein | AT1G03080.1 | Symbols: | kinase interacting (KIP1-like) family protein | chr1:731794-737332 REVERSE LENGTH=173	38	1.66171	103	4.91636	14	0.642935	57	2.63775	52	2.27072	33	1.51331
AT1G03090	AT1G03090.1 | Symbols: MCCA | methylcrotonyl-CoA carboxylase alpha chain, AT1G03090.1 | Symbols: MCCA | methylcrotonyl-CoA carboxylase alpha chain, mitochondrial / 3-methylcrotonyl-CoA carboxylase 1 (MCCA) | AT1G03090.1 | Symbols: MCCA | methylcrotonyl-CoA carboxylase alpha chain, AT1G03090.1 | Symbols: MCCA | methylcrotonyl-CoA carboxylase alpha chain, mitochondrial / 3-methylcrotonyl-CoA carbox…	36	1.57426	375	17.8994	167	7.6693	586	27.1179	11	0.480344	1349	61.8623
AT1G03110	AT1G03110.1 | Symbols: TRM82, AtTRM82 | Transducin/WD40 repeat-like AT1G03110.1 | Symbols: TRM82, AtTRM82 | Transducin/WD40 repeat-like superfamily protein | chr1:749359-751796 FORWARD LENGTH=42	2	0.0874587			13	0.597011	48	2.22126			123	5.64052
AT1G03120	AT1G03120.1 | Symbols: ATRAB28, RAB28 | responsive to abscisic acid 28 | AT1G03120.1 | Symbols: ATRAB28, RAB28 | responsive to abscisic acid 28 | chr1:752271-753140 FORWARD LENGTH=18
AT1G03140	AT1G03140.1 | Symbols: | splicing factor Prp18 family protein | AT1G03140.1 | Symbols: | splicing factor Prp18 family protein | chr1:754471-756223 REVERSE LENGTH=42	120	5.24752	6	0.28639	119	5.46495	203	9.39408	297	12.9693	321	14.7204
AT1G03150	AT1G03150.1 | Symbols: | Acyl-CoA N-acyltransferases (NAT) superfamily AT1G03150.1 | Symbols: | Acyl-CoA N-acyltransferases (NAT) superfamily protein | chr1:756461-758441 FORWARD LENGTH=17	20	0.874587			37	1.69919	75	3.47072	5	0.218338	45	2.0636
AT1G03160	AT1G03160.1 | Symbols: FZL | FZO-like | chr1:761321-766053 FORWARD AT1G03160.1 | Symbols: FZL | FZO-like | chr1:761321-766053 FORWARD LENGTH=91	110	4.81023	88	4.20038	80	3.67391	88	4.07231	81	3.53708	88	4.03549
AT1G03170	AT1G03170.1 | Symbols: | Protein of unknown function (DUF3049) | AT1G03170.1 | Symbols: | Protein of unknown function (DUF3049) | chr1:769805-770527 FORWARD LENGTH=24
AT1G03180	AT1G03180.1 | Symbols: | unknown protein; Has 36 Blast hits to 36 proteins AT1G03180.1 | Symbols: | unknown protein; Has 36 Blast hits to 36 proteins in 15 species: Archae - 0; Bacteria - 0; Metazoa - 3; Fungi - 0; Plants - 33; AT1G03180.1 | Symbols: | unknown protein; Has 36 Blast hits to 36 proteins AT1G03180.1 | Symbols: | unknown protein; Has 36 Blast hits to 36 proteins in 15 species: Archae…	2	0.0874587					3	0.138829	2	0.0873352
AT1G03190	AT1G03190.2 | Symbols: ATXPD, UVH6 | RAD3-like DNA-binding helicase protein | AT1G03190.2 | Symbols: ATXPD, UVH6 | RAD3-like DNA-binding helicase protein | chr1:775822-779863 FORWARD LENGTH=75	12	0.524752			11	0.505163	20	0.925525	4	0.17467	19	0.871299
AT1G03210	AT1G03210.1 | Symbols: | Phenazine biosynthesis PhzC/PhzF protein | AT1G03210.1 | Symbols: | Phenazine biosynthesis PhzC/PhzF protein | chr1:782948-784240 FORWARD LENGTH=28							97	4.4888	13	0.567679
AT1G03220	AT1G03220.1 | Symbols: | Eukaryotic aspartyl protease family protein | AT1G03220.1 | Symbols: | Eukaryotic aspartyl protease family protein | chr1:787143-788444 FORWARD LENGTH=43					19	0.872555	2	0.0925525	3	0.131003	82	3.76034
AT1G03230	AT1G03230.1 | Symbols: | Eukaryotic aspartyl protease family protein | AT1G03230.1 | Symbols: | Eukaryotic aspartyl protease family protein | chr1:790110-791414 FORWARD LENGTH=43
AT1G03250	AT1G03250.1 | Symbols: | unknown protein; Has 89 Blast hits to 89 proteins AT1G03250.1 | Symbols: | unknown protein; Has 89 Blast hits to 89 proteins in 31 species: Archae - 0; Bacteria - 0; Metazoa - 31; Fungi - 0; Plants - AT1G03250.1 | Symbols: | unknown protein; Has 89 Blast hits to 89 proteins AT1G03250.1 | Symbols: | unknown protein; Has 89 Blast hits to 89 proteins in 31 species: Archae - …	75	3.2797			88	4.04131	95	4.39625	82	3.58074	92	4.21892
AT1G03260	AT1G03260.1 | Symbols: | SNARE associated Golgi protein family | AT1G03260.1 | Symbols: | SNARE associated Golgi protein family | chr1:795678-798102 REVERSE LENGTH=27	8	0.349835			5	0.22962	22	1.01808	15	0.655014	22	1.00887
AT1G03270	AT1G03270.1 | Symbols: | CBS domain-containing protein with a domain of AT1G03270.1 | Symbols: | CBS domain-containing protein with a domain of unknown function (DUF21) | chr1:799191-802436 FORWARD LENGTH=49
AT1G03280	AT1G03280.1 | Symbols: | Transcription factor TFIIE, alpha subunit | AT1G03280.1 | Symbols: | Transcription factor TFIIE, alpha subunit | chr1:803635-806758 FORWARD LENGTH=47							5	0.231381	2	0.0873352	2	0.0917157
AT1G03290	AT1G03290.2 | Symbols: | unknown protein; FUNCTIONS IN: molecular_function AT1G03290.2 | Symbols: | unknown protein; FUNCTIONS IN: molecular_function unknown; INVOLVED IN: biological_process unknown; LOCATED IN: AT1G03290.2 | Symbols: | unknown protein; FUNCTIONS IN: molecular_function AT1G03290.2 | Symbols: | unknown protein; FUNCTIONS IN: molecular_function unknown; INVOLVED IN: biological_proc…									2	0.0873352
AT1G03300	AT1G03300.1 | Symbols: ATDUF1, DUF1 | DOMAIN OF UNKNOWN FUNCTION 724 1 | AT1G03300.1 | Symbols: ATDUF1, DUF1 | DOMAIN OF UNKNOWN FUNCTION 724 1 | chr1:811033-813086 REVERSE LENGTH=67
AT1G03310	AT1G03310.1 | Symbols: ATISA2, ISA2, DBE1, BE2 | debranching enzyme 1 | AT1G03310.1 | Symbols: ATISA2, ISA2, DBE1, BE2 | debranching enzyme 1 | chr1:813975-816623 FORWARD LENGTH=88	33	1.44307	12	0.57278	24	1.10217	65	3.00796	17	0.742349	17	0.779584
AT1G03320	AT1G03320.1 | Symbols: | unknown protein; Has 1038 Blast hits to 683 AT1G03320.1 | Symbols: | unknown protein; Has 1038 Blast hits to 683 proteins in 112 species: Archae - 4; Bacteria - 14; Metazoa - 318; Fungi - AT1G03320.1 | Symbols: | unknown protein; Has 1038 Blast hits to 683 AT1G03320.1 | Symbols: | unknown protein; Has 1038 Blast hits to 683 proteins in 112 species: Archae - 4; Bacteria - …
AT1G03330	AT1G03330.1 | Symbols: | Small nuclear ribonucleoprotein family protein | AT1G03330.1 | Symbols: | Small nuclear ribonucleoprotein family protein | chr1:818161-819297 REVERSE LENGTH=9	75	3.2797	125	5.96645	162	7.43968	53	2.45264	211	9.21387	2	0.0917157
AT1G03340	AT1G03340.1 | Symbols: | unknown protein; BEST Arabidopsis thaliana protein AT1G03340.1 | Symbols: | unknown protein; BEST Arabidopsis thaliana protein match is: unknown protein (TAIR:AT4G02920.1); Has 44 Blast hits to 41 AT1G03340.1
AT1G03350	AT1G03350.1 | Symbols: | BSD domain-containing protein | chr1:822834-824246 AT1G03350.1 | Symbols: | BSD domain-containing protein | chr1:822834-824246 REVERSE LENGTH=47	52	2.27393	16	0.763706	47	2.15842	97	4.4888	18	0.786017	204	9.355
AT1G03360	AT1G03360.1 | Symbols: ATRRP4, RRP4 | ribosomal RNA processing 4 | AT1G03360.1 | Symbols: ATRRP4, RRP4 | ribosomal RNA processing 4 | chr1:824653-826179 FORWARD LENGTH=32	7	0.306105			25	1.1481	16	0.74042	6	0.262006	34	1.55917
AT1G03365	AT1G03365.1 | Symbols: | RING/U-box superfamily protein | chr1:827182-830191 AT1G03365.1 | Symbols: | RING/U-box superfamily protein | chr1:827182-830191 FORWARD LENGTH=82	10	0.437293			3	0.137772	9	0.416486	5	0.218338	2	0.0917157
AT1G03370	AT1G03370.1 | Symbols: | C2 calcium/lipid-binding and GRAM domain containing AT1G03370.1 | Symbols: | C2 calcium/lipid-binding and GRAM domain containing protein | chr1:830968-834996 FORWARD LENGTH=102							2	0.0925525	3	0.131003	18	0.825441
AT1G03380	AT1G03380.1 | Symbols: ATATG18G, ATG18G | homolog of yeast autophagy 18 AT1G03380.1 | Symbols: ATATG18G, ATG18G | homolog of yeast autophagy 18 (ATG18) G | chr1:836155-840362 FORWARD LENGTH=95	12	0.524752					8	0.37021	2	0.0873352	13	0.596152
AT1G03390	AT1G03390.1 | Symbols: | HXXXD-type acyl-transferase family protein | AT1G03390.1 | Symbols: | HXXXD-type acyl-transferase family protein | chr1:841033-842418 REVERSE LENGTH=46
AT1G03430	AT1G03430.1 | Symbols: AHP5 | histidine-containing phosphotransfer factor 5 | AT1G03430.1 | Symbols: AHP5 | histidine-containing phosphotransfer factor 5 | chr1:848159-849235 FORWARD LENGTH=15	4	0.174917			3	0.137772	14	0.647868	7	0.305673	23	1.05473
AT1G03440	AT1G03440.1 | Symbols: | Leucine-rich repeat (LRR) family protein | AT1G03440.1 | Symbols: | Leucine-rich repeat (LRR) family protein | chr1:852681-853874 FORWARD LENGTH=39	39	1.70544			28	1.28587	53	2.45264	17	0.742349	22	1.00887
AT1G03457	AT1G03457.1 | Symbols: | RNA-binding (RRM/RBD/RNP motifs) family protein | AT1G03457.1 | Symbols: | RNA-binding (RRM/RBD/RNP motifs) family protein | chr1:861109-864019 REVERSE LENGTH=42							2	0.0925525
AT1G03470	AT1G03470.2 | Symbols: | Kinase interacting (KIP1-like) family protein | AT1G03470.2 | Symbols: | Kinase interacting (KIP1-like) family protein | chr1:866217-867493 REVERSE LENGTH=26	3	0.131188					2	0.0925525	6	0.262006
AT1G03475	AT1G03475.1 | Symbols: LIN2, HEMF1, ATCPO-I | Coproporphyrinogen III oxidase AT1G03475.1 | Symbols: LIN2, HEMF1, ATCPO-I | Coproporphyrinogen III oxidase | chr1:869302-871175 REVERSE LENGTH=38	227	9.92656	42	2.00473	35	1.60734	203	9.39408	110	4.80344	10	0.458579
AT1G03520	AT1G03520.1 | Symbols: | Core-2/I-branching AT1G03520.1 | Symbols: | Core-2/I-branching beta-1,6-N-acetylglucosaminyltransferase family protein | chr1:877948-879553 AT1G03520.1 | Symbols: | Core-2/I-branching AT1G03520.1 | Symbols: | Core-2/I-branching beta-1,6-N-acetylglucosaminyltransferase family protein | chr1:877948-879553 REVERSE LENGTH=44
AT1G03530	AT1G03530.1 | Symbols: ATNAF1, NAF1 | nuclear assembly factor 1 | AT1G03530.1 | Symbols: ATNAF1, NAF1 | nuclear assembly factor 1 | chr1:880638-883338 REVERSE LENGTH=80
AT1G03550	AT1G03550.1 | Symbols: | Secretory carrier membrane protein (SCAMP) family AT1G03550.1 | Symbols: | Secretory carrier membrane protein (SCAMP) family protein | chr1:885851-887778 REVERSE LENGTH=28
AT1G03560	AT1G03560.1 | Symbols: | Pentatricopeptide repeat (PPR-like) superfamily AT1G03560.1 | Symbols: | Pentatricopeptide repeat (PPR-like) superfamily protein | chr1:890428-892410 REVERSE LENGTH=66
AT1G03590	AT1G03590.1 | Symbols: | Protein phosphatase 2C family protein | AT1G03590.1 | Symbols: | Protein phosphatase 2C family protein | chr1:894480-896257 REVERSE LENGTH=46	144	6.29702	2	0.0954633	193.5	8.88628	115.5	5.34491	54.5	2.37988	147.5	6.76403
AT1G03600	AT1G03600.1 | Symbols: PSB27 | photosystem II family protein | AT1G03600.1 | Symbols: PSB27 | photosystem II family protein | chr1:898916-899440 FORWARD LENGTH=17	5601	244.928	2	0.0954633	5102	234.304	5487	253.918	697	30.4363	2564	117.58
AT1G03610	AT1G03610.1 | Symbols: | Protein of unknown function (DUF789) | AT1G03610.1 | Symbols: | Protein of unknown function (DUF789) | chr1:901304-902672 FORWARD LENGTH=30			5	0.238658			2	0.0925525			4.5	0.20636
AT1G03620	AT1G03620.1 | Symbols: | ELMO/CED-12 family protein | chr1:904319-906013 AT1G03620.1 | Symbols: | ELMO/CED-12 family protein | chr1:904319-906013 REVERSE LENGTH=26	7	0.306105					2	0.0925525			5	0.229289
AT1G03630	AT1G03630.1 | Symbols: POR C, PORC | protochlorophyllide oxidoreductase C | AT1G03630.1 | Symbols: POR C, PORC | protochlorophyllide oxidoreductase C | chr1:907699-909245 FORWARD LENGTH=40	133	5.816	11	0.525048	33	1.51549	277	12.8185	85	3.71175	35	1.60503
AT1G03650	AT1G03650.1 | Symbols: | Acyl-CoA N-acyltransferases (NAT) superfamily AT1G03650.1 | Symbols: | Acyl-CoA N-acyltransferases (NAT) superfamily protein | chr1:910249-911103 REVERSE LENGTH=15	2	0.0874587					2	0.0925525	6	0.262006	3	0.137574
AT1G03660	AT1G03660.1 | Symbols: | Ankyrin-repeat containing protein | AT1G03660.1 | Symbols: | Ankyrin-repeat containing protein | chr1:911436-911759 REVERSE LENGTH=10					7	0.321468
AT1G03680	AT1G03680.1 | Symbols: ATHM1, TRX-M1, ATM1, THM1 | thioredoxin M-type 1 | AT1G03680.1 | Symbols: ATHM1, TRX-M1, ATM1, THM1 | thioredoxin M-type 1 | chr1:916990-917865 REVERSE LENGTH=17	215	9.40181			28	1.28587	201	9.30153	502	21.9211	9	0.412721
AT1G03687	AT1G03687.1 | Symbols: | DTW domain-containing protein | chr1:918308-920306 AT1G03687.1 | Symbols: | DTW domain-containing protein | chr1:918308-920306 FORWARD LENGTH=38	6	0.262376					18	0.832973	22	0.960687
AT1G03710	AT1G03710.2 | Symbols: | Cystatin/monellin superfamily protein | AT1G03710.2 | Symbols: | Cystatin/monellin superfamily protein | chr1:923492-924287 FORWARD LENGTH=20							6	0.277658
AT1G03740	AT1G03740.1 | Symbols: | Protein kinase superfamily protein | AT1G03740.1 | Symbols: | Protein kinase superfamily protein | chr1:934055-936792 FORWARD LENGTH=74	9	0.393564			9	0.413315	25	1.15691	8	0.349341	12	0.550294
AT1G03750	AT1G03750.1 | Symbols: CHR9 | switch 2 | chr1:937920-941068 FORWARD AT1G03750.1 | Symbols: CHR9 | switch 2 | chr1:937920-941068 FORWARD LENGTH=86
AT1G03760	AT1G03760.1 | Symbols: | Prefoldin chaperone subunit family protein | AT1G03760.1 | Symbols: | Prefoldin chaperone subunit family protein | chr1:941211-943320 REVERSE LENGTH=39							2	0.0925525
AT1G03770	AT1G03770.2 | Symbols: RING1B | RING 1B | chr1:944772-947431 FORWARD AT1G03770.2 | Symbols: RING1B | RING 1B | chr1:944772-947431 FORWARD LENGTH=46
AT1G03780	AT1G03780.2 | Symbols: TPX2 | targeting protein for XKLP2 | AT1G03780.2 | Symbols: TPX2 | targeting protein for XKLP2 | chr1:947785-951696 REVERSE LENGTH=75					2	0.0918479			11	0.480344
AT1G03790	AT1G03790.1 | Symbols: SOM | Zinc finger C-x8-C-x5-C-x3-H type family protein AT1G03790.1 | Symbols: SOM | Zinc finger C-x8-C-x5-C-x3-H type family protein | chr1:954589-955770 FORWARD LENGTH=39									22	0.960687
AT1G03820	AT1G03820.1 | Symbols: | unknown protein	18	0.787128			17	0.780707	26	1.20318	25	1.09169	10	0.458579
AT1G03830	AT1G03830.2 | Symbols: | guanylate-binding family protein | AT1G03830.2 | Symbols: | guanylate-binding family protein | chr1:962128-966622 REVERSE LENGTH=101			19	0.906901	2	0.0918479			4	0.17467
AT1G03840	AT1G03840.1 | Symbols: MGP | C2H2 and C2HC zinc fingers superfamily protein | AT1G03840.1 | Symbols: MGP | C2H2 and C2HC zinc fingers superfamily protein | chr1:967596-970058 REVERSE LENGTH=50	2.5	0.109323					5	0.231381	4	0.17467
AT1G03850	AT1G03850.2 | Symbols: | Glutaredoxin family protein | chr1:977233-977685 AT1G03850.2 | Symbols: | Glutaredoxin family protein | chr1:977233-977685 REVERSE LENGTH=15	11	0.481023			36	1.65326	17	0.786697	16	0.698682	86	3.94378
AT1G03860	AT1G03860.3 | Symbols: ATPHB2, PHB2 | prohibitin 2 | chr1:979611-981157 AT1G03860.3 | Symbols: ATPHB2, PHB2 | prohibitin 2 | chr1:979611-981157 REVERSE LENGTH=28	11	0.481023			42	1.92881	40	1.85105	29	1.26636	46	2.10946
AT1G03870	AT1G03870.1 | Symbols: FLA9 | FASCICLIN-like arabinoogalactan 9 | AT1G03870.1 | Symbols: FLA9 | FASCICLIN-like arabinoogalactan 9 | chr1:982625-983368 REVERSE LENGTH=24	225	9.8391	244.5	11.6704	194	8.90924	236	10.9212	327.5	14.3011	151	6.92454
AT1G03880	AT1G03880.1 | Symbols: CRU2, CRB | cruciferin 2 | chr1:985786-987916 FORWARD AT1G03880.1 | Symbols: CRU2, CRB | cruciferin 2 | chr1:985786-987916 FORWARD LENGTH=45					9	0.413315
AT1G03890	AT1G03890.1 | Symbols: | RmlC-like cupins superfamily protein | AT1G03890.1 | Symbols: | RmlC-like cupins superfamily protein | chr1:989250-990908 FORWARD LENGTH=45
AT1G03900	AT1G03900.1 | Symbols: ATNAP4, NAP4 | non-intrinsic ABC protein 4 | AT1G03900.1 | Symbols: ATNAP4, NAP4 | non-intrinsic ABC protein 4 | chr1:991252-992852 FORWARD LENGTH=27	50	2.18647			82	3.76576	135	6.2473	87	3.79908	100	4.58579
AT1G03905	AT1G03905.1 | Symbols: | P-loop containing nucleoside triphosphate AT1G03905.1 | Symbols: | P-loop containing nucleoside triphosphate hydrolases superfamily protein | chr1:993478-995594 FORWARD LENGTH=29
AT1G03910	AT1G03910.1 | Symbols: | EXPRESSED IN: 25 plant structures; EXPRESSED AT1G03910.1 | Symbols: | EXPRESSED IN: 25 plant structures; EXPRESSED DURING: 13 growth stages; CONTAINS InterPro DOMAIN/s: Cactin protein, AT1G03910.1 | Symbols: | EXPRESSED IN: 25 plant structures; EXPRESSED AT1G03910.1 | Symbols: | EXPRESSED IN: 25 plant structures; EXPRESSED DURING: 13 growth stages; CONTAINS InterPro DOMAI…	55	2.40511	23	1.09783	140	6.42935	122	5.6457	28	1.22269	129	5.91566
AT1G03920	AT1G03920.1 | Symbols: | Protein kinase family protein | AT1G03920.1 | Symbols: | Protein kinase family protein | chr1:1001473-1004240 FORWARD LENGTH=56	3	0.131188					7	0.323934	11	0.480344
AT1G03930	AT1G03930.1 | Symbols: ADK1, CKL9ALPHA, CKL9BETA | dual specificity kinase 1 AT1G03930.1 | Symbols: ADK1, CKL9ALPHA, CKL9BETA | dual specificity kinase 1 | chr1:1005439-1008118 FORWARD LENGTH=47
AT1G03950	AT1G03950.1 | Symbols: VPS2.3 | vacuolar protein sorting-associated protein AT1G03950.1 | Symbols: VPS2.3 | vacuolar protein sorting-associated protein 2.3 | chr1:1011388-1013212 REVERSE LENGTH=21	27	1.18069			15	0.688859	112	5.18294	43	1.87771	30	1.37574
AT1G03960	AT1G03960.1 | Symbols: | Calcium-binding EF hand family protein | AT1G03960.1 | Symbols: | Calcium-binding EF hand family protein | chr1:1014085-1017472 FORWARD LENGTH=52	6	0.262376							2	0.0873352
AT1G03970	AT1G03970.1 | Symbols: GBF4 | G-box binding factor 4 | chr1:1018237-1019049 AT1G03970.1 | Symbols: GBF4 | G-box binding factor 4 | chr1:1018237-1019049 FORWARD LENGTH=27							20	0.925525	5	0.218338
AT1G03980	AT1G03980.1 | Symbols: ATPCS2, PCS2 | phytochelatin synthase 2 | AT1G03980.1 | Symbols: ATPCS2, PCS2 | phytochelatin synthase 2 | chr1:1019311-1021871 REVERSE LENGTH=45							2	0.0925525			5	0.229289
AT1G03990	AT1G03990.1 | Symbols: | Long-chain fatty alcohol dehydrogenase family AT1G03990.1 | Symbols: | Long-chain fatty alcohol dehydrogenase family protein | chr1:1024847-1027616 FORWARD LENGTH=75
AT1G04000	AT1G04000.1 | Symbols: | unknown protein; BEST Arabidopsis thaliana protein AT1G04000.1 | Symbols: | unknown protein; BEST Arabidopsis thaliana protein match is: unknown protein (TAIR:AT5G44060.1); Has 62 Blast hits to 62 AT1G04000.1 | Symbols: | unknown protein; BEST Arabidopsis thaliana protein AT1G04000.1 | Symbols: | unknown protein; BEST Arabidopsis thaliana protein match is: unknown protein…	3	0.131188	7	0.334121	7	0.321468	4	0.185105	5	0.218338	2	0.0917157
AT1G04010	AT1G04010.1 | Symbols: PSAT1, ATPSAT1 | phospholipid sterol acyl transferase AT1G04010.1 | Symbols: PSAT1, ATPSAT1 | phospholipid sterol acyl transferase 1 | chr1:1031703-1036128 REVERSE LENGTH=63									2	0.0873352
AT1G04020	AT1G04020.1 | Symbols: ATBARD1, BARD1, ROW1 | breast cancer associated RING 1 AT1G04020.1 | Symbols: ATBARD1, BARD1, ROW1 | breast cancer associated RING 1 | chr1:1036610-1040045 FORWARD LENGTH=71	4	0.174917					6	0.277658	9	0.393009	3	0.137574
AT1G04030	AT1G04030.1 | Symbols: | unknown protein; BEST Arabidopsis thaliana protein AT1G04030.1 | Symbols: | unknown protein; BEST Arabidopsis thaliana protein match is: unknown protein (TAIR:AT5G44040.1); Has 1835 Blast hits to 1511 AT1G04030.1 | Symbols: | unknown protein; BEST Arabidopsis thaliana protein AT1G04030.1 | Symbols: | unknown protein; BEST Arabidopsis thaliana protein match is: unknown pro…	2	0.0874587			2	0.0918479	5	0.231381	2	0.0873352
AT1G04040	AT1G04040.1 | Symbols: | HAD superfamily, subfamily IIIB acid phosphatase | AT1G04040.1 | Symbols: | HAD superfamily, subfamily IIIB acid phosphatase | chr1:1042564-1043819 REVERSE LENGTH=27	21	0.918316	1.5	0.0715974	26	1.19402	9	0.416486	44.5	1.94321	2	0.0917157
AT1G04080	AT1G04080.1 | Symbols: PRP39 | Tetratricopeptide repeat (TPR)-like AT1G04080.1 | Symbols: PRP39 | Tetratricopeptide repeat (TPR)-like superfamily protein | chr1:1051803-1056550 FORWARD LENGTH=76							53	2.45264	41	1.79037	2	0.0917157
AT1G04100	AT1G04100.1 | Symbols: IAA10 | indoleacetic acid-induced protein 10 | AT1G04100.1 | Symbols: IAA10 | indoleacetic acid-induced protein 10 | chr1:1059809-1061026 FORWARD LENGTH=26	18	0.787128	20	0.954633	13	0.597011	22	1.01808	2	0.0873352	3	0.137574
AT1G04110	AT1G04110.1 | Symbols: SDD1 | Subtilase family protein | chr1:1061457-1063784 AT1G04110.1 | Symbols: SDD1 | Subtilase family protein | chr1:1061457-1063784 REVERSE LENGTH=77	17	0.743399	26	1.24102	15	0.688859	8	0.37021	14	0.611347	2	0.0917157
AT1G04120	AT1G04120.1 | Symbols: ATMRP5, MRP5, ATABCC5, ABCC5 | multidrug AT1G04120.1 | Symbols: ATMRP5, MRP5, ATABCC5, ABCC5 | multidrug resistance-associated protein 5 | chr1:1064848-1070396 REVERSE LENGTH=151	7	0.306105			2	0.0918479	4	0.185105	15	0.655014	9	0.412721
AT1G04130	AT1G04130.1 | Symbols: TPR2, AtTPR2 | Tetratricopeptide repeat (TPR)-like AT1G04130.1 | Symbols: TPR2, AtTPR2 | Tetratricopeptide repeat (TPR)-like superfamily protein | chr1:1073465-1075374 FORWARD LENGTH=36	17	0.743399			36	1.65326	28	1.29574	23	1.00436	32	1.46745
AT1G04140	AT1G04140.1 | Symbols: | Transducin family protein / WD-40 repeat family AT1G04140.1 | Symbols: | Transducin family protein / WD-40 repeat family protein | chr1:1075984-1080321 REVERSE LENGTH=79	20	0.874587			73	3.35245	32	1.48084	14	0.611347	51	2.33875
AT1G04150	AT1G04150.1 | Symbols: | C2 calcium/lipid-binding plant AT1G04150.1 | Symbols: | C2 calcium/lipid-binding plant phosphoribosyltransferase family protein | chr1:1081208-1084246 REVERSE AT1G04150.1 | Symbols: | C2 calcium/lipid-binding plant AT1G04150.1 | Symbols: | C2 calcium/lipid-binding plant phosphoribosyltransferase family protein | chr1:1081208-1084246 REVERSE LENGTH=101
AT1G04170	AT1G04170.1 | Symbols: EIF2 GAMMA | eukaryotic translation initiation factor AT1G04170.1 | Symbols: EIF2 GAMMA | eukaryotic translation initiation factor 2 gamma subunit | chr1:1097423-1099702 FORWARD LENGTH=46	8	0.349835	20	0.954633	55	2.52582	7	0.323934	5	0.218338	33	1.51331
AT1G04180	AT1G04180.1 | Symbols: YUC9 | YUCCA 9 | chr1:1104623-1105988 FORWARD AT1G04180.1 | Symbols: YUC9 | YUCCA 9 | chr1:1104623-1105988 FORWARD LENGTH=42					2	0.0918479
AT1G04190	AT1G04190.1 | Symbols: TPR3 | Tetratricopeptide repeat (TPR)-like superfamily AT1G04190.1 | Symbols: TPR3 | Tetratricopeptide repeat (TPR)-like superfamily protein | chr1:1106617-1108557 REVERSE LENGTH=32	16	0.699669	25	1.19329	31	1.42364	36	1.66595	37	1.6157	16	0.733726
AT1G04200	AT1G04200.1 | Symbols: | FUNCTIONS IN: molecular_function unknown; INVOLVED AT1G04200.1	8	0.349835			9	0.413315	7	0.323934	2	0.0873352	2	0.0917157
AT1G04210	AT1G04210.1 | Symbols: | Leucine-rich repeat protein kinase family protein | AT1G04210.1 | Symbols: | Leucine-rich repeat protein kinase family protein | chr1:1114696-1119383 FORWARD LENGTH=111	90	3.93564			96	4.4087	69	3.19306	69	3.01307	137	6.28253
AT1G04220	AT1G04220.1 | Symbols: KCS2 | 3-ketoacyl-CoA synthase 2 | AT1G04220.1 | Symbols: KCS2 | 3-ketoacyl-CoA synthase 2 | chr1:1119853-1122483 REVERSE LENGTH=52	377	16.486					137	6.33985	91	3.97375
AT1G04240	AT1G04240.1 | Symbols: SHY2, IAA3 | AUX/IAA transcriptional regulator family AT1G04240.1 | Symbols: SHY2, IAA3 | AUX/IAA transcriptional regulator family protein | chr1:1128564-1129319 REVERSE LENGTH=18	115	5.02887	5	0.238658	21	0.964403	96	4.44252	110	4.80344	36	1.65088
AT1G04250	AT1G04250.1 | Symbols: AXR3, IAA17 | AUX/IAA transcriptional regulator family AT1G04250.1 | Symbols: AXR3, IAA17 | AUX/IAA transcriptional regulator family protein | chr1:1136382-1138340 FORWARD LENGTH=22	342	14.9554	102	4.86863	220	10.1033	352	16.2892	305	13.3186	123	5.64052
AT1G04260	AT1G04260.1 | Symbols: MPI7, MPIP7, PRA1.D | CAMV movement protein AT1G04260.1 | Symbols: MPI7, MPIP7, PRA1.D | CAMV movement protein interacting protein 7 | chr1:1140749-1141297 REVERSE LENGTH=18	7	0.306105			27	1.23995	19	0.879249	5	0.218338	22	1.00887
AT1G04270	AT1G04270.1 | Symbols: RPS15 | cytosolic ribosomal protein S15 | AT1G04270.1 | Symbols: RPS15 | cytosolic ribosomal protein S15 | chr1:1141852-1142960 REVERSE LENGTH=15	121	5.29125	44.5	2.12406	196	9.00109	161.5	7.47362	229	9.99988	145	6.64939
AT1G04280	AT1G04280.1 | Symbols: | P-loop containing nucleoside triphosphate AT1G04280.1 | Symbols: | P-loop containing nucleoside triphosphate hydrolases superfamily protein | chr1:1143643-1146541 REVERSE LENGTH=53			18	0.859169	8	0.367391	2	0.0925525	7	0.305673	4	0.183431
AT1G04290	AT1G04290.1 | Symbols: | Thioesterase superfamily protein | AT1G04290.1 | Symbols: | Thioesterase superfamily protein | chr1:1147721-1148352 REVERSE LENGTH=15	43	1.88036	29	1.38422	69	3.16875	118	5.4606	32	1.39736	50	2.29289
AT1G04300	AT1G04300.1 | Symbols: | TRAF-like superfamily protein | AT1G04300.1 | Symbols: | TRAF-like superfamily protein | chr1:1148818-1153895 REVERSE LENGTH=107	90	3.93564	6	0.28639	22	1.01033	94	4.34997	76	3.31874	94	4.31064
AT1G04310	AT1G04310.1 | Symbols: ERS2 | ethylene response sensor 2 | AT1G04310.1 | Symbols: ERS2 | ethylene response sensor 2 | chr1:1155116-1157125 REVERSE LENGTH=64	14	0.612211	52	2.48204	20	0.918479	10	0.462763	16	0.698682	117	5.36537
AT1G04340	AT1G04340.1 | Symbols: | HR-like lesion-inducing protein-related | AT1G04340.1 | Symbols: | HR-like lesion-inducing protein-related | chr1:1163345-1164737 REVERSE LENGTH=15	256	11.1947			37.5	1.72215	143	6.61751	87	3.79908	176.5	8.09391
AT1G04350	AT1G04350.1 | Symbols: | 2-oxoglutarate (2OG) and Fe(II)-dependent oxygenase AT1G04350.1 | Symbols: | 2-oxoglutarate (2OG) and Fe(II)-dependent oxygenase superfamily protein | chr1:1165296-1166538 FORWARD LENGTH=36	9	0.393564			46	2.1125	25	1.15691	17	0.742349	23	1.05473
AT1G04360	AT1G04360.1 | Symbols: | RING/U-box superfamily protein | AT1G04360.1 | Symbols: | RING/U-box superfamily protein | chr1:1167507-1168652 REVERSE LENGTH=38
AT1G04380	AT1G04380.1 | Symbols: | 2-oxoglutarate (2OG) and Fe(II)-dependent oxygenase AT1G04380.1 | Symbols: | 2-oxoglutarate (2OG) and Fe(II)-dependent oxygenase superfamily protein | chr1:1177142-1178384 REVERSE LENGTH=34	2	0.0874587			3	0.137772	2	0.0925525			9	0.412721
AT1G04400	AT1G04400.1 | Symbols: CRY2, FHA, AT-PHH1, PHH1, ATCRY2 | cryptochrome 2 | AT1G04400.1 | Symbols: CRY2, FHA, AT-PHH1, PHH1, ATCRY2 | cryptochrome 2 | chr1:1185719-1187901 REVERSE LENGTH=61	136	5.94719	2	0.0954633	68	3.12283	233	10.7824	20	0.873352	610	27.9733
AT1G04410	AT1G04410.1 | Symbols: | Lactate/malate dehydrogenase family protein | AT1G04410.1 | Symbols: | Lactate/malate dehydrogenase family protein | chr1:1189418-1191267 REVERSE LENGTH=33	145	6.34075	50	2.38658	675	30.9987	710	32.8562	317	13.8426	2302	105.565
AT1G04420	AT1G04420.1 | Symbols: | NAD(P)-linked oxidoreductase superfamily protein | AT1G04420.1 | Symbols: | NAD(P)-linked oxidoreductase superfamily protein | chr1:1191634-1193699 FORWARD LENGTH=41	160	6.99669			2	0.0918479	306	14.1605	118	5.15278	4	0.183431
AT1G04430	AT1G04430.2 | Symbols: | S-adenosyl-L-methionine-dependent AT1G04430.2 | Symbols: | S-adenosyl-L-methionine-dependent methyltransferases superfamily protein | chr1:1198860-1201301 FORWARD AT1G04430.2 | Symbols: | S-adenosyl-L-methionine-dependent AT1G04430.2 | Symbols: | S-adenosyl-L-methionine-dependent methyltransferases superfamily protein | chr1:1198860-1201301 FORWARD LENGTH=62	49	2.14274	168	8.01891	50	2.2962	75	3.47072	112	4.89077	4	0.183431
AT1G04440	AT1G04440.1 | Symbols: CKL13 | casein kinase like 13 | chr1:1202815-1205664 AT1G04440.1 | Symbols: CKL13 | casein kinase like 13 | chr1:1202815-1205664 FORWARD LENGTH=46	16	0.699669			23	1.05625	36	1.66595	7	0.305673	35	1.60503
AT1G04450	AT1G04450.1 | Symbols: RIC3 | ROP-interactive CRIB motif-containing protein 3 AT1G04450.1 | Symbols: RIC3 | ROP-interactive CRIB motif-containing protein 3 | chr1:1209006-1209853 FORWARD LENGTH=22
AT1G04470	AT1G04470.1 | Symbols: | Protein of unknown function (DUF810) | AT1G04470.1 | Symbols: | Protein of unknown function (DUF810) | chr1:1211177-1214591 REVERSE LENGTH=103
AT1G04490	AT1G04490.2 | Symbols: | Protein of unknown function (DUF3527) | AT1G04490.2 | Symbols: | Protein of unknown function (DUF3527) | chr1:1218020-1219325 REVERSE LENGTH=40
AT1G04500	AT1G04500.1 | Symbols: | CCT motif family protein | chr1:1221757-1224235 AT1G04500.1 | Symbols: | CCT motif family protein | chr1:1221757-1224235 REVERSE LENGTH=38
AT1G04510	AT1G04510.1 | Symbols: MAC3A | MOS4-associated complex 3A | AT1G04510.1 | Symbols: MAC3A | MOS4-associated complex 3A | chr1:1226749-1230592 FORWARD LENGTH=52	10	0.437293			2	0.0918479	10	0.462763	9	0.393009	4	0.183431
AT1G04520	AT1G04520.1 | Symbols: PDLP2 | plasmodesmata-located protein 2 | AT1G04520.1 | Symbols: PDLP2 | plasmodesmata-located protein 2 | chr1:1231852-1233787 FORWARD LENGTH=30					18	0.826631
AT1G04530	AT1G04530.1 | Symbols: TPR4 | Tetratricopeptide repeat (TPR)-like superfamily AT1G04530.1 | Symbols: TPR4 | Tetratricopeptide repeat (TPR)-like superfamily protein | chr1:1234456-1235895 REVERSE LENGTH=31
AT1G04540	AT1G04540.1 | Symbols: | Calcium-dependent lipid-binding (CaLB domain) AT1G04540.1 | Symbols: | Calcium-dependent lipid-binding (CaLB domain) family protein | chr1:1237256-1239061 FORWARD LENGTH=60
AT1G04550	AT1G04550.2 | Symbols: IAA12, BDL | AUX/IAA transcriptional regulator family AT1G04550.2 | Symbols: IAA12, BDL | AUX/IAA transcriptional regulator family protein | chr1:1240582-1241810 FORWARD LENGTH=23	4	0.174917					4	0.185105	11	0.480344
AT1G04555	AT1G04555.1 | Symbols: | unknown protein; FUNCTIONS IN: molecular_function AT1G04555.1 | Symbols: | unknown protein; FUNCTIONS IN: molecular_function unknown; INVOLVED IN: biological_process unknown; LOCATED IN: AT1G04555.1 | Symbols: | unknown protein; FUNCTIONS IN: molecular_function AT1G04555.1 | Symbols: | unknown protein; FUNCTIONS IN: molecular_function unknown; INVOLVED IN: biological_proc…	28	1.22442					28	1.29574	6	0.262006
AT1G04560	AT1G04560.1 | Symbols: | AWPM-19-like family protein | chr1:1245070-1245888 AT1G04560.1 | Symbols: | AWPM-19-like family protein | chr1:1245070-1245888 FORWARD LENGTH=18					3	0.137772			2	0.0873352	5	0.229289
AT1G04570	AT1G04570.1 | Symbols: | Major facilitator superfamily protein | AT1G04570.1 | Symbols: | Major facilitator superfamily protein | chr1:1246859-1248600 REVERSE LENGTH=54
AT1G04580	AT1G04580.1 | Symbols: AAO4, ATAO-4, ATAO2, AO4 | aldehyde oxidase 4 | AT1G04580.1 | Symbols: AAO4, ATAO-4, ATAO2, AO4 | aldehyde oxidase 4 | chr1:1252212-1257510 REVERSE LENGTH=133	14	0.612211			13	0.597011	15	0.694144	16	0.698682	24	1.10059
AT1G04590	AT1G04590.1 | Symbols: | BEST Arabidopsis thaliana protein match is: AT1G04590.1 | Symbols: | BEST Arabidopsis thaliana protein match is: Pentatricopeptide repeat (PPR) superfamily protein (TAIR:AT4G21190.1); Has AT1G04590.1 | Symbols: | BEST Arabidopsis thaliana protein match is: AT1G04590.1 | Symbols: | BEST Arabidopsis thaliana protein match is: Pentatricopeptide repeat (PPR) superfamily prote…	3	0.131188	5	0.238658	11	0.505163	29	1.34201	13	0.567679	18	0.825441
AT1G04600	AT1G04600.1 | Symbols: XIA, ATXIA | myosin XI A | chr1:1262123-1272376 AT1G04600.1 | Symbols: XIA, ATXIA | myosin XI A | chr1:1262123-1272376 FORWARD LENGTH=173
AT1G04610	AT1G04610.1 | Symbols: YUC3 | YUCCA 3 | chr1:1279524-1281331 FORWARD AT1G04610.1 | Symbols: YUC3 | YUCCA 3 | chr1:1279524-1281331 FORWARD LENGTH=43
AT1G04620	AT1G04620.1 | Symbols: | coenzyme F420 hydrogenase family / dehydrogenase, AT1G04620.1 | Symbols: | coenzyme F420 hydrogenase family / dehydrogenase, beta subunit family | chr1:1282869-1286492 REVERSE LENGTH=46	140	6.12211	2	0.0954633	122	5.60272	366	16.9371	36	1.57203	253	11.602
AT1G04635	AT1G04635.1 | Symbols: EMB1687 | ribonuclease P family protein / Rpp14 family AT1G04635.1 | Symbols: EMB1687 | ribonuclease P family protein / Rpp14 family protein | chr1:1291350-1291805 FORWARD LENGTH=15			77	3.67534	54	2.47989	38	1.7585	15	0.655014	70	3.21005
AT1G04640	AT1G04640.2 | Symbols: LIP2 | lipoyltransferase 2 | chr1:1292541-1293248 AT1G04640.2 | Symbols: LIP2 | lipoyltransferase 2 | chr1:1292541-1293248 FORWARD LENGTH=23	50	2.18647	124	5.91872	14	0.642935	105	4.85901	99	4.32309	37	1.69674
AT1G04645	AT1G04645.1 | Symbols: | Plant self-incompatibility protein S1 family | AT1G04645.1 | Symbols: | Plant self-incompatibility protein S1 family | chr1:1293853-1294239 REVERSE LENGTH=12
AT1G04650	AT1G04650.1 | Symbols: | unknown protein; Has 30201 Blast hits to 17322 AT1G04650.1							2	0.0925525
AT1G04660	AT1G04660.1 | Symbols: | glycine-rich protein | chr1:1300668-1301306 REVERSE AT1G04660.1 | Symbols: | glycine-rich protein | chr1:1300668-1301306 REVERSE LENGTH=21
AT1G04670	AT1G04670.1 | Symbols: | unknown protein; Has 40 Blast hits to 40 proteins AT1G04670.1
AT1G04680	AT1G04680.1 | Symbols: | Pectin lyase-like superfamily protein | AT1G04680.1 | Symbols: | Pectin lyase-like superfamily protein | chr1:1304052-1307780 REVERSE LENGTH=43	30	1.31188	59	2.81617	54	2.47989	21	0.971802	57	2.48905	19	0.871299
AT1G04690	AT1G04690.1 | Symbols: KAB1, KV-BETA1 | potassium channel beta subunit 1 | AT1G04690.1 | Symbols: KAB1, KV-BETA1 | potassium channel beta subunit 1 | chr1:1313662-1315420 FORWARD LENGTH=32	10	0.437293	21	1.00236	13	0.597011	4	0.185105	14	0.611347	2	0.0917157
AT1G04700	AT1G04700.1 | Symbols: | PB1 domain-containing protein tyrosine kinase | AT1G04700.1 | Symbols: | PB1 domain-containing protein tyrosine kinase | chr1:1316919-1320653 FORWARD LENGTH=104
AT1G04710	AT1G04710.1 | Symbols: KAT1, PKT4 | peroxisomal 3-ketoacyl-CoA thiolase 4 | AT1G04710.1 | Symbols: KAT1, PKT4 | peroxisomal 3-ketoacyl-CoA thiolase 4 | chr1:1321941-1324556 FORWARD LENGTH=44			1.5	0.0715974
AT1G04730	AT1G04730.1 | Symbols: CTF18 | P-loop containing nucleoside triphosphate AT1G04730.1 | Symbols: CTF18 | P-loop containing nucleoside triphosphate hydrolases superfamily protein | chr1:1325385-1331086 REVERSE LENGTH=94
AT1G04750	AT1G04750.1 | Symbols: VAMP7B, VAMP721, ATVAMP721, AT VAMP7B | AT1G04750.1 | Symbols: VAMP7B, VAMP721, ATVAMP721, AT VAMP7B | vesicle-associated membrane protein 721 | chr1:1331857-1333426 REVERSE AT1G04750.1 | Symbols: VAMP7B, VAMP721, ATVAMP721, AT VAMP7B | AT1G04750.1 | Symbols: VAMP7B, VAMP721, ATVAMP721, AT VAMP7B | vesicle-associated membrane protein 721 | chr1:1331857-1333426 REVERSE LENGT…	43	1.88036	41	1.957	39	1.79103	230	10.6435	151	6.59381	126	5.77809
AT1G04770	AT1G04770.1 | Symbols: | Tetratricopeptide repeat (TPR)-like superfamily AT1G04770.1 | Symbols: | Tetratricopeptide repeat (TPR)-like superfamily protein | chr1:1336564-1337767 REVERSE LENGTH=30	326	14.2558			258.5	11.8713	125.5	5.80767	247	10.7859	47.5	2.17825
AT1G04780	AT1G04780.1 | Symbols: | Ankyrin repeat family protein | AT1G04780.1 | Symbols: | Ankyrin repeat family protein | chr1:1340891-1342965 REVERSE LENGTH=66	35	1.53053	65	3.10256	67	3.0769	75	3.47072	46	2.00871	37	1.69674
AT1G04790	AT1G04790.1 | Symbols: | RING/U-box superfamily protein | AT1G04790.1 | Symbols: | RING/U-box superfamily protein | chr1:1345469-1348143 FORWARD LENGTH=63	43	1.88036			23	1.05625	62	2.86913	34	1.4847	53	2.43047
AT1G04800	AT1G04800.1 | Symbols: | glycine-rich protein | chr1:1348635-1349237 REVERSE AT1G04800.1 | Symbols: | glycine-rich protein | chr1:1348635-1349237 REVERSE LENGTH=20
AT1G04810	AT1G04810.1 | Symbols: | 26S proteasome regulatory complex, non-ATPase AT1G04810.1 | Symbols: | 26S proteasome regulatory complex, non-ATPase subcomplex, Rpn2/Psmd1 subunit | chr1:1350304-1355261 FORWARD LENGTH=100	1	0.0437293					1.5	0.0694144	3	0.131003	4.5	0.20636
AT1G04830	AT1G04830.1 | Symbols: | Ypt/Rab-GAP domain of gyp1p superfamily protein | AT1G04830.1 | Symbols: | Ypt/Rab-GAP domain of gyp1p superfamily protein | chr1:1359087-1361844 REVERSE LENGTH=44	34	1.4868			18	0.826631	25	1.15691	7	0.305673
AT1G04850	AT1G04850.1 | Symbols: | ubiquitin-associated (UBA)/TS-N domain-containing AT1G04850.1 | Symbols: | ubiquitin-associated (UBA)/TS-N domain-containing protein | chr1:1365311-1368706 REVERSE LENGTH=41	145	6.34075	3	0.143195	93	4.27093	269	12.4483	194	8.47152	218	9.99701
AT1G04860	AT1G04860.1 | Symbols: UBP2, ATUBP2 | ubiquitin-specific protease 2 | AT1G04860.1 | Symbols: UBP2, ATUBP2 | ubiquitin-specific protease 2 | chr1:1369306-1372290 REVERSE LENGTH=96	4	0.174917	4	0.190927			3	0.138829	3	0.131003
AT1G04870	AT1G04870.2 | Symbols: PRMT10, ATPRMT10 | protein arginine methyltransferase AT1G04870.2 | Symbols: PRMT10, ATPRMT10 | protein arginine methyltransferase 10 | chr1:1373485-1375598 REVERSE LENGTH=38	11	0.481023			2	0.0918479	4	0.185105
AT1G04880	AT1G04880.1 | Symbols: | HMG (high mobility group) box protein with AT1G04880.1 | Symbols: | HMG (high mobility group) box protein with ARID/BRIGHT DNA-binding domain | chr1:1376106-1378264 REVERSE LENGTH=44
AT1G04890	AT1G04890.1 | Symbols: | Protein of unknown function, DUF593 | AT1G04890.1 | Symbols: | Protein of unknown function, DUF593 | chr1:1381116-1382546 REVERSE LENGTH=41
AT1G04900	AT1G04900.1 | Symbols: | Protein of unknown function (DUF185) | AT1G04900.1 | Symbols: | Protein of unknown function (DUF185) | chr1:1383912-1387561 FORWARD LENGTH=44							3	0.138829			5	0.229289
AT1G04910	AT1G04910.1 | Symbols: | O-fucosyltransferase family protein | AT1G04910.1 | Symbols: | O-fucosyltransferase family protein | chr1:1388101-1391074 REVERSE LENGTH=51	33	1.44307			15	0.688859	54	2.49892	12	0.524011	40	1.83431
AT1G04920	AT1G04920.1 | Symbols: ATSPS3F, SPS3F | sucrose phosphate synthase 3F | AT1G04920.1 | Symbols: ATSPS3F, SPS3F | sucrose phosphate synthase 3F | chr1:1391674-1395756 REVERSE LENGTH=106							2	0.0925525
AT1G04930	AT1G04930.1 | Symbols: | hydroxyproline-rich glycoprotein family protein | AT1G04930.1 | Symbols: | hydroxyproline-rich glycoprotein family protein | chr1:1396546-1398988 REVERSE LENGTH=33
AT1G04940	AT1G04940.1 | Symbols: TIC20 | translocon at the inner envelope membrane of AT1G04940.1 | Symbols: TIC20 | translocon at the inner envelope membrane of chloroplasts 20 | chr1:1399588-1400616 FORWARD LENGTH=27
AT1G04945	AT1G04945.3 | Symbols: | HIT-type Zinc finger family protein | AT1G04945.3 | Symbols: | HIT-type Zinc finger family protein | chr1:1399588-1402651 FORWARD LENGTH=64	282	12.3317	335	15.9901	488	22.4109	464	21.4722	250	10.9169	356	16.3254
AT1G04950	AT1G04950.3 | Symbols: TAFII59, TAF6, ATTAF6 | TATA BOX ASSOCIATED FACTOR II AT1G04950.3 | Symbols: TAFII59, TAF6, ATTAF6 | TATA BOX ASSOCIATED FACTOR II 59 | chr1:1403606-1407184 REVERSE LENGTH=54	18	0.787128					15	0.694144	8	0.349341
AT1G04960	AT1G04960.1 | Symbols: | Protein of unknown function (DUF1664) | AT1G04960.1 | Symbols: | Protein of unknown function (DUF1664) | chr1:1408021-1410673 REVERSE LENGTH=31	53	2.31765	280	13.3649	164	7.53152	137	6.33985	81	3.53708	34	1.55917
AT1G04970	AT1G04970.1 | Symbols: | lipid-binding serum glycoprotein family protein | AT1G04970.1 | Symbols: | lipid-binding serum glycoprotein family protein | chr1:1411216-1413431 FORWARD LENGTH=48	47	2.05528			60	2.75544	132	6.10847	25	1.09169	91	4.17307
AT1G04980	AT1G04980.1 | Symbols: ATPDIL2-2, ATPDI10, PDI10, PDIL2-2 | PDI-like 2-2 | AT1G04980.1 | Symbols: ATPDIL2-2, ATPDI10, PDI10, PDIL2-2 | PDI-like 2-2 | chr1:1413869-1416120 REVERSE LENGTH=44	33	1.44307			100	4.59239	98	4.53507	30	1.31003	80	3.66863
AT1G04985	AT1G04985.1 | Symbols: | unknown protein; Has 37 Blast hits to 37 proteins AT1G04985.1 | Symbols: | unknown protein; Has 37 Blast hits to 37 proteins in 11 species: Archae - 0; Bacteria - 0; Metazoa - 0; Fungi - 0; Plants - 37; AT1G04985.1 | Symbols: | unknown protein; Has 37 Blast hits to 37 proteins AT1G04985.1 | Symbols: | unknown protein; Has 37 Blast hits to 37 proteins in 11 species: Archae…					2	0.0918479	3	0.138829	3	0.131003	6	0.275147
AT1G04990	AT1G04990.1 | Symbols: | Zinc finger C-x8-C-x5-C-x3-H type family protein | AT1G04990.1 | Symbols: | Zinc finger C-x8-C-x5-C-x3-H type family protein | chr1:1419368-1421454 REVERSE LENGTH=40
AT1G05000	AT1G05000.1 | Symbols: | Phosphotyrosine protein phosphatases superfamily AT1G05000.1 | Symbols: | Phosphotyrosine protein phosphatases superfamily protein | chr1:1425660-1428393 FORWARD LENGTH=21	24.5	1.07137	8	0.381853	30.5	1.40068	12	0.555315	30	1.31003
AT1G05010	AT1G05010.1 | Symbols: EFE, ACO4, EAT1 | ethylene-forming enzyme | AT1G05010.1 | Symbols: EFE, ACO4, EAT1 | ethylene-forming enzyme | chr1:1431419-1432695 REVERSE LENGTH=32					10	0.459239	3	0.138829	2	0.0873352	3	0.137574
AT1G05040	AT1G05040.2 | Symbols: | unknown protein; FUNCTIONS IN: molecular_function AT1G05040.2 | Symbols: | unknown protein; FUNCTIONS IN: molecular_function unknown; INVOLVED IN: biological_process unknown; LOCATED IN: AT1G05040.2
AT1G05055	AT1G05055.1 | Symbols: ATGTF2H2, GTF2H2 | general transcription factor II H2 AT1G05055.1 | Symbols: ATGTF2H2, GTF2H2 | general transcription factor II H2 | chr1:1448913-1450852 REVERSE LENGTH=42	14	0.612211			12	0.551087	25	1.15691	7	0.305673	11	0.504436
AT1G05060	AT1G05060.1 | Symbols: | unknown protein; Has 34 Blast hits to 34 proteins AT1G05060.1
AT1G05065	AT1G05065.1 | Symbols: CLE20 | CLAVATA3/ESR-RELATED 20 | chr1:1454969-1455220 AT1G05065.1 | Symbols: CLE20 | CLAVATA3/ESR-RELATED 20 | chr1:1454969-1455220 REVERSE LENGTH=8	2	0.0874587							2	0.0873352
AT1G05070	AT1G05070.1 | Symbols: | Protein of unknown function (DUF1068) | AT1G05070.1 | Symbols: | Protein of unknown function (DUF1068) | chr1:1457172-1458531 REVERSE LENGTH=18	22.5	0.98391			26	1.19402	43.5	2.01302	4	0.17467	38	1.7426
AT1G05080	AT1G05080.1 | Symbols: | F-box/RNI-like/FBD-like domains-containing protein AT1G05080.1 | Symbols: | F-box/RNI-like/FBD-like domains-containing protein | chr1:1459091-1460579 FORWARD LENGTH=43
AT1G05120	AT1G05120.1 | Symbols: | Helicase protein with RING/U-box domain | AT1G05120.1 | Symbols: | Helicase protein with RING/U-box domain | chr1:1471624-1476067 REVERSE LENGTH=83	8	0.349835			2	0.0918479	8	0.37021	7	0.305673	2	0.0917157
AT1G05140	AT1G05140.1 | Symbols: | Peptidase M50 family protein | chr1:1482681-1484006 AT1G05140.1 | Symbols: | Peptidase M50 family protein | chr1:1482681-1484006 FORWARD LENGTH=44	70	3.06105	80	3.81853	74	3.39837	101	4.6739	48	2.09605	6	0.275147
AT1G05150	AT1G05150.1 | Symbols: | Calcium-binding tetratricopeptide family protein | AT1G05150.1 | Symbols: | Calcium-binding tetratricopeptide family protein | chr1:1484280-1486706 REVERSE LENGTH=80	45	1.96782	233	11.1215	114	5.23533	49	2.26754	62	2.70739	130	5.96152
AT1G05160	AT1G05160.1 | Symbols: CYP88A3, ATKAO1, KAO1 | cytochrome P450, family 88, AT1G05160.1 | Symbols: CYP88A3, ATKAO1, KAO1 | cytochrome P450, family 88, subfamily A, polypeptide 3 | chr1:1487640-1489828 REVERSE LENGTH=49
AT1G05170	AT1G05170.2 | Symbols: | Galactosyltransferase family protein | AT1G05170.2 | Symbols: | Galactosyltransferase family protein | chr1:1491460-1493931 REVERSE LENGTH=40	84	3.67326	129	6.15738	64.5	2.96209	56.5	2.61461	157.5	6.87765	7	0.321005
AT1G05180	AT1G05180.1 | Symbols: AXR1 | NAD(P)-binding Rossmann-fold superfamily AT1G05180.1 | Symbols: AXR1 | NAD(P)-binding Rossmann-fold superfamily protein | chr1:1498357-1501775 REVERSE LENGTH=54	72	3.14851	162	7.73252	78	3.58207	82	3.79465	41	1.79037	52	2.38461
AT1G05190	AT1G05190.1 | Symbols: emb2394 | Ribosomal protein L6 family | AT1G05190.1 | Symbols: emb2394 | Ribosomal protein L6 family | chr1:1502515-1503738 REVERSE LENGTH=22	241	10.5388			51	2.34212	379	17.5387	774	33.7987	42	1.92603
AT1G05200	AT1G05200.2 | Symbols: ATGLR3.4, GLR3.4, GLUR3 | glutamate receptor 3.4 | AT1G05200.2 | Symbols: ATGLR3.4, GLR3.4, GLUR3 | glutamate receptor 3.4 | chr1:1505642-1509002 FORWARD LENGTH=95	33	1.44307			19	0.872555	7	0.323934	26	1.13536	38	1.7426
AT1G05205	AT1G05205.1 | Symbols: | unknown protein; Has 44 Blast hits to 44 proteins AT1G05205.1 | Symbols: | unknown protein; Has 44 Blast hits to 44 proteins in 16 species: Archae - 0; Bacteria - 0; Metazoa - 0; Fungi - 0; Plants - 44; AT1G05205.1 | Symbols: | unknown protein; Has 44 Blast hits to 44 proteins AT1G05205.1 | Symbols: | unknown protein; Has 44 Blast hits to 44 proteins in 16 species: Archae…	107	4.67904	10	0.477316	108	4.95978	137	6.33985	105	4.5851	103	4.72336
AT1G05210	AT1G05210.1 | Symbols: | Transmembrane protein 97, predicted | AT1G05210.1 | Symbols: | Transmembrane protein 97, predicted | chr1:1510469-1511485 FORWARD LENGTH=16	21	0.918316	71	3.38895	15	0.688859	44	2.03616	40	1.7467	65	2.98076
AT1G05230	AT1G05230.3 | Symbols: HDG2 | homeodomain GLABROUS 2 | chr1:1513388-1517024 AT1G05230.3 | Symbols: HDG2 | homeodomain GLABROUS 2 | chr1:1513388-1517024 REVERSE LENGTH=71	28	1.22442			6	0.275544	32	1.48084	37	1.6157	9	0.412721
AT1G05250	AT1G05250.1 | Symbols: | Peroxidase superfamily protein | AT1G05250.1 | Symbols: | Peroxidase superfamily protein | chr1:1525924-1527169 REVERSE LENGTH=32	35	1.53053	27	1.28875	38	1.74511	24	1.11063	26	1.13536	33	1.51331
AT1G05260	AT1G05260.1 | Symbols: RCI3, RCI3A | Peroxidase superfamily protein | AT1G05260.1 | Symbols: RCI3, RCI3A | Peroxidase superfamily protein | chr1:1529827-1531271 FORWARD LENGTH=32
AT1G05270	AT1G05270.1 | Symbols: | TraB family protein | chr1:1531806-1534305 REVERSE AT1G05270.1 | Symbols: | TraB family protein | chr1:1531806-1534305 REVERSE LENGTH=37									3	0.131003
AT1G05280	AT1G05280.1 | Symbols: | Protein of unknown function (DUF604) | AT1G05280.1 | Symbols: | Protein of unknown function (DUF604) | chr1:1535444-1537414 REVERSE LENGTH=46					2	0.0918479
AT1G05300	AT1G05300.1 | Symbols: ZIP5 | zinc transporter 5 precursor | AT1G05300.1 | Symbols: ZIP5 | zinc transporter 5 precursor | chr1:1545258-1547709 REVERSE LENGTH=36	73	3.19224			14	0.642935	54	2.49892	6	0.262006	6	0.275147
AT1G05320	AT1G05320.3 | Symbols: | FUNCTIONS IN: molecular_function unknown; INVOLVED AT1G05320.3 | Symbols: | FUNCTIONS IN: molecular_function unknown; INVOLVED IN: biological_process unknown; LOCATED IN: cellular_component unknown; AT1G05320.3 | Symbols: | FUNCTIONS IN: molecular_function unknown; INVOLVED AT1G05320.3 | Symbols: | FUNCTIONS IN: molecular_function unknown; INVOLVED IN: biological_process …
AT1G05340	AT1G05340.1 | Symbols: | unknown protein; FUNCTIONS IN: molecular_function AT1G05340.1 | Symbols: | unknown protein; FUNCTIONS IN: molecular_function unknown; INVOLVED IN: biological_process unknown; LOCATED IN: chloroplast; AT1G05340.1 | Symbols: | unknown protein; FUNCTIONS IN: molecular_function AT1G05340.1 | Symbols: | unknown protein; FUNCTIONS IN: molecular_function unknown; INVOLVED IN: bi…	56	2.44884			34	1.56141	184	8.51483	192	8.38418	353	16.1878
AT1G05350	AT1G05350.1 | Symbols: | NAD(P)-binding Rossmann-fold superfamily protein | AT1G05350.1 | Symbols: | NAD(P)-binding Rossmann-fold superfamily protein | chr1:1560891-1564005 REVERSE LENGTH=43	54	2.36138	38	1.8138	58	2.66359	46	2.12871	49	2.13971	78	3.57691
AT1G05360	AT1G05360.1 | Symbols: | BEST Arabidopsis thaliana protein match is: SNARE AT1G05360.1 | Symbols: | BEST Arabidopsis thaliana protein match is: SNARE associated Golgi protein family (TAIR:AT4G14950.1); Has 332 Blast hits to 326 AT1G05360.1 | Symbols: | BEST Arabidopsis thaliana protein match is: SNARE AT1G05360.1 | Symbols: | BEST Arabidopsis thaliana protein match is: SNARE associated Golgi prot…
AT1G05380	AT1G05380.2 | Symbols: | Acyl-CoA N-acyltransferase with RING/FYVE/PHD-type AT1G05380.2 | Symbols: | Acyl-CoA N-acyltransferase with RING/FYVE/PHD-type zinc finger protein | chr1:1577231-1582190 FORWARD LENGTH=113
AT1G05385	AT1G05385.1 | Symbols: LPA19, Psb27-H1 | photosystem II 11 kDa AT1G05385.1 | Symbols: LPA19, Psb27-H1 | photosystem II 11 kDa protein-related | chr1:1582747-1583648 REVERSE LENGTH=19	34	1.4868	63	3.00709	15	0.688859	32	1.48084	18	0.786017	30	1.37574
AT1G05410	AT1G05410.2 | Symbols: | Protein of unknown function (DUF1423) | AT1G05410.2 | Symbols: | Protein of unknown function (DUF1423) | chr1:1585504-1587268 REVERSE LENGTH=44			8	0.381853
AT1G05430	AT1G05430.1 | Symbols: | unknown protein; Has 31 Blast hits to 31 proteins AT1G05430.1 | Symbols: | unknown protein; Has 31 Blast hits to 31 proteins in 9 species: Archae - 0; Bacteria - 0; Metazoa - 0; Fungi - 0; Plants - 31; AT1G05430.1 | Symbols: | unknown protein; Has 31 Blast hits to 31 proteins AT1G05430.1 | Symbols: | unknown protein; Has 31 Blast hits to 31 proteins in 9 species: Archae -…	32	1.39934					55	2.54519	31	1.3537	53	2.43047
AT1G05440	AT1G05440.1 | Symbols: | C-8 sterol isomerases | chr1:1596374-1597843 AT1G05440.1 | Symbols: | C-8 sterol isomerases | chr1:1596374-1597843 REVERSE LENGTH=38
AT1G05450	AT1G05450.2 | Symbols: | Bifunctional inhibitor/lipid-transfer protein/seed AT1G05450.2 | Symbols: | Bifunctional inhibitor/lipid-transfer protein/seed storage 2S albumin superfamily protein | chr1:1600004-1601086 FORWARD AT1G05450.2 | Symbols: | Bifunctional inhibitor/lipid-transfer protein/seed AT1G05450.2 | Symbols: | Bifunctional inhibitor/lipid-transfer protein/seed storage 2S albumin superf…
AT1G05460	AT1G05460.1 | Symbols: SDE3 | P-loop containing nucleoside triphosphate AT1G05460.1 | Symbols: SDE3 | P-loop containing nucleoside triphosphate hydrolases superfamily protein | chr1:1601357-1604658 REVERSE LENGTH=100	21	0.918316	3	0.143195	19	0.872555	16	0.74042	7	0.305673	54	2.47632
AT1G05470	AT1G05470.1 | Symbols: CVP2 | DNAse I-like superfamily protein | AT1G05470.1 | Symbols: CVP2 | DNAse I-like superfamily protein | chr1:1608558-1611291 REVERSE LENGTH=61
AT1G05490	AT1G05490.1 | Symbols: chr31 | chromatin remodeling 31 | chr1:1618795-1623195 AT1G05490.1 | Symbols: chr31 | chromatin remodeling 31 | chr1:1618795-1623195 REVERSE LENGTH=141			1	0.0477316					1	0.0436676
AT1G05500	AT1G05500.1 | Symbols: SYTE, ATSYTE, NTMC2TYPE2.1, NTMC2T2.1, SYT5 | AT1G05500.1 | Symbols: SYTE, ATSYTE, NTMC2TYPE2.1, NTMC2T2.1, SYT5 | Calcium-dependent lipid-binding (CaLB domain) family protein | AT1G05500.1 | Symbols: SYTE, ATSYTE, NTMC2TYPE2.1, NTMC2T2.1, SYT5 | AT1G05500.1 | Symbols: SYTE, ATSYTE, NTMC2TYPE2.1, NTMC2T2.1, SYT5 | Calcium-dependent lipid-binding (CaLB domain) family protein…	118	5.16006	85	4.05719	59	2.70951	138	6.38613	44	1.92137	184	8.43785
AT1G05510	AT1G05510.1 | Symbols: | Protein of unknown function (DUF1264) | AT1G05510.1 | Symbols: | Protein of unknown function (DUF1264) | chr1:1629527-1630690 FORWARD LENGTH=24
AT1G05520	AT1G05520.1 | Symbols: | Sec23/Sec24 protein transport family protein | AT1G05520.1 | Symbols: | Sec23/Sec24 protein transport family protein | chr1:1631126-1635703 REVERSE LENGTH=78	11	0.481023			5	0.22962	6	0.277658	8	0.349341	12	0.550294
AT1G05540	AT1G05540.1 | Symbols: | Protein of unknown function (DUF295) | AT1G05540.1 | Symbols: | Protein of unknown function (DUF295) | chr1:1639348-1640707 FORWARD LENGTH=36	3	0.131188	16	0.763706	7	0.321468	3	0.138829	12	0.524011	6	0.275147
AT1G05550	AT1G05550.1 | Symbols: | Protein of unknown function (DUF295) | AT1G05550.1 | Symbols: | Protein of unknown function (DUF295) | chr1:1641717-1642639 REVERSE LENGTH=23	3	0.131188					9	0.416486	3	0.131003	9	0.412721
AT1G05560	AT1G05560.1 | Symbols: UGT1, UGT75B1 | UDP-glucosyltransferase 75B1 | AT1G05560.1 | Symbols: UGT1, UGT75B1 | UDP-glucosyltransferase 75B1 | chr1:1645674-1647083 REVERSE LENGTH=46	72	3.14851			23	1.05625	14	0.647868	54	2.35805	91	4.17307
AT1G05570	AT1G05570.2 | Symbols: CALS1 | callose synthase 1 | chr1:1647880-1658677 AT1G05570.2 | Symbols: CALS1 | callose synthase 1 | chr1:1647880-1658677 REVERSE LENGTH=190	64	2.79868	20	0.954633	54	2.47989	78	3.60955	70	3.05673	15	0.687868
AT1G05575	AT1G05575.1 | Symbols: | unknown protein; FUNCTIONS IN: molecular_function AT1G05575.1 | Symbols: | unknown protein; FUNCTIONS IN: molecular_function unknown; INVOLVED IN: anaerobic respiration; LOCATED IN: endomembrane system; AT1G05575.1 | Symbols: | unknown protein; FUNCTIONS IN: molecular_function AT1G05575.1 | Symbols: | unknown protein; FUNCTIONS IN: molecular_function unknown; INVOLVED IN:…
AT1G05577	AT1G05577.1 | Symbols: | Domain of unknown function (DUF966) | AT1G05577.1 | Symbols: | Domain of unknown function (DUF966) | chr1:1662643-1664288 REVERSE LENGTH=37
AT1G05580	AT1G05580.1 | Symbols: ATCHX23, CHX23 | cation/H+ exchanger 23 | AT1G05580.1 | Symbols: ATCHX23, CHX23 | cation/H+ exchanger 23 | chr1:1665594-1668794 REVERSE LENGTH=86
AT1G05590	AT1G05590.1 | Symbols: HEXO2, ATHEX3 | beta-hexosaminidase 2 | AT1G05590.1 | Symbols: HEXO2, ATHEX3 | beta-hexosaminidase 2 | chr1:1669871-1671686 FORWARD LENGTH=58	12	0.524752	2	0.0954633	31	1.42364	28	1.29574	10	0.436676	37	1.69674
AT1G05600	AT1G05600.2 | Symbols: | Tetratricopeptide repeat (TPR)-like superfamily AT1G05600.2 | Symbols: | Tetratricopeptide repeat (TPR)-like superfamily protein | chr1:1672161-1673675 FORWARD LENGTH=50			7	0.334121	11	0.505163	8	0.37021	7	0.305673	5	0.229289
AT1G05610	AT1G05610.1 | Symbols: APS2 | ADP-glucose pyrophosphorylase small subunit 2 | AT1G05610.1 | Symbols: APS2 | ADP-glucose pyrophosphorylase small subunit 2 | chr1:1673895-1675934 REVERSE LENGTH=47
AT1G05620	AT1G05620.1 | Symbols: URH2 | uridine-ribohydrolase 2 | chr1:1679286-1681527 AT1G05620.1 | Symbols: URH2 | uridine-ribohydrolase 2 | chr1:1679286-1681527 FORWARD LENGTH=32					2	0.0918479	5	0.231381	6	0.262006
AT1G05630	AT1G05630.1 | Symbols: AT5PTASE13, 5PTASE13 | AT1G05630.1 | Symbols: AT5PTASE13, 5PTASE13 | Endonuclease/exonuclease/phosphatase family protein | chr1:1682483-1687153 AT1G05630.1 | Symbols: AT5PTASE13, 5PTASE13 | AT1G05630.1 | Symbols: AT5PTASE13, 5PTASE13 | Endonuclease/exonuclease/phosphatase family protein | chr1:1682483-1687153 FORWARD LENGTH=117
AT1G05670	AT1G05670.2 | Symbols: | Pentatricopeptide repeat (PPR-like) superfamily AT1G05670.2 | Symbols: | Pentatricopeptide repeat (PPR-like) superfamily protein | chr1:1698574-1700799 REVERSE LENGTH=74
AT1G05680	AT1G05680.1 | Symbols: UGT74E2 | Uridine diphosphate glycosyltransferase 74E2 AT1G05680.1 | Symbols: UGT74E2 | Uridine diphosphate glycosyltransferase 74E2 | chr1:1703196-1704639 REVERSE LENGTH=45	17	0.743399			11	0.505163	33	1.52712	17	0.742349	17	0.779584
AT1G05690	AT1G05690.1 | Symbols: BT3 | BTB and TAZ domain protein 3 | AT1G05690.1 | Symbols: BT3 | BTB and TAZ domain protein 3 | chr1:1707809-1709132 FORWARD LENGTH=36					4	0.183696
AT1G05710	AT1G05710.5 | Symbols: | basic helix-loop-helix (bHLH) DNA-binding AT1G05710.5 | Symbols: | basic helix-loop-helix (bHLH) DNA-binding superfamily protein | chr1:1716198-1717023 FORWARD LENGTH=14			3	0.143195	27.5	1.26291	2	0.0925525	14	0.611347	9.5	0.43565
AT1G05720	AT1G05720.1 | Symbols: | selenoprotein family protein | chr1:1717677-1718849 AT1G05720.1 | Symbols: | selenoprotein family protein | chr1:1717677-1718849 REVERSE LENGTH=16	48	2.09901	57	2.7207	46	2.1125	78	3.60955	130	5.67679	51	2.33875
AT1G05730	AT1G05730.1 | Symbols: | Eukaryotic protein of unknown function (DUF842) | AT1G05730.1 | Symbols: | Eukaryotic protein of unknown function (DUF842) | chr1:1719107-1720159 FORWARD LENGTH=14					4	0.183696	5	0.231381	3	0.131003	12	0.550294
AT1G05760	AT1G05760.1 | Symbols: RTM1 | Mannose-binding lectin superfamily protein | AT1G05760.1 | Symbols: RTM1 | Mannose-binding lectin superfamily protein | chr1:1723797-1724440 REVERSE LENGTH=17	2	0.0874587					2	0.0925525			2	0.0917157
AT1G05785	AT1G05785.2 | Symbols: | Got1/Sft2-like vescicle transport protein family | AT1G05785.2 | Symbols: | Got1/Sft2-like vescicle transport protein family | chr1:1730981-1732406 FORWARD LENGTH=13	5	0.218647			6	0.275544	2	0.0925525	2	0.0873352	41	1.88017
AT1G05790	AT1G05790.1 | Symbols: | lipase class 3 family protein | AT1G05790.1 | Symbols: | lipase class 3 family protein | chr1:1733039-1737365 FORWARD LENGTH=68	31	1.35561			3	0.137772	24	1.11063	15	0.655014	23	1.05473
AT1G05805	AT1G05805.1 | Symbols: | basic helix-loop-helix (bHLH) DNA-binding AT1G05805.1 | Symbols: | basic helix-loop-helix (bHLH) DNA-binding superfamily protein | chr1:1744843-1747427 FORWARD LENGTH=36
AT1G05810	AT1G05810.1 | Symbols: ARA, ARA-1, ATRAB11D, ATRABA5E, RABA5E | RAB GTPase AT1G05810.1 | Symbols: ARA, ARA-1, ATRAB11D, ATRABA5E, RABA5E | RAB GTPase homolog A5E | chr1:1748314-1749350 FORWARD LENGTH=26							3	0.138829	2	0.0873352	2	0.0917157
AT1G05820	AT1G05820.1 | Symbols: SPPL5, ATSPPL5 | SIGNAL PEPTIDE PEPTIDASE-LIKE 5 | AT1G05820.1 | Symbols: SPPL5, ATSPPL5 | SIGNAL PEPTIDE PEPTIDASE-LIKE 5 | chr1:1749776-1753767 FORWARD LENGTH=53	103	4.50412	2	0.0954633	42	1.92881	132	6.10847	64	2.79473	219	10.0429
AT1G05830	AT1G05830.2 | Symbols: ATX2 | trithorax-like protein 2 | chr1:1754452-1761225 AT1G05830.2 | Symbols: ATX2 | trithorax-like protein 2 | chr1:1754452-1761225 FORWARD LENGTH=108
AT1G05835	AT1G05835.1 | Symbols: | PHD finger protein | chr1:1762248-1762702 FORWARD AT1G05835.1 | Symbols: | PHD finger protein | chr1:1762248-1762702 FORWARD LENGTH=12
AT1G05840	AT1G05840.1 | Symbols: | Eukaryotic aspartyl protease family protein | AT1G05840.1 | Symbols: | Eukaryotic aspartyl protease family protein | chr1:1762843-1766150 REVERSE LENGTH=48	45	1.96782	175	8.35303	75	3.44429	175	8.09835	40	1.7467	40	1.83431
AT1G05850	AT1G05850.1 | Symbols: POM1, ERH2, ELP1, CTL1, ELP, HOT2, ATCTL1 | Chitinase AT1G05850.1 | Symbols: POM1, ERH2, ELP1, CTL1, ELP, HOT2, ATCTL1 | Chitinase family protein | chr1:1766833-1768117 REVERSE LENGTH=32	26	1.13696			19	0.872555	21	0.971802	33	1.44103	172	7.88755
AT1G05860	AT1G05860.1 | Symbols: | unknown protein; FUNCTIONS IN: molecular_function AT1G05860.1 | Symbols: | unknown protein; FUNCTIONS IN: molecular_function unknown; INVOLVED IN: biological_process unknown; LOCATED IN: chloroplast; AT1G05860.1 | Symbols: | unknown protein; FUNCTIONS IN: molecular_function AT1G05860.1 | Symbols: | unknown protein; FUNCTIONS IN: molecular_function unknown; INVOLVED IN: bi…	6	0.262376			6	0.275544	9	0.416486			27	1.23816
AT1G05870	AT1G05870.4 | Symbols: | Protein of unknown function (DUF1685) | AT1G05870.4 | Symbols: | Protein of unknown function (DUF1685) | chr1:1772454-1773228 REVERSE LENGTH=18	48	2.09901					6	0.277658	105	4.5851
AT1G05880	AT1G05880.2 | Symbols: ARI12 | RING/U-box superfamily protein | AT1G05880.2 | Symbols: ARI12 | RING/U-box superfamily protein | chr1:1775655-1778330 FORWARD LENGTH=49
AT1G05890	AT1G05890.2 | Symbols: ARI5 | RING/U-box superfamily protein | AT1G05890.2 | Symbols: ARI5 | RING/U-box superfamily protein | chr1:1779631-1784166 FORWARD LENGTH=59	15	0.65594			22	1.01033	29	1.34201	18	0.786017	28	1.28402
AT1G05900	AT1G05900.2 | Symbols: ATNTH2, NTH2 | endonuclease III 2 | AT1G05900.2 | Symbols: ATNTH2, NTH2 | endonuclease III 2 | chr1:1786896-1789502 FORWARD LENGTH=38	12	0.524752			13	0.597011	20	0.925525	9	0.393009	11	0.504436
AT1G05910	AT1G05910.1 | Symbols: | cell division cycle protein 48-related / AT1G05910.1 | Symbols: | cell division cycle protein 48-related / CDC48-related | chr1:1790796-1796503 FORWARD LENGTH=121	19	0.830857	3	0.143195	8	0.367391	14	0.647868	18	0.786017	7	0.321005
AT1G05940	AT1G05940.1 | Symbols: CAT9 | cationic amino acid transporter 9 | AT1G05940.1 | Symbols: CAT9 | cationic amino acid transporter 9 | chr1:1801365-1803942 REVERSE LENGTH=56	28	1.22442			21	0.964403	44	2.03616	26	1.13536	44	2.01775
AT1G05950	AT1G05950.1 | Symbols: | unknown protein; Has 50 Blast hits to 45 proteins AT1G05950.1 | Symbols: | unknown protein; Has 50 Blast hits to 45 proteins in 14 species: Archae - 5; Bacteria - 0; Metazoa - 4; Fungi - 0; Plants - 34; AT1G05950.1 | Symbols: | unknown protein; Has 50 Blast hits to 45 proteins AT1G05950.1 | Symbols: | unknown protein; Has 50 Blast hits to 45 proteins in 14 species: Archae…									2	0.0873352
AT1G05960	AT1G05960.2 | Symbols: | ARM repeat superfamily protein | AT1G05960.2 | Symbols: | ARM repeat superfamily protein | chr1:1808478-1815060 REVERSE LENGTH=100	2	0.0874587	2	0.0954633							4	0.183431
AT1G05970	AT1G05970.2 | Symbols: | RNA-binding (RRM/RBD/RNP motifs) family protein | AT1G05970.2 | Symbols: | RNA-binding (RRM/RBD/RNP motifs) family protein | chr1:1816253-1816991 REVERSE LENGTH=20	3	0.131188	1	0.0477316	1	0.0459239	16.5	0.763558	12.5	0.545845
AT1G05990	AT1G05990.1 | Symbols: RHS1 | EF hand calcium-binding protein family | AT1G05990.1 | Symbols: RHS1 | EF hand calcium-binding protein family | chr1:1818588-1819040 FORWARD LENGTH=15
AT1G06010	AT1G06010.1 | Symbols: | unknown protein; Has 25 Blast hits to 25 proteins AT1G06010.1 | Symbols: | unknown protein; Has 25 Blast hits to 25 proteins in 9 species: Archae - 0; Bacteria - 0; Metazoa - 0; Fungi - 0; Plants - 25; AT1G06010.1 | Symbols: | unknown protein; Has 25 Blast hits to 25 proteins AT1G06010.1 | Symbols: | unknown protein; Has 25 Blast hits to 25 proteins in 9 species: Archae -…	11	0.481023					8	0.37021	20	0.873352	17	0.779584
AT1G06020	AT1G06020.1 | Symbols: | pfkB-like carbohydrate kinase family protein | AT1G06020.1 | Symbols: | pfkB-like carbohydrate kinase family protein | chr1:1824548-1826101 FORWARD LENGTH=34	5	0.218647					14	0.647868	6.5	0.283839	7.5	0.343934
AT1G06040	AT1G06040.1 | Symbols: STO | B-box zinc finger family protein | AT1G06040.1 | Symbols: STO | B-box zinc finger family protein | chr1:1828662-1829659 REVERSE LENGTH=24	28	1.22442	275	13.1262	244	11.2054	30	1.38829	116	5.06544	62	2.84319
AT1G06050	AT1G06050.1 | Symbols: | Protein of unknown function (DUF1336) | AT1G06050.1 | Symbols: | Protein of unknown function (DUF1336) | chr1:1830726-1831667 REVERSE LENGTH=31	6	0.262376					14	0.647868	8	0.349341
AT1G06060	AT1G06060.1 | Symbols: | LisH and RanBPM domains containing protein | AT1G06060.1 | Symbols: | LisH and RanBPM domains containing protein | chr1:1833071-1834516 FORWARD LENGTH=21
AT1G06070	AT1G06070.1 | Symbols: | Basic-leucine zipper (bZIP) transcription factor AT1G06070.1 | Symbols: | Basic-leucine zipper (bZIP) transcription factor family protein | chr1:1835201-1837116 REVERSE LENGTH=42	21	0.918316			7	0.321468	28	1.29574	26	1.13536
AT1G06080	AT1G06080.1 | Symbols: ADS1 | delta 9 desaturase 1 | chr1:1843661-1846093 AT1G06080.1 | Symbols: ADS1 | delta 9 desaturase 1 | chr1:1843661-1846093 FORWARD LENGTH=30			40	1.90927	18.5	0.849593	6	0.277658	46.5	2.03054	4	0.183431
AT1G06090	AT1G06090.1 | Symbols: | Fatty acid desaturase family protein | AT1G06090.1 | Symbols: | Fatty acid desaturase family protein | chr1:1847921-1849500 FORWARD LENGTH=29	4	0.174917			2	0.0918479	11	0.509039	10	0.436676	2	0.0917157
AT1G06110	AT1G06110.1 | Symbols: SKIP16 | SKP1/ASK-interacting protein 16 | AT1G06110.1 | Symbols: SKIP16 | SKP1/ASK-interacting protein 16 | chr1:1853237-1854938 REVERSE LENGTH=43	6.5	0.284241	3	0.143195			4.5	0.208243	5.5	0.240172	3.5	0.160503
AT1G06130	AT1G06130.1 | Symbols: GLX2-4 | glyoxalase 2-4 | chr1:1858034-1860640 REVERSE AT1G06130.1 | Symbols: GLX2-4 | glyoxalase 2-4 | chr1:1858034-1860640 REVERSE LENGTH=33	60	2.62376	34	1.62288	20	0.918479	56	2.59147	72	3.14407	14	0.64201
AT1G06140	AT1G06140.1 | Symbols: | Pentatricopeptide repeat (PPR) superfamily protein AT1G06140.1 | Symbols: | Pentatricopeptide repeat (PPR) superfamily protein | chr1:1864796-1866472 FORWARD LENGTH=55							4	0.185105	3	0.131003
AT1G06150	AT1G06150.1 | Symbols: EMB1444 | basic helix-loop-helix (bHLH) DNA-binding AT1G06150.1 | Symbols: EMB1444 | basic helix-loop-helix (bHLH) DNA-binding superfamily protein | chr1:1867129-1873194 REVERSE LENGTH=132	2	0.0874587			5	0.22962	6	0.277658			6	0.275147
AT1G06160	AT1G06160.1 | Symbols: ORA59 | octadecanoid-responsive Arabidopsis AP2/ERF 59 AT1G06160.1 | Symbols: ORA59 | octadecanoid-responsive Arabidopsis AP2/ERF 59 | chr1:1883046-1883780 FORWARD LENGTH=24			5	0.238658
AT1G06170	AT1G06170.2 | Symbols: | basic helix-loop-helix (bHLH) DNA-binding AT1G06170.2 | Symbols: | basic helix-loop-helix (bHLH) DNA-binding superfamily protein | chr1:1885146-1886564 REVERSE LENGTH=42	3	0.131188					5	0.231381	3	0.131003
AT1G06180	AT1G06180.1 | Symbols: ATMYB13, ATMYBLFGN, MYB13 | myb domain protein 13 | AT1G06180.1 | Symbols: ATMYB13, ATMYBLFGN, MYB13 | myb domain protein 13 | chr1:1889510-1891089 FORWARD LENGTH=24			2	0.0954633	2	0.0918479			2	0.0873352
AT1G06190	AT1G06190.1 | Symbols: | Rho termination factor | chr1:1892467-1894078 AT1G06190.1 | Symbols: | Rho termination factor | chr1:1892467-1894078 REVERSE LENGTH=40	93	4.06683			120	5.51087	127	5.87709	38	1.65937	197	9.034
AT1G06200	AT1G06200.1 | Symbols: | Peptidase S24/S26A/S26B/S26C family protein | AT1G06200.1 | Symbols: | Peptidase S24/S26A/S26B/S26C family protein | chr1:1894604-1896852 REVERSE LENGTH=20	9	0.393564	16	0.763706	16	0.734783	9	0.416486	11	0.480344	4	0.183431
AT1G06210	AT1G06210.1 | Symbols: | ENTH/VHS/GAT family protein | chr1:1897567-1898986 AT1G06210.1 | Symbols: | ENTH/VHS/GAT family protein | chr1:1897567-1898986 FORWARD LENGTH=38	48	2.09901	18	0.859169	79.5	3.65095	86	3.97976	53	2.31438	54	2.47632
AT1G06220	AT1G06220.1 | Symbols: MEE5, CLO, GFA1 | Ribosomal protein S5/Elongation AT1G06220.1 | Symbols: MEE5, CLO, GFA1 | Ribosomal protein S5/Elongation factor G/III/V family protein | chr1:1900524-1904583 FORWARD LENGTH=98	13	0.568481	2	0.0954633	7	0.321468	41	1.89733	26	1.13536	25	1.14645
AT1G06230	AT1G06230.3 | Symbols: GTE4 | global transcription factor group E4 | AT1G06230.3 | Symbols: GTE4 | global transcription factor group E4 | chr1:1907626-1910183 FORWARD LENGTH=76	45	1.96782	41	1.957	24	1.10217	69	3.19306	36	1.57203	69	3.16419
AT1G06240	AT1G06240.1 | Symbols: | Protein of unknown function DUF455 | AT1G06240.1 | Symbols: | Protein of unknown function DUF455 | chr1:1911166-1912875 FORWARD LENGTH=38	71	3.10478			17	0.780707	126	5.83081	14	0.611347	39	1.78846
AT1G06250	AT1G06250.1 | Symbols: | alpha/beta-Hydrolases superfamily protein | AT1G06250.1 | Symbols: | alpha/beta-Hydrolases superfamily protein | chr1:1913339-1914850 REVERSE LENGTH=42									2	0.0873352
AT1G06260	AT1G06260.1 | Symbols: | Cysteine proteinases superfamily protein | AT1G06260.1 | Symbols: | Cysteine proteinases superfamily protein | chr1:1916449-1917585 FORWARD LENGTH=34											2	0.0917157
AT1G06280	AT1G06280.1 | Symbols: LBD2 | LOB domain-containing protein 2 | AT1G06280.1 | Symbols: LBD2 | LOB domain-containing protein 2 | chr1:1920327-1920947 REVERSE LENGTH=20
AT1G06290	AT1G06290.1 | Symbols: ACX3, ATACX3 | acyl-CoA oxidase 3 | AT1G06290.1 | Symbols: ACX3, ATACX3 | acyl-CoA oxidase 3 | chr1:1922423-1926002 FORWARD LENGTH=67	21	0.918316	33	1.57514	90	4.13315	42	1.9436	46	2.00871	46	2.10946
AT1G06320	AT1G06320.1 | Symbols: | unknown protein; Has 24 Blast hits to 24 proteins AT1G06320.1 | Symbols: | unknown protein; Has 24 Blast hits to 24 proteins in 10 species: Archae - 0; Bacteria - 2; Metazoa - 0; Fungi - 0; Plants - 20; AT1G06320.1 | Symbols: | unknown protein; Has 24 Blast hits to 24 proteins AT1G06320.1 | Symbols: | unknown protein; Has 24 Blast hits to 24 proteins in 10 species: Archae…									2	0.0873352
AT1G06350	AT1G06350.1 | Symbols: | Fatty acid desaturase family protein | AT1G06350.1 | Symbols: | Fatty acid desaturase family protein | chr1:1935510-1936789 REVERSE LENGTH=30
AT1G06360	AT1G06360.1 | Symbols: | Fatty acid desaturase family protein | AT1G06360.1 | Symbols: | Fatty acid desaturase family protein | chr1:1939173-1940417 REVERSE LENGTH=29			9	0.429585	7	0.321468			100	4.36676
AT1G06380	AT1G06380.1 | Symbols: | Ribosomal protein L1p/L10e family | AT1G06380.1 | Symbols: | Ribosomal protein L1p/L10e family | chr1:1945124-1945888 FORWARD LENGTH=25
AT1G06390	AT1G06390.2 | Symbols: GSK1, ATGSK1, ATSK22, SK22, BIL2, ATSK2-3 | AT1G06390.2 | Symbols: GSK1, ATGSK1, ATSK22, SK22, BIL2, ATSK2-3 | GSK3/SHAGGY-like protein kinase 1 | chr1:1946860-1950417 FORWARD LENGTH=40									2	0.0873352
AT1G06400	AT1G06400.1 | Symbols: ARA2, ATRABA1A, ATRAB11E, ARA-2 | Ras-related small AT1G06400.1 | Symbols: ARA2, ATRABA1A, ATRAB11E, ARA-2 | Ras-related small GTP-binding family protein | chr1:1951089-1952686 REVERSE LENGTH=21	7	0.306105	82	3.91399	11	0.505163	7	0.323934	26	1.13536	5	0.229289
AT1G06410	AT1G06410.1 | Symbols: ATTPS7, TPS7, ATTPSA | trehalose-phosphatase/synthase AT1G06410.1 | Symbols: ATTPS7, TPS7, ATTPSA | trehalose-phosphatase/synthase 7 | chr1:1955413-1958153 FORWARD LENGTH=85	12	0.524752					47	2.17498	6	0.262006	52	2.38461
AT1G06420	AT1G06420.1 | Symbols: | unknown protein; Has 1017 Blast hits to 654 AT1G06420.1 | Symbols: | unknown protein; Has 1017 Blast hits to 654 proteins in 124 species: Archae - 0; Bacteria - 39; Metazoa - 232; Fungi - AT1G06420.1 | Symbols: | unknown protein; Has 1017 Blast hits to 654 AT1G06420.1 | Symbols: | unknown protein; Has 1017 Blast hits to 654 proteins in 124 species: Archae - 0; Bacteria - …
AT1G06430	AT1G06430.1 | Symbols: FTSH8 | FTSH protease 8 | chr1:1960214-1962525 REVERSE AT1G06430.1 | Symbols: FTSH8 | FTSH protease 8 | chr1:1960214-1962525 REVERSE LENGTH=68	1762	77.0511	1711	81.6688	1907	87.5769	4568	211.39	968	42.2702	1208	55.3963
AT1G06450	AT1G06450.1 | Symbols: | Polynucleotidyl transferase, ribonuclease H-like AT1G06450.1 | Symbols: | Polynucleotidyl transferase, ribonuclease H-like superfamily protein | chr1:1965924-1967006 FORWARD LENGTH=36
AT1G06460	AT1G06460.1 | Symbols: ACD32.1, ACD31.2 | alpha-crystallin domain 32.1 | AT1G06460.1 | Symbols: ACD32.1, ACD31.2 | alpha-crystallin domain 32.1 | chr1:1967308-1969414 REVERSE LENGTH=28	10	0.437293			8	0.367391	181	8.37601	10	0.436676	18	0.825441
AT1G06470	AT1G06470.2 | Symbols: | Nucleotide/sugar transporter family protein | AT1G06470.2 | Symbols: | Nucleotide/sugar transporter family protein | chr1:1970726-1973540 FORWARD LENGTH=41					22	1.01033					83	3.8062
AT1G06490	AT1G06490.1 | Symbols: ATGSL07, gsl07, atgsl7, GSL7 | glucan synthase-like 7 AT1G06490.1 | Symbols: ATGSL07, gsl07, atgsl7, GSL7 | glucan synthase-like 7 | chr1:1978762-1989295 FORWARD LENGTH=195	7	0.306105			12	0.551087	9	0.416486	8	0.349341	6	0.275147
AT1G06500	AT1G06500.4 | Symbols: | unknown protein; FUNCTIONS IN: molecular_function AT1G06500.4 | Symbols: | unknown protein; FUNCTIONS IN: molecular_function unknown; INVOLVED IN: biological_process unknown; LOCATED IN: AT1G06500.4 | Symbols: | unknown protein; FUNCTIONS IN: molecular_function AT1G06500.4 | Symbols: | unknown protein; FUNCTIONS IN: molecular_function unknown; INVOLVED IN: biological_proc…	15	0.65594			2	0.0918479	17	0.786697	17	0.742349	32	1.46745
AT1G06510	AT1G06510.1 | Symbols: | unknown protein; FUNCTIONS IN: molecular_function AT1G06510.1 | Symbols: | unknown protein; FUNCTIONS IN: molecular_function unknown; INVOLVED IN: biological_process unknown; LOCATED IN: chloroplast; AT1G06510.1 | Symbols: | unknown protein; FUNCTIONS IN: molecular_function AT1G06510.1 | Symbols: | unknown protein; FUNCTIONS IN: molecular_function unknown; INVOLVED IN: bi…	27	1.18069			41	1.88288	83	3.84093	27	1.17903	48	2.20118
AT1G06515	AT1G06515.2 | Symbols: | Protein of unknown function (DUF3317) | AT1G06515.2 | Symbols: | Protein of unknown function (DUF3317) | chr1:1990951-1991968 REVERSE LENGTH=5	78	3.41089	140.5	6.70629	69	3.16875	76	3.517	99.5	4.34493	193	8.85057
AT1G06520	AT1G06520.1 | Symbols: ATGPAT1, GPAT1 | glycerol-3-phosphate acyltransferase AT1G06520.1 | Symbols: ATGPAT1, GPAT1 | glycerol-3-phosphate acyltransferase 1 | chr1:1994170-1996067 REVERSE LENGTH=58
AT1G06530	AT1G06530.1 | Symbols: | Tropomyosin-related | chr1:2001625-2002596 FORWARD AT1G06530.1 | Symbols: | Tropomyosin-related | chr1:2001625-2002596 FORWARD LENGTH=32	32	1.39934			31	1.42364	92	4.25742	48	2.09605	106	4.86093
AT1G06540	AT1G06540.1 | Symbols: | unknown protein; BEST Arabidopsis thaliana protein AT1G06540.1 | Symbols: | unknown protein; BEST Arabidopsis thaliana protein match is: unknown protein (TAIR:AT2G30930.1); Has 16 Blast hits to 16 AT1G06540.1 | Symbols: | unknown protein; BEST Arabidopsis thaliana protein AT1G06540.1 | Symbols: | unknown protein; BEST Arabidopsis thaliana protein match is: unknown protein…
AT1G06550	AT1G06550.1 | Symbols: | ATP-dependent caseinolytic (Clp) protease/crotonase AT1G06550.1 | Symbols: | ATP-dependent caseinolytic (Clp) protease/crotonase family protein | chr1:2003834-2006564 REVERSE LENGTH=38	107	4.67904			57	2.61766	100	4.62763	76	3.31874	107	4.90679
AT1G06560	AT1G06560.1 | Symbols: | NOL1/NOP2/sun family protein | chr1:2007660-2011824 AT1G06560.1 | Symbols: | NOL1/NOP2/sun family protein | chr1:2007660-2011824 FORWARD LENGTH=59	30	1.31188	2	0.0954633	18	0.826631	106	4.90528	5	0.218338	90	4.12721
AT1G06570	AT1G06570.1 | Symbols: PDS1, HPD | phytoene desaturation 1 | AT1G06570.1 | Symbols: PDS1, HPD | phytoene desaturation 1 | chr1:2012015-2013543 REVERSE LENGTH=47	591	25.844	3292	157.133	474	21.7679	2065	95.5605	311	13.5806	2809	128.815
AT1G06590	AT1G06590.1 | Symbols: | unknown protein; Has 380 Blast hits to 268 proteins AT1G06590.1 | Symbols: | unknown protein; Has 380 Blast hits to 268 proteins in 109 species: Archae - 0; Bacteria - 0; Metazoa - 245; Fungi - 73; Plants - AT1G06590.1 | Symbols: | unknown protein; Has 380 Blast hits to 268 proteins AT1G06590.1 | Symbols: | unknown protein; Has 380 Blast hits to 268 proteins in 109 specie…			7	0.334121
AT1G06620	AT1G06620.1 | Symbols: | 2-oxoglutarate (2OG) and Fe(II)-dependent oxygenase AT1G06620.1 | Symbols: | 2-oxoglutarate (2OG) and Fe(II)-dependent oxygenase superfamily protein | chr1:2025618-2027094 FORWARD LENGTH=36
AT1G06630	AT1G06630.3 | Symbols: | F-box/RNI-like superfamily protein | AT1G06630.3 | Symbols: | F-box/RNI-like superfamily protein | chr1:2028071-2030344 FORWARD LENGTH=46					10	0.459239			4	0.17467
AT1G06650	AT1G06650.2 | Symbols: | 2-oxoglutarate (2OG) and Fe(II)-dependent oxygenase AT1G06650.2 | Symbols: | 2-oxoglutarate (2OG) and Fe(II)-dependent oxygenase superfamily protein | chr1:2035909-2037186 FORWARD LENGTH=36	343	14.9992	3	0.143195	145	6.65897	360	16.6595	147	6.41914	700	32.1005
AT1G06660	AT1G06660.1 | Symbols: | unknown protein; BEST Arabidopsis thaliana protein AT1G06660.1 | Symbols: | unknown protein; BEST Arabidopsis thaliana protein match is: unknown protein (TAIR:AT2G30820.2); Has 166 Blast hits to 144 AT1G06660.1 | Symbols: | unknown protein; BEST Arabidopsis thaliana protein AT1G06660.1 | Symbols: | unknown protein; BEST Arabidopsis thaliana protein match is: unknown prote…
AT1G06670	AT1G06670.1 | Symbols: NIH | nuclear DEIH-boxhelicase | chr1:2040567-2047333 AT1G06670.1 | Symbols: NIH | nuclear DEIH-boxhelicase | chr1:2040567-2047333 FORWARD LENGTH=157
AT1G06680	AT1G06680.1 | Symbols: PSBP-1, OEE2, PSII-P, OE23 | photosystem II subunit AT1G06680.1 | Symbols: PSBP-1, OEE2, PSII-P, OE23 | photosystem II subunit P-1 | chr1:2047940-2049186 FORWARD LENGTH=26	16705	730.498	15622	745.664	18624	855.287	23307	1078.56	13132	573.443	19342	886.983
AT1G06690	AT1G06690.1 | Symbols: | NAD(P)-linked oxidoreductase superfamily protein | AT1G06690.1 | Symbols: | NAD(P)-linked oxidoreductase superfamily protein | chr1:2049742-2052039 REVERSE LENGTH=37
AT1G06700	AT1G06700.2 | Symbols: | Protein kinase superfamily protein | AT1G06700.2 | Symbols: | Protein kinase superfamily protein | chr1:2052750-2054552 REVERSE LENGTH=36	20.5	0.896451	132	6.30058	8	0.367391	26.5	1.22632	31	1.3537	25	1.14645
AT1G06720	AT1G06720.1 | Symbols: | P-loop containing nucleoside triphosphate AT1G06720.1 | Symbols: | P-loop containing nucleoside triphosphate hydrolases superfamily protein | chr1:2060615-2067281 REVERSE LENGTH=114	2	0.0874587	3	0.143195	9	0.413315	13	0.601592	3	0.131003	11	0.504436
AT1G06730	AT1G06730.1 | Symbols: | pfkB-like carbohydrate kinase family protein | AT1G06730.1 | Symbols: | pfkB-like carbohydrate kinase family protein | chr1:2067633-2070049 FORWARD LENGTH=48	12	0.524752			22	1.01033	11	0.509039	9	0.393009	12	0.550294
AT1G06760	AT1G06760.1 | Symbols: | winged-helix DNA-binding transcription factor AT1G06760.1 | Symbols: | winged-helix DNA-binding transcription factor family protein | chr1:2076687-2077616 REVERSE LENGTH=27	95	4.15429			100	4.59239	106	4.90528	152	6.63748	992	45.491
AT1G06780	AT1G06780.1 | Symbols: GAUT6 | galacturonosyltransferase 6 | AT1G06780.1 | Symbols: GAUT6 | galacturonosyltransferase 6 | chr1:2083689-2086853 FORWARD LENGTH=58	14	0.612211			22	1.01033	38.5	1.78164	4	0.17467	65.5	3.00369
AT1G06790	AT1G06790.1 | Symbols: | RNA polymerase Rpb7 N-terminal domain-containing AT1G06790.1 | Symbols: | RNA polymerase Rpb7 N-terminal domain-containing protein | chr1:2087645-2089287 FORWARD LENGTH=20	16	0.699669			22	1.01033	31.5	1.4577	21	0.91702	62	2.84319
AT1G06800	AT1G06800.1 | Symbols: PLA-I{gamma}1 | alpha/beta-Hydrolases superfamily AT1G06800.1 | Symbols: PLA-I{gamma}1 | alpha/beta-Hydrolases superfamily protein | chr1:2089538-2091443 REVERSE LENGTH=51	30	1.31188	794	37.8989	131	6.01603	209	9.67174	13	0.567679	212	9.72187
AT1G06820	AT1G06820.1 | Symbols: CRTISO, CCR2 | carotenoid isomerase | AT1G06820.1 | Symbols: CRTISO, CCR2 | carotenoid isomerase | chr1:2093145-2096220 REVERSE LENGTH=59					30	1.37772	44	2.03616	53	2.31438	48	2.20118
AT1G06830	AT1G06830.1 | Symbols: | Glutaredoxin family protein | chr1:2097189-2097488 AT1G06830.1 | Symbols: | Glutaredoxin family protein | chr1:2097189-2097488 FORWARD LENGTH=9	81	3.54208	103	4.91636	37	1.69919	20	0.925525	143	6.24447	35	1.60503
AT1G06840	AT1G06840.1 | Symbols: | Leucine-rich repeat protein kinase family protein | AT1G06840.1 | Symbols: | Leucine-rich repeat protein kinase family protein | chr1:2097854-2103208 REVERSE LENGTH=95											2	0.0917157
AT1G06850	AT1G06850.1 | Symbols: AtbZIP52, bZIP52 | basic leucine-zipper 52 | AT1G06850.1 | Symbols: AtbZIP52, bZIP52 | basic leucine-zipper 52 | chr1:2105233-2106518 FORWARD LENGTH=33	10	0.437293					16	0.74042	27	1.17903
AT1G06870	AT1G06870.1 | Symbols: | Peptidase S24/S26A/S26B/S26C family protein | AT1G06870.1 | Symbols: | Peptidase S24/S26A/S26B/S26C family protein | chr1:2108832-2110642 FORWARD LENGTH=36	78	3.41089			30	1.37772	44	2.03616	45	1.96504	56	2.56804
AT1G06890	AT1G06890.2 | Symbols: | nodulin MtN21 /EamA-like transporter family protein AT1G06890.2 | Symbols: | nodulin MtN21 /EamA-like transporter family protein | chr1:2111728-2114038 REVERSE LENGTH=35	37	1.61799	164	7.82799	104	4.77609	61	2.82285	105.5	4.60693	92.5	4.24185
AT1G06900	AT1G06900.1 | Symbols: | Insulinase (Peptidase family M16) family protein | AT1G06900.1 | Symbols: | Insulinase (Peptidase family M16) family protein | chr1:2115155-2120635 REVERSE LENGTH=102	552	24.1386	18	0.859169	114	5.23533	865	40.029	173	7.5545	81	3.71449
AT1G06910	AT1G06910.1 | Symbols: TRFL7 | TRF-like 7 | chr1:2121099-2122914 FORWARD AT1G06910.1 | Symbols: TRFL7 | TRF-like 7 | chr1:2121099-2122914 FORWARD LENGTH=39							2	0.0925525
AT1G06920	AT1G06920.1 | Symbols: ATOFP4, OFP4 | ovate family protein 4 | AT1G06920.1 | Symbols: ATOFP4, OFP4 | ovate family protein 4 | chr1:2124854-2125801 REVERSE LENGTH=31
AT1G06950	AT1G06950.1 | Symbols: ATTIC110, TIC110 | translocon at the inner envelope AT1G06950.1 | Symbols: ATTIC110, TIC110 | translocon at the inner envelope membrane of chloroplasts 110 | chr1:2130303-2135563 REVERSE LENGTH=101	136	5.94719	12	0.57278	88	4.04131	173	8.00579	35	1.52837	360	16.5088
AT1G06980	AT1G06980.1 | Symbols: | unknown protein; FUNCTIONS IN: molecular_function AT1G06980.1 | Symbols: | unknown protein; FUNCTIONS IN: molecular_function unknown; INVOLVED IN: biological_process unknown; LOCATED IN: endomembrane AT1G06980.1 | Symbols: | unknown protein; FUNCTIONS IN: molecular_function AT1G06980.1 | Symbols: | unknown protein; FUNCTIONS IN: molecular_function unknown; INVOLVED IN: bi…	13	0.568481	12	0.57278	11	0.505163	46	2.12871	15	0.655014	17	0.779584
AT1G06990	AT1G06990.1 | Symbols: | GDSL-like Lipase/Acylhydrolase superfamily protein AT1G06990.1 | Symbols: | GDSL-like Lipase/Acylhydrolase superfamily protein | chr1:2148393-2150009 FORWARD LENGTH=36
AT1G07000	AT1G07000.1 | Symbols: ATEXO70B2, EXO70B2 | exocyst subunit exo70 family AT1G07000.1 | Symbols: ATEXO70B2, EXO70B2 | exocyst subunit exo70 family protein B2 | chr1:2150398-2152305 REVERSE LENGTH=59	2	0.0874587	19	0.906901	6	0.275544	3	0.138829	2	0.0873352
AT1G07010	AT1G07010.1 | Symbols: | Calcineurin-like metallo-phosphoesterase AT1G07010.1 | Symbols: | Calcineurin-like metallo-phosphoesterase superfamily protein | chr1:2152949-2154968 FORWARD LENGTH=38	174	7.6089			298	13.6853	159	7.35793	23	1.00436	251	11.5103
AT1G07020	AT1G07020.1 | Symbols: | unknown protein; Has 39 Blast hits to 39 proteins AT1G07020.1 | Symbols: | unknown protein; Has 39 Blast hits to 39 proteins in 17 species: Archae - 0; Bacteria - 0; Metazoa - 6; Fungi - 3; Plants - 28; AT1G07020.1 | Symbols: | unknown protein; Has 39 Blast hits to 39 proteins AT1G07020.1 | Symbols: | unknown protein; Has 39 Blast hits to 39 proteins in 17 species: Archae…	4	0.174917			21	0.964403	21	0.971802	15	0.655014	23	1.05473
AT1G07030	AT1G07030.1 | Symbols: | Mitochondrial substrate carrier family protein | AT1G07030.1 | Symbols: | Mitochondrial substrate carrier family protein | chr1:2158631-2160524 REVERSE LENGTH=32							2	0.0925525
AT1G07040	AT1G07040.1 | Symbols: | unknown protein; INVOLVED IN: biological_process AT1G07040.1 | Symbols: | unknown protein; INVOLVED IN: biological_process unknown; LOCATED IN: chloroplast; EXPRESSED IN: 24 plant structures; AT1G07040.1 | Symbols: | unknown protein; INVOLVED IN: biological_process AT1G07040.1 | Symbols: | unknown protein; INVOLVED IN: biological_process unknown; LOCATED IN: chloroplast; …	10	0.437293	2	0.0954633	6	0.275544	82	3.79465			733	33.6138
AT1G07050	AT1G07050.1 | Symbols: | CCT motif family protein | chr1:2164327-2165133 AT1G07050.1 | Symbols: | CCT motif family protein | chr1:2164327-2165133 REVERSE LENGTH=19					2	0.0918479	6	0.277658			2	0.0917157
AT1G07060	AT1G07060.1 | Symbols: | unknown protein; Has 30 Blast hits to 30 proteins AT1G07060.1 | Symbols: | unknown protein; Has 30 Blast hits to 30 proteins in 10 species: Archae - 0; Bacteria - 0; Metazoa - 0; Fungi - 0; Plants - 30; AT1G07060.1 | Symbols: | unknown protein; Has 30 Blast hits to 30 proteins AT1G07060.1 | Symbols: | unknown protein; Has 30 Blast hits to 30 proteins in 10 species: Archae…
AT1G07070	AT1G07070.1 | Symbols: | Ribosomal protein L35Ae family protein | AT1G07070.1 | Symbols: | Ribosomal protein L35Ae family protein | chr1:2168652-2169703 FORWARD LENGTH=11	78	3.41089	18	0.859169	24	1.10217	120	5.55315	249	10.8732	9.5	0.43565
AT1G07080	AT1G07080.1 | Symbols: | Thioredoxin superfamily protein | AT1G07080.1 | Symbols: | Thioredoxin superfamily protein | chr1:2170069-2171861 FORWARD LENGTH=26							3	0.138829	2	0.0873352	50	2.29289
AT1G07090	AT1G07090.1 | Symbols: LSH6 | Protein of unknown function (DUF640) | AT1G07090.1 | Symbols: LSH6 | Protein of unknown function (DUF640) | chr1:2174202-2174792 REVERSE LENGTH=19	5	0.218647	4	0.190927	4	0.183696	10	0.462763	7	0.305673	14	0.64201
AT1G07110	AT1G07110.1 | Symbols: F2KP, ATF2KP, FKFBP | fructose-2,6-bisphosphatase | AT1G07110.1 | Symbols: F2KP, ATF2KP, FKFBP | fructose-2,6-bisphosphatase | chr1:2178363-2183980 REVERSE LENGTH=74	357	15.6114	782	37.3261	378	17.3592	418	19.3435	134	5.85146	356	16.3254
AT1G07120	AT1G07120.1 | Symbols: | FUNCTIONS IN: molecular_function unknown; INVOLVED AT1G07120.1 | Symbols: | FUNCTIONS IN: molecular_function unknown; INVOLVED IN: biological_process unknown; LOCATED IN: chloroplast envelope; EXPRESSED AT1G07120.1 | Symbols: | FUNCTIONS IN: molecular_function unknown; INVOLVED AT1G07120.1 | Symbols: | FUNCTIONS IN: molecular_function unknown; INVOLVED IN: biological_proc…	1	0.0437293			2	0.0918479					1.5	0.0687868
AT1G07130	AT1G07130.1 | Symbols: STN1, ATSTN1 | Nucleic acid-binding, OB-fold-like AT1G07130.1 | Symbols: STN1, ATSTN1 | Nucleic acid-binding, OB-fold-like protein | chr1:2187928-2188410 FORWARD LENGTH=16	10	0.437293			5	0.22962	18	0.832973			19	0.871299
AT1G07135	AT1G07135.1 | Symbols: | glycine-rich protein | chr1:2190157-2190624 REVERSE AT1G07135.1 | Symbols: | glycine-rich protein | chr1:2190157-2190624 REVERSE LENGTH=15							5	0.231381	9	0.393009
AT1G07140	AT1G07140.1 | Symbols: SIRANBP | Pleckstrin homology (PH) domain superfamily AT1G07140.1 | Symbols: SIRANBP | Pleckstrin homology (PH) domain superfamily protein | chr1:2192360-2193688 REVERSE LENGTH=22	37	1.61799			23	1.05625	37	1.71222	24	1.04802	40.5	1.85724
AT1G07150	AT1G07150.2 | Symbols: MAPKKK13 | mitogen-activated protein kinase kinase AT1G07150.2 | Symbols: MAPKKK13 | mitogen-activated protein kinase kinase kinase 13 | chr1:2193983-2195736 REVERSE LENGTH=49	1.5	0.065594	5.5	0.262524	6	0.275544	2	0.0925525	8	0.349341	1.5	0.0687868
AT1G07160	AT1G07160.1 | Symbols: | Protein phosphatase 2C family protein | AT1G07160.1 | Symbols: | Protein phosphatase 2C family protein | chr1:2198155-2199678 REVERSE LENGTH=38
AT1G07175	AT1G07175.1 | Symbols: | unknown protein; FUNCTIONS IN: molecular_function AT1G07175.1 | Symbols: | unknown protein; FUNCTIONS IN: molecular_function unknown; INVOLVED IN: biological_process unknown; LOCATED IN: endomembrane AT1G07175.1 | Symbols: | unknown protein; FUNCTIONS IN: molecular_function AT1G07175.1 | Symbols: | unknown protein; FUNCTIONS IN: molecular_function unknown; INVOLVED IN: bi…
AT1G07180	AT1G07180.1 | Symbols: ATNDI1, NDA1 | alternative NAD(P)H dehydrogenase 1 | AT1G07180.1 | Symbols: ATNDI1, NDA1 | alternative NAD(P)H dehydrogenase 1 | chr1:2204414-2206773 FORWARD LENGTH=51	27	1.18069			331	15.2008	17	0.786697	2	0.0873352	13	0.596152
AT1G07200	AT1G07200.2 | Symbols: | Double Clp-N motif-containing P-loop nucleoside AT1G07200.2 | Symbols: | Double Clp-N motif-containing P-loop nucleoside triphosphate hydrolases superfamily protein | chr1:2209033-2212316 REVERSE AT1G07200.2 | Symbols: | Double Clp-N motif-containing P-loop nucleoside AT1G07200.2 | Symbols: | Double Clp-N motif-containing P-loop nucleoside triphosphate hydrolases superfam…	40	1.74917	70	3.34121	63	2.89321	68	3.14679	39	1.70304	124	5.68637
AT1G07210	AT1G07210.1 | Symbols: | Ribosomal protein S18 | chr1:2215320-2216668 AT1G07210.1 | Symbols: | Ribosomal protein S18 | chr1:2215320-2216668 FORWARD LENGTH=26	9	0.393564	23	1.09783	26	1.19402	22	1.01808	47	2.05238	12	0.550294
AT1G07220	AT1G07220.1 | Symbols: | Arabidopsis thaliana protein of unknown function AT1G07220.1 | Symbols: | Arabidopsis thaliana protein of unknown function (DUF821) | chr1:2217073-2219379 REVERSE LENGTH=50	4	0.174917					18	0.832973	11	0.480344	13	0.596152
AT1G07230	AT1G07230.1 | Symbols: NPC1 | non-specific phospholipase C1 | AT1G07230.1 | Symbols: NPC1 | non-specific phospholipase C1 | chr1:2220509-2222778 REVERSE LENGTH=53	26	1.13696	69	3.29348	22	1.01033	51	2.36009	24	1.04802	30	1.37574
AT1G07240	AT1G07240.1 | Symbols: UGT71C5 | UDP-glucosyl transferase 71C5 | AT1G07240.1 | Symbols: UGT71C5 | UDP-glucosyl transferase 71C5 | chr1:2223889-2225331 FORWARD LENGTH=48	6	0.262376			11	0.505163	11	0.509039	3	0.131003	43	1.97189
AT1G07250	AT1G07250.1 | Symbols: UGT71C4 | UDP-glucosyl transferase 71C4 | AT1G07250.1 | Symbols: UGT71C4 | UDP-glucosyl transferase 71C4 | chr1:2225963-2227402 FORWARD LENGTH=47	40	1.74917			52	2.38804	39	1.80477	8	0.349341	86	3.94378
AT1G07260	AT1G07260.1 | Symbols: UGT71C3 | UDP-glucosyl transferase 71C3 | AT1G07260.1 | Symbols: UGT71C3 | UDP-glucosyl transferase 71C3 | chr1:2227748-2229178 REVERSE LENGTH=47									3	0.131003
AT1G07270	AT1G07270.1 | Symbols: | Cell division control, Cdc6 | chr1:2229757-2232897 AT1G07270.1 | Symbols: | Cell division control, Cdc6 | chr1:2229757-2232897 REVERSE LENGTH=50
AT1G07280	AT1G07280.3 | Symbols: | Tetratricopeptide repeat (TPR)-like superfamily AT1G07280.3 | Symbols: | Tetratricopeptide repeat (TPR)-like superfamily protein | chr1:2238505-2240991 FORWARD LENGTH=55	67	2.92987	37	1.76607	39	1.79103	97	4.4888	34	1.4847	29	1.32988
AT1G07290	AT1G07290.1 | Symbols: GONST2 | golgi nucleotide sugar transporter 2 | AT1G07290.1 | Symbols: GONST2 | golgi nucleotide sugar transporter 2 | chr1:2242284-2244428 REVERSE LENGTH=37
AT1G07300	AT1G07300.1 | Symbols: | josephin protein-related | chr1:2245914-2246300 AT1G07300.1 | Symbols: | josephin protein-related | chr1:2245914-2246300 REVERSE LENGTH=12	26	1.13696					6	0.277658	36	1.57203
AT1G07310	AT1G07310.1 | Symbols: | Calcium-dependent lipid-binding (CaLB domain) AT1G07310.1 | Symbols: | Calcium-dependent lipid-binding (CaLB domain) family protein | chr1:2247775-2248833 REVERSE LENGTH=35	28	1.22442			29	1.33179	68	3.14679	24	1.04802	127	5.82395
AT1G07320	AT1G07320.4 | Symbols: RPL4 | ribosomal protein L4 | chr1:2249190-2250173 AT1G07320.4 | Symbols: RPL4 | ribosomal protein L4 | chr1:2249190-2250173 FORWARD LENGTH=27
AT1G07340	AT1G07340.1 | Symbols: ATSTP2, STP2 | sugar transporter 2 | AT1G07340.1 | Symbols: ATSTP2, STP2 | sugar transporter 2 | chr1:2254873-2256712 FORWARD LENGTH=49
AT1G07350	AT1G07350.1 | Symbols: | RNA-binding (RRM/RBD/RNP motifs) family protein | AT1G07350.1 | Symbols: | RNA-binding (RRM/RBD/RNP motifs) family protein | chr1:2257732-2260101 REVERSE LENGTH=38	8	0.349835	17	0.811438	331	15.2008	25	1.15691	44	1.92137
AT1G07360	AT1G07360.1 | Symbols: | CCCH-type zinc fingerfamily protein with AT1G07360.1 | Symbols: | CCCH-type zinc fingerfamily protein with RNA-binding domain | chr1:2260562-2262795 REVERSE LENGTH=48	2	0.0874587	2	0.0954633			8	0.37021	3	0.131003	4	0.183431
AT1G07370	AT1G07370.1 | Symbols: PCNA1, ATPCNA1 | proliferating cellular nuclear AT1G07370.1 | Symbols: PCNA1, ATPCNA1 | proliferating cellular nuclear antigen 1 | chr1:2263204-2264382 FORWARD LENGTH=26			5	0.238658	13	0.597011			14	0.611347	3	0.137574
AT1G07380	AT1G07380.1 | Symbols: | Neutral/alkaline non-lysosomal ceramidase | AT1G07380.1 | Symbols: | Neutral/alkaline non-lysosomal ceramidase | chr1:2264829-2268306 REVERSE LENGTH=77
AT1G07390	AT1G07390.3 | Symbols: AtRLP1, RLP1 | receptor like protein 1 | AT1G07390.3 | Symbols: AtRLP1, RLP1 | receptor like protein 1 | chr1:2269893-2274654 FORWARD LENGTH=108	30	1.31188					12	0.555315	7	0.305673
AT1G07400	AT1G07400.1 | Symbols: | HSP20-like chaperones superfamily protein | AT1G07400.1 | Symbols: | HSP20-like chaperones superfamily protein | chr1:2275148-2275621 FORWARD LENGTH=15
AT1G07410	AT1G07410.1 | Symbols: ATRABA2B, RAB-A2B, ATRAB-A2B, RABA2b | RAB GTPase AT1G07410.1 | Symbols: ATRABA2B, RAB-A2B, ATRAB-A2B, RABA2b | RAB GTPase homolog A2B | chr1:2276270-2277154 FORWARD LENGTH=21	27	1.18069	4	0.190927	38	1.74511	22	1.01808	22.5	0.982521	7.5	0.343934
AT1G07420	AT1G07420.1 | Symbols: ATSMO2, SMO2-1 | sterol 4-alpha-methyl-oxidase 2-1 | AT1G07420.1 | Symbols: ATSMO2, SMO2-1 | sterol 4-alpha-methyl-oxidase 2-1 | chr1:2277910-2280033 FORWARD LENGTH=26
AT1G07430	AT1G07430.1 | Symbols: HAI2 | highly ABA-induced PP2C gene 2 | AT1G07430.1 | Symbols: HAI2 | highly ABA-induced PP2C gene 2 | chr1:2281151-2282656 REVERSE LENGTH=44	1.5	0.065594			5.5	0.252582	2.5	0.115691	2	0.0873352	46.5	2.13239
AT1G07440	AT1G07440.1 | Symbols: | NAD(P)-binding Rossmann-fold superfamily protein | AT1G07440.1 | Symbols: | NAD(P)-binding Rossmann-fold superfamily protein | chr1:2286436-2287665 REVERSE LENGTH=26	411	17.9728	28	1.33649	327	15.0171	730	33.7817	217	9.47587	195	8.94228
AT1G07450	AT1G07450.1 | Symbols: | NAD(P)-binding Rossmann-fold superfamily protein | AT1G07450.1 | Symbols: | NAD(P)-binding Rossmann-fold superfamily protein | chr1:2288038-2289256 REVERSE LENGTH=26	282	12.3317	4	0.190927	336	15.4304	340	15.7339	215	9.38854	308	14.1242
AT1G07470	AT1G07470.1 | Symbols: | Transcription factor IIA, alpha/beta subunit | AT1G07470.1 | Symbols: | Transcription factor IIA, alpha/beta subunit | chr1:2291723-2294350 FORWARD LENGTH=37	29.5	1.29002	133.5	6.37217	56	2.57174	60.5	2.79971	44	1.92137	86.5	3.9667
AT1G07473	AT1G07473.1 | Symbols: | unknown protein; BEST Arabidopsis thaliana protein AT1G07473.1 | Symbols: | unknown protein; BEST Arabidopsis thaliana protein match is: unknown protein (TAIR:AT1G07476.1); Has 22 Blast hits to 22 AT1G07473.1 | Symbols: | unknown protein; BEST Arabidopsis thaliana protein AT1G07473.1 | Symbols: | unknown protein; BEST Arabidopsis thaliana protein match is: unknown protein…
AT1G07480	AT1G07480.2 | Symbols: | Transcription factor IIA, alpha/beta subunit | AT1G07480.2 | Symbols: | Transcription factor IIA, alpha/beta subunit | chr1:2296706-2299215 REVERSE LENGTH=37	29.5	1.29002	133.5	6.37217	56	2.57174	60.5	2.79971	44	1.92137	83.5	3.82913
AT1G07490	AT1G07490.1 | Symbols: RTFL3, DVL9 | ROTUNDIFOLIA like 3 | AT1G07490.1 | Symbols: RTFL3, DVL9 | ROTUNDIFOLIA like 3 | chr1:2301526-2301849 REVERSE LENGTH=10
AT1G07500	AT1G07500.1 | Symbols: | unknown protein; Has 4 Blast hits to 4 proteins in AT1G07500.1 | Symbols: | unknown protein; Has 4 Blast hits to 4 proteins in 3 species: Archae - 0; Bacteria - 0; Metazoa - 0; Fungi - 0; Plants - 4; AT1G07500.1 | Symbols: | unknown protein; Has 4 Blast hits to 4 proteins in AT1G07500.1 | Symbols: | unknown protein; Has 4 Blast hits to 4 proteins in 3 species: Archae - 0;…	3	0.131188					2	0.0925525	2	0.0873352
AT1G07510	AT1G07510.1 | Symbols: ftsh10 | FTSH protease 10 | chr1:2305689-2309380 AT1G07510.1 | Symbols: ftsh10 | FTSH protease 10 | chr1:2305689-2309380 FORWARD LENGTH=81
AT1G07520	AT1G07520.1 | Symbols: | GRAS family transcription factor | AT1G07520.1 | Symbols: | GRAS family transcription factor | chr1:2309718-2311805 REVERSE LENGTH=69
AT1G07530	AT1G07530.1 | Symbols: SCL14, ATGRAS2, GRAS2 | SCARECROW-like 14 | AT1G07530.1 | Symbols: SCL14, ATGRAS2, GRAS2 | SCARECROW-like 14 | chr1:2313828-2316137 REVERSE LENGTH=76			9	0.429585			6	0.277658
AT1G07540	AT1G07540.1 | Symbols: TRFL2 | TRF-like 2 | chr1:2318433-2321048 REVERSE AT1G07540.1 | Symbols: TRFL2 | TRF-like 2 | chr1:2318433-2321048 REVERSE LENGTH=63
AT1G07560	AT1G07560.1 | Symbols: | Leucine-rich repeat protein kinase family protein | AT1G07560.1 | Symbols: | Leucine-rich repeat protein kinase family protein | chr1:2327320-2331096 FORWARD LENGTH=87
AT1G07570	AT1G07570.1 | Symbols: APK1A, APK1 | Protein kinase superfamily protein | AT1G07570.1 | Symbols: APK1A, APK1 | Protein kinase superfamily protein | chr1:2331369-2333210 REVERSE LENGTH=41	67	2.92987	15	0.715974	26	1.19402	50	2.31381	51	2.22705	88	4.03549
AT1G07590	AT1G07590.1 | Symbols: | Tetratricopeptide repeat (TPR)-like superfamily AT1G07590.1 | Symbols: | Tetratricopeptide repeat (TPR)-like superfamily protein | chr1:2336649-2338481 REVERSE LENGTH=53							6	0.277658	2	0.0873352	4	0.183431
AT1G07610	AT1G07610.1 | Symbols: MT1C | metallothionein 1C | chr1:2341603-2341865 AT1G07610.1 | Symbols: MT1C | metallothionein 1C | chr1:2341603-2341865 FORWARD LENGTH=4	1878	82.1237			2015	92.5367	5040	233.232	789	34.4537	549	25.176
AT1G07615	AT1G07615.1 | Symbols: | GTP-binding protein Obg/CgtA | chr1:2342277-2344200 AT1G07615.1 | Symbols: | GTP-binding protein Obg/CgtA | chr1:2342277-2344200 REVERSE LENGTH=49							2	0.0925525
AT1G07620	AT1G07620.1 | Symbols: ATOBGM | GTP-binding protein Obg/CgtA | AT1G07620.1 | Symbols: ATOBGM | GTP-binding protein Obg/CgtA | chr1:2344556-2346374 REVERSE LENGTH=55											2	0.0917157
AT1G07630	AT1G07630.1 | Symbols: PLL5 | pol-like 5 | chr1:2349189-2351437 FORWARD AT1G07630.1 | Symbols: PLL5 | pol-like 5 | chr1:2349189-2351437 FORWARD LENGTH=66	20	0.874587	59	2.81617	38	1.74511	40	1.85105	41	1.79037	146	6.69525
AT1G07640	AT1G07640.3 | Symbols: OBP2 | Dof-type zinc finger DNA-binding family protein AT1G07640.3 | Symbols: OBP2 | Dof-type zinc finger DNA-binding family protein | chr1:2354707-2356012 REVERSE LENGTH=33	6	0.262376			3	0.137772	3	0.138829			13	0.596152
AT1G07645	AT1G07645.1 | Symbols: ATDSI-1VOC, DSI-1VOC | dessication-induced 1VOC AT1G07645.1 | Symbols: ATDSI-1VOC, DSI-1VOC | dessication-induced 1VOC superfamily protein | chr1:2367612-2368349 REVERSE LENGTH=13
AT1G07650	AT1G07650.2 | Symbols: | Leucine-rich repeat transmembrane protein kinase | AT1G07650.2 | Symbols: | Leucine-rich repeat transmembrane protein kinase | chr1:2359817-2366423 REVERSE LENGTH=102
AT1G07670	AT1G07670.1 | Symbols: ATECA4, ECA4 | endomembrane-type CA-ATPase 4 | AT1G07670.1 | Symbols: ATECA4, ECA4 | endomembrane-type CA-ATPase 4 | chr1:2370305-2374196 REVERSE LENGTH=106	29	1.26815	190	9.06901	66	3.03098	92	4.25742	62	2.70739	64	2.9349
AT1G07700	AT1G07700.3 | Symbols: | Thioredoxin superfamily protein | AT1G07700.3 | Symbols: | Thioredoxin superfamily protein | chr1:2380297-2381127 FORWARD LENGTH=21	156	6.82178	16	0.763706	121	5.5568	330	15.2712	138	6.02613	4	0.183431
AT1G07705	AT1G07705.2 | Symbols: | NOT2 / NOT3 / NOT5 family | chr1:2382090-2385856 AT1G07705.2 | Symbols: | NOT2 / NOT3 / NOT5 family | chr1:2382090-2385856 FORWARD LENGTH=61							6	0.277658			7	0.321005
AT1G07720	AT1G07720.1 | Symbols: KCS3 | 3-ketoacyl-CoA synthase 3 | AT1G07720.1 | Symbols: KCS3 | 3-ketoacyl-CoA synthase 3 | chr1:2390970-2392406 REVERSE LENGTH=47	2	0.0874587			2	0.0918479
AT1G07725	AT1G07725.1 | Symbols: ATEXO70H6, EXO70H6 | exocyst subunit exo70 family AT1G07725.1 | Symbols: ATEXO70H6, EXO70H6 | exocyst subunit exo70 family protein H6 | chr1:2395249-2397096 REVERSE LENGTH=61
AT1G07730	AT1G07730.2 | Symbols: | Disease resistance-responsive (dirigent-like AT1G07730.2 | Symbols: | Disease resistance-responsive (dirigent-like protein) family protein | chr1:2397527-2398696 REVERSE LENGTH=38			4	0.190927	4	0.183696	2	0.0925525			8	0.366863
AT1G07740	AT1G07740.1 | Symbols: | Tetratricopeptide repeat (TPR)-like superfamily AT1G07740.1 | Symbols: | Tetratricopeptide repeat (TPR)-like superfamily protein | chr1:2399117-2400496 REVERSE LENGTH=45
AT1G07745	AT1G07745.1 | Symbols: ATRAD51D, RAD51D, SSN1 | homolog of RAD51 D | AT1G07745.1 | Symbols: ATRAD51D, RAD51D, SSN1 | homolog of RAD51 D | chr1:2400797-2402842 REVERSE LENGTH=32
AT1G07750	AT1G07750.1 | Symbols: | RmlC-like cupins superfamily protein | AT1G07750.1 | Symbols: | RmlC-like cupins superfamily protein | chr1:2404300-2405863 REVERSE LENGTH=35	4	0.174917					4	0.185105	2	0.0873352
AT1G07780	AT1G07780.5 | Symbols: PAI1 | phosphoribosylanthranilate isomerase 1 | AT1G07780.5 | Symbols: PAI1 | phosphoribosylanthranilate isomerase 1 | chr1:2410352-2411833 REVERSE LENGTH=27	2	0.0874587					2	0.0925525	6	0.262006
AT1G07790	AT1G07790.1 | Symbols: HTB1 | Histone superfamily protein | AT1G07790.1 | Symbols: HTB1 | Histone superfamily protein | chr1:2413049-2413495 FORWARD LENGTH=14	343.333	15.0137	1168	55.7505	545	25.0285	516.333	23.894	1171.67	51.1639	411.667	18.8782
AT1G07795	AT1G07795.1 | Symbols: | unknown protein; BEST Arabidopsis thaliana protein AT1G07795.1 | Symbols: | unknown protein; BEST Arabidopsis thaliana protein match is: unknown protein (TAIR:AT2G28725.1); Has 38 Blast hits to 38 AT1G07795.1 | Symbols: | unknown protein; BEST Arabidopsis thaliana protein AT1G07795.1 | Symbols: | unknown protein; BEST Arabidopsis thaliana protein match is: unknown protein…					2	0.0918479
AT1G07810	AT1G07810.1 | Symbols: ECA1, ATECA1, ACA3 | ER-type Ca2+-ATPase 1 | AT1G07810.1 | Symbols: ECA1, ATECA1, ACA3 | ER-type Ca2+-ATPase 1 | chr1:2416681-2420572 FORWARD LENGTH=106
AT1G07830	AT1G07830.1 | Symbols: | ribosomal protein L29 family protein | AT1G07830.1 | Symbols: | ribosomal protein L29 family protein | chr1:2422549-2423392 FORWARD LENGTH=14	14	0.612211	2	0.0954633	2	0.0918479	24	1.11063	36	1.57203	9	0.412721
AT1G07840	AT1G07840.3 | Symbols: | Sas10/Utp3/C1D family | chr1:2424603-2426131 AT1G07840.3 | Symbols: | Sas10/Utp3/C1D family | chr1:2424603-2426131 FORWARD LENGTH=27			25	1.19329	39	1.79103	18	0.832973	30	1.31003	47	2.15532
AT1G07850	AT1G07850.1 | Symbols: | Protein of unknown function (DUF604) | AT1G07850.1 | Symbols: | Protein of unknown function (DUF604) | chr1:2426745-2428719 FORWARD LENGTH=54
AT1G07870	AT1G07870.1 | Symbols: | Protein kinase superfamily protein | AT1G07870.1 | Symbols: | Protein kinase superfamily protein | chr1:2429933-2431843 REVERSE LENGTH=42	19	0.830857	15	0.715974	11	0.505163	36	1.66595	32	1.39736	12	0.550294
AT1G07880	AT1G07880.2 | Symbols: ATMPK13 | Protein kinase superfamily protein | AT1G07880.2 | Symbols: ATMPK13 | Protein kinase superfamily protein | chr1:2434193-2435712 REVERSE LENGTH=36
AT1G07890	AT1G07890.6 | Symbols: APX1, MEE6, CS1, ATAPX1, ATAPX01 | ascorbate AT1G07890.6 | Symbols: APX1, MEE6, CS1, ATAPX1, ATAPX01 | ascorbate peroxidase 1 | chr1:2438005-2439349 FORWARD LENGTH=24	97	4.24174	584	27.8753	84	3.85761	60	2.77658	60	2.62006	81	3.71449
AT1G07900	AT1G07900.1 | Symbols: LBD1 | LOB domain-containing protein 1 | AT1G07900.1 | Symbols: LBD1 | LOB domain-containing protein 1 | chr1:2442624-2443631 FORWARD LENGTH=19
AT1G07910	AT1G07910.2 | Symbols: ATRNL, RNL, AtRLG1 | RNAligase | chr1:2446712-2454386 AT1G07910.2 | Symbols: ATRNL, RNL, AtRLG1 | RNAligase | chr1:2446712-2454386 FORWARD LENGTH=110	24	1.0495			7	0.321468	14	0.647868	6	0.262006	27	1.23816
AT1G07930	AT1G07930.2 | Symbols: | GTP binding Elongation factor Tu family protein | AT1G07930.2 | Symbols: | GTP binding Elongation factor Tu family protein | chr1:2459014-2460458 FORWARD LENGTH=37	11.5	0.502887	11	0.525048	13.5	0.619973	5	0.231381	17	0.742349	5.5	0.252218
AT1G07950	AT1G07950.1 | Symbols: MED22B | Surfeit locus protein 5 subunit 22 of AT1G07950.1 | Symbols: MED22B | Surfeit locus protein 5 subunit 22 of Mediator complex | chr1:2466061-2466982 REVERSE LENGTH=15	20	0.874587			25	1.1481	50	2.31381	45	1.96504	26	1.1923
AT1G07960	AT1G07960.1 | Symbols: ATPDIL5-1, PDIL5-1 | PDI-like 5-1 | AT1G07960.1 | Symbols: ATPDIL5-1, PDIL5-1 | PDI-like 5-1 | chr1:2467681-2468831 FORWARD LENGTH=14	52	2.27393			26	1.19402	92	4.25742	124	5.41478	37	1.69674
AT1G07970	AT1G07970.1 | Symbols: | CONTAINS InterPro DOMAIN/s: Cytochrome AT1G07970.1 | Symbols: | CONTAINS InterPro DOMAIN/s: Cytochrome B561-related, N-terminal (InterPro:IPR019176); Has 215 Blast hits to 213 AT1G07970.1 | Symbols: | CONTAINS InterPro DOMAIN/s: Cytochrome AT1G07970.1 | Symbols: | CONTAINS InterPro DOMAIN/s: Cytochrome B561-related, N-terminal (InterPro:IPR019176); Has 215 Blast hits to 2…	10	0.437293			9	0.413315	21	0.971802	7	0.305673	37	1.69674
AT1G07980	AT1G07980.1 | Symbols: NF-YC10 | nuclear factor Y, subunit C10 | AT1G07980.1 | Symbols: NF-YC10 | nuclear factor Y, subunit C10 | chr1:2473523-2474910 REVERSE LENGTH=20	14	0.612211			8	0.367391	30	1.38829	18	0.786017	27	1.23816
AT1G07985	AT1G07985.1 | Symbols: | Expressed protein | chr1:2475508-2475942 FORWARD AT1G07985.1 | Symbols: | Expressed protein | chr1:2475508-2475942 FORWARD LENGTH=14			144	6.87335	9	0.413315	9	0.416486
AT1G07990	AT1G07990.1 | Symbols: | SIT4 phosphatase-associated family protein | AT1G07990.1 | Symbols: | SIT4 phosphatase-associated family protein | chr1:2477413-2482898 FORWARD LENGTH=80	83	3.62953	15	0.715974	134	6.15381	67	3.10051	44	1.92137	147	6.74111
AT1G08010	AT1G08010.2 | Symbols: GATA11 | GATA transcription factor 11 | AT1G08010.2 | Symbols: GATA11 | GATA transcription factor 11 | chr1:2486202-2487402 REVERSE LENGTH=30	7	0.306105	4	0.190927	16	0.734783	24	1.11063	16	0.698682	11	0.504436
AT1G08030	AT1G08030.1 | Symbols: TPST | tyrosylprotein sulfotransferase | AT1G08030.1 | Symbols: TPST | tyrosylprotein sulfotransferase | chr1:2489575-2492741 REVERSE LENGTH=50	9	0.393564			4	0.183696	28	1.29574	4	0.17467	9	0.412721
AT1G08040	AT1G08040.2 | Symbols: | Protein of unknown function (DUF707) | AT1G08040.2 | Symbols: | Protein of unknown function (DUF707) | chr1:2495507-2497973 REVERSE LENGTH=38	39	1.70544	93	4.43904	50	2.2962	103	4.76646	53	2.31438	36	1.65088
AT1G08050	AT1G08050.1 | Symbols: | Zinc finger (C3HC4-type RING finger) family protein AT1G08050.1 | Symbols: | Zinc finger (C3HC4-type RING finger) family protein | chr1:2499088-2501311 REVERSE LENGTH=64							2	0.0925525			2	0.0917157
AT1G08060	AT1G08060.2 | Symbols: MOM, MOM1 | ATP-dependent helicase family protein | AT1G08060.2 | Symbols: MOM, MOM1 | ATP-dependent helicase family protein | chr1:2501981-2510488 REVERSE LENGTH=200	18	0.787128	102	4.86863	40	1.83696	54	2.49892	13	0.567679	42	1.92603
AT1G08065	AT1G08065.1 | Symbols: ATACA5, ACA5 | alpha carbonic anhydrase 5 | AT1G08065.1 | Symbols: ATACA5, ACA5 | alpha carbonic anhydrase 5 | chr1:2511788-2513341 REVERSE LENGTH=27
AT1G08070	AT1G08070.1 | Symbols: OTP82 | Tetratricopeptide repeat (TPR)-like AT1G08070.1 | Symbols: OTP82 | Tetratricopeptide repeat (TPR)-like superfamily protein | chr1:2514374-2516599 REVERSE LENGTH=74
AT1G08080	AT1G08080.1 | Symbols: ATACA7, ACA7 | alpha carbonic anhydrase 7 | AT1G08080.1 | Symbols: ATACA7, ACA7 | alpha carbonic anhydrase 7 | chr1:2517022-2518546 REVERSE LENGTH=27
AT1G08090	AT1G08090.1 | Symbols: ATNRT2:1, NRT2, NRT2;1AT, ACH1, LIN1, ATNRT2.1, AT1G08090.1 | Symbols: ATNRT2:1, NRT2, NRT2;1AT, ACH1, LIN1, ATNRT2.1, NRT2.1, NRT2:1 | nitrate transporter 2:1 | chr1:2524139-2525920 FORWARD AT1G08090.1 | Symbols: ATNRT2:1, NRT2, NRT2;1AT, ACH1, LIN1, ATNRT2.1, AT1G08090.1 | Symbols: ATNRT2:1, NRT2, NRT2;1AT, ACH1, LIN1, ATNRT2.1, NRT2.1, NRT2:1 | nitrate transporter 2:1 | …
AT1G08110	AT1G08110.4 | Symbols: | lactoylglutathione lyase family protein / AT1G08110.4 | Symbols: | lactoylglutathione lyase family protein / glyoxalase I family protein | chr1:2535463-2537630 FORWARD LENGTH=23	240	10.495			99	4.54647	306	14.1605	250	10.9169	52	2.38461
AT1G08125	AT1G08125.1 | Symbols: | S-adenosyl-L-methionine-dependent AT1G08125.1 | Symbols: | S-adenosyl-L-methionine-dependent methyltransferases superfamily protein | chr1:2539748-2542230 REVERSE AT1G08125.1 | Symbols: | S-adenosyl-L-methionine-dependent AT1G08125.1 | Symbols: | S-adenosyl-L-methionine-dependent methyltransferases superfamily protein | chr1:2539748-2542230 REVERSE LENGTH=31	55	2.40511			25	1.1481	42	1.9436	25	1.09169	74	3.39348
AT1G08130	AT1G08130.1 | Symbols: ATLIG1, LIG1 | DNA ligase 1 | chr1:2542913-2547815 AT1G08130.1 | Symbols: ATLIG1, LIG1 | DNA ligase 1 | chr1:2542913-2547815 REVERSE LENGTH=79	27	1.18069	17	0.811438	13	0.597011	24	1.11063	36	1.57203	5	0.229289
AT1G08150	AT1G08150.1 | Symbols: ATCHX5, CHX5 | Cation/hydrogen exchanger family AT1G08150.1 | Symbols: ATCHX5, CHX5 | Cation/hydrogen exchanger family protein | chr1:2556343-2559074 REVERSE LENGTH=81
AT1G08160	AT1G08160.1 | Symbols: | Late embryogenesis abundant (LEA) AT1G08160.1 | Symbols: | Late embryogenesis abundant (LEA) hydroxyproline-rich glycoprotein family | chr1:2559672-2560337 REVERSE AT1G08160.1 | Symbols: | Late embryogenesis abundant (LEA) AT1G08160.1 | Symbols: | Late embryogenesis abundant (LEA) hydroxyproline-rich glycoprotein family | chr1:2559672-2560337 REVERSE LENGTH=22	8	0.349835			19	0.872555	12	0.555315	6	0.262006	21	0.963015
AT1G08170	AT1G08170.1 | Symbols: | Histone superfamily protein | chr1:2562941-2563672 AT1G08170.1 | Symbols: | Histone superfamily protein | chr1:2562941-2563672 REVERSE LENGTH=24
AT1G08180	AT1G08180.1 | Symbols: | unknown protein; Has 53 Blast hits to 53 proteins AT1G08180.1 | Symbols: | unknown protein; Has 53 Blast hits to 53 proteins in 9 species: Archae - 0; Bacteria - 0; Metazoa - 1; Fungi - 0; Plants - 52; AT1G08180.1 | Symbols: | unknown protein; Has 53 Blast hits to 53 proteins AT1G08180.1 | Symbols: | unknown protein; Has 53 Blast hits to 53 proteins in 9 species: Archae -…	34	1.4868			14	0.642935	159	7.35793	35	1.52837	69	3.16419
AT1G08190	AT1G08190.1 | Symbols: ATVPS41, ZIP2, VPS41, ATVAM2, VAM2 | vacuolar protein AT1G08190.1 | Symbols: ATVPS41, ZIP2, VPS41, ATVAM2, VAM2 | vacuolar protein sorting 41 | chr1:2567652-2573142 FORWARD LENGTH=98	32	1.39934	115	5.48914	21	0.964403	40	1.85105	48	2.09605	21	0.963015
AT1G08200	AT1G08200.1 | Symbols: AXS2 | UDP-D-apiose/UDP-D-xylose synthase 2 | AT1G08200.1 | Symbols: AXS2 | UDP-D-apiose/UDP-D-xylose synthase 2 | chr1:2574259-2576609 REVERSE LENGTH=38	17	0.743399			2	0.0918479	3	0.138829	2	0.0873352	10	0.458579
AT1G08210	AT1G08210.1 | Symbols: | Eukaryotic aspartyl protease family protein | AT1G08210.1 | Symbols: | Eukaryotic aspartyl protease family protein | chr1:2577119-2580581 REVERSE LENGTH=49	3	0.131188			58	2.66359	15	0.694144	7	0.305673	29	1.32988
AT1G08220	AT1G08220.1 | Symbols: | FUNCTIONS IN: molecular_function unknown; INVOLVED AT1G08220.1 | Symbols: | FUNCTIONS IN: molecular_function unknown; INVOLVED IN: mitochondrial proton-transporting ATP synthase complex assembly; LOCATED AT1G08220.1 | Symbols: | FUNCTIONS IN: molecular_function unknown; INVOLVED AT1G08220.1 | Symbols: | FUNCTIONS IN: molecular_function unknown; INVOLVED IN: mitochondrial …									2	0.0873352
AT1G08230	AT1G08230.2 | Symbols: | Transmembrane amino acid transporter family protein AT1G08230.2 | Symbols: | Transmembrane amino acid transporter family protein | chr1:2583715-2586700 REVERSE LENGTH=45	4	0.174917	2	0.0954633	2	0.0918479	6	0.277658	14	0.611347	2	0.0917157
AT1G08250	AT1G08250.1 | Symbols: ADT6 | arogenate dehydratase 6 | chr1:2588994-2590235 AT1G08250.1 | Symbols: ADT6 | arogenate dehydratase 6 | chr1:2588994-2590235 REVERSE LENGTH=41
AT1G08260	AT1G08260.1 | Symbols: EMB142, EMB2284, POL2A, TIL1, EMB529, ABO4, ESD7 | DNA AT1G08260.1 | Symbols: EMB142, EMB2284, POL2A, TIL1, EMB529, ABO4, ESD7 | DNA polymerase epsilon catalytic subunit | chr1:2590944-2606892 FORWARD AT1G08260.1 | Symbols: EMB142, EMB2284, POL2A, TIL1, EMB529, ABO4, ESD7 | DNA AT1G08260.1 | Symbols: EMB142, EMB2284, POL2A, TIL1, EMB529, ABO4, ESD7 | DNA polymerase epsilon …	4	0.174917			16	0.734783	14	0.647868	2	0.0873352	17	0.779584
AT1G08280	AT1G08280.1 | Symbols: | Glycosyltransferase family 29 (sialyltransferase) AT1G08280.1 | Symbols: | Glycosyltransferase family 29 (sialyltransferase) family protein | chr1:2608408-2609604 FORWARD LENGTH=39
AT1G08290	AT1G08290.1 | Symbols: WIP3 | WIP domain protein 3 | chr1:2610680-2613180 AT1G08290.1 | Symbols: WIP3 | WIP domain protein 3 | chr1:2610680-2613180 REVERSE LENGTH=33
AT1G08300	AT1G08300.1 | Symbols: NVL | no vein-like | chr1:2614774-2618823 FORWARD AT1G08300.1 | Symbols: NVL | no vein-like | chr1:2614774-2618823 FORWARD LENGTH=74
AT1G08310	AT1G08310.1 | Symbols: | alpha/beta-Hydrolases superfamily protein | AT1G08310.1 | Symbols: | alpha/beta-Hydrolases superfamily protein | chr1:2619134-2620338 FORWARD LENGTH=31
AT1G08315	AT1G08315.1 | Symbols: | ARM repeat superfamily protein | AT1G08315.1 | Symbols: | ARM repeat superfamily protein | chr1:2620500-2621477 REVERSE LENGTH=32			3	0.143195	3	0.137772			2	0.0873352	3	0.137574
AT1G08320	AT1G08320.3 | Symbols: TGA9, bZIP21 | bZIP transcription factor family AT1G08320.3 | Symbols: TGA9, bZIP21 | bZIP transcription factor family protein | chr1:2622113-2627451 REVERSE LENGTH=48			3	0.143195	2	0.0918479
AT1G08340	AT1G08340.1 | Symbols: | Rho GTPase activating protein with AT1G08340.1 | Symbols: | Rho GTPase activating protein with PAK-box/P21-Rho-binding domain | chr1:2631308-2632669 FORWARD LENGTH=33
AT1G08350	AT1G08350.2 | Symbols: | Endomembrane protein 70 protein family | AT1G08350.2 | Symbols: | Endomembrane protein 70 protein family | chr1:2632970-2635605 REVERSE LENGTH=58
AT1G08370	AT1G08370.1 | Symbols: DCP1, ATDCP1 | decapping 1 | chr1:2638355-2640367 AT1G08370.1 | Symbols: DCP1, ATDCP1 | decapping 1 | chr1:2638355-2640367 FORWARD LENGTH=36	47	2.05528	103	4.91636	84	3.85761	117	5.41432	70	3.05673	104	4.76922
AT1G08380	AT1G08380.1 | Symbols: PSAO | photosystem I subunit O | chr1:2641004-2641739 AT1G08380.1 | Symbols: PSAO | photosystem I subunit O | chr1:2641004-2641739 REVERSE LENGTH=14	12985	567.825			5489	252.076	5345	247.347	1471	64.2351	16569	759.819
AT1G08390	AT1G08390.1 | Symbols: | unknown protein; Has 62 Blast hits to 62 proteins AT1G08390.1 | Symbols: | unknown protein; Has 62 Blast hits to 62 proteins in 27 species: Archae - 0; Bacteria - 0; Metazoa - 34; Fungi - 0; Plants - AT1G08390.1 | Symbols: | unknown protein; Has 62 Blast hits to 62 proteins AT1G08390.1 | Symbols: | unknown protein; Has 62 Blast hits to 62 proteins in 27 species: Archae - …	6	0.262376			12	0.551087	12	0.555315	8	0.349341	25	1.14645
AT1G08400	AT1G08400.1 | Symbols: | RINT-1 / TIP-1 family | chr1:2643348-2646005 AT1G08400.1 | Symbols: | RINT-1 / TIP-1 family | chr1:2643348-2646005 REVERSE LENGTH=80	10	0.437293			5	0.22962	6	0.277658			19	0.871299
AT1G08410	AT1G08410.1 | Symbols: | P-loop containing nucleoside triphosphate AT1G08410.1 | Symbols: | P-loop containing nucleoside triphosphate hydrolases superfamily protein | chr1:2646307-2649106 FORWARD LENGTH=58	252	11.0198			217	9.96549	189	8.74621	48	2.09605	69	3.16419
AT1G08420	AT1G08420.1 | Symbols: BSL2 | BRI1 suppressor 1 (BSU1)-like 2 | AT1G08420.1 | Symbols: BSL2 | BRI1 suppressor 1 (BSU1)-like 2 | chr1:2649959-2656564 FORWARD LENGTH=101	17	0.743399			23	1.05625	42	1.9436	29	1.26636	31	1.42159
AT1G08430	AT1G08430.1 | Symbols: ALMT1, ATALMT1 | aluminum-activated malate transporter AT1G08430.1 | Symbols: ALMT1, ATALMT1 | aluminum-activated malate transporter 1 | chr1:2658800-2661029 FORWARD LENGTH=49
AT1G08440	AT1G08440.1 | Symbols: | Aluminium activated malate transporter family AT1G08440.1 | Symbols: | Aluminium activated malate transporter family protein | chr1:2663027-2665343 FORWARD LENGTH=50
AT1G08450	AT1G08450.1 | Symbols: CRT3, PSL1, EBS2, AtCRT3 | calreticulin 3 | AT1G08450.1 | Symbols: CRT3, PSL1, EBS2, AtCRT3 | calreticulin 3 | chr1:2668008-2671800 REVERSE LENGTH=42	122	5.33498	10	0.477316	104	4.77609	43	1.98988	38	1.65937	156	7.15383
AT1G08460	AT1G08460.1 | Symbols: HDA08, HDA8, ATHDA8 | histone deacetylase 8 | AT1G08460.1 | Symbols: HDA08, HDA8, ATHDA8 | histone deacetylase 8 | chr1:2672527-2674469 FORWARD LENGTH=37	3	0.131188			5	0.22962	11	0.509039	2	0.0873352	2	0.0917157
AT1G08465	AT1G08465.1 | Symbols: YAB2 | Plant-specific transcription factor YABBY AT1G08465.1 | Symbols: YAB2 | Plant-specific transcription factor YABBY family protein | chr1:2676033-2679382 FORWARD LENGTH=18	10	0.437293							30	1.31003
AT1G08470	AT1G08470.1 | Symbols: SSL3 | strictosidine synthase-like 3 | AT1G08470.1 | Symbols: SSL3 | strictosidine synthase-like 3 | chr1:2682262-2683977 REVERSE LENGTH=39	3	0.131188	103	4.91636	107	4.91386	15	0.694144	58	2.53272	60	2.75147
AT1G08480	AT1G08480.1 | Symbols: | unknown protein; FUNCTIONS IN: molecular_function AT1G08480.1 | Symbols: | unknown protein; FUNCTIONS IN: molecular_function unknown; INVOLVED IN: biological_process unknown; LOCATED IN: mitochondrion, AT1G08480.1 | Symbols: | unknown protein; FUNCTIONS IN: molecular_function AT1G08480.1 | Symbols: | unknown protein; FUNCTIONS IN: molecular_function unknown; INVOLVED IN: …	49	2.14274			64	2.93913	39	1.80477	14	0.611347	12	0.550294
AT1G08490	AT1G08490.1 | Symbols: ATSUFS, SUFS, ATCPNIFS, ATNFS2, CPNIFS | chloroplastic AT1G08490.1 | Symbols: ATSUFS, SUFS, ATCPNIFS, ATNFS2, CPNIFS | chloroplastic NIFS-like cysteine desulfurase | chr1:2685980-2688547 REVERSE LENGTH=46	216	9.44554	77	3.67534	116	5.32718	333	15.41	164	7.16149	199	9.12571
AT1G08500	AT1G08500.1 | Symbols: ENODL18, AtENODL18 | early nodulin-like protein 18 | AT1G08500.1 | Symbols: ENODL18, AtENODL18 | early nodulin-like protein 18 | chr1:2689110-2689881 FORWARD LENGTH=22	53	2.31765	6	0.28639	23	1.05625	36	1.66595	28	1.22269	6	0.275147
AT1G08510	AT1G08510.1 | Symbols: FATB | fatty acyl-ACP thioesterases B | AT1G08510.1 | Symbols: FATB | fatty acyl-ACP thioesterases B | chr1:2691546-2693409 REVERSE LENGTH=41	345	15.0866	281	13.4126	178	8.17446	353	16.3355	322	14.061	302	13.8491
AT1G08520	AT1G08520.1 | Symbols: ALB1, ALB-1V, V157, PDE166, CHLD | ALBINA 1 | AT1G08520.1 | Symbols: ALB1, ALB-1V, V157, PDE166, CHLD | ALBINA 1 | chr1:2696538-2700819 FORWARD LENGTH=76	358	15.6551	20	0.954633	496	22.7783	275	12.726	65	2.83839	1369	62.7794
AT1G08530	AT1G08530.1 | Symbols: | unknown protein; FUNCTIONS IN: molecular_function AT1G08530.1 | Symbols: | unknown protein; FUNCTIONS IN: molecular_function unknown; INVOLVED IN: biological_process unknown; LOCATED IN: chloroplast; AT1G08530.1 | Symbols: | unknown protein; FUNCTIONS IN: molecular_function AT1G08530.1 | Symbols: | unknown protein; FUNCTIONS IN: molecular_function unknown; INVOLVED IN: bi…	24	1.0495			2	0.0918479	41	1.89733	15	0.655014	7	0.321005
AT1G08540	AT1G08540.1 | Symbols: SIGB, SIG1, SIG2, SIGA, ATSIG1, ABC1, ATSIG2 | AT1G08540.1 | Symbols: SIGB, SIG1, SIG2, SIGA, ATSIG1, ABC1, ATSIG2 | RNApolymerase sigma subunit 2 | chr1:2703461-2706696 FORWARD LENGTH=57	371	16.2236	3	0.143195	300	13.7772	441	20.4078	272	11.8776	588	26.9644
AT1G08550	AT1G08550.2 | Symbols: NPQ1, AVDE1 | non-photochemical quenching 1 | AT1G08550.2 | Symbols: NPQ1, AVDE1 | non-photochemical quenching 1 | chr1:2707462-2709387 FORWARD LENGTH=46	5	0.218647					9	0.416486			3	0.137574
AT1G08560	AT1G08560.1 | Symbols: SYP111, KN, ATSYP111 | syntaxin of plants 111 | AT1G08560.1 | Symbols: SYP111, KN, ATSYP111 | syntaxin of plants 111 | chr1:2709778-2710710 REVERSE LENGTH=31	2	0.0874587			7	0.321468			2	0.0873352	8	0.366863
AT1G08570	AT1G08570.1 | Symbols: ACHT4 | atypical CYS HIS rich thioredoxin 4 | AT1G08570.1 | Symbols: ACHT4 | atypical CYS HIS rich thioredoxin 4 | chr1:2713059-2714312 FORWARD LENGTH=27	128	5.59735			15	0.688859	128	5.92336	20	0.873352	194	8.89643
AT1G08580	AT1G08580.1 | Symbols: | unknown protein; Has 39 Blast hits to 39 proteins AT1G08580.1 | Symbols: | unknown protein; Has 39 Blast hits to 39 proteins in 15 species: Archae - 0; Bacteria - 0; Metazoa - 0; Fungi - 0; Plants - 35; AT1G08580.1 | Symbols: | unknown protein; Has 39 Blast hits to 39 proteins AT1G08580.1 | Symbols: | unknown protein; Has 39 Blast hits to 39 proteins in 15 species: Archae…	28	1.22442					8	0.37021	52	2.27072	17	0.779584
AT1G08590	AT1G08590.1 | Symbols: | Leucine-rich receptor-like protein kinase family AT1G08590.1 | Symbols: | Leucine-rich receptor-like protein kinase family protein | chr1:2718859-2721948 FORWARD LENGTH=102	2	0.0874587			2	0.0918479	2	0.0925525			4	0.183431
AT1G08600	AT1G08600.1 | Symbols: ATRX, CHR20 | P-loop containing nucleoside AT1G08600.1 | Symbols: ATRX, CHR20 | P-loop containing nucleoside triphosphate hydrolases superfamily protein | chr1:2724562-2733431 FORWARD AT1G08600.1 | Symbols: ATRX, CHR20 | P-loop containing nucleoside AT1G08600.1 | Symbols: ATRX, CHR20 | P-loop containing nucleoside triphosphate hydrolases superfamily protein | chr1:2724562-2…	14	0.612211					16	0.74042	5	0.218338
AT1G08610	AT1G08610.1 | Symbols: | Pentatricopeptide repeat (PPR) superfamily protein AT1G08610.1 | Symbols: | Pentatricopeptide repeat (PPR) superfamily protein | chr1:2733788-2735467 REVERSE LENGTH=55					2	0.0918479	7	0.323934			7	0.321005
AT1G08620	AT1G08620.2 | Symbols: PKDM7D | Transcription factor jumonji (jmj) family AT1G08620.2 | Symbols: PKDM7D | Transcription factor jumonji (jmj) family protein / zinc finger (C5HC2 type) family protein | chr1:2737554-2743370 AT1G08620.2 | Symbols: PKDM7D | Transcription factor jumonji (jmj) family AT1G08620.2 | Symbols: PKDM7D | Transcription factor jumonji (jmj) family protein / zinc finger (C5HC2 t…	43	1.88036			23	1.05625	44	2.03616	30	1.31003	63	2.88905
AT1G08630	AT1G08630.4 | Symbols: THA1 | threonine aldolase 1 | chr1:2743948-2745685 AT1G08630.4 | Symbols: THA1 | threonine aldolase 1 | chr1:2743948-2745685 REVERSE LENGTH=35	77	3.36716			5	0.22962	476	22.0275	10	0.436676	193	8.85057
AT1G08640	AT1G08640.1 | Symbols: CJD1 | Chloroplast J-like domain 1 | AT1G08640.1 | Symbols: CJD1 | Chloroplast J-like domain 1 | chr1:2748714-2751209 REVERSE LENGTH=29
AT1G08650	AT1G08650.1 | Symbols: PPCK1, ATPPCK1 | phosphoenolpyruvate carboxylase AT1G08650.1 | Symbols: PPCK1, ATPPCK1 | phosphoenolpyruvate carboxylase kinase 1 | chr1:2752206-2753232 FORWARD LENGTH=28	25	1.09323			4	0.183696	13	0.601592	21	0.91702	9	0.412721
AT1G08660	AT1G08660.1 | Symbols: MGP2 | MALE GAMETOPHYTE DEFECTIVE 2 | AT1G08660.1 | Symbols: MGP2 | MALE GAMETOPHYTE DEFECTIVE 2 | chr1:2757116-2759677 REVERSE LENGTH=47	26	1.13696			13	0.597011	28	1.29574	24	1.04802	30	1.37574
AT1G08680	AT1G08680.2 | Symbols: ZIGA4 | ARF GAP-like zinc finger-containing protein AT1G08680.2 | Symbols: ZIGA4 | ARF GAP-like zinc finger-containing protein ZIGA4 | chr1:2762820-2768387 FORWARD LENGTH=64	9	0.393564	38	1.8138	40	1.83696	12	0.555315	7	0.305673	32	1.46745
AT1G08695	AT1G08695.1 | Symbols: SCRL3 | SCR-like 3 | chr1:2769056-2769483 REVERSE AT1G08695.1 | Symbols: SCRL3 | SCR-like 3 | chr1:2769056-2769483 REVERSE LENGTH=8
AT1G08700	AT1G08700.1 | Symbols: PS1 | Presenilin-1 | chr1:2769885-2771348 REVERSE AT1G08700.1 | Symbols: PS1 | Presenilin-1 | chr1:2769885-2771348 REVERSE LENGTH=45
AT1G08710	AT1G08710.2 | Symbols: | F-box family protein | chr1:2771720-2773011 FORWARD AT1G08710.2 | Symbols: | F-box family protein | chr1:2771720-2773011 FORWARD LENGTH=29			2	0.0954633					15	0.655014
AT1G08720	AT1G08720.1 | Symbols: EDR1, ATEDR1 | Protein kinase superfamily protein | AT1G08720.1 | Symbols: EDR1, ATEDR1 | Protein kinase superfamily protein | chr1:2774089-2779077 FORWARD LENGTH=93	33	1.44307			17	0.780707	57	2.63775	20	0.873352	35	1.60503
AT1G08730	AT1G08730.1 | Symbols: XIC, ATXIC | Myosin family protein with Dil domain | AT1G08730.1 | Symbols: XIC, ATXIC | Myosin family protein with Dil domain | chr1:2779963-2788325 FORWARD LENGTH=153											3	0.137574
AT1G08750	AT1G08750.3 | Symbols: | Peptidase C13 family | chr1:2801283-2804392 FORWARD AT1G08750.3 | Symbols: | Peptidase C13 family | chr1:2801283-2804392 FORWARD LENGTH=38	4	0.174917			12	0.551087	6	0.277658			3	0.137574
AT1G08760	AT1G08760.1 | Symbols: | Plant protein of unknown function (DUF936) | AT1G08760.1 | Symbols: | Plant protein of unknown function (DUF936) | chr1:2805478-2808409 FORWARD LENGTH=74	47	2.05528	65	3.10256	33	1.51549	113	5.22922	20	0.873352	58	2.65976
AT1G08770	AT1G08770.1 | Symbols: PRA1.E | prenylated RAB acceptor 1.E | AT1G08770.1 | Symbols: PRA1.E | prenylated RAB acceptor 1.E | chr1:2808933-2809562 FORWARD LENGTH=20	5	0.218647			40	1.83696	14	0.647868	10	0.436676	36	1.65088
AT1G08780	AT1G08780.1 | Symbols: AIP3, PFD4 | ABI3-interacting protein 3 | AT1G08780.1 | Symbols: AIP3, PFD4 | ABI3-interacting protein 3 | chr1:2809925-2811126 REVERSE LENGTH=12	68	2.97359			70	3.21468	99	4.58135	74	3.2314	83	3.8062
AT1G08800	AT1G08800.2 | Symbols: | Protein of unknown function, DUF593 | AT1G08800.2 | Symbols: | Protein of unknown function, DUF593 | chr1:2813578-2817078 REVERSE LENGTH=111	11	0.481023			30.5	1.40068	29	1.34201	9.5	0.414842	119	5.45709
AT1G08810	AT1G08810.1 | Symbols: MYB60, AtMYB60 | myb domain protein 60 | AT1G08810.1 | Symbols: MYB60, AtMYB60 | myb domain protein 60 | chr1:2819279-2820329 REVERSE LENGTH=28	61	2.66749	51	2.43431	44	2.02065	67	3.10051	31	1.3537	33	1.51331
AT1G08820	AT1G08820.2 | Symbols: VAP27-2 | vamp/synaptobrevin-associated protein 27-2 | AT1G08820.2 | Symbols: VAP27-2 | vamp/synaptobrevin-associated protein 27-2 | chr1:2821810-2824412 REVERSE LENGTH=38	28	1.22442			52	2.38804	69	3.19306	23	1.00436	35	1.60503
AT1G08830	AT1G08830.2 | Symbols: CSD1 | copper/zinc superoxide dismutase 1 | AT1G08830.2 | Symbols: CSD1 | copper/zinc superoxide dismutase 1 | chr1:2827700-2829053 FORWARD LENGTH=15	15	0.65594	6	0.28639	22	1.01033	70	3.23934	93	4.06109	24	1.10059
AT1G08840	AT1G08840.2 | Symbols: emb2411 | DNA replication helicase, putative | AT1G08840.2 | Symbols: emb2411 | DNA replication helicase, putative | chr1:2829579-2838369 REVERSE LENGTH=131	17	0.743399					17	0.786697	16	0.698682
AT1G08845	AT1G08845.2 | Symbols: | Ribosomal L18p/L5e family protein | AT1G08845.2 | Symbols: | Ribosomal L18p/L5e family protein | chr1:2838789-2840955 FORWARD LENGTH=23	4	0.174917					12	0.555315			15	0.687868
AT1G08860	AT1G08860.1 | Symbols: BON3 | Calcium-dependent phospholipid-binding Copine AT1G08860.1 | Symbols: BON3 | Calcium-dependent phospholipid-binding Copine family protein | chr1:2842153-2846138 FORWARD LENGTH=58											8	0.366863
AT1G08900	AT1G08900.2 | Symbols: | Major facilitator superfamily protein | AT1G08900.2 | Symbols: | Major facilitator superfamily protein | chr1:2852478-2855610 FORWARD LENGTH=46	9	0.393564	2	0.0954633	95	4.36277			2	0.0873352	39	1.78846
AT1G08910	AT1G08910.1 | Symbols: EMB3001 | zinc ion binding;zinc ion binding | AT1G08910.1 | Symbols: EMB3001 | zinc ion binding;zinc ion binding | chr1:2856227-2860816 FORWARD LENGTH=82	10	0.437293					7	0.323934	9	0.393009	4	0.183431
AT1G08920	AT1G08920.1 | Symbols: ESL1 | ERD (early response to dehydration) six-like 1 AT1G08920.1 | Symbols: ESL1 | ERD (early response to dehydration) six-like 1 | chr1:2867446-2870360 FORWARD LENGTH=47					2	0.0918479			6	0.262006
AT1G08930	AT1G08930.2 | Symbols: ERD6 | Major facilitator superfamily protein | AT1G08930.2 | Symbols: ERD6 | Major facilitator superfamily protein | chr1:2873604-2876979 FORWARD LENGTH=49	40.5	1.77104	2	0.0954633	38.5	1.76807	59.5	2.75344	16.5	0.720516	109.5	5.02144
AT1G08940	AT1G08940.1 | Symbols: | Phosphoglycerate mutase family protein | AT1G08940.1 | Symbols: | Phosphoglycerate mutase family protein | chr1:2877694-2879104 FORWARD LENGTH=28	2	0.0874587	15	0.715974			6	0.277658	14	0.611347	48	2.20118
AT1G08960	AT1G08960.1 | Symbols: CAX11, ATCAX11 | cation exchanger 11 | AT1G08960.1 | Symbols: CAX11, ATCAX11 | cation exchanger 11 | chr1:2879698-2881877 FORWARD LENGTH=54	22	0.962045	2	0.0954633			18	0.832973	8	0.349341	16	0.733726
AT1G08970	AT1G08970.2 | Symbols: HAP5C, NF-YC9 | nuclear factor Y, subunit C9 | AT1G08970.2 | Symbols: HAP5C, NF-YC9 | nuclear factor Y, subunit C9 | chr1:2883144-2883839 FORWARD LENGTH=23	18	0.787128	116.5	5.56073	12.5	0.574049	47	2.17498	71	3.1004
AT1G08980	AT1G08980.1 | Symbols: ATAMI1, AMI1, ATTOC64-I, TOC64-I | amidase 1 | AT1G08980.1 | Symbols: ATAMI1, AMI1, ATTOC64-I, TOC64-I | amidase 1 | chr1:2884455-2886430 FORWARD LENGTH=42	126	5.5099	4	0.190927	12	0.551087	198	9.1627	94	4.10476	119	5.45709
AT1G08990	AT1G08990.1 | Symbols: PGSIP5 | plant glycogenin-like starch initiation AT1G08990.1 | Symbols: PGSIP5 | plant glycogenin-like starch initiation protein 5 | chr1:2888753-2890753 FORWARD LENGTH=56
AT1G09000	AT1G09000.1 | Symbols: ANP1, MAPKKK1, NP1 | NPK1-related protein kinase 1 | AT1G09000.1 | Symbols: ANP1, MAPKKK1, NP1 | NPK1-related protein kinase 1 | chr1:2891111-2894987 FORWARD LENGTH=66
AT1G09010	AT1G09010.1 | Symbols: | glycoside hydrolase family 2 protein | AT1G09010.1 | Symbols: | glycoside hydrolase family 2 protein | chr1:2895259-2899287 REVERSE LENGTH=94	4	0.174917			32	1.46957	14	0.647868	2	0.0873352	73	3.34762
AT1G09020	AT1G09020.1 | Symbols: SNF4, ATSNF4 | homolog of yeast sucrose nonfermenting AT1G09020.1 | Symbols: SNF4, ATSNF4 | homolog of yeast sucrose nonfermenting 4 | chr1:2900149-2904212 REVERSE LENGTH=48	142	6.20956	83	3.96173	95	4.36277	176	8.14462	115	5.02178	96	4.40235
AT1G09040	AT1G09040.1 | Symbols: | unknown protein; FUNCTIONS IN: molecular_function AT1G09040.1 | Symbols: | unknown protein; FUNCTIONS IN: molecular_function unknown; INVOLVED IN: biological_process unknown; LOCATED IN: membrane; AT1G09040.1 | Symbols: | unknown protein; FUNCTIONS IN: molecular_function AT1G09040.1 | Symbols: | unknown protein; FUNCTIONS IN: molecular_function unknown; INVOLVED IN: biolo…					2	0.0918479			2	0.0873352	5	0.229289
AT1G09050	AT1G09050.1 | Symbols: | unknown protein; BEST Arabidopsis thaliana protein AT1G09050.1 | Symbols: | unknown protein; BEST Arabidopsis thaliana protein match is: unknown protein (TAIR:AT1G09040.1); Has 552 Blast hits to 499 AT1G09050.1 | Symbols: | unknown protein; BEST Arabidopsis thaliana protein AT1G09050.1 | Symbols: | unknown protein; BEST Arabidopsis thaliana protein match is: unknown prote…	5	0.218647	7	0.334121			4	0.185105	5	0.218338
AT1G09060	AT1G09060.3 | Symbols: | Zinc finger, RING-type;Transcription factor AT1G09060.3 | Symbols: | Zinc finger, RING-type;Transcription factor jumonji/aspartyl beta-hydroxylase | chr1:2921235-2925254 REVERSE LENGTH=94	5	0.218647	3	0.143195	64	2.93913	4	0.185105	3	0.131003	5	0.229289
AT1G09070	AT1G09070.1 | Symbols: SRC2, (AT)SRC2 | soybean gene regulated by cold-2 | AT1G09070.1 | Symbols: SRC2, (AT)SRC2 | soybean gene regulated by cold-2 | chr1:2927767-2928741 FORWARD LENGTH=32	73	3.19224	10	0.477316	52	2.38804	86	3.97976	49	2.13971	36	1.65088
AT1G09090	AT1G09090.2 | Symbols: ATRBOHB, RBOHB | respiratory burst oxidase homolog B | AT1G09090.2 | Symbols: ATRBOHB, RBOHB | respiratory burst oxidase homolog B | chr1:2932743-2936495 FORWARD LENGTH=84
AT1G09130	AT1G09130.3 | Symbols: | ATP-dependent caseinolytic (Clp) protease/crotonase AT1G09130.3 | Symbols: | ATP-dependent caseinolytic (Clp) protease/crotonase family protein | chr1:2939731-2942217 REVERSE LENGTH=37	318	13.9059			5	0.22962	1553	71.8671	500	21.8338	12	0.550294
AT1G09140	AT1G09140.2 | Symbols: ATSRP30, SR30, At-SR30 | SERINE-ARGININE PROTEIN 30 | AT1G09140.2 | Symbols: ATSRP30, SR30, At-SR30 | SERINE-ARGININE PROTEIN 30 | chr1:2943528-2945818 REVERSE LENGTH=25					46	2.1125					3	0.137574
AT1G09150	AT1G09150.1 | Symbols: | pseudouridine synthase and archaeosine AT1G09150.1 | Symbols: | pseudouridine synthase and archaeosine transglycosylase (PUA) domain-containing protein | chr1:2946599-2948908 AT1G09150.1 | Symbols: | pseudouridine synthase and archaeosine AT1G09150.1 | Symbols: | pseudouridine synthase and archaeosine transglycosylase (PUA) domain-containing protein | chr1:2946599-2948908…	27	1.18069			8	0.367391	23	1.06435	3	0.131003	70	3.21005
AT1G09155	AT1G09155.1 | Symbols: AtPP2-B15, PP2-B15 | phloem protein 2-B15 | AT1G09155.1 | Symbols: AtPP2-B15, PP2-B15 | phloem protein 2-B15 | chr1:2949831-2950842 REVERSE LENGTH=28
AT1G09160	AT1G09160.1 | Symbols: | Protein phosphatase 2C family protein | AT1G09160.1 | Symbols: | Protein phosphatase 2C family protein | chr1:2953199-2955059 REVERSE LENGTH=42							2	0.0925525	3	0.131003
AT1G09190	AT1G09190.1 | Symbols: | Tetratricopeptide repeat (TPR)-like superfamily AT1G09190.1 | Symbols: | Tetratricopeptide repeat (TPR)-like superfamily protein | chr1:2966263-2967717 REVERSE LENGTH=48
AT1G09195	AT1G09195.2 | Symbols: | FUNCTIONS IN: molecular_function unknown; INVOLVED AT1G09195.2 | Symbols: | FUNCTIONS IN: molecular_function unknown; INVOLVED IN: biological_process unknown; CONTAINS InterPro DOMAIN/s: Metal-dependent AT1G09195.2 | Symbols: | FUNCTIONS IN: molecular_function unknown; INVOLVED AT1G09195.2 | Symbols: | FUNCTIONS IN: molecular_function unknown; INVOLVED IN: biological_proc…
AT1G09210	AT1G09210.1 | Symbols: CRT1b, AtCRT1b | calreticulin 1b | AT1G09210.1 | Symbols: CRT1b, AtCRT1b | calreticulin 1b | chr1:2973217-2976655 REVERSE LENGTH=42	20	0.874587	9.5	0.45345	21	0.964403	19	0.879249	15.5	0.676848	5	0.229289
AT1G09220	AT1G09220.1 | Symbols: | Pentatricopeptide repeat (PPR) superfamily protein AT1G09220.1 | Symbols: | Pentatricopeptide repeat (PPR) superfamily protein | chr1:2977952-2979466 REVERSE LENGTH=50			15	0.715974	6	0.275544			5	0.218338
AT1G09230	AT1G09230.1 | Symbols: | RNA-binding (RRM/RBD/RNP motifs) family protein | AT1G09230.1 | Symbols: | RNA-binding (RRM/RBD/RNP motifs) family protein | chr1:2979637-2982563 REVERSE LENGTH=44
AT1G09240	AT1G09240.1 | Symbols: NAS3, ATNAS3 | nicotianamine synthase 3 | AT1G09240.1 | Symbols: NAS3, ATNAS3 | nicotianamine synthase 3 | chr1:2984950-2985912 FORWARD LENGTH=32							2	0.0925525	3	0.131003
AT1G09245	AT1G09245.1 | Symbols: | Plant self-incompatibility protein S1 family | AT1G09245.1 | Symbols: | Plant self-incompatibility protein S1 family | chr1:2986948-2987367 REVERSE LENGTH=13
AT1G09250	AT1G09250.1 | Symbols: | basic helix-loop-helix (bHLH) DNA-binding AT1G09250.1 | Symbols: | basic helix-loop-helix (bHLH) DNA-binding superfamily protein | chr1:2989509-2990132 FORWARD LENGTH=20									17	0.742349
AT1G09270	AT1G09270.2 | Symbols: IMPA-4 | importin alpha isoform 4 | AT1G09270.2 | Symbols: IMPA-4 | importin alpha isoform 4 | chr1:2994506-2997833 FORWARD LENGTH=53	24	1.0495	5	0.238658	32	1.46957	47	2.17498	24	1.04802	21	0.963015
AT1G09280	AT1G09280.1 | Symbols: | CONTAINS InterPro DOMAIN/s: Rhodanese-like AT1G09280.1 | Symbols: | CONTAINS InterPro DOMAIN/s: Rhodanese-like (InterPro:IPR001763), Serine hydrolase (InterPro:IPR005645); BEST Arabidopsis AT1G09280.1 | Symbols: | CONTAINS InterPro DOMAIN/s: Rhodanese-like AT1G09280.1 | Symbols: | CONTAINS InterPro DOMAIN/s: Rhodanese-like (InterPro:IPR001763), Serine hydrolase (InterPro:…
AT1G09290	AT1G09290.1 | Symbols: | unknown protein; Has 73 Blast hits to 71 proteins AT1G09290.1 | Symbols: | unknown protein; Has 73 Blast hits to 71 proteins in 26 species: Archae - 0; Bacteria - 0; Metazoa - 5; Fungi - 11; Plants - AT1G09290.1 | Symbols: | unknown protein; Has 73 Blast hits to 71 proteins AT1G09290.1 | Symbols: | unknown protein; Has 73 Blast hits to 71 proteins in 26 species: Archae - …	103	4.50412			58	2.66359	89	4.11859	44	1.92137	55	2.52218
AT1G09300	AT1G09300.1 | Symbols: | Metallopeptidase M24 family protein | AT1G09300.1 | Symbols: | Metallopeptidase M24 family protein | chr1:3003981-3008131 FORWARD LENGTH=49	6	0.262376			9	0.413315	5	0.231381	12	0.524011	10	0.458579
AT1G09310	AT1G09310.1 | Symbols: | Protein of unknown function, DUF538 | AT1G09310.1 | Symbols: | Protein of unknown function, DUF538 | chr1:3009109-3009648 FORWARD LENGTH=17	1683	73.5965					1061	49.0991	612	26.7246
AT1G09320	AT1G09320.1 | Symbols: | agenet domain-containing protein | AT1G09320.1 | Symbols: | agenet domain-containing protein | chr1:3010270-3012228 REVERSE LENGTH=51	10	0.437293			2	0.0918479	22	1.01808	23	1.00436	20	0.917157
AT1G09330	AT1G09330.1 | Symbols: | unknown protein; FUNCTIONS IN: molecular_function AT1G09330.1 | Symbols: | unknown protein; FUNCTIONS IN: molecular_function unknown; INVOLVED IN: biological_process unknown; LOCATED IN: integral to AT1G09330.1 | Symbols: | unknown protein; FUNCTIONS IN: molecular_function AT1G09330.1 | Symbols: | unknown protein; FUNCTIONS IN: molecular_function unknown; INVOLVED IN: bio…	30	1.31188	5	0.238658	39	1.79103	32	1.48084	11	0.480344	120	5.50294
AT1G09340	AT1G09340.1 | Symbols: CRB, CSP41B, HIP1.3 | chloroplast RNA binding | AT1G09340.1 | Symbols: CRB, CSP41B, HIP1.3 | chloroplast RNA binding | chr1:3015473-3018035 FORWARD LENGTH=37	37	1.61799			36	1.65326	35	1.61967	5	0.218338	25	1.14645
AT1G09350	AT1G09350.1 | Symbols: AtGolS3, GolS3 | galactinol synthase 3 | AT1G09350.1 | Symbols: AtGolS3, GolS3 | galactinol synthase 3 | chr1:3019888-3021214 FORWARD LENGTH=33
AT1G09360	AT1G09360.1 | Symbols: | Plant invertase/pectin methylesterase inhibitor AT1G09360.1 | Symbols: | Plant invertase/pectin methylesterase inhibitor superfamily protein | chr1:3021802-3022368 FORWARD LENGTH=18
AT1G09370	AT1G09370.1 | Symbols: | Plant invertase/pectin methylesterase inhibitor AT1G09370.1 | Symbols: | Plant invertase/pectin methylesterase inhibitor superfamily protein | chr1:3024901-3025425 FORWARD LENGTH=17
AT1G09380	AT1G09380.1 | Symbols: | nodulin MtN21 /EamA-like transporter family protein AT1G09380.1 | Symbols: | nodulin MtN21 /EamA-like transporter family protein | chr1:3026351-3029322 REVERSE LENGTH=37
AT1G09390	AT1G09390.1 | Symbols: | GDSL-like Lipase/Acylhydrolase superfamily protein AT1G09390.1 | Symbols: | GDSL-like Lipase/Acylhydrolase superfamily protein | chr1:3031264-3033415 FORWARD LENGTH=37	9	0.393564	19	0.906901	31	1.42364	6	0.277658	22	0.960687	9	0.412721
AT1G09420	AT1G09420.1 | Symbols: G6PD4 | glucose-6-phosphate dehydrogenase 4 | AT1G09420.1 | Symbols: G6PD4 | glucose-6-phosphate dehydrogenase 4 | chr1:3038640-3041715 REVERSE LENGTH=62
AT1G09430	AT1G09430.1 | Symbols: ACLA-3 | ATP-citrate lyase A-3 | chr1:3042135-3044978 AT1G09430.1 | Symbols: ACLA-3 | ATP-citrate lyase A-3 | chr1:3042135-3044978 FORWARD LENGTH=42	30	1.31188			39	1.79103	83	3.84093	9	0.393009	60	2.75147
AT1G09440	AT1G09440.1 | Symbols: | Protein kinase superfamily protein | AT1G09440.1 | Symbols: | Protein kinase superfamily protein | chr1:3045513-3047393 REVERSE LENGTH=46	51	2.2302	2	0.0954633	5	0.22962	47	2.17498	40	1.7467	43	1.97189
AT1G09450	AT1G09450.1 | Symbols: | Protein kinase superfamily protein | AT1G09450.1 | Symbols: | Protein kinase superfamily protein | chr1:3049066-3052858 FORWARD LENGTH=59	10	0.437293					11	0.509039	4	0.17467
AT1G09460	AT1G09460.1 | Symbols: | Carbohydrate-binding X8 domain superfamily protein AT1G09460.1 | Symbols: | Carbohydrate-binding X8 domain superfamily protein | chr1:3053901-3055090 FORWARD LENGTH=33	10	0.437293	5	0.238658	6	0.275544	34	1.57339	13	0.567679	79	3.62277
AT1G09470	AT1G09470.1 | Symbols: | unknown protein; FUNCTIONS IN: molecular_function AT1G09470.1 | Symbols: | unknown protein; FUNCTIONS IN: molecular_function unknown; EXPRESSED IN: cotyledon; BEST Arabidopsis thaliana protein match is: AT1G09470.1 | Symbols: | unknown protein; FUNCTIONS IN: molecular_function AT1G09470.1 | Symbols: | unknown protein; FUNCTIONS IN: molecular_function unknown; EXPRESSED IN…											4	0.183431
AT1G09480	AT1G09480.1 | Symbols: | NAD(P)-binding Rossmann-fold superfamily protein | AT1G09480.1 | Symbols: | NAD(P)-binding Rossmann-fold superfamily protein | chr1:3057975-3060661 FORWARD LENGTH=36	44.5	1.94596	65.5	3.12642	27	1.23995	22	1.01808	38.5	1.6812	107.5	4.92972
AT1G09490	AT1G09490.1 | Symbols: | NAD(P)-binding Rossmann-fold superfamily protein | AT1G09490.1 | Symbols: | NAD(P)-binding Rossmann-fold superfamily protein | chr1:3064172-3065815 FORWARD LENGTH=32	34	1.4868	1.5	0.0715974	6	0.275544	22	1.01808	15.5	0.676848	97.5	4.47114
AT1G09500	AT1G09500.1 | Symbols: | NAD(P)-binding Rossmann-fold superfamily protein | AT1G09500.1 | Symbols: | NAD(P)-binding Rossmann-fold superfamily protein | chr1:3066811-3068484 FORWARD LENGTH=32	7	0.306105					2	0.0925525	2	0.0873352
AT1G09520	AT1G09520.1 | Symbols: | LOCATED IN: chloroplast; EXPRESSED IN: 21 plant AT1G09520.1 | Symbols: | LOCATED IN: chloroplast; EXPRESSED IN: 21 plant structures; EXPRESSED DURING: 12 growth stages; CONTAINS InterPro DOMAIN/s: AT1G09520.1 | Symbols: | LOCATED IN: chloroplast; EXPRESSED IN: 21 plant AT1G09520.1 | Symbols: | LOCATED IN: chloroplast; EXPRESSED IN: 21 plant structures; EXPRESSED DURING: 1…	14	0.612211			14	0.642935	26	1.20318	9	0.393009	24	1.10059
AT1G09530	AT1G09530.2 | Symbols: PIF3, POC1, PAP3 | phytochrome interacting factor 3 | AT1G09530.2 | Symbols: PIF3, POC1, PAP3 | phytochrome interacting factor 3 | chr1:3077216-3079367 FORWARD LENGTH=52	25	1.09323	3	0.143195	6	0.275544	29	1.34201	34	1.4847	25	1.14645
AT1G09540	AT1G09540.1 | Symbols: MYB61, ATMYB61 | myb domain protein 61 | AT1G09540.1 | Symbols: MYB61, ATMYB61 | myb domain protein 61 | chr1:3086333-3087689 FORWARD LENGTH=36
AT1G09550	AT1G09550.1 | Symbols: | Pectinacetylesterase family protein | AT1G09550.1 | Symbols: | Pectinacetylesterase family protein | chr1:3089733-3092254 REVERSE LENGTH=38											2	0.0917157
AT1G09560	AT1G09560.1 | Symbols: GLP5 | germin-like protein 5 | chr1:3093896-3094639 AT1G09560.1 | Symbols: GLP5 | germin-like protein 5 | chr1:3093896-3094639 FORWARD LENGTH=21	17	0.743399	6	0.28639	9	0.413315	32	1.48084	16	0.698682	60	2.75147
AT1G09570	AT1G09570.1 | Symbols: PHYA, FHY2, FRE1, HY8 | phytochrome A | AT1G09570.1 | Symbols: PHYA, FHY2, FRE1, HY8 | phytochrome A | chr1:3095498-3099216 REVERSE LENGTH=112	7	0.306105	36	1.71834	11	0.505163	6	0.277658	11	0.480344	13	0.596152
AT1G09575	AT1G09575.1 | Symbols: | Protein of unknown function (DUF607) | AT1G09575.1 | Symbols: | Protein of unknown function (DUF607) | chr1:3101851-3102832 REVERSE LENGTH=29
AT1G09580	AT1G09580.1 | Symbols: | emp24/gp25L/p24 family/GOLD family protein | AT1G09580.1 | Symbols: | emp24/gp25L/p24 family/GOLD family protein | chr1:3104657-3106092 FORWARD LENGTH=21	52	2.27393					99	4.58135	35	1.52837
AT1G09600	AT1G09600.1 | Symbols: | Protein kinase superfamily protein | AT1G09600.1 | Symbols: | Protein kinase superfamily protein | chr1:3108617-3111318 FORWARD LENGTH=71
AT1G09620	AT1G09620.1 | Symbols: | ATP binding;leucine-tRNA ligases;aminoacyl-tRNA AT1G09620.1 | Symbols: | ATP binding;leucine-tRNA ligases;aminoacyl-tRNA ligases;nucleotide binding;ATP binding;aminoacyl-tRNA ligases | AT1G09620.1 | Symbols: | ATP binding;leucine-tRNA ligases;aminoacyl-tRNA AT1G09620.1 | Symbols: | ATP binding;leucine-tRNA ligases;aminoacyl-tRNA ligases;nucleotide binding;ATP binding;amin…	138	6.03465	195	9.30767	410	18.8288	193	8.93132	60	2.62006	223	10.2263
AT1G09630	AT1G09630.1 | Symbols: ATRAB11C, ATRABA2A, ATRAB-A2A, RAB-A2A, RAB11c | RAB AT1G09630.1 | Symbols: ATRAB11C, ATRABA2A, ATRAB-A2A, RAB-A2A, RAB11c | RAB GTPase 11C | chr1:3118350-3119571 REVERSE LENGTH=21	56	2.44884			138	6.3375	114	5.27549	90	3.93008	105	4.81508
AT1G09640	AT1G09640.1 | Symbols: | Translation elongation factor EF1B, gamma chain | AT1G09640.1 | Symbols: | Translation elongation factor EF1B, gamma chain | chr1:3120162-3122152 FORWARD LENGTH=41	2	0.0874587			1.5	0.0688859			1	0.0436676
AT1G09645	AT1G09645.1 | Symbols: | unknown protein; BEST Arabidopsis thaliana protein AT1G09645.1 | Symbols: | unknown protein; BEST Arabidopsis thaliana protein match is: unknown protein (TAIR:AT1G57765.1); Has 35333 Blast hits to 34131 AT1G09645.1 | Symbols: | unknown protein; BEST Arabidopsis thaliana protein AT1G09645.1 | Symbols: | unknown protein; BEST Arabidopsis thaliana protein match is: unknown p…	214	9.35808	72	3.43668	168	7.71522	194	8.9776	193	8.42785	274	12.5651
AT1G09650	AT1G09650.1 | Symbols: | F-box and associated interaction domains-containing AT1G09650.1 | Symbols: | F-box and associated interaction domains-containing protein | chr1:3125978-3127126 FORWARD LENGTH=38
AT1G09660	AT1G09660.1 | Symbols: | RNA-binding KH domain-containing protein | AT1G09660.1 | Symbols: | RNA-binding KH domain-containing protein | chr1:3128032-3130791 REVERSE LENGTH=29	5	0.218647			58	2.66359	11	0.509039	22	0.960687	27	1.23816
AT1G09690	AT1G09690.1 | Symbols: | Translation protein SH3-like family protein | AT1G09690.1 | Symbols: | Translation protein SH3-like family protein | chr1:3136407-3137430 REVERSE LENGTH=16	243	10.6262	6	0.28639	227	10.4247	248	11.4765	351	15.3273	329	15.0872
AT1G09700	AT1G09700.1 | Symbols: HYL1, DRB1 | dsRNA-binding domain-like superfamily AT1G09700.1 | Symbols: HYL1, DRB1 | dsRNA-binding domain-like superfamily protein | chr1:3137960-3140118 REVERSE LENGTH=41			7	0.334121	4	0.183696			4	0.17467	8	0.366863
AT1G09710	AT1G09710.1 | Symbols: | Homeodomain-like superfamily protein | AT1G09710.1 | Symbols: | Homeodomain-like superfamily protein | chr1:3141119-3144232 FORWARD LENGTH=61
AT1G09730	AT1G09730.2 | Symbols: | Cysteine proteinases superfamily protein | AT1G09730.2 | Symbols: | Cysteine proteinases superfamily protein | chr1:3148017-3154236 REVERSE LENGTH=93	2	0.0874587							9	0.393009
AT1G09740	AT1G09740.1 | Symbols: | Adenine nucleotide alpha hydrolases-like AT1G09740.1 | Symbols: | Adenine nucleotide alpha hydrolases-like superfamily protein | chr1:3154603-3155834 FORWARD LENGTH=17									12	0.524011
AT1G09750	AT1G09750.1 | Symbols: | Eukaryotic aspartyl protease family protein | AT1G09750.1 | Symbols: | Eukaryotic aspartyl protease family protein | chr1:3157541-3158960 FORWARD LENGTH=44					2	0.0918479
AT1G09760	AT1G09760.1 | Symbols: U2A' | U2 small nuclear ribonucleoprotein A | AT1G09760.1 | Symbols: U2A' | U2 small nuclear ribonucleoprotein A | chr1:3159476-3161603 REVERSE LENGTH=24	55	2.40511			24	1.10217	86	3.97976	23	1.00436	63	2.88905
AT1G09770	AT1G09770.1 | Symbols: ATCDC5, CDC5, ATMYBCDC5 | cell division cycle 5 | AT1G09770.1 | Symbols: ATCDC5, CDC5, ATMYBCDC5 | cell division cycle 5 | chr1:3162002-3165122 FORWARD LENGTH=84	115	5.02887	7	0.334121	97	4.45462	183	8.46856	112	4.89077	354	16.2337
AT1G09780	AT1G09780.1 | Symbols: | Phosphoglycerate mutase, AT1G09780.1 | Symbols: | Phosphoglycerate mutase, 2,3-bisphosphoglycerate-independent | chr1:3165550-3167812 REVERSE AT1G09780.1 | Symbols: | Phosphoglycerate mutase, AT1G09780.1 | Symbols: | Phosphoglycerate mutase, 2,3-bisphosphoglycerate-independent | chr1:3165550-3167812 REVERSE LENGTH=55					4	0.183696	2	0.0925525	10	0.436676
AT1G09790	AT1G09790.1 | Symbols: COBL6 | COBRA-like protein 6 precursor | AT1G09790.1 | Symbols: COBL6 | COBRA-like protein 6 precursor | chr1:3168568-3170819 REVERSE LENGTH=45
AT1G09794	AT1G09794.1 | Symbols: | Cox19 family protein (CHCH motif) | AT1G09794.1 | Symbols: | Cox19 family protein (CHCH motif) | chr1:3172196-3173321 FORWARD LENGTH=6
AT1G09795	AT1G09795.1 | Symbols: ATATP-PRT2, HISN1B, ATP-PRT2 | ATP phosphoribosyl AT1G09795.1 | Symbols: ATATP-PRT2, HISN1B, ATP-PRT2 | ATP phosphoribosyl transferase 2 | chr1:3173588-3176690 FORWARD LENGTH=41	15.5	0.677805	3	0.143195	114.5	5.25829	56	2.59147	51	2.22705	11	0.504436
AT1G09800	AT1G09800.1 | Symbols: | Pseudouridine synthase family protein | AT1G09800.1 | Symbols: | Pseudouridine synthase family protein | chr1:3177121-3180336 REVERSE LENGTH=37					4	0.183696	5	0.231381
AT1G09810	AT1G09810.1 | Symbols: ECT11 | evolutionarily conserved C-terminal region 11 AT1G09810.1 | Symbols: ECT11 | evolutionarily conserved C-terminal region 11 | chr1:3181138-3183354 REVERSE LENGTH=47	28	1.22442			14	0.642935	28	1.29574	39	1.70304	13	0.596152
AT1G09812	AT1G09812.1 | Symbols: | unknown protein; BEST Arabidopsis thaliana protein AT1G09812.1 | Symbols: | unknown protein; BEST Arabidopsis thaliana protein match is: unknown protein (TAIR:AT1G58007.2); Has 93 Blast hits to 93 AT1G09812.1 | Symbols: | unknown protein; BEST Arabidopsis thaliana protein AT1G09812.1 | Symbols: | unknown protein; BEST Arabidopsis thaliana protein match is: unknown protein…
AT1G09815	AT1G09815.1 | Symbols: POLD4 | polymerase delta 4 | chr1:3189460-3190050 AT1G09815.1 | Symbols: POLD4 | polymerase delta 4 | chr1:3189460-3190050 FORWARD LENGTH=12	8	0.349835	23	1.09783	13	0.597011	21	0.971802	21	0.91702	19	0.871299
AT1G09830	AT1G09830.1 | Symbols: | Glycinamide ribonucleotide (GAR) synthetase | AT1G09830.1 | Symbols: | Glycinamide ribonucleotide (GAR) synthetase | chr1:3192783-3194936 REVERSE LENGTH=53	4	0.174917			22	1.01033	33	1.52712	2	0.0873352	13	0.596152
AT1G09840	AT1G09840.6 | Symbols: ATSK41, SK41 | shaggy-like protein kinase 41 | AT1G09840.6 | Symbols: ATSK41, SK41 | shaggy-like protein kinase 41 | chr1:3196114-3199524 REVERSE LENGTH=42	3	0.131188							2	0.0873352
AT1G09850	AT1G09850.1 | Symbols: XBCP3 | xylem bark cysteine peptidase 3 | AT1G09850.1 | Symbols: XBCP3 | xylem bark cysteine peptidase 3 | chr1:3201848-3203875 FORWARD LENGTH=43	3	0.131188					17	0.786697	4	0.17467
AT1G09860	AT1G09860.1 | Symbols: ATPUP16, PUP16 | purine permease 16 | AT1G09860.1 | Symbols: ATPUP16, PUP16 | purine permease 16 | chr1:3204136-3205287 REVERSE LENGTH=38
AT1G09870	AT1G09870.1 | Symbols: | histidine acid phosphatase family protein | AT1G09870.1 | Symbols: | histidine acid phosphatase family protein | chr1:3205817-3208444 FORWARD LENGTH=48	14	0.612211			15	0.688859	16	0.74042	27	1.17903	21	0.963015
AT1G09880	AT1G09880.1 | Symbols: | Rhamnogalacturonate lyase family protein | AT1G09880.1 | Symbols: | Rhamnogalacturonate lyase family protein | chr1:3208828-3211653 REVERSE LENGTH=63									4	0.17467
AT1G09890	AT1G09890.1 | Symbols: | Rhamnogalacturonate lyase family protein | AT1G09890.1 | Symbols: | Rhamnogalacturonate lyase family protein | chr1:3214237-3217386 REVERSE LENGTH=61	4	0.174917			6	0.275544	12	0.555315			17	0.779584
AT1G09900	AT1G09900.1 | Symbols: | Pentatricopeptide repeat (PPR-like) superfamily AT1G09900.1 | Symbols: | Pentatricopeptide repeat (PPR-like) superfamily protein | chr1:3218133-3219929 FORWARD LENGTH=59	4	0.174917			27	1.23995	45	2.08243	41	1.79037	31	1.42159
AT1G09910	AT1G09910.1 | Symbols: | Rhamnogalacturonate lyase family protein | AT1G09910.1 | Symbols: | Rhamnogalacturonate lyase family protein | chr1:3220151-3224451 REVERSE LENGTH=67
AT1G09920	AT1G09920.1 | Symbols: | TRAF-type zinc finger-related | AT1G09920.1 | Symbols: | TRAF-type zinc finger-related | chr1:3224863-3226860 REVERSE LENGTH=19	81	3.54208			11	0.505163	101	4.6739	31	1.3537	57	2.6139
AT1G09930	AT1G09930.1 | Symbols: ATOPT2, OPT2 | oligopeptide transporter 2 | AT1G09930.1 | Symbols: ATOPT2, OPT2 | oligopeptide transporter 2 | chr1:3227490-3230043 REVERSE LENGTH=73
AT1G09932	AT1G09932.1 | Symbols: | Phosphoglycerate mutase family protein | AT1G09932.1 | Symbols: | Phosphoglycerate mutase family protein | chr1:3230716-3233027 REVERSE LENGTH=26	20	0.874587	16	0.763706	3	0.137772	4	0.185105	21	0.91702
AT1G09940	AT1G09940.1 | Symbols: HEMA2 | Glutamyl-tRNA reductase family protein | AT1G09940.1 | Symbols: HEMA2 | Glutamyl-tRNA reductase family protein | chr1:3237224-3239262 REVERSE LENGTH=53					2	0.0918479					3	0.137574
AT1G09950	AT1G09950.1 | Symbols: RAS1 | RESPONSE TO ABA AND SALT 1 | AT1G09950.1 | Symbols: RAS1 | RESPONSE TO ABA AND SALT 1 | chr1:3240849-3241541 REVERSE LENGTH=23
AT1G09960	AT1G09960.1 | Symbols: SUT4, ATSUT4, SUC4, ATSUC4 | sucrose transporter 4 | AT1G09960.1 | Symbols: SUT4, ATSUT4, SUC4, ATSUC4 | sucrose transporter 4 | chr1:3244258-3246718 FORWARD LENGTH=51					16	0.734783	9	0.416486	5	0.218338
AT1G09970	AT1G09970.1 | Symbols: LRR XI-23, RLK7 | Leucine-rich receptor-like protein AT1G09970.1 | Symbols: LRR XI-23, RLK7 | Leucine-rich receptor-like protein kinase family protein | chr1:3252408-3255428 FORWARD LENGTH=97	121	5.29125	80	3.81853	167	7.6693	85	3.93348	90	3.93008	453	20.7736
AT1G09980	AT1G09980.1 | Symbols: | Putative serine esterase family protein | AT1G09980.1 | Symbols: | Putative serine esterase family protein | chr1:3256541-3260866 REVERSE LENGTH=80	4	0.174917					9	0.416486	11	0.480344
AT1G10000	AT1G10000.1 | Symbols: | Ribonuclease H-like superfamily protein | AT1G10000.1 | Symbols: | Ribonuclease H-like superfamily protein | chr1:3263877-3264788 REVERSE LENGTH=30	9	0.393564	3	0.143195	5	0.22962	11	0.509039	19	0.829685	3	0.137574
AT1G10010	AT1G10010.1 | Symbols: AAP8, ATAAP8 | amino acid permease 8 | AT1G10010.1 | Symbols: AAP8, ATAAP8 | amino acid permease 8 | chr1:3265976-3268726 FORWARD LENGTH=47
AT1G10020	AT1G10020.1 | Symbols: | Protein of unknown function (DUF1005) | AT1G10020.1 | Symbols: | Protein of unknown function (DUF1005) | chr1:3269939-3271732 REVERSE LENGTH=46
AT1G10030	AT1G10030.1 | Symbols: ERG28 | homolog of yeast ergosterol28 | AT1G10030.1 | Symbols: ERG28 | homolog of yeast ergosterol28 | chr1:3273972-3275631 FORWARD LENGTH=12	62	2.71122					62	2.86913	29	1.26636	38	1.7426
AT1G10040	AT1G10040.1 | Symbols: | alpha/beta-Hydrolases superfamily protein | AT1G10040.1 | Symbols: | alpha/beta-Hydrolases superfamily protein | chr1:3276108-3278464 REVERSE LENGTH=41	19	0.830857	6	0.28639	20	0.918479	3	0.138829	28	1.22269	83	3.8062
AT1G10050	AT1G10050.1 | Symbols: | glycosyl hydrolase family 10 protein / AT1G10050.1 | Symbols: | glycosyl hydrolase family 10 protein / carbohydrate-binding domain-containing protein | chr1:3279270-3283444 FORWARD AT1G10050.1 | Symbols: | glycosyl hydrolase family 10 protein / AT1G10050.1 | Symbols: | glycosyl hydrolase family 10 protein / carbohydrate-binding domain-containing protein | chr1:3279270-328…			18	0.859169			3	0.138829	3	0.131003	6	0.275147
AT1G10060	AT1G10060.2 | Symbols: ATBCAT-1, BCAT-1 | branched-chain amino acid AT1G10060.2 | Symbols: ATBCAT-1, BCAT-1 | branched-chain amino acid transaminase 1 | chr1:3284445-3286837 FORWARD LENGTH=38	71	3.10478	32	1.52741	145	6.65897	101	4.6739	82	3.58074	422	19.352
AT1G10070	AT1G10070.2 | Symbols: ATBCAT-2, BCAT-2 | branched-chain amino acid AT1G10070.2 | Symbols: ATBCAT-2, BCAT-2 | branched-chain amino acid transaminase 2 | chr1:3288255-3290164 FORWARD LENGTH=38	4	0.174917			63	2.89321	298	13.7903	35	1.52837	460	21.0946
AT1G10090	AT1G10090.1 | Symbols: | Early-responsive to dehydration stress protein AT1G10090.1 | Symbols: | Early-responsive to dehydration stress protein (ERD4) | chr1:3290572-3295271 REVERSE LENGTH=76	25	1.09323	3	0.143195			19	0.879249	13	0.567679	6	0.275147
AT1G10095	AT1G10095.1 | Symbols: | Protein prenylyltransferase superfamily protein | AT1G10095.1 | Symbols: | Protein prenylyltransferase superfamily protein | chr1:3297478-3300353 REVERSE LENGTH=42
AT1G10120	AT1G10120.1 | Symbols: | basic helix-loop-helix (bHLH) DNA-binding AT1G10120.1 | Symbols: | basic helix-loop-helix (bHLH) DNA-binding superfamily protein | chr1:3304228-3305984 REVERSE LENGTH=36	26	1.13696			21	0.964403	69	3.19306	30	1.31003	54	2.47632
AT1G10130	AT1G10130.1 | Symbols: ECA3, ATECA3 | endoplasmic reticulum-type AT1G10130.1 | Symbols: ECA3, ATECA3 | endoplasmic reticulum-type calcium-transporting ATPase 3 | chr1:3311139-3321941 FORWARD LENGTH=99	13	0.568481			12	0.551087	22	1.01808	5	0.218338	28	1.28402
AT1G10140	AT1G10140.1 | Symbols: | Uncharacterised conserved protein UCP031279 | AT1G10140.1 | Symbols: | Uncharacterised conserved protein UCP031279 | chr1:3322970-3323473 REVERSE LENGTH=16
AT1G10150	AT1G10150.1 | Symbols: | Carbohydrate-binding protein | chr1:3326160-3327404 AT1G10150.1 | Symbols: | Carbohydrate-binding protein | chr1:3326160-3327404 FORWARD LENGTH=41	52	2.27393	56	2.67297			62	2.86913	11	0.480344	47	2.15532
AT1G10155	AT1G10155.1 | Symbols: ATPP2-A10, PP2-A10 | phloem protein 2-A10 | AT1G10155.1 | Symbols: ATPP2-A10, PP2-A10 | phloem protein 2-A10 | chr1:3327637-3328448 REVERSE LENGTH=18	348	15.2178			92	4.225	166	7.68186	185	8.07851	80	3.66863
AT1G10170	AT1G10170.1 | Symbols: ATNFXL1, NFXL1 | NF-X-like 1 | chr1:3333925-3337491 AT1G10170.1 | Symbols: ATNFXL1, NFXL1 | NF-X-like 1 | chr1:3333925-3337491 REVERSE LENGTH=118	9	0.393564	19	0.906901	31	1.42364	29	1.34201	17	0.742349	27	1.23816
AT1G10180	AT1G10180.1 | Symbols: | BEST Arabidopsis thaliana protein match is: exocyst AT1G10180.1 | Symbols: | BEST Arabidopsis thaliana protein match is: exocyst complex component 84B (TAIR:AT5G49830.1); Has 132 Blast hits to 132 proteins AT1G10180.1 | Symbols: | BEST Arabidopsis thaliana protein match is: exocyst AT1G10180.1 | Symbols: | BEST Arabidopsis thaliana protein match is: exocyst complex compon…
AT1G10190	AT1G10190.1 | Symbols: | Protein of Unknown Function (DUF239) | AT1G10190.1 | Symbols: | Protein of Unknown Function (DUF239) | chr1:3343765-3345591 REVERSE LENGTH=39
AT1G10200	AT1G10200.1 | Symbols: WLIM1 | GATA type zinc finger transcription factor AT1G10200.1 | Symbols: WLIM1 | GATA type zinc finger transcription factor family protein | chr1:3346677-3347763 REVERSE LENGTH=19	168	7.34653	109	5.20275	230	10.5625	432	19.9913	217	9.47587	429	19.673
AT1G10210	AT1G10210.2 | Symbols: ATMPK1, MPK1 | mitogen-activated protein kinase 1 | AT1G10210.2 | Symbols: ATMPK1, MPK1 | mitogen-activated protein kinase 1 | chr1:3349579-3350776 FORWARD LENGTH=37											4	0.183431
AT1G10230	AT1G10230.1 | Symbols: ASK18, SK18 | SKP1-like 18 | chr1:3355600-3356151 AT1G10230.1 | Symbols: ASK18, SK18 | SKP1-like 18 | chr1:3355600-3356151 FORWARD LENGTH=18	17	0.743399			41	1.88288	7	0.323934	18	0.786017	74	3.39348
AT1G10240	AT1G10240.1 | Symbols: FRS11 | FAR1-related sequence 11 | AT1G10240.1 | Symbols: FRS11 | FAR1-related sequence 11 | chr1:3356835-3359271 REVERSE LENGTH=68	12	0.524752	21	1.00236	13	0.597011	18	0.832973	8	0.349341	39	1.78846
AT1G10270	AT1G10270.1 | Symbols: GRP23 | glutamine-rich protein 23 | AT1G10270.1 | Symbols: GRP23 | glutamine-rich protein 23 | chr1:3363535-3366276 FORWARD LENGTH=91	8	0.349835	7	0.334121	10	0.459239	25	1.15691	13	0.567679	10	0.458579
AT1G10280	AT1G10280.1 | Symbols: | Core-2/I-branching AT1G10280.1 | Symbols: | Core-2/I-branching beta-1,6-N-acetylglucosaminyltransferase family protein | AT1G10280.1 | Symbols: | Core-2/I-branching AT1G10280.1 | Symbols: | Core-2/I-branching beta-1,6-N-acetylglucosaminyltransferase family protein | chr1:3366795-3368739 REVERSE LENGTH=41	15.5	0.677805			15	0.688859	25.5	1.18004	2	0.0873352	20	0.917157
AT1G10290	AT1G10290.1 | Symbols: ADL6, DRP2A | dynamin-like protein 6 | AT1G10290.1 | Symbols: ADL6, DRP2A | dynamin-like protein 6 | chr1:3370774-3377120 FORWARD LENGTH=91	40	1.74917	7.5	0.357987	27.5	1.26291	57	2.63775	76.5	3.34057	16	0.733726
AT1G10300	AT1G10300.1 | Symbols: | Nucleolar GTP-binding protein | AT1G10300.1 | Symbols: | Nucleolar GTP-binding protein | chr1:3378142-3380226 FORWARD LENGTH=68
AT1G10310	AT1G10310.1 | Symbols: | NAD(P)-binding Rossmann-fold superfamily protein | AT1G10310.1 | Symbols: | NAD(P)-binding Rossmann-fold superfamily protein | chr1:3381733-3383874 REVERSE LENGTH=24	20	0.874587	8	0.381853	56	2.57174	80	3.7021	45	1.96504	36	1.65088
AT1G10320	AT1G10320.1 | Symbols: | Zinc finger C-x8-C-x5-C-x3-H type family protein | AT1G10320.1 | Symbols: | Zinc finger C-x8-C-x5-C-x3-H type family protein | chr1:3384164-3388373 REVERSE LENGTH=75	17	0.743399					23	1.06435	5	0.218338	2	0.0917157
AT1G10330	AT1G10330.1 | Symbols: | Tetratricopeptide repeat (TPR)-like superfamily AT1G10330.1 | Symbols: | Tetratricopeptide repeat (TPR)-like superfamily protein | chr1:3388747-3390150 FORWARD LENGTH=46
AT1G10340	AT1G10340.1 | Symbols: | Ankyrin repeat family protein | AT1G10340.1 | Symbols: | Ankyrin repeat family protein | chr1:3390475-3392481 REVERSE LENGTH=57	59	2.58003					72	3.33189	5	0.218338	103	4.72336
AT1G10350	AT1G10350.1 | Symbols: | DNAJ heat shock family protein | AT1G10350.1 | Symbols: | DNAJ heat shock family protein | chr1:3393595-3394860 REVERSE LENGTH=34	9	0.393564			17	0.780707			5	0.218338	3.5	0.160503
AT1G10360	AT1G10360.1 | Symbols: ATGSTU18, GST29, GSTU18 | glutathione S-transferase AT1G10360.1 | Symbols: ATGSTU18, GST29, GSTU18 | glutathione S-transferase TAU 18 | chr1:3395738-3396806 REVERSE LENGTH=22	96	4.19802			211	9.68995	60	2.77658	61	2.66372	70	3.21005
AT1G10370	AT1G10370.1 | Symbols: GST30, ATGSTU17, GST30B, ERD9 | Glutathione AT1G10370.1 | Symbols: GST30, ATGSTU17, GST30B, ERD9 | Glutathione S-transferase family protein | chr1:3397274-3398273 REVERSE LENGTH=22									2	0.0873352
AT1G10380	AT1G10380.1 | Symbols: | Putative membrane lipoprotein | AT1G10380.1 | Symbols: | Putative membrane lipoprotein | chr1:3400706-3402110 FORWARD LENGTH=30
AT1G10385	AT1G10385.1 | Symbols: | Vps51/Vps67 family (components of vesicular AT1G10385.1 | Symbols: | Vps51/Vps67 family (components of vesicular transport) protein | chr1:3403224-3405856 FORWARD LENGTH=75
AT1G10390	AT1G10390.2 | Symbols: | Nucleoporin autopeptidase | chr1:3407265-3412045 AT1G10390.2 | Symbols: | Nucleoporin autopeptidase | chr1:3407265-3412045 REVERSE LENGTH=104	44	1.92409	100	4.77316	40	1.83696	30	1.38829	24	1.04802	43	1.97189
AT1G10400	AT1G10400.1 | Symbols: | UDP-Glycosyltransferase superfamily protein | AT1G10400.1 | Symbols: | UDP-Glycosyltransferase superfamily protein | chr1:3414869-3416358 REVERSE LENGTH=46
AT1G10410	AT1G10410.1 | Symbols: | Protein of unknown function (DUF1336) | AT1G10410.1 | Symbols: | Protein of unknown function (DUF1336) | chr1:3416842-3419264 REVERSE LENGTH=48	28	1.22442	2	0.0954633	20	0.918479	20	0.925525	42	1.83404	32	1.46745
AT1G10417	AT1G10417.1 | Symbols: | Encodes protein with unknown function whose AT1G10417.1 | Symbols: | Encodes protein with unknown function whose expression is repressed by inoculation with Agrobacterium tumerifaciens. | AT1G10417.1 | Symbols: | Encodes protein with unknown function whose AT1G10417.1 | Symbols: | Encodes protein with unknown function whose expression is repressed by inoculation with Agro…					6	0.275544					12	0.550294
AT1G10430	AT1G10430.1 | Symbols: PP2A-2 | protein phosphatase 2A-2 | AT1G10430.1 | Symbols: PP2A-2 | protein phosphatase 2A-2 | chr1:3428705-3430437 REVERSE LENGTH=30	82	3.58581	376.667	17.9789	198.667	9.12355	349.667	16.1813	283	12.3579	198	9.07986
AT1G10450	AT1G10450.1 | Symbols: SNL6 | SIN3-like 6 | chr1:3432313-3437979 FORWARD AT1G10450.1 | Symbols: SNL6 | SIN3-like 6 | chr1:3432313-3437979 FORWARD LENGTH=112									4	0.17467
AT1G10460	AT1G10460.1 | Symbols: GLP7 | germin-like protein 7 | chr1:3439578-3440231 AT1G10460.1 | Symbols: GLP7 | germin-like protein 7 | chr1:3439578-3440231 REVERSE LENGTH=21
AT1G10470	AT1G10470.1 | Symbols: ARR4, MEE7, ATRR1, IBC7 | response regulator 4 | AT1G10470.1 | Symbols: ARR4, MEE7, ATRR1, IBC7 | response regulator 4 | chr1:3442624-3443759 REVERSE LENGTH=25	133	5.816	274	13.0785	334	15.3386	102	4.72018	94	4.10476	166	7.6124
AT1G10490	AT1G10490.1 | Symbols: | Domain of unknown function (DUF1726) ;Putative AT1G10490.1 | Symbols: | Domain of unknown function (DUF1726) ;Putative ATPase (DUF699) | chr1:3453589-3459925 FORWARD LENGTH=102
AT1G10500	AT1G10500.1 | Symbols: ATCPISCA, CPISCA | chloroplast-localized ISCA-like AT1G10500.1 | Symbols: ATCPISCA, CPISCA | chloroplast-localized ISCA-like protein | chr1:3460160-3461340 REVERSE LENGTH=18	802	35.0709	97	4.62997	999	45.878	1891	87.5084	647	28.2529	897	41.1345
AT1G10510	AT1G10510.1 | Symbols: emb2004 | RNI-like superfamily protein | AT1G10510.1 | Symbols: emb2004 | RNI-like superfamily protein | chr1:3461771-3465590 FORWARD LENGTH=60	113	4.94141	189	9.02128	88	4.04131	178.5	8.26031	144.5	6.30997	202	9.26329
AT1G10520	AT1G10520.1 | Symbols: | DNA polymerase lambda (POLL) | chr1:3465964-3469248 AT1G10520.1 | Symbols: | DNA polymerase lambda (POLL) | chr1:3465964-3469248 FORWARD LENGTH=52
AT1G10522	AT1G10522.2 | Symbols: | unknown protein; FUNCTIONS IN: molecular_function AT1G10522.2 | Symbols: | unknown protein; FUNCTIONS IN: molecular_function unknown; INVOLVED IN: biological_process unknown; LOCATED IN: chloroplast; AT1G10522.2 | Symbols: | unknown protein; FUNCTIONS IN: molecular_function AT1G10522.2 | Symbols: | unknown protein; FUNCTIONS IN: molecular_function unknown; INVOLVED IN: bi…	13	0.568481					43	1.98988	25	1.09169
AT1G10530	AT1G10530.1 | Symbols: | unknown protein; FUNCTIONS IN: molecular_function AT1G10530.1 | Symbols: | unknown protein; FUNCTIONS IN: molecular_function unknown; INVOLVED IN: N-terminal protein myristoylation; BEST Arabidopsis AT1G10530.1 | Symbols: | unknown protein; FUNCTIONS IN: molecular_function AT1G10530.1 | Symbols: | unknown protein; FUNCTIONS IN: molecular_function unknown; INVOLVED IN: N-t…
AT1G10550	AT1G10550.1 | Symbols: XTH33, XET | xyloglucan:xyloglucosyl transferase 33 | AT1G10550.1 | Symbols: XTH33, XET | xyloglucan:xyloglucosyl transferase 33 | chr1:3479257-3480957 REVERSE LENGTH=31	4	0.174917	4	0.190927	10	0.459239	32	1.48084	4	0.17467	4	0.183431
AT1G10560	AT1G10560.1 | Symbols: PUB18, ATPUB18 | plant U-box 18 | chr1:3484613-3486706 AT1G10560.1 | Symbols: PUB18, ATPUB18 | plant U-box 18 | chr1:3484613-3486706 FORWARD LENGTH=69	3	0.131188					3	0.138829
AT1G10570	AT1G10570.1 | Symbols: OTS2, ULP1C | Cysteine proteinases superfamily protein AT1G10570.1 | Symbols: OTS2, ULP1C | Cysteine proteinases superfamily protein | chr1:3487639-3491102 FORWARD LENGTH=57											2	0.0917157
AT1G10580	AT1G10580.1 | Symbols: | Transducin/WD40 repeat-like superfamily protein | AT1G10580.1 | Symbols: | Transducin/WD40 repeat-like superfamily protein | chr1:3491560-3493665 REVERSE LENGTH=57	26	1.13696	7	0.334121	49	2.25027	50	2.31381	5	0.218338	73	3.34762
AT1G10585	AT1G10585.1 | Symbols: | basic helix-loop-helix (bHLH) DNA-binding AT1G10585.1 | Symbols: | basic helix-loop-helix (bHLH) DNA-binding superfamily protein | chr1:3494115-3495104 REVERSE LENGTH=18
AT1G10590	AT1G10590.2 | Symbols: | Nucleic acid-binding, OB-fold-like protein | AT1G10590.2 | Symbols: | Nucleic acid-binding, OB-fold-like protein | chr1:3502324-3502991 REVERSE LENGTH=13	79	3.45462	134	6.39604	280	12.8587	129	5.96964	207	9.0392	26	1.1923
AT1G10600	AT1G10600.1 | Symbols: AMSH2 | associated molecule with the SH3 domain of AT1G10600.1 | Symbols: AMSH2 | associated molecule with the SH3 domain of STAM 2 | chr1:3503765-3505190 FORWARD LENGTH=22	3	0.131188			22	1.01033	13	0.601592			22	1.00887
AT1G10620	AT1G10620.1 | Symbols: | Protein kinase superfamily protein | AT1G10620.1 | Symbols: | Protein kinase superfamily protein | chr1:3509001-3511975 REVERSE LENGTH=71
AT1G10630	AT1G10630.1 | Symbols: ATARFA1F, ARFA1F | ADP-ribosylation factor A1F | AT1G10630.1 | Symbols: ATARFA1F, ARFA1F | ADP-ribosylation factor A1F | chr1:3513189-3514230 REVERSE LENGTH=18
AT1G10640	AT1G10640.1 | Symbols: | Pectin lyase-like superfamily protein | AT1G10640.1 | Symbols: | Pectin lyase-like superfamily protein | chr1:3515478-3517807 REVERSE LENGTH=53	232	10.1452	5	0.238658	53	2.43397	41	1.89733	69	3.01307	33	1.51331
AT1G10650	AT1G10650.1 | Symbols: | SBP (S-ribonuclease binding protein) family protein AT1G10650.1 | Symbols: | SBP (S-ribonuclease binding protein) family protein | chr1:3524122-3525318 REVERSE LENGTH=33	69	3.01732			22	1.01033	66	3.05423	55	2.40172	18	0.825441
AT1G10657	AT1G10657.2 | Symbols: | Plant protein 1589 of unknown function | AT1G10657.2 | Symbols: | Plant protein 1589 of unknown function | chr1:3530652-3531522 FORWARD LENGTH=10	76	3.32343	56	2.67297	175	8.03669	83	3.84093	110	4.80344	28	1.28402
AT1G10660	AT1G10660.1 | Symbols: | unknown protein; LOCATED IN: endomembrane system; AT1G10660.1 | Symbols: | unknown protein; LOCATED IN: endomembrane system; EXPRESSED IN: 24 plant structures; EXPRESSED DURING: 15 growth stages; BEST AT1G10660.1 | Symbols: | unknown protein; LOCATED IN: endomembrane system; AT1G10660.1 | Symbols: | unknown protein; LOCATED IN: endomembrane system; EXPRESSED IN: 24 plant …	162	7.08415					154	7.12655	125	5.45845	2	0.0917157
AT1G10670	AT1G10670.3 | Symbols: ACLA-1 | ATP-citrate lyase A-1 | chr1:3535787-3538098 AT1G10670.3 | Symbols: ACLA-1 | ATP-citrate lyase A-1 | chr1:3535787-3538098 FORWARD LENGTH=44	8.5	0.371699	8	0.381853	5.5	0.252582	12.5	0.578453	13	0.567679	9.5	0.43565
AT1G10680	AT1G10680.1 | Symbols: PGP10 | P-glycoprotein 10 | chr1:3538470-3543782 AT1G10680.1 | Symbols: PGP10 | P-glycoprotein 10 | chr1:3538470-3543782 REVERSE LENGTH=122
AT1G10690	AT1G10690.1 | Symbols: | unknown protein; BEST Arabidopsis thaliana protein AT1G10690.1 | Symbols: | unknown protein; BEST Arabidopsis thaliana protein match is: unknown protein (TAIR:AT1G60783.1); Has 59 Blast hits to 59 AT1G10690.1 | Symbols: | unknown protein; BEST Arabidopsis thaliana protein AT1G10690.1 | Symbols: | unknown protein; BEST Arabidopsis thaliana protein match is: unknown protein…	2	0.0874587									2	0.0917157
AT1G10700	AT1G10700.1 | Symbols: PRS3 | phosphoribosyl pyrophosphate (PRPP) synthase 3 AT1G10700.1 | Symbols: PRS3 | phosphoribosyl pyrophosphate (PRPP) synthase 3 | chr1:3554157-3556274 FORWARD LENGTH=41	31	1.35561	68	3.24575	18	0.826631	29	1.34201	43	1.87771	14	0.64201
AT1G10710	AT1G10710.2 | Symbols: PHS1 | poor homologous synapsis 1 | AT1G10710.2 | Symbols: PHS1 | poor homologous synapsis 1 | chr1:3558423-3560407 FORWARD LENGTH=34	6	0.262376			7	0.321468	12	0.555315	4	0.17467	21	0.963015
AT1G10717	AT1G10717.1 | Symbols: | Encodes a Maternally expressed gene (MEG) family AT1G10717.1 | Symbols: | Encodes a Maternally expressed gene (MEG) family protein | chr1:3562180-3562554 FORWARD LENGTH=9
AT1G10720	AT1G10720.1 | Symbols: | BSD domain-containing protein | AT1G10720.1 | Symbols: | BSD domain-containing protein | chr1:3562964-3564446 FORWARD LENGTH=42	2	0.0874587					2	0.0925525	5	0.218338
AT1G10740	AT1G10740.4 | Symbols: | alpha/beta-Hydrolases superfamily protein | AT1G10740.4 | Symbols: | alpha/beta-Hydrolases superfamily protein | chr1:3568343-3570466 REVERSE LENGTH=47	5	0.218647	8	0.381853			13	0.601592			12	0.550294
AT1G10745	AT1G10745.1 | Symbols: | Maternally expressed gene (MEG) family protein | AT1G10745.1 | Symbols: | Maternally expressed gene (MEG) family protein | chr1:3572710-3573066 FORWARD LENGTH=8
AT1G10747	AT1G10747.1 | Symbols: | Maternally expressed gene (MEG) family protein | AT1G10747.1 | Symbols: | Maternally expressed gene (MEG) family protein | chr1:3574312-3574636 FORWARD LENGTH=8
AT1G10750	AT1G10750.1 | Symbols: | Protein of Unknown Function (DUF239) | AT1G10750.1 | Symbols: | Protein of Unknown Function (DUF239) | chr1:3574986-3578310 REVERSE LENGTH=46	11	0.481023	9	0.429585	6	0.275544	4	0.185105	15	0.655014	5	0.229289
AT1G10760	AT1G10760.1 | Symbols: SEX1, SOP1, SOP, GWD1, GWD | Pyruvate phosphate AT1G10760.1 | Symbols: SEX1, SOP1, SOP, GWD1, GWD | Pyruvate phosphate dikinase, PEP/pyruvate binding domain | chr1:3581210-3590043 REVERSE AT1G10760.1 | Symbols: SEX1, SOP1, SOP, GWD1, GWD | Pyruvate phosphate AT1G10760.1 | Symbols: SEX1, SOP1, SOP, GWD1, GWD | Pyruvate phosphate dikinase, PEP/pyruvate binding domain | chr1:3…	36	1.57426	4	0.190927	42	1.92881	284	13.1425	7	0.305673	18	0.825441
AT1G10770	AT1G10770.1 | Symbols: | Plant invertase/pectin methylesterase inhibitor AT1G10770.1 | Symbols: | Plant invertase/pectin methylesterase inhibitor superfamily protein | chr1:3591859-3592362 REVERSE LENGTH=16
AT1G10780	AT1G10780.1 | Symbols: | F-box/RNI-like superfamily protein | AT1G10780.1 | Symbols: | F-box/RNI-like superfamily protein | chr1:3592875-3594310 REVERSE LENGTH=41	2	0.0874587	16	0.763706	11	0.505163	3	0.138829	15	0.655014	10	0.458579
AT1G10790	AT1G10790.1 | Symbols: | BEST Arabidopsis thaliana protein match is: AT1G10790.1 | Symbols: | BEST Arabidopsis thaliana protein match is: hydroxyproline-rich glycoprotein family protein (TAIR:AT3G56590.2); Has 78 AT1G10790.1 | Symbols: | BEST Arabidopsis thaliana protein match is: AT1G10790.1 | Symbols: | BEST Arabidopsis thaliana protein match is: hydroxyproline-rich glycoprotein family protein …							2	0.0925525	2	0.0873352
AT1G10820	AT1G10820.2 | Symbols: | Protein of unknown function (DUF3755) | AT1G10820.2 | Symbols: | Protein of unknown function (DUF3755) | chr1:3601437-3604650 REVERSE LENGTH=25	20	0.874587	12	0.57278	2	0.0918479	5	0.231381	14	0.611347	26	1.1923
AT1G10830	AT1G10830.1 | Symbols: Z-ISO, Z-ISO1.1 | 15-cis-zeta-carotene isomerase | AT1G10830.1 | Symbols: Z-ISO, Z-ISO1.1 | 15-cis-zeta-carotene isomerase | chr1:3605736-3607449 REVERSE LENGTH=36	14	0.612211			44	2.02065	41	1.89733	15	0.655014	31	1.42159
AT1G10840	AT1G10840.1 | Symbols: TIF3H1 | translation initiation factor 3 subunit H1 | AT1G10840.1 | Symbols: TIF3H1 | translation initiation factor 3 subunit H1 | chr1:3607885-3610299 REVERSE LENGTH=33	198	8.65841	317	15.1309	283	12.9965	275	12.726	367	16.026	341	15.6375
AT1G10850	AT1G10850.1 | Symbols: | Leucine-rich repeat protein kinase family protein | AT1G10850.1 | Symbols: | Leucine-rich repeat protein kinase family protein | chr1:3612228-3614343 FORWARD LENGTH=66	104	4.54785			22	1.01033	13	0.601592	89	3.88642	46	2.10946
AT1G10865	AT1G10865.1 | Symbols: | FUNCTIONS IN: molecular_function unknown; INVOLVED AT1G10865.1 | Symbols: | FUNCTIONS IN: molecular_function unknown; INVOLVED IN: biological_process unknown; LOCATED IN: cellular_component unknown; AT1G10865.1 | Symbols: | FUNCTIONS IN: molecular_function unknown; INVOLVED AT1G10865.1 | Symbols: | FUNCTIONS IN: molecular_function unknown; INVOLVED IN: biological_process …	31	1.35561					29	1.34201	35	1.52837	16	0.733726
AT1G10870	AT1G10870.1 | Symbols: AGD4 | ARF-GAP domain 4 | chr1:3616905-3623612 REVERSE AT1G10870.1 | Symbols: AGD4 | ARF-GAP domain 4 | chr1:3616905-3623612 REVERSE LENGTH=77	52	2.27393					60	2.77658	12	0.524011
AT1G10880	AT1G10880.1 | Symbols: | Core-2/I-branching AT1G10880.1 | Symbols: | Core-2/I-branching beta-1,6-N-acetylglucosaminyltransferase family protein | AT1G10880.1 | Symbols: | Core-2/I-branching AT1G10880.1 | Symbols: | Core-2/I-branching beta-1,6-N-acetylglucosaminyltransferase family protein | chr1:3624035-3627021 REVERSE LENGTH=65
AT1G10890	AT1G10890.1 | Symbols: | unknown protein; FUNCTIONS IN: molecular_function AT1G10890.1 | Symbols: | unknown protein; FUNCTIONS IN: molecular_function unknown; INVOLVED IN: biological_process unknown; LOCATED IN: chloroplast; AT1G10890.1 | Symbols: | unknown protein; FUNCTIONS IN: molecular_function AT1G10890.1 | Symbols: | unknown protein; FUNCTIONS IN: molecular_function unknown; INVOLVED IN: bi…					2	0.0918479					3	0.137574
AT1G10900	AT1G10900.1 | Symbols: | Phosphatidylinositol-4-phosphate 5-kinase family AT1G10900.1 | Symbols: | Phosphatidylinositol-4-phosphate 5-kinase family protein | chr1:3632396-3636416 REVERSE LENGTH=75	14	0.612211	106	5.05955	15	0.688859	21	0.971802	19	0.829685	8	0.366863
AT1G10910	AT1G10910.1 | Symbols: | Pentatricopeptide repeat (PPR) superfamily protein AT1G10910.1 | Symbols: | Pentatricopeptide repeat (PPR) superfamily protein | chr1:3639908-3643974 FORWARD LENGTH=66	10	0.437293					38	1.7585	3	0.131003
AT1G10930	AT1G10930.1 | Symbols: ATSGS1, RECQ4A, ATRECQ4A | DNA helicase (RECQl4A) | AT1G10930.1 | Symbols: ATSGS1, RECQ4A, ATRECQ4A | DNA helicase (RECQl4A) | chr1:3648032-3654997 REVERSE LENGTH=118			2	0.0954633					2	0.0873352	3	0.137574
AT1G10940	AT1G10940.1 | Symbols: ASK1, SNRK2-4, SNRK2.4, SRK2A | Protein kinase AT1G10940.1 | Symbols: ASK1, SNRK2-4, SNRK2.4, SRK2A | Protein kinase superfamily protein | chr1:3656050-3658170 REVERSE LENGTH=36	87	3.80445	200	9.54633	139	6.38343	155	7.17282	91	3.97375	65	2.98076
AT1G10950	AT1G10950.1 | Symbols: TMN1, AtTMN1 | transmembrane nine 1 | AT1G10950.1 | Symbols: TMN1, AtTMN1 | transmembrane nine 1 | chr1:3659322-3663622 FORWARD LENGTH=58	64	2.79868	285	13.6035	225	10.3329	74	3.42444	95	4.14842	51	2.33875
AT1G10960	AT1G10960.1 | Symbols: ATFD1, FD1 | ferredoxin 1 | chr1:3664445-3664891 AT1G10960.1 | Symbols: ATFD1, FD1 | ferredoxin 1 | chr1:3664445-3664891 FORWARD LENGTH=14	427	18.6724	68	3.24575	676	31.0446	334	15.4563	462	20.1744	112	5.13608
AT1G10970	AT1G10970.1 | Symbols: ZIP4, ATZIP4 | zinc transporter 4 precursor | AT1G10970.1 | Symbols: ZIP4, ATZIP4 | zinc transporter 4 precursor | chr1:3665201-3666933 REVERSE LENGTH=40
AT1G11000	AT1G11000.1 | Symbols: MLO4, ATMLO4 | Seven transmembrane MLO family protein AT1G11000.1 | Symbols: MLO4, ATMLO4 | Seven transmembrane MLO family protein | chr1:3671935-3675909 REVERSE LENGTH=57	50	2.18647					10	0.462763	30	1.31003	12	0.550294
AT1G11020	AT1G11020.1 | Symbols: | RING/FYVE/PHD zinc finger superfamily protein | AT1G11020.1 | Symbols: | RING/FYVE/PHD zinc finger superfamily protein | chr1:3676968-3678350 FORWARD LENGTH=32	23	1.00577			5	0.22962	15	0.694144	10	0.436676	20	0.917157
AT1G11040	AT1G11040.1 | Symbols: | HSP40/DnaJ peptide-binding protein | AT1G11040.1 | Symbols: | HSP40/DnaJ peptide-binding protein | chr1:3679225-3680924 REVERSE LENGTH=43
AT1G11050	AT1G11050.1 | Symbols: | Protein kinase superfamily protein | AT1G11050.1 | Symbols: | Protein kinase superfamily protein | chr1:3681892-3683769 FORWARD LENGTH=62
AT1G11060	AT1G11060.1 | Symbols: | WAPL (Wings apart-like protein regulation of AT1G11060.1 | Symbols: | WAPL (Wings apart-like protein regulation of heterochromatin) protein | chr1:3684568-3689537 FORWARD LENGTH=93	20	0.874587	60	2.8639	29	1.33179	27	1.24946	15	0.655014	27	1.23816
AT1G11070	AT1G11070.1 | Symbols: | BEST Arabidopsis thaliana protein match is: AT1G11070.1 | Symbols: | BEST Arabidopsis thaliana protein match is: Hydroxyproline-rich glycoprotein family protein (TAIR:AT1G61080.1); Has 579 AT1G11070.1 | Symbols: | BEST Arabidopsis thaliana protein match is: AT1G11070.1 | Symbols: | BEST Arabidopsis thaliana protein match is: Hydroxyproline-rich glycoprotein family protein…
AT1G11080	AT1G11080.2 | Symbols: scpl31 | serine carboxypeptidase-like 31 | AT1G11080.2 | Symbols: scpl31 | serine carboxypeptidase-like 31 | chr1:3694809-3697759 REVERSE LENGTH=49			14	0.668243	7	0.321468			2	0.0873352
AT1G11090	AT1G11090.1 | Symbols: | alpha/beta-Hydrolases superfamily protein | AT1G11090.1 | Symbols: | alpha/beta-Hydrolases superfamily protein | chr1:3702655-3703629 FORWARD LENGTH=32					15	0.688859	6	0.277658
AT1G11100	AT1G11100.2 | Symbols: | SNF2 domain-containing protein / helicase AT1G11100.2 | Symbols: | SNF2 domain-containing protein / helicase domain-containing protein / zinc finger protein-related | AT1G11100.2 | Symbols: | SNF2 domain-containing protein / helicase AT1G11100.2 | Symbols: | SNF2 domain-containing protein / helicase domain-containing protein / zinc finger protein-related | chr1:3703934-37…
AT1G11112	AT1G11112.1 | Symbols: | unknown protein; FUNCTIONS IN: molecular_function AT1G11112.1 | Symbols: | unknown protein; FUNCTIONS IN: molecular_function unknown; INVOLVED IN: biological_process unknown; LOCATED IN: AT1G11112.1 | Symbols: | unknown protein; FUNCTIONS IN: molecular_function AT1G11112.1 | Symbols: | unknown protein; FUNCTIONS IN: molecular_function unknown; INVOLVED IN: biological_proc…			3	0.143195			2	0.0925525	3	0.131003
AT1G11120	AT1G11120.1 | Symbols: | unknown protein; BEST Arabidopsis thaliana protein AT1G11120.1 | Symbols: | unknown protein; BEST Arabidopsis thaliana protein match is: unknown protein (TAIR:AT1G09812.1); Has 270 Blast hits to 255 AT1G11120.1 | Symbols: | unknown protein; BEST Arabidopsis thaliana protein AT1G11120.1 | Symbols: | unknown protein; BEST Arabidopsis thaliana protein match is: unknown prote…	2	0.0874587			6	0.275544			6	0.262006	3	0.137574
AT1G11125	AT1G11125.1 | Symbols: | unknown protein; BEST Arabidopsis thaliana protein AT1G11125.1 | Symbols: | unknown protein; BEST Arabidopsis thaliana protein match is: unknown protein (TAIR:AT1G61170.1). | chr1:3718846-3719643 FORWARD AT1G11125.1 | Symbols: | unknown protein; BEST Arabidopsis thaliana protein AT1G11125.1 | Symbols: | unknown protein; BEST Arabidopsis thaliana protein match is: unknown …
AT1G11130	AT1G11130.1 | Symbols: SUB, SCM, SRF9 | Leucine-rich repeat protein kinase AT1G11130.1 | Symbols: SUB, SCM, SRF9 | Leucine-rich repeat protein kinase family protein | chr1:3723135-3727178 FORWARD LENGTH=76	19	0.830857			22	1.01033	14	0.647868	4	0.17467	30	1.37574
AT1G11170	AT1G11170.1 | Symbols: | Protein of unknown function (DUF707) | AT1G11170.1 | Symbols: | Protein of unknown function (DUF707) | chr1:3741724-3744459 FORWARD LENGTH=43	3	0.131188	10	0.477316			2	0.0925525	5.5	0.240172	6	0.275147
AT1G11180	AT1G11180.1 | Symbols: | Secretory carrier membrane protein (SCAMP) family AT1G11180.1 | Symbols: | Secretory carrier membrane protein (SCAMP) family protein | chr1:3745829-3748307 FORWARD LENGTH=29	7	0.306105					19.5	0.902387	7	0.305673	15	0.687868
AT1G11190	AT1G11190.1 | Symbols: BFN1, ENDO1 | bifunctional nuclease i | AT1G11190.1 | Symbols: BFN1, ENDO1 | bifunctional nuclease i | chr1:3750338-3752696 REVERSE LENGTH=30	12	0.524752	14	0.668243	4	0.183696	13	0.601592	16	0.698682
AT1G11200	AT1G11200.1 | Symbols: | Protein of unknown function (DUF300) | AT1G11200.1 | Symbols: | Protein of unknown function (DUF300) | chr1:3753896-3755459 FORWARD LENGTH=29	3	0.131188					8	0.37021	2	0.0873352
AT1G11210	AT1G11210.1 | Symbols: | Protein of unknown function (DUF761) | AT1G11210.1 | Symbols: | Protein of unknown function (DUF761) | chr1:3755876-3756911 REVERSE LENGTH=30	5	0.218647			5	0.22962	100	4.62763	15	0.655014
AT1G11240	AT1G11240.1 | Symbols: | CONTAINS InterPro DOMAIN/s: Nucleolar protein 12 AT1G11240.1 | Symbols: | CONTAINS InterPro DOMAIN/s: Nucleolar protein 12 (InterPro:IPR019186); Has 2484 Blast hits to 1934 proteins in 262 species: AT1G11240.1 | Symbols: | CONTAINS InterPro DOMAIN/s: Nucleolar protein 12 AT1G11240.1 | Symbols: | CONTAINS InterPro DOMAIN/s: Nucleolar protein 12 (InterPro:IPR019186); Has 24…
AT1G11250	AT1G11250.1 | Symbols: SYP125, ATSYP125 | syntaxin of plants 125 | AT1G11250.1 | Symbols: SYP125, ATSYP125 | syntaxin of plants 125 | chr1:3768724-3769706 FORWARD LENGTH=29							3	0.138829
AT1G11260	AT1G11260.1 | Symbols: STP1, ATSTP1 | sugar transporter 1 | AT1G11260.1 | Symbols: STP1, ATSTP1 | sugar transporter 1 | chr1:3777460-3780133 FORWARD LENGTH=52	110	4.81023	68	3.24575	73	3.35245	312	14.4382	43	1.87771	680	31.1833
AT1G11270	AT1G11270.2 | Symbols: | F-box and associated interaction domains-containing AT1G11270.2 | Symbols: | F-box and associated interaction domains-containing protein | chr1:3785715-3786653 REVERSE LENGTH=31	14	0.612211			8.5	0.390353	15.5	0.717282	5	0.218338	2	0.0917157
AT1G11280	AT1G11280.4 | Symbols: | S-locus lectin protein kinase family protein | AT1G11280.4 | Symbols: | S-locus lectin protein kinase family protein | chr1:3787456-3790728 REVERSE LENGTH=81
AT1G11300	AT1G11300.1 | Symbols: | protein serine/threonine kinases;protein AT1G11300.1 | Symbols: | protein serine/threonine kinases;protein kinases;ATP binding;sugar binding;kinases;carbohydrate binding | AT1G11300.1 | Symbols: | protein serine/threonine kinases;protein AT1G11300.1 | Symbols: | protein serine/threonine kinases;protein kinases;ATP binding;sugar binding;kinases;carbohydrate binding | chr1:…
AT1G11310	AT1G11310.1 | Symbols: MLO2, ATMLO2, PMR2 | Seven transmembrane MLO family AT1G11310.1 | Symbols: MLO2, ATMLO2, PMR2 | Seven transmembrane MLO family protein | chr1:3800899-3803870 REVERSE LENGTH=57	89	3.89191	41	1.957	173	7.94484	130	6.01591	124	5.41478	420	19.2603
AT1G11320	AT1G11320.1 | Symbols: | unknown protein; FUNCTIONS IN: molecular_function AT1G11320.1 | Symbols: | unknown protein; FUNCTIONS IN: molecular_function unknown; INVOLVED IN: biological_process unknown; LOCATED IN: mitochondrion, AT1G11320.1 | Symbols: | unknown protein; FUNCTIONS IN: molecular_function AT1G11320.1 | Symbols: | unknown protein; FUNCTIONS IN: molecular_function unknown; INVOLVED IN: …	3	0.131188	3	0.143195	6	0.275544	12	0.555315	8	0.349341	50	2.29289
AT1G11330	AT1G11330.2 | Symbols: | S-locus lectin protein kinase family protein | AT1G11330.2 | Symbols: | S-locus lectin protein kinase family protein | chr1:3810372-3813416 FORWARD LENGTH=84	42	1.83663	9	0.429585	68	3.12283	69	3.19306	18	0.786017	66	3.02662
AT1G11340	AT1G11340.1 | Symbols: | S-locus lectin protein kinase family protein | AT1G11340.1 | Symbols: | S-locus lectin protein kinase family protein | chr1:3814116-3817420 REVERSE LENGTH=90
AT1G11350	AT1G11350.1 | Symbols: CBRLK1, SD1-13, RKS2 | S-domain-1 13 | AT1G11350.1 | Symbols: CBRLK1, SD1-13, RKS2 | S-domain-1 13 | chr1:3817725-3820752 REVERSE LENGTH=83	7	0.306105			7	0.321468	11	0.509039	17	0.742349	15	0.687868
AT1G11360	AT1G11360.4 | Symbols: | Adenine nucleotide alpha hydrolases-like AT1G11360.4 | Symbols: | Adenine nucleotide alpha hydrolases-like superfamily protein | chr1:3822171-3822899 REVERSE LENGTH=24
AT1G11380	AT1G11380.1 | Symbols: | PLAC8 family protein | chr1:3832695-3833921 FORWARD AT1G11380.1 | Symbols: | PLAC8 family protein | chr1:3832695-3833921 FORWARD LENGTH=25							4	0.185105
AT1G11390	AT1G11390.1 | Symbols: | Protein kinase superfamily protein | AT1G11390.1 | Symbols: | Protein kinase superfamily protein | chr1:3834762-3837305 REVERSE LENGTH=62	16	0.699669	5	0.238658	34	1.56141	18	0.832973	21	0.91702	28	1.28402
AT1G11400	AT1G11400.3 | Symbols: PYM | partner of Y14-MAGO | chr1:3838777-3839978 AT1G11400.3 | Symbols: PYM | partner of Y14-MAGO | chr1:3838777-3839978 FORWARD LENGTH=20	12	0.524752					11	0.509039	10	0.436676
AT1G11410	AT1G11410.1 | Symbols: | S-locus lectin protein kinase family protein | AT1G11410.1 | Symbols: | S-locus lectin protein kinase family protein | chr1:3841286-3844284 FORWARD LENGTH=84	32	1.39934	23	1.09783	33	1.51549	19	0.879249	16	0.698682	29	1.32988
AT1G11430	AT1G11430.1 | Symbols: | plastid developmental protein DAG, putative | AT1G11430.1 | Symbols: | plastid developmental protein DAG, putative | chr1:3847273-3848938 FORWARD LENGTH=23	157	6.8655	194	9.25994	734	33.7082	338	15.6414	301	13.144	600	27.5147
AT1G11440	AT1G11440.1 | Symbols: | BEST Arabidopsis thaliana protein match is: AT1G11440.1 | Symbols: | BEST Arabidopsis thaliana protein match is: glycine-rich protein (TAIR:AT3G29075.1); Has 19337 Blast hits to 8589 AT1G11440.1 | Symbols: | BEST Arabidopsis thaliana protein match is: AT1G11440.1 | Symbols: | BEST Arabidopsis thaliana protein match is: glycine-rich protein (TAIR:AT3G29075.1); Has 19337 Bl…	104	4.54785	94	4.48677			42	1.9436	23	1.00436	14	0.64201
AT1G11475	AT1G11475.1 | Symbols: NRPB10, NRPD10, NRPE10 | RNA polymerases N / 8 kDa AT1G11475.1 | Symbols: NRPB10, NRPD10, NRPE10 | RNA polymerases N / 8 kDa subunit | chr1:3862520-3863805 FORWARD LENGTH=7	76	3.32343	119	5.68006	157	7.21006	149	6.89516	215	9.38854	128	5.86981
AT1G11480	AT1G11480.1 | Symbols: | eukaryotic translation initiation factor-related | AT1G11480.1 | Symbols: | eukaryotic translation initiation factor-related | chr1:3864368-3866750 REVERSE LENGTH=57	9	0.393564	118	5.63233	40	1.83696	23	1.06435	30	1.31003	2	0.0917157
AT1G11490	AT1G11490.1 | Symbols: | zinc finger (C2H2 type) family protein | AT1G11490.1 | Symbols: | zinc finger (C2H2 type) family protein | chr1:3868884-3870065 REVERSE LENGTH=36
AT1G11510	AT1G11510.1 | Symbols: | DNA-binding storekeeper protein-related AT1G11510.1 | Symbols: | DNA-binding storekeeper protein-related transcriptional regulator | chr1:3871778-3872836 REVERSE LENGTH=35
AT1G11530	AT1G11530.1 | Symbols: ATCXXS1, CXXS1 | C-terminal cysteine residue is AT1G11530.1 | Symbols: ATCXXS1, CXXS1 | C-terminal cysteine residue is changed to a serine 1 | chr1:3874518-3875311 FORWARD LENGTH=11	9	0.393564			15	0.688859	362	16.752	28	1.22269	96	4.40235
AT1G11545	AT1G11545.1 | Symbols: XTH8 | xyloglucan endotransglucosylase/hydrolase 8 | AT1G11545.1 | Symbols: XTH8 | xyloglucan endotransglucosylase/hydrolase 8 | chr1:3878689-3880286 REVERSE LENGTH=30									2	0.0873352
AT1G11570	AT1G11570.2 | Symbols: NTL | NTF2-like | chr1:3883280-3883956 FORWARD AT1G11570.2 | Symbols: NTL | NTF2-like | chr1:3883280-3883956 FORWARD LENGTH=13	2	0.0874587			2	0.0918479					11	0.504436
AT1G11572	AT1G11572.1 | Symbols: | Plant thionin family protein | chr1:3884455-3884724 AT1G11572.1 | Symbols: | Plant thionin family protein | chr1:3884455-3884724 FORWARD LENGTH=8
AT1G11580	AT1G11580.1 | Symbols: ATPMEPCRA, PMEPCRA | methylesterase PCR A | AT1G11580.1 | Symbols: ATPMEPCRA, PMEPCRA | methylesterase PCR A | chr1:3888730-3890649 FORWARD LENGTH=55											3	0.137574
AT1G11590	AT1G11590.1 | Symbols: | Plant invertase/pectin methylesterase inhibitor AT1G11590.1 | Symbols: | Plant invertase/pectin methylesterase inhibitor superfamily | chr1:3892634-3894620 FORWARD LENGTH=52
AT1G11600	AT1G11600.1 | Symbols: CYP77B1 | cytochrome P450, family 77, subfamily B, AT1G11600.1 | Symbols: CYP77B1 | cytochrome P450, family 77, subfamily B, polypeptide 1 | chr1:3902090-3903622 FORWARD LENGTH=51					165	7.57745	6	0.277658			183	8.39199
AT1G11630	AT1G11630.1 | Symbols: | Tetratricopeptide repeat (TPR)-like superfamily AT1G11630.1 | Symbols: | Tetratricopeptide repeat (TPR)-like superfamily protein | chr1:3913168-3914385 REVERSE LENGTH=40	5	0.218647			6	0.275544	6	0.277658	2	0.0873352	29	1.32988
AT1G11650	AT1G11650.1 | Symbols: ATRBP45B, RBP45B | RNA-binding (RRM/RBD/RNP motifs) AT1G11650.1 | Symbols: ATRBP45B, RBP45B | RNA-binding (RRM/RBD/RNP motifs) family protein | chr1:3914895-3917301 FORWARD LENGTH=30	151	6.60313	8	0.381853	2	0.0918479	77	3.56327	102	4.4541	259	11.8772
AT1G11660	AT1G11660.1 | Symbols: | heat shock protein 70 (Hsp 70) family protein | AT1G11660.1 | Symbols: | heat shock protein 70 (Hsp 70) family protein | chr1:3921056-3924347 FORWARD LENGTH=76	14	0.612211			30	1.37772	11	0.509039			34	1.55917
AT1G11670	AT1G11670.1 | Symbols: | MATE efflux family protein | chr1:3928520-3931482 AT1G11670.1 | Symbols: | MATE efflux family protein | chr1:3928520-3931482 REVERSE LENGTH=50
AT1G11680	AT1G11680.1 | Symbols: CYP51G1, EMB1738, CYP51A2, CYP51 | CYTOCHROME P450 AT1G11680.1 | Symbols: CYP51G1, EMB1738, CYP51A2, CYP51 | CYTOCHROME P450 51G1 | chr1:3938925-3940585 FORWARD LENGTH=48	57	2.49257	4	0.190927	7	0.321468	88	4.07231	60	2.62006	22	1.00887
AT1G11700	AT1G11700.1 | Symbols: | Protein of unknown function, DUF584 | AT1G11700.1 | Symbols: | Protein of unknown function, DUF584 | chr1:3945852-3946457 FORWARD LENGTH=20	6	0.262376			10	0.459239	3	0.138829	3	0.131003	9	0.412721
AT1G11720	AT1G11720.2 | Symbols: SS3 | starch synthase 3 | chr1:3951597-3956840 FORWARD AT1G11720.2 | Symbols: SS3 | starch synthase 3 | chr1:3951597-3956840 FORWARD LENGTH=109	111	4.85396	20	0.954633	21	0.964403	143	6.61751	107	4.67243	106	4.86093
AT1G11730	AT1G11730.1 | Symbols: | Galactosyltransferase family protein | AT1G11730.1 | Symbols: | Galactosyltransferase family protein | chr1:3957473-3960113 FORWARD LENGTH=38	2	0.0874587	2	0.0954633	6	0.275544	7	0.323934	3	0.131003	3	0.137574
AT1G11740	AT1G11740.1 | Symbols: | ankyrin repeat family protein | AT1G11740.1 | Symbols: | ankyrin repeat family protein | chr1:3963317-3966824 REVERSE LENGTH=64	12.5	0.546617	35.5	1.69447	26.5	1.21698	24	1.11063	25	1.09169	14.5	0.664939
AT1G11750	AT1G11750.1 | Symbols: CLPP6, NCLPP1, NCLPP6 | CLP protease proteolytic AT1G11750.1 | Symbols: CLPP6, NCLPP1, NCLPP6 | CLP protease proteolytic subunit 6 | chr1:3967609-3969535 FORWARD LENGTH=27	455	19.8968			485	22.2731	920	42.5742	210	9.1702	943	43.244
AT1G11755	AT1G11755.1 | Symbols: LEW1 | Undecaprenyl pyrophosphate synthetase family AT1G11755.1 | Symbols: LEW1 | Undecaprenyl pyrophosphate synthetase family protein | chr1:3969987-3971488 REVERSE LENGTH=25	32	1.39934	2	0.0954633	6	0.275544	49	2.26754	12.3333	0.538567	18	0.825441
AT1G11760	AT1G11760.1 | Symbols: MED32 | MED32; Has 41 Blast hits to 40 proteins in 14 AT1G11760.1 | Symbols: MED32 | MED32; Has 41 Blast hits to 40 proteins in 14 species: Archae - 0; Bacteria - 0; Metazoa - 0; Fungi - 0; Plants - 41; AT1G11760.1 | Symbols: MED32 | MED32; Has 41 Blast hits to 40 proteins in 14 AT1G11760.1 | Symbols: MED32 | MED32; Has 41 Blast hits to 40 proteins in 14 species: Archae - 0…
AT1G11765	AT1G11765.1 | Symbols: | Plant self-incompatibility protein S1 family | AT1G11765.1 | Symbols: | Plant self-incompatibility protein S1 family | chr1:3973908-3974321 FORWARD LENGTH=13
AT1G11770	AT1G11770.1 | Symbols: | FAD-binding Berberine family protein | AT1G11770.1 | Symbols: | FAD-binding Berberine family protein | chr1:3975679-3977289 FORWARD LENGTH=53
AT1G11780	AT1G11780.1 | Symbols: | oxidoreductase, 2OG-Fe(II) oxygenase family protein AT1G11780.1 | Symbols: | oxidoreductase, 2OG-Fe(II) oxygenase family protein | chr1:3977614-3979177 REVERSE LENGTH=34	23	1.00577			35	1.60734	32	1.48084	6	0.262006	22	1.00887
AT1G11790	AT1G11790.1 | Symbols: ADT1 | arogenate dehydratase 1 | chr1:3981476-3984962 AT1G11790.1 | Symbols: ADT1 | arogenate dehydratase 1 | chr1:3981476-3984962 FORWARD LENGTH=39	30	1.31188					69	3.19306	74	3.2314	54	2.47632
AT1G11800	AT1G11800.1 | Symbols: | endonuclease/exonuclease/phosphatase family protein AT1G11800.1 | Symbols: | endonuclease/exonuclease/phosphatase family protein | chr1:3985520-3987263 REVERSE LENGTH=44											34	1.55917
AT1G11820	AT1G11820.2 | Symbols: | O-Glycosyl hydrolases family 17 protein | AT1G11820.2 | Symbols: | O-Glycosyl hydrolases family 17 protein | chr1:3991144-3993327 REVERSE LENGTH=51	2	0.0874587			19	0.872555	2	0.0925525	20	0.873352	9	0.412721
AT1G11840	AT1G11840.6 | Symbols: GLX1 | glyoxalase I homolog | chr1:3995928-3997518 AT1G11840.6 | Symbols: GLX1 | glyoxalase I homolog | chr1:3995928-3997518 FORWARD LENGTH=32	116	5.0726	349	16.6583	668	30.6772	153	7.08027	277	12.0959	148	6.78696
AT1G11850	AT1G11850.4 | Symbols: | unknown protein; FUNCTIONS IN: molecular_function AT1G11850.4 | Symbols: | unknown protein; FUNCTIONS IN: molecular_function unknown; INVOLVED IN: biological_process unknown; LOCATED IN: endomembrane AT1G11850.4 | Symbols: | unknown protein; FUNCTIONS IN: molecular_function AT1G11850.4 | Symbols: | unknown protein; FUNCTIONS IN: molecular_function unknown; INVOLVED IN: bi…	911	39.8374			983	45.1432	551	25.4982	269	11.7466	728	33.3845
AT1G11860	AT1G11860.3 | Symbols: | Glycine cleavage T-protein family | AT1G11860.3 | Symbols: | Glycine cleavage T-protein family | chr1:4001801-4003245 FORWARD LENGTH=40	985	43.0734	49	2.33885	673	30.9068	706	32.671	237	10.3492	1015	46.5457
AT1G11870	AT1G11870.1 | Symbols: ATSRS, OVA7, SRS | Seryl-tRNA synthetase | AT1G11870.1 | Symbols: ATSRS, OVA7, SRS | Seryl-tRNA synthetase | chr1:4003895-4006556 FORWARD LENGTH=51							13	0.601592	15	0.655014	30	1.37574
AT1G11880	AT1G11880.1 | Symbols: | transferases, transferring hexosyl groups | AT1G11880.1 | Symbols: | transferases, transferring hexosyl groups | chr1:4007909-4010327 REVERSE LENGTH=48	10	0.437293	11	0.525048	11	0.505163	9	0.416486	27	1.17903	26	1.1923
AT1G11890	AT1G11890.1 | Symbols: SEC22, ATSEC22 | Synaptobrevin family protein | AT1G11890.1 | Symbols: SEC22, ATSEC22 | Synaptobrevin family protein | chr1:4011509-4012835 FORWARD LENGTH=21	79	3.45462	139	6.6347	266	12.2158	117	5.41432	151	6.59381	171	7.84169
AT1G11905	AT1G11905.1 | Symbols: | B-cell receptor-associated protein 31-like | AT1G11905.1 | Symbols: | B-cell receptor-associated protein 31-like | chr1:4014958-4016222 FORWARD LENGTH=22	33	1.44307	77	3.67534	69	3.16875	85	3.93348	40	1.7467	45	2.0636
AT1G11910	AT1G11910.1 | Symbols: APA1, ATAPA1 | aspartic proteinase A1 | AT1G11910.1 | Symbols: APA1, ATAPA1 | aspartic proteinase A1 | chr1:4017119-4019874 REVERSE LENGTH=50	170	7.43399	652	31.121	167	7.6693	786	36.3731	227	9.91255	423	19.3979
AT1G11930	AT1G11930.1 | Symbols: | Predicted pyridoxal phosphate-dependent enzyme, AT1G11930.1 | Symbols: | Predicted pyridoxal phosphate-dependent enzyme, YBL036C type | chr1:4028783-4030298 FORWARD LENGTH=25	19	0.830857	44	2.10019	39	1.79103	23	1.06435	9	0.393009	20	0.917157
AT1G11940	AT1G11940.1 | Symbols: | Core-2/I-branching AT1G11940.1 | Symbols: | Core-2/I-branching beta-1,6-N-acetylglucosaminyltransferase family protein | AT1G11940.1 | Symbols: | Core-2/I-branching AT1G11940.1 | Symbols: | Core-2/I-branching beta-1,6-N-acetylglucosaminyltransferase family protein | chr1:4031768-4033946 REVERSE LENGTH=38			14	0.668243					12	0.524011	3	0.137574
AT1G11950	AT1G11950.1 | Symbols: | Transcription factor jumonji (jmjC) AT1G11950.1 | Symbols: | Transcription factor jumonji (jmjC) domain-containing protein | chr1:4034747-4038310 REVERSE LENGTH=87	4	0.174917	9	0.429585	5	0.22962	6	0.277658	4	0.17467	7	0.321005
AT1G11960	AT1G11960.1 | Symbols: | ERD (early-responsive to dehydration stress) family AT1G11960.1 | Symbols: | ERD (early-responsive to dehydration stress) family protein | chr1:4039871-4043143 REVERSE LENGTH=77	3	0.131188			4	0.183696					4	0.183431
AT1G11990	AT1G11990.1 | Symbols: | O-fucosyltransferase family protein | AT1G11990.1 | Symbols: | O-fucosyltransferase family protein | chr1:4046246-4049060 REVERSE LENGTH=59
AT1G12000	AT1G12000.1 | Symbols: | Phosphofructokinase family protein | AT1G12000.1 | Symbols: | Phosphofructokinase family protein | chr1:4050159-4053727 REVERSE LENGTH=56	40	1.74917	44	2.10019	77	3.53614	78	3.60955	22	0.960687	62	2.84319
AT1G12010	AT1G12010.1 | Symbols: | 2-oxoglutarate (2OG) and Fe(II)-dependent oxygenase AT1G12010.1 | Symbols: | 2-oxoglutarate (2OG) and Fe(II)-dependent oxygenase superfamily protein | chr1:4056274-4057670 FORWARD LENGTH=32	9	0.393564	4	0.190927	2	0.0918479	5	0.231381	41	1.79037
AT1G12020	AT1G12020.1 | Symbols: | unknown protein; BEST Arabidopsis thaliana protein AT1G12020.1 | Symbols: | unknown protein; BEST Arabidopsis thaliana protein match is: unknown protein (TAIR:AT1G62422.1); Has 89 Blast hits to 88 AT1G12020.1 | Symbols: | unknown protein; BEST Arabidopsis thaliana protein AT1G12020.1 | Symbols: | unknown protein; BEST Arabidopsis thaliana protein match is: unknown protein…					12	0.551087	4	0.185105	3	0.131003
AT1G12030	AT1G12030.1 | Symbols: | Protein of unknown function (DUF506) | AT1G12030.1 | Symbols: | Protein of unknown function (DUF506) | chr1:4064751-4066319 REVERSE LENGTH=29					7	0.321468	2	0.0925525
AT1G12040	AT1G12040.1 | Symbols: LRX1 | leucine-rich repeat/extensin 1 | AT1G12040.1 | Symbols: LRX1 | leucine-rich repeat/extensin 1 | chr1:4070160-4072394 FORWARD LENGTH=74
AT1G12050	AT1G12050.1 | Symbols: | fumarylacetoacetase, putative | AT1G12050.1 | Symbols: | fumarylacetoacetase, putative | chr1:4072904-4075856 FORWARD LENGTH=42	172	7.52144	181	8.63943	272	12.4913	362	16.752	251	10.9606	249	11.4186
AT1G12060	AT1G12060.1 | Symbols: ATBAG5, BAG5 | BCL-2-associated athanogene 5 | AT1G12060.1 | Symbols: ATBAG5, BAG5 | BCL-2-associated athanogene 5 | chr1:4076334-4076981 FORWARD LENGTH=21
AT1G12064	AT1G12064.1 | Symbols: | unknown protein; LOCATED IN: endomembrane system; AT1G12064.1 | Symbols: | unknown protein; LOCATED IN: endomembrane system; Has 35333 Blast hits to 34131 proteins in 2444 species: Archae - 798; AT1G12064.1 | Symbols: | unknown protein; LOCATED IN: endomembrane system; AT1G12064.1 | Symbols: | unknown protein; LOCATED IN: endomembrane system; Has 35333 Blast hits to 34131…
AT1G12070	AT1G12070.1 | Symbols: | Immunoglobulin E-set superfamily protein | AT1G12070.1 | Symbols: | Immunoglobulin E-set superfamily protein | chr1:4078913-4080106 REVERSE LENGTH=22
AT1G12090	AT1G12090.1 | Symbols: ELP | extensin-like protein | chr1:4090176-4090589 AT1G12090.1 | Symbols: ELP | extensin-like protein | chr1:4090176-4090589 REVERSE LENGTH=13	2769	121.087	679	32.4098	3345	153.616	2695	124.715	2012	87.8592	521	23.8919
AT1G12100	AT1G12100.1 | Symbols: | Bifunctional inhibitor/lipid-transfer protein/seed AT1G12100.1 | Symbols: | Bifunctional inhibitor/lipid-transfer protein/seed storage 2S albumin superfamily protein | chr1:4095246-4095845 FORWARD AT1G12100.1 | Symbols: | Bifunctional inhibitor/lipid-transfer protein/seed AT1G12100.1 | Symbols: | Bifunctional inhibitor/lipid-transfer protein/seed storage 2S albumin superf…
AT1G12110	AT1G12110.1 | Symbols: NRT1.1, CHL1-1, NRT1, B-1, ATNRT1, CHL1 | nitrate AT1G12110.1 | Symbols: NRT1.1, CHL1-1, NRT1, B-1, ATNRT1, CHL1 | nitrate transporter 1.1 | chr1:4105341-4109290 FORWARD LENGTH=59					4	0.183696					2	0.0917157
AT1G12120	AT1G12120.1 | Symbols: | Plant protein of unknown function (DUF863) | AT1G12120.1 | Symbols: | Plant protein of unknown function (DUF863) | chr1:4114933-4116469 REVERSE LENGTH=48	32	1.39934	9	0.429585	3	0.137772	50	2.31381	20	0.873352
AT1G12140	AT1G12140.1 | Symbols: FMO GS-OX5 | flavin-monooxygenase glucosinolate AT1G12140.1 | Symbols: FMO GS-OX5 | flavin-monooxygenase glucosinolate S-oxygenase 5 | chr1:4121386-4123366 FORWARD LENGTH=45					67	3.0769	88	4.07231			107	4.90679
AT1G12200	AT1G12200.1 | Symbols: | Flavin-binding monooxygenase family protein | AT1G12200.1 | Symbols: | Flavin-binding monooxygenase family protein | chr1:4137627-4139835 FORWARD LENGTH=46			2	0.0954633					8	0.349341
AT1G12210	AT1G12210.1 | Symbols: RFL1 | RPS5-like 1 | chr1:4140948-4143605 FORWARD AT1G12210.1 | Symbols: RFL1 | RPS5-like 1 | chr1:4140948-4143605 FORWARD LENGTH=88	44	1.92409	2	0.0954633					14	0.611347
AT1G12220	AT1G12220.2 | Symbols: RPS5 | Disease resistance protein (CC-NBS-LRR class) AT1G12220.2 | Symbols: RPS5 | Disease resistance protein (CC-NBS-LRR class) family | chr1:4145011-4147680 FORWARD LENGTH=88	21	0.918316	69	3.29348	6	0.275544	24	1.11063	3	0.131003
AT1G12230	AT1G12230.1 | Symbols: | Aldolase superfamily protein | chr1:4148050-4150708 AT1G12230.1 | Symbols: | Aldolase superfamily protein | chr1:4148050-4150708 FORWARD LENGTH=40			161	7.68479	42	1.92881	4	0.185105	14	0.611347	7	0.321005
AT1G12240	AT1G12240.1 | Symbols: ATBETAFRUCT4, VAC-INV | Glycosyl hydrolases family 32 AT1G12240.1 | Symbols: ATBETAFRUCT4, VAC-INV | Glycosyl hydrolases family 32 protein | chr1:4153699-4157457 FORWARD LENGTH=66	8	0.349835	14	0.668243	10	0.459239	12	0.555315	3	0.131003	2	0.0917157
AT1G12244	AT1G12244.1 | Symbols: | Polynucleotidyl transferase, ribonuclease H-like AT1G12244.1 | Symbols: | Polynucleotidyl transferase, ribonuclease H-like superfamily protein | chr1:4157719-4158893 FORWARD LENGTH=25	3	0.131188	43	2.05246	25	1.1481	15	0.694144	12	0.524011	3	0.137574
AT1G12250	AT1G12250.1 | Symbols: | Pentapeptide repeat-containing protein | AT1G12250.1 | Symbols: | Pentapeptide repeat-containing protein | chr1:4159287-4161269 FORWARD LENGTH=28	339	14.8242	6	0.28639	5	0.22962	597	27.6269	277	12.0959	4	0.183431
AT1G12260	AT1G12260.1 | Symbols: VND4, EMB2749, ANAC007, NAC007 | NAC 007 | AT1G12260.1 | Symbols: VND4, EMB2749, ANAC007, NAC007 | NAC 007 | chr1:4163058-4164486 REVERSE LENGTH=39	2	0.0874587			6	0.275544	5	0.231381	2	0.0873352	2	0.0917157
AT1G12270	AT1G12270.1 | Symbols: Hop1 | stress-inducible protein, putative | AT1G12270.1 | Symbols: Hop1 | stress-inducible protein, putative | chr1:4172105-4174575 FORWARD LENGTH=57											633	29.028
AT1G12280	AT1G12280.1 | Symbols: | LRR and NB-ARC domains-containing disease AT1G12280.1 | Symbols: | LRR and NB-ARC domains-containing disease resistance protein | chr1:4174875-4177559 REVERSE LENGTH=89
AT1G12290	AT1G12290.1 | Symbols: | Disease resistance protein (CC-NBS-LRR class) AT1G12290.1 | Symbols: | Disease resistance protein (CC-NBS-LRR class) family | chr1:4178593-4181247 REVERSE LENGTH=88	25	1.09323			32	1.46957	36	1.66595	4	0.17467	2	0.0917157
AT1G12300	AT1G12300.1 | Symbols: | Tetratricopeptide repeat (TPR)-like superfamily AT1G12300.1 | Symbols: | Tetratricopeptide repeat (TPR)-like superfamily protein | chr1:4184163-4186076 REVERSE LENGTH=63							5	0.231381			3	0.137574
AT1G12310	AT1G12310.1 | Symbols: | Calcium-binding EF-hand family protein | AT1G12310.1 | Symbols: | Calcium-binding EF-hand family protein | chr1:4187500-4187946 REVERSE LENGTH=14
AT1G12320	AT1G12320.1 | Symbols: | Protein of unknown function (DUF1442) | AT1G12320.1 | Symbols: | Protein of unknown function (DUF1442) | chr1:4189424-4190209 FORWARD LENGTH=21
AT1G12330	AT1G12330.1 | Symbols: | unknown protein; INVOLVED IN: biological_process AT1G12330.1 | Symbols: | unknown protein; INVOLVED IN: biological_process unknown; LOCATED IN: chloroplast; EXPRESSED IN: 21 plant structures; AT1G12330.1 | Symbols: | unknown protein; INVOLVED IN: biological_process AT1G12330.1 | Symbols: | unknown protein; INVOLVED IN: biological_process unknown; LOCATED IN: chloroplast; …	39	1.70544			16	0.734783	36	1.66595	23	1.00436	17	0.779584
AT1G12350	AT1G12350.1 | Symbols: ATCOAB, COAB | 4-phospho-panto-thenoylcysteine AT1G12350.1 | Symbols: ATCOAB, COAB | 4-phospho-panto-thenoylcysteine synthetase | chr1:4198870-4200633 FORWARD LENGTH=31							4	0.185105	1.5	0.0655014
AT1G12360	AT1G12360.1 | Symbols: KEU | Sec1/munc18-like (SM) proteins superfamily | AT1G12360.1 | Symbols: KEU | Sec1/munc18-like (SM) proteins superfamily | chr1:4201172-4206144 FORWARD LENGTH=66	34	1.4868	5	0.238658	16	0.734783	34	1.57339	10	0.436676	36	1.65088
AT1G12370	AT1G12370.2 | Symbols: PHR1, UVR2 | photolyase 1 | chr1:4206500-4208842 AT1G12370.2 | Symbols: PHR1, UVR2 | photolyase 1 | chr1:4206500-4208842 REVERSE LENGTH=49	65	2.84241			34	1.56141	79	3.65583	39	1.70304	45	2.0636
AT1G12380	AT1G12380.1 | Symbols: | unknown protein; BEST Arabidopsis thaliana protein AT1G12380.1 | Symbols: | unknown protein; BEST Arabidopsis thaliana protein match is: unknown protein (TAIR:AT1G62870.1); Has 173 Blast hits to 170 AT1G12380.1 | Symbols: | unknown protein; BEST Arabidopsis thaliana protein AT1G12380.1 | Symbols: | unknown protein; BEST Arabidopsis thaliana protein match is: unknown prote…									7	0.305673	2	0.0917157
AT1G12390	AT1G12390.1 | Symbols: | Cornichon family protein | chr1:4220347-4221481 AT1G12390.1 | Symbols: | Cornichon family protein | chr1:4220347-4221481 FORWARD LENGTH=13	9	0.393564	48	2.29112	26	1.19402	10	0.462763	3	0.131003
AT1G12400	AT1G12400.1 | Symbols: | Nucleotide excision repair, TFIIH, subunit TTDA | AT1G12400.1 | Symbols: | Nucleotide excision repair, TFIIH, subunit TTDA | chr1:4222296-4222603 FORWARD LENGTH=7	9	0.393564			6	0.275544	2	0.0925525	2	0.0873352	6	0.275147
AT1G12410	AT1G12410.1 | Symbols: CLPR2, NCLPP2, CLP2 | CLP protease proteolytic subunit AT1G12410.1 | Symbols: CLPR2, NCLPP2, CLP2 | CLP protease proteolytic subunit 2 | chr1:4223099-4224954 FORWARD LENGTH=27	327	14.2995	347	16.5629	488	22.4109	678	31.3753	384	16.7684	479	21.9659
AT1G12420	AT1G12420.1 | Symbols: ACR8 | ACT domain repeat 8 | chr1:4226673-4228917 AT1G12420.1 | Symbols: ACR8 | ACT domain repeat 8 | chr1:4226673-4228917 REVERSE LENGTH=44	63	2.75495			36	1.65326	17	0.786697	34	1.4847	49	2.24704
AT1G12430	AT1G12430.1 | Symbols: PAK, ARK3 | armadillo repeat kinesin 3 | AT1G12430.1 | Symbols: PAK, ARK3 | armadillo repeat kinesin 3 | chr1:4234122-4238552 REVERSE LENGTH=91	25	1.09323	83	3.96173	23	1.05625	38	1.7585	32	1.39736	8	0.366863
AT1G12440	AT1G12440.2 | Symbols: | A20/AN1-like zinc finger family protein | AT1G12440.2 | Symbols: | A20/AN1-like zinc finger family protein | chr1:4241816-4242322 REVERSE LENGTH=16					4	0.183696	5	0.231381	4	0.17467	5	0.229289
AT1G12450	AT1G12450.1 | Symbols: | SNARE associated Golgi protein family | AT1G12450.1 | Symbols: | SNARE associated Golgi protein family | chr1:4244496-4245808 FORWARD LENGTH=30	6	0.262376	37	1.76607	58	2.66359	65	3.00796	30	1.31003	11	0.504436
AT1G12460	AT1G12460.1 | Symbols: | Leucine-rich repeat protein kinase family protein | AT1G12460.1 | Symbols: | Leucine-rich repeat protein kinase family protein | chr1:4247703-4250444 FORWARD LENGTH=88									3	0.131003
AT1G12470	AT1G12470.1 | Symbols: | zinc ion binding | chr1:4251359-4257201 FORWARD AT1G12470.1 | Symbols: | zinc ion binding | chr1:4251359-4257201 FORWARD LENGTH=98	100	4.37293			47	2.15842	161	7.45048	84	3.66808	71	3.25591
AT1G12500	AT1G12500.1 | Symbols: | Nucleotide-sugar transporter family protein | AT1G12500.1 | Symbols: | Nucleotide-sugar transporter family protein | chr1:4263542-4264957 REVERSE LENGTH=36	281	12.2879	3	0.143195	94	4.31685	228	10.551	86	3.75541	38	1.7426
AT1G12520	AT1G12520.1 | Symbols: ATCCS, CCS | copper chaperone for SOD1 | AT1G12520.1 | Symbols: ATCCS, CCS | copper chaperone for SOD1 | chr1:4267277-4268900 REVERSE LENGTH=32	130	5.68481	76	3.6276	308	14.1446	444	20.5467	222	9.69421	277	12.7026
AT1G12530	AT1G12530.1 | Symbols: | unknown protein; BEST Arabidopsis thaliana protein AT1G12530.1 | Symbols: | unknown protein; BEST Arabidopsis thaliana protein match is: unknown protein (TAIR:AT1G56420.1); Has 54 Blast hits to 53 AT1G12530.1 | Symbols: | unknown protein; BEST Arabidopsis thaliana protein AT1G12530.1 | Symbols: | unknown protein; BEST Arabidopsis thaliana protein match is: unknown protein…	27	1.18069	6	0.28639	8	0.367391	70	3.23934	49	2.13971	41	1.88017
AT1G12540	AT1G12540.1 | Symbols: | basic helix-loop-helix (bHLH) DNA-binding AT1G12540.1 | Symbols: | basic helix-loop-helix (bHLH) DNA-binding superfamily protein | chr1:4272960-4273980 FORWARD LENGTH=25
AT1G12550	AT1G12550.1 | Symbols: | D-isomer specific 2-hydroxyacid dehydrogenase AT1G12550.1 | Symbols: | D-isomer specific 2-hydroxyacid dehydrogenase family protein | chr1:4274649-4275831 FORWARD LENGTH=32	10	0.437293	5	0.238658	2	0.0918479	10	0.462763	7	0.305673	6	0.275147
AT1G12560	AT1G12560.1 | Symbols: ATEXPA7, EXP7, ATEXP7, ATHEXP ALPHA 1.26, EXPA7 | AT1G12560.1 | Symbols: ATEXPA7, EXP7, ATEXP7, ATHEXP ALPHA 1.26, EXPA7 | expansin A7 | chr1:4276557-4277693 FORWARD LENGTH=26									1	0.0436676
AT1G12570	AT1G12570.1 | Symbols: | Glucose-methanol-choline (GMC) oxidoreductase AT1G12570.1 | Symbols: | Glucose-methanol-choline (GMC) oxidoreductase family protein | chr1:4278192-4280753 REVERSE LENGTH=57
AT1G12580	AT1G12580.1 | Symbols: PEPKR1 | phosphoenolpyruvate carboxylase-related AT1G12580.1 | Symbols: PEPKR1 | phosphoenolpyruvate carboxylase-related kinase 1 | chr1:4283635-4285675 FORWARD LENGTH=52					3	0.137772	5	0.231381	2	0.0873352	9	0.412721
AT1G12600	AT1G12600.1 | Symbols: | UDP-N-acetylglucosamine (UAA) transporter family | AT1G12600.1 | Symbols: | UDP-N-acetylglucosamine (UAA) transporter family | chr1:4286414-4288859 REVERSE LENGTH=34	3	0.131188	3	0.143195	4	0.183696
AT1G12610	AT1G12610.1 | Symbols: DDF1 | Integrase-type DNA-binding superfamily protein AT1G12610.1 | Symbols: DDF1 | Integrase-type DNA-binding superfamily protein | chr1:4290205-4290834 REVERSE LENGTH=20	2	0.0874587			2	0.0918479					3	0.137574
AT1G12620	AT1G12620.1 | Symbols: | Pentatricopeptide repeat (PPR) superfamily protein AT1G12620.1 | Symbols: | Pentatricopeptide repeat (PPR) superfamily protein | chr1:4294883-4296748 REVERSE LENGTH=62			4	0.190927	4	0.183696	7	0.323934	7	0.305673	12	0.550294
AT1G12630	AT1G12630.1 | Symbols: | Integrase-type DNA-binding superfamily protein | AT1G12630.1 | Symbols: | Integrase-type DNA-binding superfamily protein | chr1:4298897-4299475 FORWARD LENGTH=19	4	0.174917			14	0.642935					5	0.229289
AT1G12640	AT1G12640.1 | Symbols: | MBOAT (membrane bound O-acyl transferase) family AT1G12640.1 | Symbols: | MBOAT (membrane bound O-acyl transferase) family protein | chr1:4303586-4305666 REVERSE LENGTH=46	58	2.5363	5	0.238658	28	1.28587	80	3.7021	53	2.31438	56	2.56804
AT1G12650	AT1G12650.4 | Symbols: | unknown protein; FUNCTIONS IN: molecular_function AT1G12650.4 | Symbols: | unknown protein; FUNCTIONS IN: molecular_function unknown; INVOLVED IN: biological_process unknown; LOCATED IN: AT1G12650.4 | Symbols: | unknown protein; FUNCTIONS IN: molecular_function AT1G12650.4 | Symbols: | unknown protein; FUNCTIONS IN: molecular_function unknown; INVOLVED IN: biological_proc…	65	2.84241					27	1.24946	82	3.58074	96	4.40235
AT1G12663	AT1G12663.1 | Symbols: | Predicted to encode a PR (pathogenesis-related) AT1G12663.1 | Symbols: | Predicted to encode a PR (pathogenesis-related) protein. Belongs to the plant thionin (PR-13) family with the following AT1G12663.1 | Symbols: | Predicted to encode a PR (pathogenesis-related) AT1G12663.1 | Symbols: | Predicted to encode a PR (pathogenesis-related) protein. Belongs to the plant thion…
AT1G12672	AT1G12672.2 | Symbols: | unknown protein; LOCATED IN: endomembrane system; AT1G12672.2 | Symbols: | unknown protein; LOCATED IN: endomembrane system; BEST Arabidopsis thaliana protein match is: unknown protein AT1G12672.2 | Symbols: | unknown protein; LOCATED IN: endomembrane system; AT1G12672.2 | Symbols: | unknown protein; LOCATED IN: endomembrane system; BEST Arabidopsis thaliana protein match…					3	0.137772
AT1G12680	AT1G12680.1 | Symbols: PEPKR2 | phosphoenolpyruvate carboxylase-related AT1G12680.1 | Symbols: PEPKR2 | phosphoenolpyruvate carboxylase-related kinase 2 | chr1:4320123-4322269 REVERSE LENGTH=47	34	1.4868			28	1.28587	45	2.08243	21	0.91702	35	1.60503
AT1G12710	AT1G12710.1 | Symbols: AtPP2-A12, PP2-A12 | phloem protein 2-A12 | AT1G12710.1 | Symbols: AtPP2-A12, PP2-A12 | phloem protein 2-A12 | chr1:4326980-4328324 REVERSE LENGTH=29					4.5	0.206658	1.5	0.0694144	1	0.0436676
AT1G12740	AT1G12740.1 | Symbols: CYP87A2 | cytochrome P450, family 87, subfamily A, AT1G12740.1 | Symbols: CYP87A2 | cytochrome P450, family 87, subfamily A, polypeptide 2 | chr1:4342462-4344569 FORWARD LENGTH=47
AT1G12750	AT1G12750.3 | Symbols: RBL6 | RHOMBOID-like protein 6 | chr1:4345100-4346688 AT1G12750.3 | Symbols: RBL6 | RHOMBOID-like protein 6 | chr1:4345100-4346688 REVERSE LENGTH=30							2	0.0925525
AT1G12760	AT1G12760.1 | Symbols: | Zinc finger, C3HC4 type (RING finger) family AT1G12760.1 | Symbols: | Zinc finger, C3HC4 type (RING finger) family protein | chr1:4348728-4350512 FORWARD LENGTH=40	78	3.41089	5	0.238658	29	1.33179	87	4.02604	89	3.88642	66	3.02662
AT1G12770	AT1G12770.1 | Symbols: ISE1, EMB1586 | P-loop containing nucleoside AT1G12770.1 | Symbols: ISE1, EMB1586 | P-loop containing nucleoside triphosphate hydrolases superfamily protein | chr1:4351888-4353543 FORWARD AT1G12770.1 | Symbols: ISE1, EMB1586 | P-loop containing nucleoside AT1G12770.1 | Symbols: ISE1, EMB1586 | P-loop containing nucleoside triphosphate hydrolases superfamily protein | chr1:4…							3	0.138829	2	0.0873352
AT1G12775	AT1G12775.1 | Symbols: | Pentatricopeptide repeat (PPR) superfamily protein AT1G12775.1 | Symbols: | Pentatricopeptide repeat (PPR) superfamily protein | chr1:4353906-4355840 FORWARD LENGTH=64
AT1G12780	AT1G12780.1 | Symbols: UGE1, ATUGE1 | UDP-D-glucose/UDP-D-galactose AT1G12780.1 | Symbols: UGE1, ATUGE1 | UDP-D-glucose/UDP-D-galactose 4-epimerase 1 | chr1:4356124-4358120 REVERSE LENGTH=35	112	4.89769	5	0.238658	85.5	3.9265	97.5	4.51194	53	2.31438	507	23.2499
AT1G12800	AT1G12800.1 | Symbols: | Nucleic acid-binding, OB-fold-like protein | AT1G12800.1 | Symbols: | Nucleic acid-binding, OB-fold-like protein | chr1:4361778-4365189 REVERSE LENGTH=76	4	0.174917			2	0.0918479	7	0.323934	5	0.218338	2	0.0917157
AT1G12805	AT1G12805.1 | Symbols: | nucleotide binding | chr1:4366728-4366955 FORWARD AT1G12805.1 | Symbols: | nucleotide binding | chr1:4366728-4366955 FORWARD LENGTH=7
AT1G12810	AT1G12810.1 | Symbols: | proline-rich family protein | chr1:4367332-4368520 AT1G12810.1 | Symbols: | proline-rich family protein | chr1:4367332-4368520 FORWARD LENGTH=12	86	3.76072	3	0.143195	12	0.551087	66	3.05423	37	1.6157	27	1.23816
AT1G12820	AT1G12820.1 | Symbols: AFB3 | auxin signaling F-box 3 | chr1:4368879-4370780 AT1G12820.1 | Symbols: AFB3 | auxin signaling F-box 3 | chr1:4368879-4370780 REVERSE LENGTH=57	90	3.93564	19	0.906901	36	1.65326	77	3.56327	32	1.39736	116	5.31951
AT1G12830	AT1G12830.1 | Symbols: | unknown protein; FUNCTIONS IN: molecular_function AT1G12830.1 | Symbols: | unknown protein; FUNCTIONS IN: molecular_function unknown; INVOLVED IN: biological_process unknown; LOCATED IN: AT1G12830.1 | Symbols: | unknown protein; FUNCTIONS IN: molecular_function AT1G12830.1 | Symbols: | unknown protein; FUNCTIONS IN: molecular_function unknown; INVOLVED IN: biological_proc…	27	1.18069			36	1.65326	48	2.22126	23	1.00436	82	3.76034
AT1G12840	AT1G12840.1 | Symbols: DET3, ATVHA-C | vacuolar ATP synthase subunit C (VATC) AT1G12840.1 | Symbols: DET3, ATVHA-C | vacuolar ATP synthase subunit C (VATC) / V-ATPase C subunit / vacuolar proton pump C subunit (DET3) | AT1G12840.1 | Symbols: DET3, ATVHA-C | vacuolar ATP synthase subunit C (VATC) AT1G12840.1 | Symbols: DET3, ATVHA-C | vacuolar ATP synthase subunit C (VATC) / V-ATPase C subunit / v…	112	4.89769	6	0.28639	92	4.225	201	9.30153	73	3.18774	138	6.32838
AT1G12845	AT1G12845.1 | Symbols: | unknown protein; FUNCTIONS IN: molecular_function AT1G12845.1 | Symbols: | unknown protein; FUNCTIONS IN: molecular_function unknown; INVOLVED IN: biological_process unknown; LOCATED IN: endomembrane AT1G12845.1 | Symbols: | unknown protein; FUNCTIONS IN: molecular_function AT1G12845.1 | Symbols: | unknown protein; FUNCTIONS IN: molecular_function unknown; INVOLVED IN: bi…	23	1.00577	3	0.143195	21	0.964403	12	0.555315	15	0.655014	4	0.183431
AT1G12850	AT1G12850.1 | Symbols: | Phosphoglycerate mutase family protein | AT1G12850.1 | Symbols: | Phosphoglycerate mutase family protein | chr1:4380022-4381577 REVERSE LENGTH=40	12	0.524752			19	0.872555	21	0.971802	3	0.131003	25	1.14645
AT1G12860	AT1G12860.1 | Symbols: SCRM2, ICE2 | basic helix-loop-helix (bHLH) AT1G12860.1 | Symbols: SCRM2, ICE2 | basic helix-loop-helix (bHLH) DNA-binding superfamily protein | chr1:4384758-4386392 FORWARD LENGTH=45	8	0.349835			15	0.688859	6	0.277658	38	1.65937	37	1.69674
AT1G12870	AT1G12870.1 | Symbols: | F-box and associated interaction domains-containing AT1G12870.1 | Symbols: | F-box and associated interaction domains-containing protein | chr1:4387129-4389110 REVERSE LENGTH=41	4	0.174917			6	0.275544
AT1G12880	AT1G12880.1 | Symbols: atnudt12, NUDT12 | nudix hydrolase homolog 12 | AT1G12880.1 | Symbols: atnudt12, NUDT12 | nudix hydrolase homolog 12 | chr1:4390036-4391046 FORWARD LENGTH=20					5	0.22962			8	0.349341
AT1G12890	AT1G12890.1 | Symbols: | Integrase-type DNA-binding superfamily protein | AT1G12890.1 | Symbols: | Integrase-type DNA-binding superfamily protein | chr1:4391734-4392393 FORWARD LENGTH=21
AT1G12900	AT1G12900.1 | Symbols: GAPA-2 | glyceraldehyde 3-phosphate dehydrogenase A AT1G12900.1 | Symbols: GAPA-2 | glyceraldehyde 3-phosphate dehydrogenase A subunit 2 | chr1:4392634-4394283 REVERSE LENGTH=39	17113.5	748.362	8268	394.645	15629	717.745	23500.5	1087.52	8773	383.096	8291	380.208
AT1G12910	AT1G12910.1 | Symbols: ATAN11, LWD1 | Transducin/WD40 repeat-like superfamily AT1G12910.1 | Symbols: ATAN11, LWD1 | Transducin/WD40 repeat-like superfamily protein | chr1:4395114-4396154 REVERSE LENGTH=34	30	1.31188			21	0.964403	50	2.31381	74	3.2314	196	8.98814
AT1G12920	AT1G12920.1 | Symbols: ERF1-2 | eukaryotic release factor 1-2 | AT1G12920.1 | Symbols: ERF1-2 | eukaryotic release factor 1-2 | chr1:4396555-4397859 REVERSE LENGTH=43	3.5	0.153053	6.5	0.310256	10	0.459239	3.5	0.161967	16.5	0.720516	4.5	0.20636
AT1G12930	AT1G12930.1 | Symbols: | ARM repeat superfamily protein | AT1G12930.1 | Symbols: | ARM repeat superfamily protein | chr1:4398588-4405495 REVERSE LENGTH=100	7	0.306105					2	0.0925525	3	0.131003
AT1G12940	AT1G12940.1 | Symbols: ATNRT2.5, NRT2.5 | nitrate transporter2.5 | AT1G12940.1 | Symbols: ATNRT2.5, NRT2.5 | nitrate transporter2.5 | chr1:4416405-4418337 FORWARD LENGTH=50
AT1G12950	AT1G12950.1 | Symbols: RSH2 | root hair specific 2 | chr1:4419849-4422462 AT1G12950.1 | Symbols: RSH2 | root hair specific 2 | chr1:4419849-4422462 FORWARD LENGTH=52
AT1G12970	AT1G12970.1 | Symbols: PIRL3 | plant intracellular ras group-related LRR 3 | AT1G12970.1 | Symbols: PIRL3 | plant intracellular ras group-related LRR 3 | chr1:4423727-4425632 FORWARD LENGTH=46			4	0.190927	4	0.183696	5	0.231381
AT1G12980	AT1G12980.1 | Symbols: ESR1, DRN | Integrase-type DNA-binding superfamily AT1G12980.1 | Symbols: ESR1, DRN | Integrase-type DNA-binding superfamily protein | chr1:4429791-4430777 FORWARD LENGTH=32
AT1G12990	AT1G12990.1 | Symbols: | beta-1,4-N-acetylglucosaminyltransferase family AT1G12990.1 | Symbols: | beta-1,4-N-acetylglucosaminyltransferase family protein | chr1:4433973-4435552 FORWARD LENGTH=39	19	0.830857			11	0.505163	36	1.66595	6	0.262006	18	0.825441
AT1G13000	AT1G13000.2 | Symbols: | Protein of unknown function (DUF707) | AT1G13000.2 | Symbols: | Protein of unknown function (DUF707) | chr1:4436402-4438693 REVERSE LENGTH=40	15	0.65594			7	0.321468	47	2.17498	44	1.92137	30	1.37574
AT1G13020	AT1G13020.1 | Symbols: EIF4B2 | eukaryotic initiation factor 4B2 | AT1G13020.1 | Symbols: EIF4B2 | eukaryotic initiation factor 4B2 | chr1:4440927-4443520 REVERSE LENGTH=54	30	1.31188	9	0.429585	7	0.321468	13	0.601592	53	2.31438	11	0.504436
AT1G13030	AT1G13030.1 | Symbols: | sphere organelles protein-related | AT1G13030.1 | Symbols: | sphere organelles protein-related | chr1:4444284-4447278 REVERSE LENGTH=60			5	0.238658	5	0.22962	7	0.323934	4	0.17467	2	0.0917157
AT1G13040	AT1G13040.1 | Symbols: | Pentatricopeptide repeat (PPR-like) superfamily AT1G13040.1 | Symbols: | Pentatricopeptide repeat (PPR-like) superfamily protein | chr1:4447647-4449200 FORWARD LENGTH=51
AT1G13060	AT1G13060.2 | Symbols: PBE1 | 20S proteasome beta subunit E1 | AT1G13060.2 | Symbols: PBE1 | 20S proteasome beta subunit E1 | chr1:4452641-4454663 FORWARD LENGTH=29	52	2.27393	4.5	0.214792	50	2.2962	61	2.82285	65.5	2.86023	113.5	5.20487
AT1G13080	AT1G13080.1 | Symbols: CYP71B2 | cytochrome P450, family 71, subfamily B, AT1G13080.1 | Symbols: CYP71B2 | cytochrome P450, family 71, subfamily B, polypeptide 2 | chr1:4459212-4460807 FORWARD LENGTH=50	83	3.62953			111	5.09756	92	4.25742	72	3.14407	183	8.39199
AT1G13090	AT1G13090.1 | Symbols: CYP71B28 | cytochrome P450, family 71, subfamily B, AT1G13090.1 | Symbols: CYP71B28 | cytochrome P450, family 71, subfamily B, polypeptide 28 | chr1:4461846-4463400 FORWARD LENGTH=49	26	1.13696	11	0.525048	9	0.413315	85	3.93348	22	0.960687
AT1G13100	AT1G13100.1 | Symbols: CYP71B29 | cytochrome P450, family 71, subfamily B, AT1G13100.1 | Symbols: CYP71B29 | cytochrome P450, family 71, subfamily B, polypeptide 29 | chr1:4463983-4465538 FORWARD LENGTH=49					2	0.0918479
AT1G13110	AT1G13110.1 | Symbols: CYP71B7 | cytochrome P450, family 71 subfamily B, AT1G13110.1 | Symbols: CYP71B7 | cytochrome P450, family 71 subfamily B, polypeptide 7 | chr1:4467272-4468857 FORWARD LENGTH=50			3	0.143195	5	0.22962	2	0.0925525	7	0.305673	12	0.550294
AT1G13120	AT1G13120.1 | Symbols: emb1745 | embryo defective 1745 | chr1:4469334-4472775 AT1G13120.1 | Symbols: emb1745 | embryo defective 1745 | chr1:4469334-4472775 REVERSE LENGTH=61	42	1.83663			22	1.01033	58	2.68402	34	1.4847	50	2.29289
AT1G13130	AT1G13130.1 | Symbols: | Cellulase (glycosyl hydrolase family 5) protein | AT1G13130.1 | Symbols: | Cellulase (glycosyl hydrolase family 5) protein | chr1:4474726-4477820 FORWARD LENGTH=55	5	0.218647			3	0.137772			2	0.0873352
AT1G13140	AT1G13140.1 | Symbols: CYP86C3 | cytochrome P450, family 86, subfamily C, AT1G13140.1 | Symbols: CYP86C3 | cytochrome P450, family 86, subfamily C, polypeptide 3 | chr1:4478667-4480271 REVERSE LENGTH=53
AT1G13150	AT1G13150.1 | Symbols: CYP86C4 | cytochrome P450, family 86, subfamily C, AT1G13150.1 | Symbols: CYP86C4 | cytochrome P450, family 86, subfamily C, polypeptide 4 | chr1:4481995-4483584 REVERSE LENGTH=52
AT1G13160	AT1G13160.1 | Symbols: | ARM repeat superfamily protein | AT1G13160.1 | Symbols: | ARM repeat superfamily protein | chr1:4484634-4488388 FORWARD LENGTH=80											4	0.183431
AT1G13170	AT1G13170.1 | Symbols: ORP1D | OSBP(oxysterol binding protein)-related AT1G13170.1 | Symbols: ORP1D | OSBP(oxysterol binding protein)-related protein 1D | chr1:4488826-4492278 REVERSE LENGTH=81	8.5	0.371699	5	0.238658			11.5	0.532177	9	0.393009	11.5	0.527365
AT1G13180	AT1G13180.1 | Symbols: DIS1, ARP3, ATARP3 | Actin-like ATPase superfamily AT1G13180.1 | Symbols: DIS1, ARP3, ATARP3 | Actin-like ATPase superfamily protein | chr1:4495394-4498204 FORWARD LENGTH=42	11	0.481023			13	0.597011	12	0.555315	7	0.305673	18	0.825441
AT1G13190	AT1G13190.1 | Symbols: | RNA-binding (RRM/RBD/RNP motifs) family protein | AT1G13190.1 | Symbols: | RNA-binding (RRM/RBD/RNP motifs) family protein | chr1:4499633-4501354 FORWARD LENGTH=57	15	0.65594	3	0.143195	69	3.16875	28	1.29574	23	1.00436	4	0.183431
AT1G13195	AT1G13195.1 | Symbols: | RING/U-box superfamily protein | AT1G13195.1 | Symbols: | RING/U-box superfamily protein | chr1:4501778-4503347 REVERSE LENGTH=26	12	0.524752			2	0.0918479	18	0.832973	2	0.0873352	9	0.412721
AT1G13210	AT1G13210.1 | Symbols: ACA.l | autoinhibited Ca2+/ATPase II | AT1G13210.1 | Symbols: ACA.l | autoinhibited Ca2+/ATPase II | chr1:4509252-4513774 REVERSE LENGTH=120
AT1G13220	AT1G13220.2 | Symbols: LINC2 | nuclear matrix constituent protein-related | AT1G13220.2 | Symbols: LINC2 | nuclear matrix constituent protein-related | chr1:4515699-4520071 FORWARD LENGTH=112	47	2.05528			45	2.06658	27	1.24946	29	1.26636	74	3.39348
AT1G13230	AT1G13230.1 | Symbols: | Leucine-rich repeat (LRR) family protein | AT1G13230.1 | Symbols: | Leucine-rich repeat (LRR) family protein | chr1:4520679-4522439 FORWARD LENGTH=42									2	0.0873352
AT1G13245	AT1G13245.1 | Symbols: RTFL17, DVL4 | ROTUNDIFOLIA like 17 | AT1G13245.1 | Symbols: RTFL17, DVL4 | ROTUNDIFOLIA like 17 | chr1:4525852-4525977 REVERSE LENGTH=4	652	28.5115	15	0.715974	307	14.0986	558	25.8222	434	18.9517	1075	49.2972
AT1G13250	AT1G13250.1 | Symbols: GATL3 | galacturonosyltransferase-like 3 | AT1G13250.1 | Symbols: GATL3 | galacturonosyltransferase-like 3 | chr1:4528965-4530002 REVERSE LENGTH=34							2	0.0925525	2	0.0873352
AT1G13260	AT1G13260.1 | Symbols: RAV1, EDF4 | related to ABI3/VP1 1 | AT1G13260.1 | Symbols: RAV1, EDF4 | related to ABI3/VP1 1 | chr1:4542386-4543420 FORWARD LENGTH=34
AT1G13270	AT1G13270.1 | Symbols: MAP1C, MAP1B | methionine aminopeptidase 1B | AT1G13270.1 | Symbols: MAP1C, MAP1B | methionine aminopeptidase 1B | chr1:4544999-4547155 FORWARD LENGTH=36	125	5.46617	12	0.57278	141	6.47527	246	11.384	62	2.70739	180	8.25441
AT1G13280	AT1G13280.1 | Symbols: AOC4 | allene oxide cyclase 4 | chr1:4547624-4548552 AT1G13280.1 | Symbols: AOC4 | allene oxide cyclase 4 | chr1:4547624-4548552 FORWARD LENGTH=25	114	4.98514	32	1.52741	125	5.74049	137	6.33985	68	2.9694	206	9.44672
AT1G13300	AT1G13300.1 | Symbols: HRS1 | myb-like transcription factor family protein | AT1G13300.1 | Symbols: HRS1 | myb-like transcription factor family protein | chr1:4556977-4558591 FORWARD LENGTH=34
AT1G13310	AT1G13310.1 | Symbols: | Endosomal targeting BRO1-like domain-containing AT1G13310.1 | Symbols: | Endosomal targeting BRO1-like domain-containing protein | chr1:4561217-4562929 REVERSE LENGTH=37
AT1G13330	AT1G13330.1 | Symbols: AHP2 | Arabidopsis Hop2 homolog | chr1:4568008-4569410 AT1G13330.1 | Symbols: AHP2 | Arabidopsis Hop2 homolog | chr1:4568008-4569410 FORWARD LENGTH=22
AT1G13340	AT1G13340.1 | Symbols: | Regulator of Vps4 activity in the MVB pathway AT1G13340.1 | Symbols: | Regulator of Vps4 activity in the MVB pathway protein | chr1:4569622-4571043 REVERSE LENGTH=40
AT1G13360	AT1G13360.1 | Symbols: | unknown protein; BEST Arabidopsis thaliana protein AT1G13360.1 | Symbols: | unknown protein; BEST Arabidopsis thaliana protein match is: unknown protein (TAIR:AT3G25870.1); Has 69 Blast hits to 69 AT1G13360.1 | Symbols: | unknown protein; BEST Arabidopsis thaliana protein AT1G13360.1 | Symbols: | unknown protein; BEST Arabidopsis thaliana protein match is: unknown protein…	8	0.349835			18	0.826631	10	0.462763	4	0.17467	18	0.825441
AT1G13380	AT1G13380.1 | Symbols: | Protein of unknown function (DUF1218) | AT1G13380.1 | Symbols: | Protein of unknown function (DUF1218) | chr1:4589218-4590362 REVERSE LENGTH=18	2	0.0874587									2	0.0917157
AT1G13390	AT1G13390.2 | Symbols: | unknown protein; BEST Arabidopsis thaliana protein AT1G13390.2 | Symbols: | unknown protein; BEST Arabidopsis thaliana protein match is: unknown protein (TAIR:AT1G68490.1); Has 114 Blast hits to 114 AT1G13390.2 | Symbols: | unknown protein; BEST Arabidopsis thaliana protein AT1G13390.2 | Symbols: | unknown protein; BEST Arabidopsis thaliana protein match is: unknown prote…	2	0.0874587					10	0.462763	4	0.17467	6	0.275147
AT1G13410	AT1G13410.1 | Symbols: | Tetratricopeptide repeat (TPR)-like superfamily AT1G13410.1 | Symbols: | Tetratricopeptide repeat (TPR)-like superfamily protein | chr1:4601526-4603174 FORWARD LENGTH=47
AT1G13420	AT1G13420.1 | Symbols: ATST4B, ST4B | sulfotransferase 4B | AT1G13420.1 | Symbols: ATST4B, ST4B | sulfotransferase 4B | chr1:4604871-4605866 FORWARD LENGTH=33
AT1G13440	AT1G13440.1 | Symbols: GAPC-2, GAPC2 | glyceraldehyde-3-phosphate AT1G13440.1 | Symbols: GAPC-2, GAPC2 | glyceraldehyde-3-phosphate dehydrogenase C2 | chr1:4608465-4610494 REVERSE LENGTH=33	310.5	13.578	7	0.334121	47	2.15842	412.5	19.089	516	22.5325	38	1.7426
AT1G13450	AT1G13450.1 | Symbols: GT-1 | Homeodomain-like superfamily protein | AT1G13450.1 | Symbols: GT-1 | Homeodomain-like superfamily protein | chr1:4612999-4615115 REVERSE LENGTH=40	84	3.67326	4	0.190927	13	0.597011	114	5.27549	36	1.57203	205	9.40086
AT1G13460	AT1G13460.2 | Symbols: | Protein phosphatase 2A regulatory B subunit family AT1G13460.2 | Symbols: | Protein phosphatase 2A regulatory B subunit family protein | chr1:4616504-4618180 FORWARD LENGTH=49	20	0.874587	32	1.52741	16	0.734783	14	0.647868	36	1.57203	25	1.14645
AT1G13470	AT1G13470.1 | Symbols: | Protein of unknown function (DUF1262) | AT1G13470.1 | Symbols: | Protein of unknown function (DUF1262) | chr1:4620322-4621542 REVERSE LENGTH=37					24	1.10217					276	12.6568
AT1G13480	AT1G13480.1 | Symbols: | Protein of unknown function (DUF1262) | AT1G13480.1 | Symbols: | Protein of unknown function (DUF1262) | chr1:4622783-4624043 REVERSE LENGTH=38
AT1G13490	AT1G13490.1 | Symbols: | Protein of unknown function (DUF1262) | AT1G13490.1 | Symbols: | Protein of unknown function (DUF1262) | chr1:4624715-4626064 REVERSE LENGTH=36
AT1G13520	AT1G13520.1 | Symbols: | Protein of unknown function (DUF1262) | AT1G13520.1 | Symbols: | Protein of unknown function (DUF1262) | chr1:4631857-4633223 REVERSE LENGTH=38
AT1G13530	AT1G13530.1 | Symbols: | Protein of unknown function (DUF1262) | AT1G13530.1 | Symbols: | Protein of unknown function (DUF1262) | chr1:4633740-4635129 REVERSE LENGTH=38									9	0.393009
AT1G13540	AT1G13540.1 | Symbols: | Protein of unknown function (DUF1262) | AT1G13540.1 | Symbols: | Protein of unknown function (DUF1262) | chr1:4635474-4636708 REVERSE LENGTH=38
AT1G13560	AT1G13560.1 | Symbols: AAPT1, ATAAPT1 | aminoalcoholphosphotransferase 1 | AT1G13560.1 | Symbols: AAPT1, ATAAPT1 | aminoalcoholphosphotransferase 1 | chr1:4638834-4641691 REVERSE LENGTH=38	15	0.65594	44	2.10019	27	1.23995	31	1.43456	13	0.567679	6	0.275147
AT1G13570	AT1G13570.1 | Symbols: | F-box/RNI-like superfamily protein | AT1G13570.1 | Symbols: | F-box/RNI-like superfamily protein | chr1:4642528-4643930 REVERSE LENGTH=41	3	0.131188	2	0.0954633			3	0.138829
AT1G13580	AT1G13580.3 | Symbols: LAG13 | LAG1 longevity assurance homolog 3 | AT1G13580.3 | Symbols: LAG13 | LAG1 longevity assurance homolog 3 | chr1:4645006-4646765 REVERSE LENGTH=30	20	0.874587			10	0.459239	36	1.66595	31	1.3537	32	1.46745
AT1G13590	AT1G13590.1 | Symbols: ATPSK1, PSK1 | phytosulfokine 1 precursor | AT1G13590.1 | Symbols: ATPSK1, PSK1 | phytosulfokine 1 precursor | chr1:4647979-4648612 FORWARD LENGTH=8					2	0.0918479					4	0.183431
AT1G13600	AT1G13600.1 | Symbols: AtbZIP58, bZIP58 | basic leucine-zipper 58 | AT1G13600.1 | Symbols: AtbZIP58, bZIP58 | basic leucine-zipper 58 | chr1:4650787-4651377 REVERSE LENGTH=19					3	0.137772
AT1G13605	AT1G13605.1 | Symbols: | Encodes a defensin-like (DEFL) family protein. | AT1G13605.1 | Symbols: | Encodes a defensin-like (DEFL) family protein. | chr1:4658603-4659010 FORWARD LENGTH=10							2	0.0925525
AT1G13609	AT1G13609.1 | Symbols: | Defensin-like (DEFL) family protein | AT1G13609.1 | Symbols: | Defensin-like (DEFL) family protein | chr1:4662818-4663146 FORWARD LENGTH=7
AT1G13620	AT1G13620.1 | Symbols: RGF2 | Encodes a root meristem growth factor (RGF). AT1G13620.1 | Symbols: RGF2 | Encodes a root meristem growth factor (RGF). Belongs to a family of functionally redundant homologous peptides that are AT1G13620.1 | Symbols: RGF2 | Encodes a root meristem growth factor (RGF). AT1G13620.1 | Symbols: RGF2 | Encodes a root meristem growth factor (RGF). Belongs to a family of f…
AT1G13635	AT1G13635.2 | Symbols: | DNA glycosylase superfamily protein | AT1G13635.2 | Symbols: | DNA glycosylase superfamily protein | chr1:4674248-4675784 FORWARD LENGTH=31
AT1G13640	AT1G13640.1 | Symbols: | Phosphatidylinositol 3- and 4-kinase family protein AT1G13640.1 | Symbols: | Phosphatidylinositol 3- and 4-kinase family protein | chr1:4677276-4679144 REVERSE LENGTH=62	11	0.481023			6	0.275544	12	0.555315	6	0.262006
AT1G13670	AT1G13670.1 | Symbols: | unknown protein; Has 22 Blast hits to 22 proteins AT1G13670.1 | Symbols: | unknown protein; Has 22 Blast hits to 22 proteins in 7 species: Archae - 0; Bacteria - 0; Metazoa - 0; Fungi - 0; Plants - 22; AT1G13670.1 | Symbols: | unknown protein; Has 22 Blast hits to 22 proteins AT1G13670.1 | Symbols: | unknown protein; Has 22 Blast hits to 22 proteins in 7 species: Archae -…					7	0.321468	2	0.0925525			6	0.275147
AT1G13680	AT1G13680.1 | Symbols: | PLC-like phosphodiesterases superfamily protein | AT1G13680.1 | Symbols: | PLC-like phosphodiesterases superfamily protein | chr1:4690409-4692702 FORWARD LENGTH=34
AT1G13690	AT1G13690.1 | Symbols: ATE1 | ATPase E1 | chr1:4693380-4694179 FORWARD AT1G13690.1 | Symbols: ATE1 | ATPase E1 | chr1:4693380-4694179 FORWARD LENGTH=17	4	0.174917					3	0.138829	5	0.218338
AT1G13700	AT1G13700.1 | Symbols: PGL1 | 6-phosphogluconolactonase 1 | AT1G13700.1 | Symbols: PGL1 | 6-phosphogluconolactonase 1 | chr1:4694475-4695600 REVERSE LENGTH=26	29	1.26815	2	0.0954633	4	0.183696	102	4.72018	58	2.53272
AT1G13710	AT1G13710.1 | Symbols: CYP78A5, KLU | cytochrome P450, family 78, subfamily AT1G13710.1 | Symbols: CYP78A5, KLU | cytochrome P450, family 78, subfamily A, polypeptide 5 | chr1:4702932-4704592 REVERSE LENGTH=51									21	0.91702
AT1G13730	AT1G13730.1 | Symbols: | Nuclear transport factor 2 (NTF2) family protein AT1G13730.1 | Symbols: | Nuclear transport factor 2 (NTF2) family protein with RNA binding (RRM-RBD-RNP motifs) domain | chr1:4710519-4712332 FORWARD AT1G13730.1 | Symbols: | Nuclear transport factor 2 (NTF2) family protein AT1G13730.1 | Symbols: | Nuclear transport factor 2 (NTF2) family protein with RNA binding (RRM-RBD-R…	13	0.568481			13	0.597011	3	0.138829	19	0.829685	24	1.10059
AT1G13740	AT1G13740.1 | Symbols: AFP2 | ABI five binding protein 2 | AT1G13740.1 | Symbols: AFP2 | ABI five binding protein 2 | chr1:4713969-4715158 FORWARD LENGTH=34	11	0.481023			4	0.183696	6	0.277658			35	1.60503
AT1G13750	AT1G13750.1 | Symbols: | Purple acid phosphatases superfamily protein | AT1G13750.1 | Symbols: | Purple acid phosphatases superfamily protein | chr1:4715490-4718091 REVERSE LENGTH=61
AT1G13770	AT1G13770.1 | Symbols: RUS3 | Protein of unknown function, DUF647 | AT1G13770.1 | Symbols: RUS3 | Protein of unknown function, DUF647 | chr1:4721717-4724345 FORWARD LENGTH=44	29	1.26815	2	0.0954633			16	0.74042	17	0.742349
AT1G13780	AT1G13780.1 | Symbols: | F-box/RNI-like/FBD-like domains-containing protein AT1G13780.1 | Symbols: | F-box/RNI-like/FBD-like domains-containing protein | chr1:4724681-4726314 FORWARD LENGTH=45	5	0.218647					7	0.323934	6	0.262006	8	0.366863
AT1G13790	AT1G13790.1 | Symbols: | XH/XS domain-containing protein | AT1G13790.1 | Symbols: | XH/XS domain-containing protein | chr1:4727438-4730229 FORWARD LENGTH=73	3	0.131188					17	0.786697			2	0.0917157
AT1G13800	AT1G13800.1 | Symbols: | Tetratricopeptide repeat (TPR)-like superfamily AT1G13800.1 | Symbols: | Tetratricopeptide repeat (TPR)-like superfamily protein | chr1:4731056-4733707 REVERSE LENGTH=88
AT1G13810	AT1G13810.1 | Symbols: | Restriction endonuclease, type II-like superfamily AT1G13810.1 | Symbols: | Restriction endonuclease, type II-like superfamily protein | chr1:4734088-4735164 FORWARD LENGTH=30
AT1G13820	AT1G13820.1 | Symbols: | alpha/beta-Hydrolases superfamily protein | AT1G13820.1 | Symbols: | alpha/beta-Hydrolases superfamily protein | chr1:4735622-4737617 FORWARD LENGTH=33	202	8.83332			161	7.39375	376	17.3999	60	2.62006	203	9.30915
AT1G13830	AT1G13830.1 | Symbols: | Carbohydrate-binding X8 domain superfamily protein AT1G13830.1 | Symbols: | Carbohydrate-binding X8 domain superfamily protein | chr1:4739999-4740926 REVERSE LENGTH=19	5	0.218647	5	0.238658	27	1.23995	7	0.323934	7	0.305673	15	0.687868
AT1G13860	AT1G13860.3 | Symbols: QUL1 | QUASIMODO2 LIKE 1 | chr1:4743754-4746256 AT1G13860.3 | Symbols: QUL1 | QUASIMODO2 LIKE 1 | chr1:4743754-4746256 REVERSE LENGTH=60
AT1G13870	AT1G13870.1 | Symbols: DRL1, AtKTI12 | calmodulin binding;purine nucleotide AT1G13870.1 | Symbols: DRL1, AtKTI12 | calmodulin binding;purine nucleotide binding | chr1:4747437-4748345 REVERSE LENGTH=30			3	0.143195	32	1.46957	14	0.647868	8	0.349341	2	0.0917157
AT1G13880	AT1G13880.1 | Symbols: | ELM2 domain-containing protein | AT1G13880.1 | Symbols: | ELM2 domain-containing protein | chr1:4749603-4750967 FORWARD LENGTH=42	16	0.699669					16	0.74042
AT1G13890	AT1G13890.1 | Symbols: SNAP30, ATSNAP30 | soluble N-ethylmaleimide-sensitive AT1G13890.1 | Symbols: SNAP30, ATSNAP30 | soluble N-ethylmaleimide-sensitive factor adaptor protein 30 | chr1:4751581-4752844 FORWARD LENGTH=26
AT1G13900	AT1G13900.1 | Symbols: | Purple acid phosphatases superfamily protein | AT1G13900.1 | Symbols: | Purple acid phosphatases superfamily protein | chr1:4753494-4755554 REVERSE LENGTH=65	37	1.61799	3	0.143195	67	3.0769	108	4.99784	11	0.480344	262	12.0148
AT1G13920	AT1G13920.1 | Symbols: | Remorin family protein | chr1:4758188-4759754 AT1G13920.1 | Symbols: | Remorin family protein | chr1:4758188-4759754 FORWARD LENGTH=34
AT1G13930	AT1G13930.2 | Symbols: | Involved in response to salt stress. Knockout AT1G13930.2 | Symbols: | Involved in response to salt stress. Knockout mutants are hypersensitive to salt stress. | chr1:4761091-4761558 FORWARD AT1G13930.2 | Symbols: | Involved in response to salt stress. Knockout AT1G13930.2 | Symbols: | Involved in response to salt stress. Knockout mutants are hypersensitive to salt stress…	814	35.5957			15	0.688859	351	16.243	133	5.80779	11	0.504436
AT1G13940	AT1G13940.1 | Symbols: | Plant protein of unknown function (DUF863) | AT1G13940.1 | Symbols: | Plant protein of unknown function (DUF863) | chr1:4762703-4765923 REVERSE LENGTH=100	7	0.306105			5	0.22962	7	0.323934			14	0.64201
AT1G13960	AT1G13960.1 | Symbols: WRKY4 | WRKY DNA-binding protein 4 | AT1G13960.1 | Symbols: WRKY4 | WRKY DNA-binding protein 4 | chr1:4776622-4779043 FORWARD LENGTH=51									2	0.0873352
AT1G13970	AT1G13970.1 | Symbols: | Protein of unknown function (DUF1336) | AT1G13970.1 | Symbols: | Protein of unknown function (DUF1336) | chr1:4779742-4781882 REVERSE LENGTH=50					2	0.0918479
AT1G13980	AT1G13980.2 | Symbols: GN | sec7 domain-containing protein | AT1G13980.2 | Symbols: GN | sec7 domain-containing protein | chr1:4789587-4794397 FORWARD LENGTH=145	21	0.918316			15	0.688859	26	1.20318	13	0.567679	19	0.871299
AT1G13990	AT1G13990.1 | Symbols: | unknown protein; FUNCTIONS IN: molecular_function AT1G13990.1 | Symbols: | unknown protein; FUNCTIONS IN: molecular_function unknown; INVOLVED IN: biological_process unknown; LOCATED IN: chloroplast; AT1G13990.1 | Symbols: | unknown protein; FUNCTIONS IN: molecular_function AT1G13990.1 | Symbols: | unknown protein; FUNCTIONS IN: molecular_function unknown; INVOLVED IN: bi…	26	1.13696	126	6.01419	93	4.27093	163	7.54303	35	1.52837	47	2.15532
AT1G14000	AT1G14000.1 | Symbols: VIK | VH1-interacting kinase | chr1:4797606-4800043 AT1G14000.1 | Symbols: VIK | VH1-interacting kinase | chr1:4797606-4800043 FORWARD LENGTH=43	5	0.218647			3	0.137772			6	0.262006	2	0.0917157
AT1G14010	AT1G14010.1 | Symbols: | emp24/gp25L/p24 family/GOLD family protein | AT1G14010.1 | Symbols: | emp24/gp25L/p24 family/GOLD family protein | chr1:4800385-4801790 REVERSE LENGTH=21	7	0.306105	14.5	0.692109	10	0.459239	6	0.277658	8	0.349341	15	0.687868
AT1G14020	AT1G14020.1 | Symbols: | O-fucosyltransferase family protein | AT1G14020.1 | Symbols: | O-fucosyltransferase family protein | chr1:4802930-4805111 FORWARD LENGTH=49	16	0.699669	3	0.143195	6	0.275544	12	0.555315	16	0.698682	8	0.366863
AT1G14030	AT1G14030.1 | Symbols: | Rubisco methyltransferase family protein | AT1G14030.1 | Symbols: | Rubisco methyltransferase family protein | chr1:4805493-4807440 REVERSE LENGTH=48					19	0.872555	21	0.971802
AT1G14040	AT1G14040.1 | Symbols: | EXS (ERD1/XPR1/SYG1) family protein | AT1G14040.1 | Symbols: | EXS (ERD1/XPR1/SYG1) family protein | chr1:4810488-4814543 FORWARD LENGTH=81	407	17.7978	28	1.33649	138	6.3375	277	12.8185	364	15.895	41	1.88017
AT1G14060	AT1G14060.1 | Symbols: | GCK domain-containing protein | AT1G14060.1 | Symbols: | GCK domain-containing protein | chr1:4817354-4817893 REVERSE LENGTH=17	5	0.218647	7	0.334121	23	1.05625	7	0.323934	16	0.698682	13	0.596152
AT1G14070	AT1G14070.1 | Symbols: FUT7 | fucosyltransferase 7 | chr1:4818548-4820150 AT1G14070.1 | Symbols: FUT7 | fucosyltransferase 7 | chr1:4818548-4820150 FORWARD LENGTH=50
AT1G14080	AT1G14080.1 | Symbols: FUT6, ATFUT6 | fucosyltransferase 6 | AT1G14080.1 | Symbols: FUT6, ATFUT6 | fucosyltransferase 6 | chr1:4822580-4824218 FORWARD LENGTH=51	7	0.306105	2	0.0954633	13	0.597011	34.5	1.59653	46.5	2.03054	24.5	1.12352
AT1G14100	AT1G14100.1 | Symbols: FUT8 | fucosyltransferase 8 | chr1:4827961-4829587 AT1G14100.1 | Symbols: FUT8 | fucosyltransferase 8 | chr1:4827961-4829587 FORWARD LENGTH=51
AT1G14120	AT1G14120.1 | Symbols: | 2-oxoglutarate (2OG) and Fe(II)-dependent oxygenase AT1G14120.1 | Symbols: | 2-oxoglutarate (2OG) and Fe(II)-dependent oxygenase superfamily protein | chr1:4833648-4834833 REVERSE LENGTH=31	193	8.43976	138	6.58697	141	6.47527	68	3.14679	283	12.3579	53	2.43047
AT1G14130	AT1G14130.1 | Symbols: | 2-oxoglutarate (2OG) and Fe(II)-dependent oxygenase AT1G14130.1 | Symbols: | 2-oxoglutarate (2OG) and Fe(II)-dependent oxygenase superfamily protein | chr1:4836041-4837040 REVERSE LENGTH=30	12	0.524752			8	0.367391	14	0.647868			51	2.33875
AT1G14140	AT1G14140.1 | Symbols: | Mitochondrial substrate carrier family protein | AT1G14140.1 | Symbols: | Mitochondrial substrate carrier family protein | chr1:4838131-4839602 REVERSE LENGTH=30					18	0.826631	8	0.37021			6	0.275147
AT1G14150	AT1G14150.1 | Symbols: PQL1, PQL2 | PsbQ-like 2 | chr1:4839885-4840632 AT1G14150.1 | Symbols: PQL1, PQL2 | PsbQ-like 2 | chr1:4839885-4840632 FORWARD LENGTH=19	321	14.0371	3	0.143195	3	0.137772	196	9.07015	240	10.4802
AT1G14160	AT1G14160.1 | Symbols: | Uncharacterised protein family (UPF0497) | AT1G14160.1 | Symbols: | Uncharacterised protein family (UPF0497) | chr1:4840798-4841660 REVERSE LENGTH=20	2	0.0874587
AT1G14170	AT1G14170.1 | Symbols: | RNA-binding KH domain-containing protein | AT1G14170.1 | Symbols: | RNA-binding KH domain-containing protein | chr1:4843463-4845253 REVERSE LENGTH=45	11	0.481023			15	0.688859	13	0.601592	4	0.17467	31.5	1.44452
AT1G14180	AT1G14180.1 | Symbols: | RING/U-box superfamily protein | AT1G14180.1 | Symbols: | RING/U-box superfamily protein | chr1:4847828-4848970 FORWARD LENGTH=34	39	1.70544			5	0.22962	28	1.29574	25	1.09169	10	0.458579
AT1G14190	AT1G14190.1 | Symbols: | Glucose-methanol-choline (GMC) oxidoreductase AT1G14190.1 | Symbols: | Glucose-methanol-choline (GMC) oxidoreductase family protein | chr1:4852802-4854307 FORWARD LENGTH=50			12	0.57278	24	1.10217	6	0.277658	2	0.0873352	15	0.687868
AT1G14200	AT1G14200.1 | Symbols: | RING/U-box superfamily protein | AT1G14200.1 | Symbols: | RING/U-box superfamily protein | chr1:4854532-4855071 REVERSE LENGTH=17	49	2.14274							22	0.960687
AT1G14205	AT1G14205.1 | Symbols: | Ribosomal L18p/L5e family protein | AT1G14205.1 | Symbols: | Ribosomal L18p/L5e family protein | chr1:4855582-4856762 FORWARD LENGTH=16							2	0.0925525
AT1G14210	AT1G14210.1 | Symbols: | Ribonuclease T2 family protein | AT1G14210.1 | Symbols: | Ribonuclease T2 family protein | chr1:4856902-4857941 REVERSE LENGTH=24
AT1G14220	AT1G14220.1 | Symbols: | Ribonuclease T2 family protein | AT1G14220.1 | Symbols: | Ribonuclease T2 family protein | chr1:4858642-4859601 REVERSE LENGTH=22
AT1G14230	AT1G14230.1 | Symbols: | GDA1/CD39 nucleoside phosphatase family protein | AT1G14230.1 | Symbols: | GDA1/CD39 nucleoside phosphatase family protein | chr1:4861497-4863991 FORWARD LENGTH=50							3	0.138829
AT1G14240	AT1G14240.4 | Symbols: | GDA1/CD39 nucleoside phosphatase family protein | AT1G14240.4 | Symbols: | GDA1/CD39 nucleoside phosphatase family protein | chr1:4865159-4867777 FORWARD LENGTH=48					7	0.321468
AT1G14250	AT1G14250.1 | Symbols: | GDA1/CD39 nucleoside phosphatase family protein | AT1G14250.1 | Symbols: | GDA1/CD39 nucleoside phosphatase family protein | chr1:4868675-4871203 FORWARD LENGTH=48	18	0.787128			40	1.83696	94	4.34997	4	0.17467	182	8.34613
AT1G14260	AT1G14260.2 | Symbols: | RING/FYVE/PHD zinc finger superfamily protein | AT1G14260.2 | Symbols: | RING/FYVE/PHD zinc finger superfamily protein | chr1:4873200-4874430 FORWARD LENGTH=26
AT1G14270	AT1G14270.1 | Symbols: | CAAX amino terminal protease family protein | AT1G14270.1 | Symbols: | CAAX amino terminal protease family protein | chr1:4875099-4877195 REVERSE LENGTH=35	79	3.45462	12	0.57278	7	0.321468	93	4.30369	65	2.83839	153	7.01625
AT1G14280	AT1G14280.1 | Symbols: PKS2 | phytochrome kinase substrate 2 | AT1G14280.1 | Symbols: PKS2 | phytochrome kinase substrate 2 | chr1:4877657-4878985 FORWARD LENGTH=44	5	0.218647			2	0.0918479			5	0.218338	3	0.137574
AT1G14290	AT1G14290.1 | Symbols: SBH2 | sphingoid base hydroxylase 2 | AT1G14290.1 | Symbols: SBH2 | sphingoid base hydroxylase 2 | chr1:4880307-4881784 REVERSE LENGTH=25	69	3.01732			59	2.70951	85	3.93348	39	1.70304	150	6.87868
AT1G14300	AT1G14300.1 | Symbols: | ARM repeat superfamily protein | AT1G14300.1 | Symbols: | ARM repeat superfamily protein | chr1:4882654-4884686 REVERSE LENGTH=33									12	0.524011	9	0.412721
AT1G14310	AT1G14310.1 | Symbols: | Haloacid dehalogenase-like hydrolase (HAD) AT1G14310.1 | Symbols: | Haloacid dehalogenase-like hydrolase (HAD) superfamily protein | chr1:4885049-4886672 FORWARD LENGTH=25											2	0.0917157
AT1G14320	AT1G14320.1 | Symbols: SAC52, RPL10, RPL10A | Ribosomal protein L16p/L10e AT1G14320.1 | Symbols: SAC52, RPL10, RPL10A | Ribosomal protein L16p/L10e family protein | chr1:4888270-4889408 FORWARD LENGTH=22	85	3.71699	9	0.429585	33	1.51549	60	2.77658	92	4.01742	27	1.23816
AT1G14330	AT1G14330.1 | Symbols: | Galactose oxidase/kelch repeat superfamily protein AT1G14330.1 | Symbols: | Galactose oxidase/kelch repeat superfamily protein | chr1:4890375-4891700 REVERSE LENGTH=44	6	0.262376	85	4.05719	15	0.688859	14	0.647868	20	0.873352	5	0.229289
AT1G14340	AT1G14340.1 | Symbols: | RNA-binding (RRM/RBD/RNP motifs) family protein | AT1G14340.1 | Symbols: | RNA-binding (RRM/RBD/RNP motifs) family protein | chr1:4897709-4898776 FORWARD LENGTH=24	12	0.524752			61	2.80136	27	1.24946	7	0.305673
AT1G14345	AT1G14345.1 | Symbols: | NAD(P)-linked oxidoreductase superfamily protein | AT1G14345.1 | Symbols: | NAD(P)-linked oxidoreductase superfamily protein | chr1:4899176-4899766 FORWARD LENGTH=19	226	9.88283	15	0.715974	30	1.37772	305	14.1143	70	3.05673	137	6.28253
AT1G14350	AT1G14350.2 | Symbols: FLP, MYB124 | Duplicated homeodomain-like superfamily AT1G14350.2 | Symbols: FLP, MYB124 | Duplicated homeodomain-like superfamily protein | chr1:4908427-4910647 FORWARD LENGTH=43	4	0.174917	2	0.0954633	9	0.413315			8	0.349341
AT1G14360	AT1G14360.1 | Symbols: ATUTR3, UTR3 | UDP-galactose transporter 3 | AT1G14360.1 | Symbols: ATUTR3, UTR3 | UDP-galactose transporter 3 | chr1:4911362-4913029 REVERSE LENGTH=33	13	0.568481	31	1.47968	47	2.15842	23	1.06435	31	1.3537	21	0.963015
AT1G14370	AT1G14370.1 | Symbols: APK2A, PBL2 | protein kinase 2A | chr1:4915859-4917959 AT1G14370.1 | Symbols: APK2A, PBL2 | protein kinase 2A | chr1:4915859-4917959 FORWARD LENGTH=42	3	0.131188					8	0.37021	2	0.0873352
AT1G14380	AT1G14380.3 | Symbols: IQD28 | IQ-domain 28 | chr1:4918279-4920761 REVERSE AT1G14380.3 | Symbols: IQD28 | IQ-domain 28 | chr1:4918279-4920761 REVERSE LENGTH=66					4	0.183696
AT1G14390	AT1G14390.1 | Symbols: | Leucine-rich repeat protein kinase family protein | AT1G14390.1 | Symbols: | Leucine-rich repeat protein kinase family protein | chr1:4924277-4926794 FORWARD LENGTH=74
AT1G14400	AT1G14400.2 | Symbols: UBC1, ATUBC1 | ubiquitin carrier protein 1 | AT1G14400.2 | Symbols: UBC1, ATUBC1 | ubiquitin carrier protein 1 | chr1:4927294-4928136 REVERSE LENGTH=15	115	5.02887	505.5	24.1283	251	11.5269	139	6.4324	446	19.4758	86	3.94378
AT1G14410	AT1G14410.1 | Symbols: ATWHY1, PTAC1, WHY1 | ssDNA-binding transcriptional AT1G14410.1 | Symbols: ATWHY1, PTAC1, WHY1 | ssDNA-binding transcriptional regulator | chr1:4929352-4930810 REVERSE LENGTH=26	77	3.36716			158	7.25598	213	9.85685	128	5.58945	138	6.32838
AT1G14420	AT1G14420.1 | Symbols: AT59 | Pectate lyase family protein | AT1G14420.1 | Symbols: AT59 | Pectate lyase family protein | chr1:4931844-4933405 REVERSE LENGTH=45	19	0.830857	30	1.43195	10	0.459239	7	0.323934	22	0.960687	7	0.321005
AT1G14430	AT1G14430.1 | Symbols: | glyoxal oxidase-related protein | AT1G14430.1 | Symbols: | glyoxal oxidase-related protein | chr1:4934359-4936053 FORWARD LENGTH=56	24	1.0495	2	0.0954633	23	1.05625	28	1.29574	13	0.567679	6	0.275147
AT1G14440	AT1G14440.2 | Symbols: AtHB31, HB31, ZHD4 | homeobox protein 31 | AT1G14440.2 | Symbols: AtHB31, HB31, ZHD4 | homeobox protein 31 | chr1:4939076-4940014 REVERSE LENGTH=31											3	0.137574
AT1G14450	AT1G14450.1 | Symbols: | NADH dehydrogenase (ubiquinone)s | AT1G14450.1 | Symbols: | NADH dehydrogenase (ubiquinone)s | chr1:4947337-4947558 REVERSE LENGTH=7	12	0.524752					9	0.416486	6	0.262006
AT1G14460	AT1G14460.1 | Symbols: | AAA-type ATPase family protein | AT1G14460.1 | Symbols: | AAA-type ATPase family protein | chr1:4948962-4952750 REVERSE LENGTH=111	16	0.699669	11	0.525048	18	0.826631	2	0.0925525			13	0.596152
AT1G14480	AT1G14480.1 | Symbols: | Ankyrin repeat family protein | AT1G14480.1 | Symbols: | Ankyrin repeat family protein | chr1:4956404-4957888 FORWARD LENGTH=44	2	0.0874587					2	0.0925525
AT1G14500	AT1G14500.1 | Symbols: | Ankyrin repeat family protein | AT1G14500.1 | Symbols: | Ankyrin repeat family protein | chr1:4960375-4961780 FORWARD LENGTH=43
AT1G14510	AT1G14510.1 | Symbols: AL7 | alfin-like 7 | chr1:4962171-4964154 REVERSE AT1G14510.1 | Symbols: AL7 | alfin-like 7 | chr1:4962171-4964154 REVERSE LENGTH=25	34	1.4868	105	5.01182	104.5	4.79905	70.5	3.26248	85.5	3.73358	38	1.7426
AT1G14520	AT1G14520.2 | Symbols: MIOX1 | myo-inositol oxygenase 1 | AT1G14520.2 | Symbols: MIOX1 | myo-inositol oxygenase 1 | chr1:4968376-4969954 REVERSE LENGTH=30
AT1G14530	AT1G14530.2 | Symbols: THH1 | Protein of unknown function (DUF1084) | AT1G14530.2 | Symbols: THH1 | Protein of unknown function (DUF1084) | chr1:4971420-4973597 REVERSE LENGTH=29	9	0.393564			5	0.22962			7	0.305673	15	0.687868
AT1G14540	AT1G14540.1 | Symbols: | Peroxidase superfamily protein | AT1G14540.1 | Symbols: | Peroxidase superfamily protein | chr1:4974233-4975600 REVERSE LENGTH=31
AT1G14560	AT1G14560.1 | Symbols: | Mitochondrial substrate carrier family protein | AT1G14560.1 | Symbols: | Mitochondrial substrate carrier family protein | chr1:4981300-4983082 FORWARD LENGTH=33	14	0.612211			7	0.321468	19	0.879249	20	0.873352	36	1.65088
AT1G14570	AT1G14570.1 | Symbols: | UBX domain-containing protein | AT1G14570.1 | Symbols: | UBX domain-containing protein | chr1:4983770-4987192 FORWARD LENGTH=46	26	1.13696			52	2.38804	74	3.42444	16	0.698682	92	4.21892
AT1G14580	AT1G14580.2 | Symbols: | C2H2-like zinc finger protein | AT1G14580.2 | Symbols: | C2H2-like zinc finger protein | chr1:4990070-4992442 FORWARD LENGTH=46	173	7.56517	321.5	15.3457	133	6.10788	109.5	5.06725	176.5	7.70733	99	4.53993
AT1G14590	AT1G14590.1 | Symbols: | Nucleotide-diphospho-sugar transferase family AT1G14590.1 | Symbols: | Nucleotide-diphospho-sugar transferase family protein | chr1:4998957-5000617 REVERSE LENGTH=38
AT1G14600	AT1G14600.1 | Symbols: | Homeodomain-like superfamily protein | AT1G14600.1 | Symbols: | Homeodomain-like superfamily protein | chr1:5001185-5003370 REVERSE LENGTH=25
AT1G14610	AT1G14610.1 | Symbols: TWN2, VALRS | valyl-tRNA synthetase / valine--tRNA AT1G14610.1 | Symbols: TWN2, VALRS | valyl-tRNA synthetase / valine--tRNA ligase (VALRS) | chr1:5008502-5014486 REVERSE LENGTH=110	41	1.7929			107	4.91386	99	4.58135	39	1.70304	129	5.91566
AT1G14620	AT1G14620.1 | Symbols: DECOY | decoy | chr1:5014948-5016501 REVERSE AT1G14620.1 | Symbols: DECOY | decoy | chr1:5014948-5016501 REVERSE LENGTH=23	10	0.437293			4	0.183696	13	0.601592	37	1.6157	15	0.687868
AT1G14630	AT1G14630.1 | Symbols: | unknown protein; BEST Arabidopsis thaliana protein AT1G14630.1 | Symbols: | unknown protein; BEST Arabidopsis thaliana protein match is: unknown protein (TAIR:AT2G01990.1); Has 125 Blast hits to 123 AT1G14630.1 | Symbols: | unknown protein; BEST Arabidopsis thaliana protein AT1G14630.1 | Symbols: | unknown protein; BEST Arabidopsis thaliana protein match is: unknown prote…	10	0.437293			3	0.137772	2	0.0925525	6	0.262006
AT1G14650	AT1G14650.2 | Symbols: | SWAP (Suppressor-of-White-APricot)/surp AT1G14650.2 | Symbols: | SWAP (Suppressor-of-White-APricot)/surp domain-containing protein / ubiquitin family protein | chr1:5028077-5030520 AT1G14650.2 | Symbols: | SWAP (Suppressor-of-White-APricot)/surp AT1G14650.2 | Symbols: | SWAP (Suppressor-of-White-APricot)/surp domain-containing protein / ubiquitin family protein | chr1:502…	11	0.481023			14	0.642935	17	0.786697	10	0.436676	12	0.550294
AT1G14660	AT1G14660.2 | Symbols: NHX8 | Na+/H+ exchanger 8 | chr1:5032163-5036439 AT1G14660.2 | Symbols: NHX8 | Na+/H+ exchanger 8 | chr1:5032163-5036439 REVERSE LENGTH=73
AT1G14670	AT1G14670.1 | Symbols: | Endomembrane protein 70 protein family | AT1G14670.1 | Symbols: | Endomembrane protein 70 protein family | chr1:5037669-5040199 FORWARD LENGTH=59	31	1.35561	78	3.72307	6.5	0.298506	44.5	2.05929	45.5	1.98688	32.5	1.49038
AT1G14680	AT1G14680.1 | Symbols: | unknown protein; BEST Arabidopsis thaliana protein AT1G14680.1 | Symbols: | unknown protein; BEST Arabidopsis thaliana protein match is: unknown protein (TAIR:AT4G09060.1); Has 8132 Blast hits to 6366 AT1G14680.1 | Symbols: | unknown protein; BEST Arabidopsis thaliana protein AT1G14680.1 | Symbols: | unknown protein; BEST Arabidopsis thaliana protein match is: unknown pro…
AT1G14685	AT1G14685.1 | Symbols: BPC2, BBR/BPC2, ATBPC2 | basic pentacysteine 2 | AT1G14685.1 | Symbols: BPC2, BBR/BPC2, ATBPC2 | basic pentacysteine 2 | chr1:5043086-5043925 FORWARD LENGTH=27	119	5.20379	295	14.0808	169	7.76114	446	20.6392	168	7.33616	298	13.6656
AT1G14687	AT1G14687.1 | Symbols: AtHB32, HB32, ZHD14 | homeobox protein 32 | AT1G14687.1 | Symbols: AtHB32, HB32, ZHD14 | homeobox protein 32 | chr1:5048046-5048552 FORWARD LENGTH=16	5	0.218647	5	0.238658	20	0.918479	13	0.601592	6	0.262006	2	0.0917157
AT1G14688	AT1G14688.1 | Symbols: | FUNCTIONS IN: molecular_function unknown; INVOLVED AT1G14688.1 | Symbols: | FUNCTIONS IN: molecular_function unknown; INVOLVED IN: biological_process unknown; LOCATED IN: cellular_component unknown; AT1G14688.1 | Symbols: | FUNCTIONS IN: molecular_function unknown; INVOLVED AT1G14688.1 | Symbols: | FUNCTIONS IN: molecular_function unknown; INVOLVED IN: biological_process …	2	0.0874587	7	0.334121	44	2.02065			51	2.22705
AT1G14690	AT1G14690.2 | Symbols: MAP65-7 | microtubule-associated protein 65-7 | AT1G14690.2 | Symbols: MAP65-7 | microtubule-associated protein 65-7 | chr1:5052090-5054936 REVERSE LENGTH=60	16	0.699669			2	0.0918479	44	2.03616	66	2.88206
AT1G14700	AT1G14700.1 | Symbols: PAP3, ATPAP3 | purple acid phosphatase 3 | AT1G14700.1 | Symbols: PAP3, ATPAP3 | purple acid phosphatase 3 | chr1:5058680-5060988 FORWARD LENGTH=36	32	1.39934	306	14.6059	21	0.964403	23	1.06435	309	13.4933	23	1.05473
AT1G14710	AT1G14710.2 | Symbols: | hydroxyproline-rich glycoprotein family protein | AT1G14710.2 | Symbols: | hydroxyproline-rich glycoprotein family protein | chr1:5062168-5064697 REVERSE LENGTH=60	25	1.09323	76	3.6276	32	1.46957	30	1.38829	21	0.91702	50	2.29289
AT1G14720	AT1G14720.1 | Symbols: XTR2, EXGT-A2, ATXTH28, XTH28 | xyloglucan AT1G14720.1 | Symbols: XTR2, EXGT-A2, ATXTH28, XTH28 | xyloglucan endotransglucosylase/hydrolase 28 | chr1:5066806-5068466 REVERSE LENGTH=33	15	0.65594			8	0.367391	14	0.647868	15	0.655014	5	0.229289
AT1G14730	AT1G14730.1 | Symbols: | Cytochrome b561/ferric reductase transmembrane AT1G14730.1 | Symbols: | Cytochrome b561/ferric reductase transmembrane protein family | chr1:5073244-5074568 FORWARD LENGTH=22					6	0.275544	3	0.138829	2	0.0873352	3	0.137574
AT1G14740	AT1G14740.1 | Symbols: | Protein of unknown function (DUF1423) | AT1G14740.1 | Symbols: | Protein of unknown function (DUF1423) | chr1:5075450-5077732 REVERSE LENGTH=73	45	1.96782	8	0.381853	42	1.92881	104	4.81273	40	1.7467	192	8.80471
AT1G14750	AT1G14750.2 | Symbols: SDS | Cyclin family protein | chr1:5079674-5082423 AT1G14750.2 | Symbols: SDS | Cyclin family protein | chr1:5079674-5082423 REVERSE LENGTH=41	3	0.131188					3	0.138829
AT1G14755	AT1G14755.1 | Symbols: | S locus-related glycoprotein 1 (SLR1) binding AT1G14755.1 | Symbols: | S locus-related glycoprotein 1 (SLR1) binding pollen coat protein family | chr1:5083765-5084098 FORWARD LENGTH=7
AT1G14760	AT1G14760.2 | Symbols: KNATM | KNOX Arabidopsis thaliana meinox | AT1G14760.2 | Symbols: KNATM | KNOX Arabidopsis thaliana meinox | chr1:5084530-5085213 REVERSE LENGTH=13									2	0.0873352
AT1G14770	AT1G14770.2 | Symbols: | RING/FYVE/PHD zinc finger superfamily protein | AT1G14770.2 | Symbols: | RING/FYVE/PHD zinc finger superfamily protein | chr1:5086867-5088437 REVERSE LENGTH=42	18	0.787128			19	0.872555	35	1.61967	19	0.829685	25	1.14645
AT1G14780	AT1G14780.1 | Symbols: | MAC/Perforin domain-containing protein | AT1G14780.1 | Symbols: | MAC/Perforin domain-containing protein | chr1:5091020-5093873 FORWARD LENGTH=62	17	0.743399					12	0.555315	7	0.305673	18	0.825441
AT1G14790	AT1G14790.1 | Symbols: RDR1, ATRDRP1 | RNA-dependent RNA polymerase 1 | AT1G14790.1 | Symbols: RDR1, ATRDRP1 | RNA-dependent RNA polymerase 1 | chr1:5094317-5097817 REVERSE LENGTH=110	10	0.437293			5	0.22962	12	0.555315	4	0.17467	69	3.16419
AT1G14800	AT1G14800.1 | Symbols: | Nucleic acid-binding, OB-fold-like protein | AT1G14800.1 | Symbols: | Nucleic acid-binding, OB-fold-like protein | chr1:5099572-5102558 FORWARD LENGTH=38	137.5	6.01278	76	3.6276	77	3.53614	197	9.11643	111.5	4.86894	253	11.602
AT1G14810	AT1G14810.1 | Symbols: | semialdehyde dehydrogenase family protein | AT1G14810.1 | Symbols: | semialdehyde dehydrogenase family protein | chr1:5102684-5104633 REVERSE LENGTH=37	81	3.54208			10	0.459239	98	4.53507	74	3.2314	29	1.32988
AT1G14820	AT1G14820.1 | Symbols: | Sec14p-like phosphatidylinositol transfer family AT1G14820.1 | Symbols: | Sec14p-like phosphatidylinositol transfer family protein | chr1:5105237-5106454 REVERSE LENGTH=23	26	1.13696	28	1.33649	63	2.89321	29	1.34201	70	3.05673	30	1.37574
AT1G14830	AT1G14830.1 | Symbols: ADL1C, ADL5, DRP1C, DL1C | DYNAMIN-like 1C | AT1G14830.1 | Symbols: ADL1C, ADL5, DRP1C, DL1C | DYNAMIN-like 1C | chr1:5107699-5111470 REVERSE LENGTH=61					22	1.01033	6	0.277658	10	0.436676	5	0.229289
AT1G14840	AT1G14840.1 | Symbols: ATMAP70-4, MAP70-4 | microtubule-associated proteins AT1G14840.1 | Symbols: ATMAP70-4, MAP70-4 | microtubule-associated proteins 70-4 | chr1:5112415-5115299 REVERSE LENGTH=60	47	2.05528	4	0.190927	42	1.92881	46	2.12871	7	0.305673	54	2.47632
AT1G14850	AT1G14850.1 | Symbols: NUP155 | nucleoporin 155 | chr1:5116921-5123259 AT1G14850.1 | Symbols: NUP155 | nucleoporin 155 | chr1:5116921-5123259 REVERSE LENGTH=146	4	0.174917			8	0.367391	10	0.462763	15	0.655014	10	0.458579
AT1G14860	AT1G14860.1 | Symbols: atnudt18, NUDT18 | nudix hydrolase homolog 18 | AT1G14860.1 | Symbols: atnudt18, NUDT18 | nudix hydrolase homolog 18 | chr1:5124993-5125805 FORWARD LENGTH=17	15	0.65594	3	0.143195			73	3.37817	36	1.57203	14	0.64201
AT1G14870	AT1G14870.1 | Symbols: PCR2 | PLANT CADMIUM RESISTANCE 2 | AT1G14870.1 | Symbols: PCR2 | PLANT CADMIUM RESISTANCE 2 | chr1:5128591-5129458 REVERSE LENGTH=15	181	7.91501	8	0.381853	76	3.49022	49	2.26754	141	6.15713	110	5.04436
AT1G14890	AT1G14890.1 | Symbols: | Plant invertase/pectin methylesterase inhibitor AT1G14890.1 | Symbols: | Plant invertase/pectin methylesterase inhibitor superfamily protein | chr1:5137045-5137704 FORWARD LENGTH=21	131	5.72854			167	7.6693	36	1.66595	18	0.786017	52	2.38461
AT1G14900	AT1G14900.1 | Symbols: HMGA | high mobility group A | chr1:5138665-5139353 AT1G14900.1 | Symbols: HMGA | high mobility group A | chr1:5138665-5139353 REVERSE LENGTH=20	8	0.349835			10	0.459239	12	0.555315	2	0.0873352	10	0.458579
AT1G14910	AT1G14910.1 | Symbols: | ENTH/ANTH/VHS superfamily protein | AT1G14910.1 | Symbols: | ENTH/ANTH/VHS superfamily protein | chr1:5139928-5143571 REVERSE LENGTH=69	51	2.2302	2	0.0954633			121	5.59943	54	2.35805
AT1G14920	AT1G14920.1 | Symbols: GAI, RGA2 | GRAS family transcription factor family AT1G14920.1 | Symbols: GAI, RGA2 | GRAS family transcription factor family protein | chr1:5149414-5151015 FORWARD LENGTH=53
AT1G14950	AT1G14950.1 | Symbols: | Polyketide cyclase/dehydrase and lipid transport AT1G14950.1 | Symbols: | Polyketide cyclase/dehydrase and lipid transport superfamily protein | chr1:5157588-5158144 REVERSE LENGTH=15
AT1G14960	AT1G14960.1 | Symbols: | Polyketide cyclase/dehydrase and lipid transport AT1G14960.1 | Symbols: | Polyketide cyclase/dehydrase and lipid transport superfamily protein | chr1:5159334-5159992 REVERSE LENGTH=15
AT1G14970	AT1G14970.1 | Symbols: | O-fucosyltransferase family protein | AT1G14970.1 | Symbols: | O-fucosyltransferase family protein | chr1:5162085-5164917 REVERSE LENGTH=56
AT1G14980	AT1G14980.1 | Symbols: CPN10 | chaperonin 10 | chr1:5165930-5166654 REVERSE AT1G14980.1 | Symbols: CPN10 | chaperonin 10 | chr1:5165930-5166654 REVERSE LENGTH=9	11	0.481023	7	0.334121	29	1.33179	42	1.9436	22	0.960687	97	4.44821
AT1G14990	AT1G14990.1 | Symbols: | unknown protein; FUNCTIONS IN: molecular_function AT1G14990.1 | Symbols: | unknown protein; FUNCTIONS IN: molecular_function unknown; INVOLVED IN: biological_process unknown; LOCATED IN: endomembrane AT1G14990.1 | Symbols: | unknown protein; FUNCTIONS IN: molecular_function AT1G14990.1 | Symbols: | unknown protein; FUNCTIONS IN: molecular_function unknown; INVOLVED IN: bi…	11	0.481023	4	0.190927	7	0.321468	20	0.925525	22	0.960687	21	0.963015
AT1G15000	AT1G15000.1 | Symbols: scpl50 | serine carboxypeptidase-like 50 | AT1G15000.1 | Symbols: scpl50 | serine carboxypeptidase-like 50 | chr1:5168613-5169947 FORWARD LENGTH=44	4	0.174917			15	0.688859	2	0.0925525	5	0.218338	4	0.183431
AT1G15010	AT1G15010.1 | Symbols: | unknown protein; BEST Arabidopsis thaliana protein AT1G15010.1 | Symbols: | unknown protein; BEST Arabidopsis thaliana protein match is: unknown protein (TAIR:AT2G01300.1); Has 71 Blast hits to 71 AT1G15010.1 | Symbols: | unknown protein; BEST Arabidopsis thaliana protein AT1G15010.1 | Symbols: | unknown protein; BEST Arabidopsis thaliana protein match is: unknown protein…											2	0.0917157
AT1G15020	AT1G15020.2 | Symbols: ATQSOX1, QSO2, QSOX1 | quiescin-sulfhydryl oxidase 1 | AT1G15020.2 | Symbols: ATQSOX1, QSO2, QSOX1 | quiescin-sulfhydryl oxidase 1 | chr1:5173341-5176105 REVERSE LENGTH=52	6	0.262376			8	0.367391	5	0.231381			6	0.275147
AT1G15030	AT1G15030.1 | Symbols: | Protein of unknown function (DUF789) | AT1G15030.1 | Symbols: | Protein of unknown function (DUF789) | chr1:5177895-5179853 FORWARD LENGTH=36
AT1G15040	AT1G15040.1 | Symbols: | Class I glutamine amidotransferase-like superfamily AT1G15040.1 | Symbols: | Class I glutamine amidotransferase-like superfamily protein | chr1:5180038-5181315 REVERSE LENGTH=39	2	0.0874587					3	0.138829			268	12.2899
AT1G15060	AT1G15060.1 | Symbols: | Uncharacterised conserved protein UCP031088, AT1G15060.1 | Symbols: | Uncharacterised conserved protein UCP031088, alpha/beta hydrolase | chr1:5184053-5186856 REVERSE LENGTH=57	31	1.35561			14	0.642935	40	1.85105	10	0.436676	14	0.64201
AT1G15080	AT1G15080.1 | Symbols: ATPAP2, ATLPP2, LPP2 | lipid phosphate phosphatase 2 | AT1G15080.1 | Symbols: ATPAP2, ATLPP2, LPP2 | lipid phosphate phosphatase 2 | chr1:5188080-5189476 FORWARD LENGTH=29	22	0.962045			15	0.688859	10	0.462763	41	1.79037	11	0.504436
AT1G15100	AT1G15100.1 | Symbols: RHA2A | RING-H2 finger A2A | chr1:5193703-5194170 AT1G15100.1 | Symbols: RHA2A | RING-H2 finger A2A | chr1:5193703-5194170 REVERSE LENGTH=15	170	7.43399			93	4.27093	54	2.49892	73	3.18774	217	9.95116
AT1G15110	AT1G15110.1 | Symbols: | phosphatidyl serine synthase family protein | AT1G15110.1 | Symbols: | phosphatidyl serine synthase family protein | chr1:5199594-5201908 FORWARD LENGTH=42	8	0.349835	6	0.28639	2	0.0918479	16	0.74042	16	0.698682	9	0.412721
AT1G15120	AT1G15120.1 | Symbols: | Ubiquinol-cytochrome C reductase hinge protein | AT1G15120.1 | Symbols: | Ubiquinol-cytochrome C reductase hinge protein | chr1:5203091-5203897 FORWARD LENGTH=6	217	9.48926	30	1.43195	104	4.77609	449	20.778	314	13.7116	257	11.7855
AT1G15125	AT1G15125.1 | Symbols: | S-adenosyl-L-methionine-dependent AT1G15125.1 | Symbols: | S-adenosyl-L-methionine-dependent methyltransferases superfamily protein | chr1:5204625-5205912 FORWARD AT1G15125.1 | Symbols: | S-adenosyl-L-methionine-dependent AT1G15125.1 | Symbols: | S-adenosyl-L-methionine-dependent methyltransferases superfamily protein | chr1:5204625-5205912 FORWARD LENGTH=35
AT1G15130	AT1G15130.1 | Symbols: | Endosomal targeting BRO1-like domain-containing AT1G15130.1 | Symbols: | Endosomal targeting BRO1-like domain-containing protein | chr1:5206217-5209848 REVERSE LENGTH=84	54	2.36138	28	1.33649	33	1.51549	69	3.19306	29	1.26636	76	3.4852
AT1G15140	AT1G15140.1 | Symbols: | FAD/NAD(P)-binding oxidoreductase | AT1G15140.1 | Symbols: | FAD/NAD(P)-binding oxidoreductase | chr1:5210403-5212137 REVERSE LENGTH=29	10	0.437293			19	0.872555	12	0.555315	6	0.262006	508	23.2958
AT1G15170	AT1G15170.1 | Symbols: | MATE efflux family protein | chr1:5220690-5222756 AT1G15170.1 | Symbols: | MATE efflux family protein | chr1:5220690-5222756 FORWARD LENGTH=48	137	5.99092			16	0.734783	166	7.68186	81	3.53708	54	2.47632
AT1G15190	AT1G15190.1 | Symbols: | Fasciclin-like arabinogalactan family protein | AT1G15190.1 | Symbols: | Fasciclin-like arabinogalactan family protein | chr1:5227275-5228021 FORWARD LENGTH=24
AT1G15200	AT1G15200.1 | Symbols: | protein-protein interaction regulator family AT1G15200.1 | Symbols: | protein-protein interaction regulator family protein | chr1:5228477-5231017 REVERSE LENGTH=42	6	0.262376	87	4.15265	54	2.47989	12	0.555315	3	0.131003	40	1.83431
AT1G15210	AT1G15210.1 | Symbols: PDR7, ATPDR7 | pleiotropic drug resistance 7 | AT1G15210.1 | Symbols: PDR7, ATPDR7 | pleiotropic drug resistance 7 | chr1:5231552-5236573 REVERSE LENGTH=144	5	0.218647	11.5	0.548914	4	0.183696	2	0.0925525			31	1.42159
AT1G15215	AT1G15215.2 | Symbols: | BEST Arabidopsis thaliana protein match is: AT1G15215.2 | Symbols: | BEST Arabidopsis thaliana protein match is: sequence-specific DNA binding transcription factors;sequence-specific DNA AT1G15215.2 | Symbols: | BEST Arabidopsis thaliana protein match is: AT1G15215.2 | Symbols: | BEST Arabidopsis thaliana protein match is: sequence-specific DNA binding transcription facto…	2	0.0874587					14	0.647868	4	0.17467
AT1G15220	AT1G15220.2 | Symbols: ATCCMH, CCMH | cytochrome c biogenesis protein family AT1G15220.2 | Symbols: ATCCMH, CCMH | cytochrome c biogenesis protein family | chr1:5240471-5241117 REVERSE LENGTH=15			6	0.28639	3	0.137772	8	0.37021	2	0.0873352	4	0.183431
AT1G15230	AT1G15230.1 | Symbols: | unknown protein; FUNCTIONS IN: molecular_function AT1G15230.1 | Symbols: | unknown protein; FUNCTIONS IN: molecular_function unknown; INVOLVED IN: biological_process unknown; LOCATED IN: AT1G15230.1 | Symbols: | unknown protein; FUNCTIONS IN: molecular_function AT1G15230.1 | Symbols: | unknown protein; FUNCTIONS IN: molecular_function unknown; INVOLVED IN: biological_proc…	67	2.92987			50	2.2962	94	4.34997	64	2.79473	143	6.55767
AT1G15240	AT1G15240.2 | Symbols: | Phox-associated domain;Phox-like;Sorting nexin, AT1G15240.2 | Symbols: | Phox-associated domain;Phox-like;Sorting nexin, C-terminal | chr1:5243799-5248604 FORWARD LENGTH=102							5	0.231381			8	0.366863
AT1G15260	AT1G15260.1 | Symbols: | unknown protein; BEST Arabidopsis thaliana protein AT1G15260.1 | Symbols: | unknown protein; BEST Arabidopsis thaliana protein match is: unknown protein (TAIR:AT3G16070.1); Has 28 Blast hits to 28 AT1G15260.1 | Symbols: | unknown protein; BEST Arabidopsis thaliana protein AT1G15260.1 | Symbols: | unknown protein; BEST Arabidopsis thaliana protein match is: unknown protein…	13	0.568481	39	1.86153	16	0.734783	20	0.925525	33	1.44103	36	1.65088
AT1G15270	AT1G15270.1 | Symbols: | Translation machinery associated TMA7 | AT1G15270.1 | Symbols: | Translation machinery associated TMA7 | chr1:5250833-5252020 REVERSE LENGTH=6	349	15.2615	438	20.9065	890	40.8723	583	26.9791	489	21.3535	1163	53.3327
AT1G15280	AT1G15280.1 | Symbols: | CASC3/Barentsz eIF4AIII binding | AT1G15280.1 | Symbols: | CASC3/Barentsz eIF4AIII binding | chr1:5252538-5256214 FORWARD LENGTH=58	21	0.918316			14	0.642935	51	2.36009	39	1.70304	6	0.275147
AT1G15290	AT1G15290.1 | Symbols: | Tetratricopeptide repeat (TPR)-like superfamily AT1G15290.1 | Symbols: | Tetratricopeptide repeat (TPR)-like superfamily protein | chr1:5257327-5264814 REVERSE LENGTH=160	185	8.08993			13	0.597011	248	11.4765	106	4.62877	75	3.43934
AT1G15320	AT1G15320.1 | Symbols: | unknown protein; FUNCTIONS IN: molecular_function AT1G15320.1 | Symbols: | unknown protein; FUNCTIONS IN: molecular_function unknown; INVOLVED IN: biological_process unknown; LOCATED IN: endomembrane AT1G15320.1 | Symbols: | unknown protein; FUNCTIONS IN: molecular_function AT1G15320.1 | Symbols: | unknown protein; FUNCTIONS IN: molecular_function unknown; INVOLVED IN: bi…	54	2.36138			13	0.597011	33	1.52712	12	0.524011	52	2.38461
AT1G15330	AT1G15330.1 | Symbols: | Cystathionine beta-synthase (CBS) protein | AT1G15330.1 | Symbols: | Cystathionine beta-synthase (CBS) protein | chr1:5274368-5275499 FORWARD LENGTH=35					5	0.22962	7	0.323934			4	0.183431
AT1G15340	AT1G15340.1 | Symbols: MBD10 | methyl-CPG-binding domain 10 | AT1G15340.1 | Symbols: MBD10 | methyl-CPG-binding domain 10 | chr1:5275895-5277474 REVERSE LENGTH=38	238	10.4076	341	16.2765	188	8.6337	561	25.961	225	9.82521	499	22.8831
AT1G15350	AT1G15350.1 | Symbols: | unknown protein; BEST Arabidopsis thaliana protein AT1G15350.1 | Symbols: | unknown protein; BEST Arabidopsis thaliana protein match is: unknown protein (TAIR:AT3G15770.2); Has 148 Blast hits to 148 AT1G15350.1 | Symbols: | unknown protein; BEST Arabidopsis thaliana protein AT1G15350.1 | Symbols: | unknown protein; BEST Arabidopsis thaliana protein match is: unknown prote…
AT1G15360	AT1G15360.1 | Symbols: SHN1, WIN1 | Integrase-type DNA-binding superfamily AT1G15360.1 | Symbols: SHN1, WIN1 | Integrase-type DNA-binding superfamily protein | chr1:5283609-5284506 FORWARD LENGTH=19			3	0.143195
AT1G15370	AT1G15370.1 | Symbols: | SNARE-like superfamily protein | AT1G15370.1 | Symbols: | SNARE-like superfamily protein | chr1:5287135-5288375 FORWARD LENGTH=14	34	1.4868	11	0.525048	51	2.34212	62	2.86913	49	2.13971	67	3.07248
AT1G15380	AT1G15380.2 | Symbols: | Lactoylglutathione lyase / glyoxalase I family AT1G15380.2 | Symbols: | Lactoylglutathione lyase / glyoxalase I family protein | chr1:5290955-5292287 FORWARD LENGTH=17							56	2.59147	6	0.262006	4	0.183431
AT1G15390	AT1G15390.1 | Symbols: PDF1A, ATDEF1 | peptide deformylase 1A | AT1G15390.1 | Symbols: PDF1A, ATDEF1 | peptide deformylase 1A | chr1:5294653-5295625 FORWARD LENGTH=26	31	1.35561					60	2.77658	53	2.31438
AT1G15400	AT1G15400.3 | Symbols: | unknown protein; FUNCTIONS IN: molecular_function AT1G15400.3 | Symbols: | unknown protein; FUNCTIONS IN: molecular_function unknown; INVOLVED IN: biological_process unknown; LOCATED IN: plasma AT1G15400.3 | Symbols: | unknown protein; FUNCTIONS IN: molecular_function AT1G15400.3 | Symbols: | unknown protein; FUNCTIONS IN: molecular_function unknown; INVOLVED IN: biologic…	95731	4186.25	26625	1270.85	30217	1387.68	45764	2117.79	36753	1604.92	65585	3007.59
AT1G15410	AT1G15410.1 | Symbols: | aspartate-glutamate racemase family | AT1G15410.1 | Symbols: | aspartate-glutamate racemase family | chr1:5299577-5300681 FORWARD LENGTH=33					6	0.275544					3	0.137574
AT1G15415	AT1G15415.1 | Symbols: | The protein encoded by this gene was identified as AT1G15415.1 | Symbols: | The protein encoded by this gene was identified as a part of pollen proteome by mass spec analysis. It has weak homology to LEA AT1G15415.1 | Symbols: | The protein encoded by this gene was identified as AT1G15415.1 | Symbols: | The protein encoded by this gene was identified as a part of pollen p…
AT1G15420	AT1G15420.1 | Symbols: | CONTAINS InterPro DOMAIN/s: Small-subunit AT1G15420.1 | Symbols: | CONTAINS InterPro DOMAIN/s: Small-subunit processome, Utp12 (InterPro:IPR007148); Has 764 Blast hits to 656 proteins in AT1G15420.1 | Symbols: | CONTAINS InterPro DOMAIN/s: Small-subunit AT1G15420.1 | Symbols: | CONTAINS InterPro DOMAIN/s: Small-subunit processome, Utp12 (InterPro:IPR007148); Has 764 Blast…	14	0.612211			33	1.51549	11	0.509039	3	0.131003	17	0.779584
AT1G15430	AT1G15430.2 | Symbols: | Protein of unknown function (DUF1644) | AT1G15430.2 | Symbols: | Protein of unknown function (DUF1644) | chr1:5305011-5305790 FORWARD LENGTH=25	35	1.53053	4	0.190927	16	0.734783	40	1.85105	23	1.00436	15	0.687868
AT1G15440	AT1G15440.2 | Symbols: PWP2 | periodic tryptophan protein 2 | AT1G15440.2 | Symbols: PWP2 | periodic tryptophan protein 2 | chr1:5306159-5309460 REVERSE LENGTH=86
AT1G15470	AT1G15470.1 | Symbols: | Transducin/WD40 repeat-like superfamily protein | AT1G15470.1 | Symbols: | Transducin/WD40 repeat-like superfamily protein | chr1:5315838-5317696 FORWARD LENGTH=33	25	1.09323					10	0.462763	3	0.131003	2	0.0917157
AT1G15480	AT1G15480.1 | Symbols: | Tetratricopeptide repeat (TPR)-like superfamily AT1G15480.1 | Symbols: | Tetratricopeptide repeat (TPR)-like superfamily protein | chr1:5318307-5320422 FORWARD LENGTH=59	5	0.218647			5	0.22962	4	0.185105	20	0.873352	18	0.825441
AT1G15490	AT1G15490.1 | Symbols: | alpha/beta-Hydrolases superfamily protein | AT1G15490.1 | Symbols: | alpha/beta-Hydrolases superfamily protein | chr1:5320859-5323422 REVERSE LENGTH=64							2	0.0925525
AT1G15500	AT1G15500.1 | Symbols: ATNTT2 | TLC ATP/ADP transporter | AT1G15500.1 | Symbols: ATNTT2 | TLC ATP/ADP transporter | chr1:5326426-5328688 FORWARD LENGTH=61	232	10.1452	19.5	0.930767	178.5	8.19742	714.5	33.0644	176.5	7.70733	252.5	11.5791
AT1G15510	AT1G15510.1 | Symbols: ATECB2, ECB2, VAC1 | Tetratricopeptide repeat AT1G15510.1 | Symbols: ATECB2, ECB2, VAC1 | Tetratricopeptide repeat (TPR)-like superfamily protein | chr1:5329111-5331711 FORWARD LENGTH=86	14	0.612211			3	0.137772	47	2.17498	12	0.524011	11	0.504436
AT1G15520	AT1G15520.1 | Symbols: PDR12, ATPDR12, ABCG40, ATABCG40 | pleiotropic drug AT1G15520.1 | Symbols: PDR12, ATPDR12, ABCG40, ATABCG40 | pleiotropic drug resistance 12 | chr1:5331993-5338175 REVERSE LENGTH=142
AT1G15530	AT1G15530.1 | Symbols: | Concanavalin A-like lectin protein kinase family AT1G15530.1 | Symbols: | Concanavalin A-like lectin protein kinase family protein | chr1:5339961-5341931 REVERSE LENGTH=65					4	0.183696	2	0.0925525
AT1G15550	AT1G15550.1 | Symbols: GA4, ATGA3OX1, GA3OX1 | gibberellin 3-oxidase 1 | AT1G15550.1 | Symbols: GA4, ATGA3OX1, GA3OX1 | gibberellin 3-oxidase 1 | chr1:5344569-5346078 REVERSE LENGTH=35
AT1G15570	AT1G15570.1 | Symbols: CYCA2;3 | CYCLIN A2;3 | chr1:5363034-5365218 FORWARD AT1G15570.1 | Symbols: CYCA2;3 | CYCLIN A2;3 | chr1:5363034-5365218 FORWARD LENGTH=45	15	0.65594	48	2.29112	62	2.84728	46	2.12871	39	1.70304	55	2.52218
AT1G15580	AT1G15580.1 | Symbols: IAA5, ATAUX2-27, AUX2-27 | indole-3-acetic acid AT1G15580.1 | Symbols: IAA5, ATAUX2-27, AUX2-27 | indole-3-acetic acid inducible 5 | chr1:5365764-5366460 REVERSE LENGTH=16
AT1G15660	AT1G15660.1 | Symbols: CENP-C | centromere protein C | chr1:5381230-5385057 AT1G15660.1 | Symbols: CENP-C | centromere protein C | chr1:5381230-5385057 FORWARD LENGTH=70	8	0.349835			14	0.642935	6	0.277658	4	0.17467	7	0.321005
AT1G15670	AT1G15670.1 | Symbols: | Galactose oxidase/kelch repeat superfamily protein AT1G15670.1 | Symbols: | Galactose oxidase/kelch repeat superfamily protein | chr1:5390119-5391198 FORWARD LENGTH=35					3	0.137772					18	0.825441
AT1G15690	AT1G15690.1 | Symbols: AVP1, ATAVP3, AVP-3, AtVHP1;1 | Inorganic H AT1G15690.1 | Symbols: AVP1, ATAVP3, AVP-3, AtVHP1;1 | Inorganic H pyrophosphatase family protein | chr1:5399115-5402185 FORWARD LENGTH=77	398	17.4043	1820	86.8716	968	44.4544	3386	156.691	1001	43.7113	3038	139.316
AT1G15700	AT1G15700.1 | Symbols: ATPC2 | ATPase, F1 complex, gamma subunit protein | AT1G15700.1 | Symbols: ATPC2 | ATPase, F1 complex, gamma subunit protein | chr1:5402629-5403789 REVERSE LENGTH=38
AT1G15710	AT1G15710.1 | Symbols: | prephenate dehydrogenase family protein | AT1G15710.1 | Symbols: | prephenate dehydrogenase family protein | chr1:5404505-5405581 FORWARD LENGTH=35	4	0.174917			5	0.22962	2	0.0925525	3	0.131003
AT1G15720	AT1G15720.1 | Symbols: TRFL5 | TRF-like 5 | chr1:5406138-5407310 FORWARD AT1G15720.1 | Symbols: TRFL5 | TRF-like 5 | chr1:5406138-5407310 FORWARD LENGTH=39									2	0.0873352
AT1G15730	AT1G15730.1 | Symbols: | Cobalamin biosynthesis CobW-like protein | AT1G15730.1 | Symbols: | Cobalamin biosynthesis CobW-like protein | chr1:5407535-5409937 REVERSE LENGTH=44	22	0.962045	2	0.0954633	21	0.964403	83	3.84093	38	1.65937	35	1.60503
AT1G15740	AT1G15740.1 | Symbols: | Leucine-rich repeat family protein | AT1G15740.1 | Symbols: | Leucine-rich repeat family protein | chr1:5411509-5414544 FORWARD LENGTH=58	28	1.22442			61	2.80136	70	3.23934	4	0.17467	102	4.6775
AT1G15750	AT1G15750.4 | Symbols: WSIP1, TPL | Transducin family protein / WD-40 repeat AT1G15750.4 | Symbols: WSIP1, TPL | Transducin family protein / WD-40 repeat family protein | chr1:5415086-5420359 REVERSE LENGTH=113	78	3.41089	8	0.381853	29.5	1.35476	26	1.20318	40	1.7467	118	5.41123
AT1G15757	AT1G15757.1 | Symbols: | Molecular chaperone Hsp40/DnaJ family protein | AT1G15757.1 | Symbols: | Molecular chaperone Hsp40/DnaJ family protein | chr1:5424242-5424576 REVERSE LENGTH=8
AT1G15760	AT1G15760.1 | Symbols: | Sterile alpha motif (SAM) domain-containing protein AT1G15760.1 | Symbols: | Sterile alpha motif (SAM) domain-containing protein | chr1:5425714-5426322 FORWARD LENGTH=20	4	0.174917	3	0.143195	3	0.137772	2	0.0925525	16	0.698682	3	0.137574
AT1G15780	AT1G15780.1 | Symbols: | unknown protein; BEST Arabidopsis thaliana protein AT1G15780.1 | Symbols: | unknown protein; BEST Arabidopsis thaliana protein match is: unknown protein (TAIR:AT2G10440.1); Has 103701 Blast hits to 43153 AT1G15780.1 | Symbols: | unknown protein; BEST Arabidopsis thaliana protein AT1G15780.1 | Symbols: | unknown protein; BEST Arabidopsis thaliana protein match is: unknown …	71.5	3.12665	14	0.668243	47.5	2.18139	79	3.65583	62.5	2.72923	66	3.02662
AT1G15790	AT1G15790.2 | Symbols: | unknown protein; BEST Arabidopsis thaliana protein AT1G15790.2 | Symbols: | unknown protein; BEST Arabidopsis thaliana protein match is: unknown protein (TAIR:AT1G15780.1); Has 35333 Blast hits to 34131 AT1G15790.2 | Symbols: | unknown protein; BEST Arabidopsis thaliana protein AT1G15790.2 | Symbols: | unknown protein; BEST Arabidopsis thaliana protein match is: unknown p…	11	0.481023	5	0.238658	47	2.15842	6	0.277658	7	0.305673	14	0.64201
AT1G15800	AT1G15800.1 | Symbols: | unknown protein; BEST Arabidopsis thaliana protein AT1G15800.1 | Symbols: | unknown protein; BEST Arabidopsis thaliana protein match is: unknown protein (TAIR:AT1G80610.1); Has 56 Blast hits to 52 AT1G15800.1 | Symbols: | unknown protein; BEST Arabidopsis thaliana protein AT1G15800.1 | Symbols: | unknown protein; BEST Arabidopsis thaliana protein match is: unknown protein…	2.5	0.109323	15	0.715974	6.5	0.298506	10	0.462763	5.5	0.240172	9	0.412721
AT1G15810	AT1G15810.1 | Symbols: | S15/NS1, RNA-binding protein | chr1:5444496-5446271 AT1G15810.1 | Symbols: | S15/NS1, RNA-binding protein | chr1:5444496-5446271 FORWARD LENGTH=41							2	0.0925525
AT1G15820	AT1G15820.1 | Symbols: LHCB6, CP24 | light harvesting complex photosystem II AT1G15820.1 | Symbols: LHCB6, CP24 | light harvesting complex photosystem II subunit 6 | chr1:5446685-5447676 REVERSE LENGTH=25	5456	238.587	20158	962.174	3858	177.175	5533	256.047	6889	300.826	9724	445.922
AT1G15825	AT1G15825.1 | Symbols: | hydroxyproline-rich glycoprotein family protein | AT1G15825.1 | Symbols: | hydroxyproline-rich glycoprotein family protein | chr1:5448149-5448529 REVERSE LENGTH=12
AT1G15860	AT1G15860.2 | Symbols: | Domain of unknown function (DUF298) | AT1G15860.2 | Symbols: | Domain of unknown function (DUF298) | chr1:5455055-5456741 FORWARD LENGTH=22	55	2.40511	6	0.28639	37	1.69919	73	3.37817	46	2.00871	30	1.37574
AT1G15870	AT1G15870.1 | Symbols: | Mitochondrial glycoprotein family protein | AT1G15870.1 | Symbols: | Mitochondrial glycoprotein family protein | chr1:5457153-5458245 FORWARD LENGTH=24
AT1G15880	AT1G15880.1 | Symbols: GOS11, atgos11 | golgi snare 11 | chr1:5458718-5460089 AT1G15880.1 | Symbols: GOS11, atgos11 | golgi snare 11 | chr1:5458718-5460089 REVERSE LENGTH=22	31	1.35561			27	1.23995	73	3.37817	36	1.57203	85	3.89792
AT1G15890	AT1G15890.1 | Symbols: | Disease resistance protein (CC-NBS-LRR class) AT1G15890.1 | Symbols: | Disease resistance protein (CC-NBS-LRR class) family | chr1:5461406-5463961 FORWARD LENGTH=85	50.5	2.20833			9	0.413315	59	2.7303	4	0.17467	33	1.51331
AT1G15900	AT1G15900.1 | Symbols: | unknown protein; Has 19 Blast hits to 19 proteins AT1G15900.1 | Symbols: | unknown protein; Has 19 Blast hits to 19 proteins in 10 species: Archae - 0; Bacteria - 2; Metazoa - 0; Fungi - 0; Plants - 15; AT1G15900.1 | Symbols: | unknown protein; Has 19 Blast hits to 19 proteins AT1G15900.1 | Symbols: | unknown protein; Has 19 Blast hits to 19 proteins in 10 species: Archae…					3	0.137772					3	0.137574
AT1G15910	AT1G15910.1 | Symbols: | XH/XS domain-containing protein | AT1G15910.1 | Symbols: | XH/XS domain-containing protein | chr1:5465951-5468723 FORWARD LENGTH=63	49	2.14274			89	4.08723	50	2.31381	64	2.79473	93	4.26478
AT1G15920	AT1G15920.1 | Symbols: | Polynucleotidyl transferase, ribonuclease H-like AT1G15920.1 | Symbols: | Polynucleotidyl transferase, ribonuclease H-like superfamily protein | chr1:5469962-5470822 FORWARD LENGTH=28
AT1G15930	AT1G15930.1 | Symbols: | Ribosomal protein L7Ae/L30e/S12e/Gadd45 family AT1G15930.1 | Symbols: | Ribosomal protein L7Ae/L30e/S12e/Gadd45 family protein | chr1:5471702-5472741 FORWARD LENGTH=14	2	0.0874587			11.5	0.528125	2	0.0925525	1	0.0436676	2	0.0917157
AT1G15940	AT1G15940.1 | Symbols: | Tudor/PWWP/MBT superfamily protein | AT1G15940.1 | Symbols: | Tudor/PWWP/MBT superfamily protein | chr1:5473672-5478050 FORWARD LENGTH=99	99	4.3292			3	0.137772	132	6.10847	85	3.71175	32	1.46745
AT1G15950	AT1G15950.1 | Symbols: CCR1, IRX4, ATCCR1 | cinnamoyl coa reductase 1 | AT1G15950.1 | Symbols: CCR1, IRX4, ATCCR1 | cinnamoyl coa reductase 1 | chr1:5478855-5481915 FORWARD LENGTH=34	292	12.769	451	21.527	582	26.7277	178	8.23718	116	5.06544	210	9.63015
AT1G15960	AT1G15960.1 | Symbols: NRAMP6, ATNRAMP6 | NRAMP metal ion transporter 6 | AT1G15960.1 | Symbols: NRAMP6, ATNRAMP6 | NRAMP metal ion transporter 6 | chr1:5482202-5485066 REVERSE LENGTH=52	4	0.174917
AT1G15970	AT1G15970.1 | Symbols: | DNA glycosylase superfamily protein | AT1G15970.1 | Symbols: | DNA glycosylase superfamily protein | chr1:5486544-5488494 REVERSE LENGTH=35	17	0.743399			9	0.413315	19	0.879249	2	0.0873352	26	1.1923
AT1G15980	AT1G15980.1 | Symbols: NDF1, NDH48 | NDH-dependent cyclic electron flow 1 | AT1G15980.1 | Symbols: NDF1, NDH48 | NDH-dependent cyclic electron flow 1 | chr1:5489314-5491199 FORWARD LENGTH=46	3	0.131188							3	0.131003
AT1G16000	AT1G16000.1 | Symbols: | unknown protein; BEST Arabidopsis thaliana protein AT1G16000.1 | Symbols: | unknown protein; BEST Arabidopsis thaliana protein match is: unknown protein (TAIR:AT1G80890.1); Has 41 Blast hits to 40 AT1G16000.1 | Symbols: | unknown protein; BEST Arabidopsis thaliana protein AT1G16000.1 | Symbols: | unknown protein; BEST Arabidopsis thaliana protein match is: unknown protein…
AT1G16010	AT1G16010.3 | Symbols: MGT2 | magnesium transporter 2 | chr1:5495462-5497082 AT1G16010.3 | Symbols: MGT2 | magnesium transporter 2 | chr1:5495462-5497082 REVERSE LENGTH=44	35	1.53053	6	0.28639	32	1.46957	49	2.26754	36	1.57203	77	3.53106
AT1G16020	AT1G16020.2 | Symbols: | Protein of unknown function (DUF1712) | AT1G16020.2 | Symbols: | Protein of unknown function (DUF1712) | chr1:5498633-5501018 FORWARD LENGTH=50
AT1G16030	AT1G16030.1 | Symbols: Hsp70b | heat shock protein 70B | chr1:5502386-5504326 AT1G16030.1 | Symbols: Hsp70b | heat shock protein 70B | chr1:5502386-5504326 REVERSE LENGTH=64					6	0.275544			4	0.17467	14	0.64201
AT1G16040	AT1G16040.1 | Symbols: | FUNCTIONS IN: molecular_function unknown; INVOLVED AT1G16040.1 | Symbols: | FUNCTIONS IN: molecular_function unknown; INVOLVED IN: GPI anchor biosynthetic process; LOCATED IN: integral to membrane, AT1G16040.1 | Symbols: | FUNCTIONS IN: molecular_function unknown; INVOLVED AT1G16040.1 | Symbols: | FUNCTIONS IN: molecular_function unknown; INVOLVED IN: GPI anchor biosynthe…	16	0.699669	25	1.19329	13	0.597011	7	0.323934	9	0.393009	5	0.229289
AT1G16060	AT1G16060.1 | Symbols: ADAP | ARIA-interacting double AP2 domain protein | AT1G16060.1 | Symbols: ADAP | ARIA-interacting double AP2 domain protein | chr1:5508563-5511609 FORWARD LENGTH=34
AT1G16080	AT1G16080.1 | Symbols: | unknown protein; LOCATED IN: apoplast, chloroplast AT1G16080.1 | Symbols: | unknown protein; LOCATED IN: apoplast, chloroplast stroma, chloroplast, chloroplast envelope; EXPRESSED IN: 23 plant structures; AT1G16080.1 | Symbols: | unknown protein; LOCATED IN: apoplast, chloroplast AT1G16080.1 | Symbols: | unknown protein; LOCATED IN: apoplast, chloroplast stroma, chloropla…	479	20.9463			849	38.9894	634	29.3392	217	9.47587	37	1.69674
AT1G16110	AT1G16110.1 | Symbols: WAKL6 | wall associated kinase-like 6 | AT1G16110.1 | Symbols: WAKL6 | wall associated kinase-like 6 | chr1:5518381-5520470 FORWARD LENGTH=64
AT1G16130	AT1G16130.1 | Symbols: WAKL2 | wall associated kinase-like 2 | AT1G16130.1 | Symbols: WAKL2 | wall associated kinase-like 2 | chr1:5525634-5528047 FORWARD LENGTH=74
AT1G16150	AT1G16150.1 | Symbols: WAKL4 | wall associated kinase-like 4 | AT1G16150.1 | Symbols: WAKL4 | wall associated kinase-like 4 | chr1:5532415-5534877 FORWARD LENGTH=77
AT1G16160	AT1G16160.1 | Symbols: WAKL5 | wall associated kinase-like 5 | AT1G16160.1 | Symbols: WAKL5 | wall associated kinase-like 5 | chr1:5535973-5538269 FORWARD LENGTH=71
AT1G16170	AT1G16170.1 | Symbols: | unknown protein; FUNCTIONS IN: molecular_function AT1G16170.1 | Symbols: | unknown protein; FUNCTIONS IN: molecular_function unknown; INVOLVED IN: biological_process unknown; LOCATED IN: AT1G16170.1 | Symbols: | unknown protein; FUNCTIONS IN: molecular_function AT1G16170.1 | Symbols: | unknown protein; FUNCTIONS IN: molecular_function unknown; INVOLVED IN: biological_proc…	25	1.09323					57	2.63775	24	1.04802	3.5	0.160503
AT1G16180	AT1G16180.2 | Symbols: | Serinc-domain containing serine and sphingolipid AT1G16180.2 | Symbols: | Serinc-domain containing serine and sphingolipid biosynthesis protein | chr1:5540905-5542670 FORWARD LENGTH=41	160	6.99669	176	8.40077	102	4.68424	136	6.29357	185	8.07851	202	9.26329
AT1G16190	AT1G16190.1 | Symbols: RAD23A | Rad23 UV excision repair protein family | AT1G16190.1 | Symbols: RAD23A | Rad23 UV excision repair protein family | chr1:5543267-5545892 FORWARD LENGTH=36	5	0.218647			4	0.183696	5	0.231381	12	0.524011
AT1G16210	AT1G16210.1 | Symbols: | unknown protein; CONTAINS InterPro DOMAIN/s: AT1G16210.1 | Symbols: | unknown protein; CONTAINS InterPro DOMAIN/s: Protein of unknown function DUF1014 (InterPro:IPR010422); Has 16107 Blast AT1G16210.1 | Symbols: | unknown protein; CONTAINS InterPro DOMAIN/s: AT1G16210.1 | Symbols: | unknown protein; CONTAINS InterPro DOMAIN/s: Protein of unknown function DUF1014 (InterPro…	39	1.70544			37	1.69919	75	3.47072	11	0.480344	16	0.733726
AT1G16220	AT1G16220.1 | Symbols: | Protein phosphatase 2C family protein | AT1G16220.1 | Symbols: | Protein phosphatase 2C family protein | chr1:5548653-5550553 FORWARD LENGTH=49
AT1G16240	AT1G16240.2 | Symbols: SYP51, ATSYP51 | syntaxin of plants 51 | AT1G16240.2 | Symbols: SYP51, ATSYP51 | syntaxin of plants 51 | chr1:5555183-5556340 REVERSE LENGTH=23	17	0.743399	8	0.381853	48	2.20435	108	4.99784	5	0.218338	119	5.45709
AT1G16250	AT1G16250.1 | Symbols: | Galactose oxidase/kelch repeat superfamily protein AT1G16250.1 | Symbols: | Galactose oxidase/kelch repeat superfamily protein | chr1:5557214-5558697 FORWARD LENGTH=38	18	0.787128					18	0.832973	14	0.611347	8	0.366863
AT1G16260	AT1G16260.2 | Symbols: | Wall-associated kinase family protein | AT1G16260.2 | Symbols: | Wall-associated kinase family protein | chr1:5559708-5562018 REVERSE LENGTH=72					5	0.22962			12	0.524011	33	1.51331
AT1G16270	AT1G16270.2 | Symbols: | Protein kinase superfamily protein with AT1G16270.2 | Symbols: | Protein kinase superfamily protein with octicosapeptide/Phox/Bem1p domain | chr1:5563890-5568145 FORWARD AT1G16270.2 | Symbols: | Protein kinase superfamily protein with AT1G16270.2 | Symbols: | Protein kinase superfamily protein with octicosapeptide/Phox/Bem1p domain | chr1:5563890-5568145 FORWARD LENGTH=114	17	0.743399			42	1.92881	22	1.01808	13	0.567679	77	3.53106
AT1G16280	AT1G16280.1 | Symbols: RH36, AtRH36, SWA3 | RNA helicase 36 | AT1G16280.1 | Symbols: RH36, AtRH36, SWA3 | RNA helicase 36 | chr1:5568482-5570487 REVERSE LENGTH=49	7	0.306105	2	0.0954633	7	0.321468	16	0.74042	31	1.3537
AT1G16290	AT1G16290.1 | Symbols: | FUNCTIONS IN: molecular_function unknown; INVOLVED AT1G16290.1 | Symbols: | FUNCTIONS IN: molecular_function unknown; INVOLVED IN: biological_process unknown; LOCATED IN: chloroplast, vacuole; EXPRESSED AT1G16290.1 | Symbols: | FUNCTIONS IN: molecular_function unknown; INVOLVED AT1G16290.1 | Symbols: | FUNCTIONS IN: molecular_function unknown; INVOLVED IN: biological_proc…
AT1G16300	AT1G16300.1 | Symbols: GAPCP-2 | glyceraldehyde-3-phosphate dehydrogenase of AT1G16300.1 | Symbols: GAPCP-2 | glyceraldehyde-3-phosphate dehydrogenase of plastid 2 | chr1:5574433-5577406 FORWARD LENGTH=42	4	0.174917			12	0.551087			2	0.0873352	10	0.458579
AT1G16310	AT1G16310.1 | Symbols: | Cation efflux family protein | chr1:5578435-5580585 AT1G16310.1 | Symbols: | Cation efflux family protein | chr1:5578435-5580585 FORWARD LENGTH=42	22	0.962045	16	0.763706	10	0.459239	33	1.52712	19	0.829685	5	0.229289
AT1G16320	AT1G16320.1 | Symbols: | Uncharacterized conserved protein (DUF2358) | AT1G16320.1 | Symbols: | Uncharacterized conserved protein (DUF2358) | chr1:5580951-5581932 FORWARD LENGTH=27	433	18.9348			431	19.7932	667	30.8663	74	3.2314	682	31.2751
AT1G16330	AT1G16330.1 | Symbols: CYCB3;1 | cyclin b3;1 | chr1:5582387-5587391 REVERSE AT1G16330.1 | Symbols: CYCB3;1 | cyclin b3;1 | chr1:5582387-5587391 REVERSE LENGTH=64			8	0.381853	95	4.36277			3	0.131003
AT1G16350	AT1G16350.1 | Symbols: | Aldolase-type TIM barrel family protein | AT1G16350.1 | Symbols: | Aldolase-type TIM barrel family protein | chr1:5590951-5592872 FORWARD LENGTH=50	16	0.699669			6	0.275544	66	3.05423	13	0.567679	2	0.0917157
AT1G16360	AT1G16360.1 | Symbols: | LEM3 (ligand-effect modulator 3) family protein / AT1G16360.1 | Symbols: | LEM3 (ligand-effect modulator 3) family protein / CDC50 family protein | chr1:5593493-5595179 REVERSE LENGTH=33											2	0.0917157
AT1G16380	AT1G16380.1 | Symbols: ATCHX1, CHX1 | Cation/hydrogen exchanger family AT1G16380.1 | Symbols: ATCHX1, CHX1 | Cation/hydrogen exchanger family protein | chr1:5598453-5601367 REVERSE LENGTH=78
AT1G16390	AT1G16390.1 | Symbols: ATOCT3, 3-Oct | organic cation/carnitine transporter 3 AT1G16390.1 | Symbols: ATOCT3, 3-Oct | organic cation/carnitine transporter 3 | chr1:5602921-5604477 FORWARD LENGTH=51
AT1G16410	AT1G16410.1 | Symbols: CYP79F1, BUS1, SPS1 | cytochrome p450 79f1 | AT1G16410.1 | Symbols: CYP79F1, BUS1, SPS1 | cytochrome p450 79f1 | chr1:5608862-5611118 FORWARD LENGTH=53
AT1G16440	AT1G16440.1 | Symbols: RSH3 | root hair specific 3 | chr1:5615841-5617632 AT1G16440.1 | Symbols: RSH3 | root hair specific 3 | chr1:5615841-5617632 FORWARD LENGTH=49
AT1G16445	AT1G16445.1 | Symbols: | S-adenosyl-L-methionine-dependent AT1G16445.1 | Symbols: | S-adenosyl-L-methionine-dependent methyltransferases superfamily protein | chr1:5617811-5619303 FORWARD AT1G16445.1 | Symbols: | S-adenosyl-L-methionine-dependent AT1G16445.1 | Symbols: | S-adenosyl-L-methionine-dependent methyltransferases superfamily protein | chr1:5617811-5619303 FORWARD LENGTH=27			39	1.86153	7	0.321468	7	0.323934	12	0.524011	2	0.0917157
AT1G16470	AT1G16470.2 | Symbols: PAB1 | proteasome subunit PAB1 | chr1:5623122-5625439 AT1G16470.2 | Symbols: PAB1 | proteasome subunit PAB1 | chr1:5623122-5625439 FORWARD LENGTH=23	51	2.2302			106.5	4.8909	93	4.30369	78	3.40607	98.5	4.517
AT1G16480	AT1G16480.1 | Symbols: | Tetratricopeptide repeat (TPR)-like superfamily AT1G16480.1 | Symbols: | Tetratricopeptide repeat (TPR)-like superfamily protein | chr1:5625843-5628656 REVERSE LENGTH=93
AT1G16490	AT1G16490.1 | Symbols: ATMYB58, MYB58 | myb domain protein 58 | AT1G16490.1 | Symbols: ATMYB58, MYB58 | myb domain protein 58 | chr1:5629859-5630844 REVERSE LENGTH=27
AT1G16500	AT1G16500.1 | Symbols: | unknown protein; BEST Arabidopsis thaliana protein AT1G16500.1 | Symbols: | unknown protein; BEST Arabidopsis thaliana protein match is: unknown protein (TAIR:AT1G79160.1); Has 136 Blast hits to 134 AT1G16500.1 | Symbols: | unknown protein; BEST Arabidopsis thaliana protein AT1G16500.1 | Symbols: | unknown protein; BEST Arabidopsis thaliana protein match is: unknown prote…
AT1G16510	AT1G16510.1 | Symbols: | SAUR-like auxin-responsive protein family | AT1G16510.1 | Symbols: | SAUR-like auxin-responsive protein family | chr1:5644784-5645227 REVERSE LENGTH=14							7	0.323934			2	0.0917157
AT1G16520	AT1G16520.1 | Symbols: | unknown protein; FUNCTIONS IN: molecular_function AT1G16520.1 | Symbols: | unknown protein; FUNCTIONS IN: molecular_function unknown; INVOLVED IN: biological_process unknown; LOCATED IN: plasma AT1G16520.1 | Symbols: | unknown protein; FUNCTIONS IN: molecular_function AT1G16520.1 | Symbols: | unknown protein; FUNCTIONS IN: molecular_function unknown; INVOLVED IN: biologic…
AT1G16540	AT1G16540.1 | Symbols: SIR3, LOS5, ABA3, ATABA3, ACI2 | molybdenum cofactor AT1G16540.1 | Symbols: SIR3, LOS5, ABA3, ATABA3, ACI2 | molybdenum cofactor sulfurase (LOS5) (ABA3) | chr1:5659465-5665201 FORWARD LENGTH=81									3	0.131003
AT1G16560	AT1G16560.3 | Symbols: | Per1-like family protein | chr1:5668945-5670343 AT1G16560.3 | Symbols: | Per1-like family protein | chr1:5668945-5670343 FORWARD LENGTH=34	46	2.01155			130	5.97011	47	2.17498	76	3.31874	35	1.60503
AT1G16570	AT1G16570.1 | Symbols: | UDP-Glycosyltransferase superfamily protein | AT1G16570.1 | Symbols: | UDP-Glycosyltransferase superfamily protein | chr1:5670763-5673423 REVERSE LENGTH=46	33	1.44307			27	1.23995	61	2.82285	18	0.786017	21	0.963015
AT1G16590	AT1G16590.1 | Symbols: REV7, ATREV7 | DNA-binding HORMA family protein | AT1G16590.1 | Symbols: REV7, ATREV7 | DNA-binding HORMA family protein | chr1:5673886-5674890 FORWARD LENGTH=21					6	0.275544			2	0.0873352	3	0.137574
AT1G16610	AT1G16610.3 | Symbols: SR45 | arginine/serine-rich 45 | chr1:5675925-5678686 AT1G16610.3 | Symbols: SR45 | arginine/serine-rich 45 | chr1:5675925-5678686 REVERSE LENGTH=42	40	1.74917	149	7.11201	71	3.2606	108	4.99784	53	2.31438	106	4.86093
AT1G16630	AT1G16630.1 | Symbols: | unknown protein; LOCATED IN: chloroplast; BEST AT1G16630.1 | Symbols: | unknown protein; LOCATED IN: chloroplast; BEST Arabidopsis thaliana protein match is: unknown protein (TAIR:AT2G16270.1); AT1G16630.1 | Symbols: | unknown protein; LOCATED IN: chloroplast; BEST AT1G16630.1 | Symbols: | unknown protein; LOCATED IN: chloroplast; BEST Arabidopsis thaliana protein match i…	3	0.131188			3	0.137772			2	0.0873352	6	0.275147
AT1G16650	AT1G16650.1 | Symbols: | S-adenosyl-L-methionine-dependent AT1G16650.1 | Symbols: | S-adenosyl-L-methionine-dependent methyltransferases superfamily protein | chr1:5687994-5691101 FORWARD AT1G16650.1 | Symbols: | S-adenosyl-L-methionine-dependent AT1G16650.1 | Symbols: | S-adenosyl-L-methionine-dependent methyltransferases superfamily protein | chr1:5687994-5691101 FORWARD LENGTH=52
AT1G16670	AT1G16670.1 | Symbols: | Protein kinase superfamily protein | AT1G16670.1 | Symbols: | Protein kinase superfamily protein | chr1:5697846-5699492 FORWARD LENGTH=39	2	0.0874587	6	0.28639	16	0.734783	4	0.185105	8	0.349341	23	1.05473
AT1G16680	AT1G16680.1 | Symbols: | Chaperone DnaJ-domain superfamily protein | AT1G16680.1 | Symbols: | Chaperone DnaJ-domain superfamily protein | chr1:5702930-5705537 FORWARD LENGTH=55
AT1G16700	AT1G16700.1 | Symbols: | Alpha-helical ferredoxin | chr1:5710012-5711694 AT1G16700.1 | Symbols: | Alpha-helical ferredoxin | chr1:5710012-5711694 FORWARD LENGTH=22	21	0.918316					66	3.05423	7	0.305673
AT1G16710	AT1G16710.1 | Symbols: HAC12 | histone acetyltransferase of the CBP family 12 AT1G16710.1 | Symbols: HAC12 | histone acetyltransferase of the CBP family 12 | chr1:5714692-5721782 FORWARD LENGTH=170	4	0.174917	2	0.0954633	20	0.918479	51	2.36009	12	0.524011	19	0.871299
AT1G16720	AT1G16720.1 | Symbols: HCF173 | high chlorophyll fluorescence phenotype 173 | AT1G16720.1 | Symbols: HCF173 | high chlorophyll fluorescence phenotype 173 | chr1:5723161-5726248 FORWARD LENGTH=59	971	42.4612	19	0.906901	459	21.0791	1668	77.1888	436	19.0391	712	32.6508
AT1G16730	AT1G16730.1 | Symbols: UP6 | unknown protein 6 | chr1:5726617-5727312 REVERSE AT1G16730.1 | Symbols: UP6 | unknown protein 6 | chr1:5726617-5727312 REVERSE LENGTH=20	49	2.14274			34	1.56141	27	1.24946	24	1.04802	10	0.458579
AT1G16740	AT1G16740.1 | Symbols: | Ribosomal protein L20 | chr1:5727773-5728950 AT1G16740.1 | Symbols: | Ribosomal protein L20 | chr1:5727773-5728950 FORWARD LENGTH=12	67	2.92987	45	2.14792	94	4.31685	73	3.37817	139	6.0698	90	4.12721
AT1G16750	AT1G16750.1 | Symbols: | Protein of unknown function, DUF547 | AT1G16750.1 | Symbols: | Protein of unknown function, DUF547 | chr1:5729221-5731689 REVERSE LENGTH=52	5	0.218647					9	0.416486	4	0.17467
AT1G16760	AT1G16760.1 | Symbols: | Protein kinase protein with adenine nucleotide AT1G16760.1 | Symbols: | Protein kinase protein with adenine nucleotide alpha hydrolases-like domain | chr1:5734234-5737307 FORWARD LENGTH=75
AT1G16770	AT1G16770.1 | Symbols: | unknown protein; Has 109 Blast hits to 109 proteins AT1G16770.1 | Symbols: | unknown protein; Has 109 Blast hits to 109 proteins in 52 species: Archae - 0; Bacteria - 4; Metazoa - 0; Fungi - 71; Plants - AT1G16770.1 | Symbols: | unknown protein; Has 109 Blast hits to 109 proteins AT1G16770.1 | Symbols: | unknown protein; Has 109 Blast hits to 109 proteins in 52 species: A…
AT1G16780	AT1G16780.1 | Symbols: VHP2;2, AtVHP2;2 | Inorganic H pyrophosphatase family AT1G16780.1 | Symbols: VHP2;2, AtVHP2;2 | Inorganic H pyrophosphatase family protein | chr1:5739468-5743818 REVERSE LENGTH=85
AT1G16790	AT1G16790.1 | Symbols: | ribosomal protein-related | chr1:5744638-5745072 AT1G16790.1 | Symbols: | ribosomal protein-related | chr1:5744638-5745072 FORWARD LENGTH=14
AT1G16800	AT1G16800.1 | Symbols: | P-loop containing nucleoside triphosphate AT1G16800.1 | Symbols: | P-loop containing nucleoside triphosphate hydrolases superfamily protein | chr1:5745523-5755263 REVERSE LENGTH=212	4	0.174917					8	0.37021	7	0.305673
AT1G16810	AT1G16810.2 | Symbols: | unknown protein; CONTAINS InterPro DOMAIN/s: AT1G16810.2 | Symbols: | unknown protein; CONTAINS InterPro DOMAIN/s: Protein of unknown function DUF1754, eukaryotic (InterPro:IPR013865); Has AT1G16810.2 | Symbols: | unknown protein; CONTAINS InterPro DOMAIN/s: AT1G16810.2 | Symbols: | unknown protein; CONTAINS InterPro DOMAIN/s: Protein of unknown function DUF1754, eukaryot…	165	7.21534	339	16.181	390	17.9103	190	8.79249	209	9.12653	182	8.34613
AT1G16830	AT1G16830.1 | Symbols: | Pentatricopeptide repeat (PPR) superfamily protein AT1G16830.1 | Symbols: | Pentatricopeptide repeat (PPR) superfamily protein | chr1:5760793-5762619 FORWARD LENGTH=60
AT1G16840	AT1G16840.1 | Symbols: | unknown protein; BEST Arabidopsis thaliana protein AT1G16840.1 | Symbols: | unknown protein; BEST Arabidopsis thaliana protein match is: unknown protein (TAIR:AT1G78890.1); Has 71 Blast hits to 71 AT1G16840.1 | Symbols: | unknown protein; BEST Arabidopsis thaliana protein AT1G16840.1 | Symbols: | unknown protein; BEST Arabidopsis thaliana protein match is: unknown protein…	5	0.218647			9	0.413315	46	2.12871	3	0.131003	28	1.28402
AT1G16850	AT1G16850.1 | Symbols: | unknown protein; FUNCTIONS IN: molecular_function AT1G16850.1 | Symbols: | unknown protein; FUNCTIONS IN: molecular_function unknown; INVOLVED IN: response to salt stress; LOCATED IN: endomembrane AT1G16850.1 | Symbols: | unknown protein; FUNCTIONS IN: molecular_function AT1G16850.1 | Symbols: | unknown protein; FUNCTIONS IN: molecular_function unknown; INVOLVED IN: respo…									5	0.218338
AT1G16860	AT1G16860.1 | Symbols: | Ubiquitin-specific protease family C19-related AT1G16860.1 | Symbols: | Ubiquitin-specific protease family C19-related protein | chr1:5768280-5770183 FORWARD LENGTH=47	42	1.83663	33	1.57514	44	2.02065	54	2.49892	42	1.83404	43	1.97189
AT1G16870	AT1G16870.1 | Symbols: | mitochondrial 28S ribosomal protein S29-related | AT1G16870.1 | Symbols: | mitochondrial 28S ribosomal protein S29-related | chr1:5770964-5773157 REVERSE LENGTH=48	26	1.13696	27	1.28875	98	4.50055	36	1.66595	15	0.655014	56	2.56804
AT1G16880	AT1G16880.1 | Symbols: | uridylyltransferase-related | chr1:5773796-5776125 AT1G16880.1 | Symbols: | uridylyltransferase-related | chr1:5773796-5776125 FORWARD LENGTH=29	28	1.22442			32	1.46957	15	0.694144	4	0.17467	75	3.43934
AT1G16890	AT1G16890.2 | Symbols: UBC36, UBC13B | ubiquitin-conjugating enzyme 36 | AT1G16890.2 | Symbols: UBC36, UBC13B | ubiquitin-conjugating enzyme 36 | chr1:5776550-5778327 REVERSE LENGTH=15	45	1.96782			52	2.38804	161	7.45048	15	0.655014	53	2.43047
AT1G16900	AT1G16900.1 | Symbols: | Alg9-like mannosyltransferase family | AT1G16900.1 | Symbols: | Alg9-like mannosyltransferase family | chr1:5779262-5782303 REVERSE LENGTH=57	8	0.349835	3	0.143195			8	0.37021	11	0.480344	2	0.0917157
AT1G16916	AT1G16916.1 | Symbols: | unknown protein; FUNCTIONS IN: molecular_function AT1G16916.1 | Symbols: | unknown protein; FUNCTIONS IN: molecular_function unknown; INVOLVED IN: biological_process unknown; LOCATED IN: AT1G16916.1 | Symbols: | unknown protein; FUNCTIONS IN: molecular_function AT1G16916.1 | Symbols: | unknown protein; FUNCTIONS IN: molecular_function unknown; INVOLVED IN: biological_proc…
AT1G16920	AT1G16920.1 | Symbols: RAB11, ATRABA1B, RABA1b | RAB GTPase homolog A1B | AT1G16920.1 | Symbols: RAB11, ATRABA1B, RABA1b | RAB GTPase homolog A1B | chr1:5787489-5789147 REVERSE LENGTH=21	116	5.0726	119	5.68006	157	7.21006	181	8.37601	242	10.5676	227	10.4097
AT1G16930	AT1G16930.1 | Symbols: | F-box/RNI-like/FBD-like domains-containing protein AT1G16930.1 | Symbols: | F-box/RNI-like/FBD-like domains-containing protein | chr1:5789987-5791534 FORWARD LENGTH=44									3	0.131003
AT1G16950	AT1G16950.1 | Symbols: | unknown protein; FUNCTIONS IN: molecular_function AT1G16950.1 | Symbols: | unknown protein; FUNCTIONS IN: molecular_function unknown; INVOLVED IN: biological_process unknown; LOCATED IN: endomembrane AT1G16950.1 | Symbols: | unknown protein; FUNCTIONS IN: molecular_function AT1G16950.1 | Symbols: | unknown protein; FUNCTIONS IN: molecular_function unknown; INVOLVED IN: bi…
AT1G16960	AT1G16960.1 | Symbols: | Ubiquitin domain-containing protein | AT1G16960.1 | Symbols: | Ubiquitin domain-containing protein | chr1:5799998-5800624 FORWARD LENGTH=11	63	2.75495			28	1.28587	27	1.24946	9	0.393009	69	3.16419
AT1G16970	AT1G16970.1 | Symbols: KU70, ATKU70 | KU70 homolog | chr1:5801159-5805724 AT1G16970.1 | Symbols: KU70, ATKU70 | KU70 homolog | chr1:5801159-5805724 REVERSE LENGTH=62	2	0.0874587	2	0.0954633
AT1G17000	AT1G17000.1 | Symbols: ATTPS3, TPS3 | trehalose-phosphatase/synthase 3 | AT1G17000.1 | Symbols: ATTPS3, TPS3 | trehalose-phosphatase/synthase 3 | chr1:5812728-5816662 FORWARD LENGTH=78
AT1G17010	AT1G17010.1 | Symbols: | 2-oxoglutarate (2OG) and Fe(II)-dependent oxygenase AT1G17010.1 | Symbols: | 2-oxoglutarate (2OG) and Fe(II)-dependent oxygenase superfamily protein | chr1:5817667-5819183 FORWARD LENGTH=36
AT1G17020	AT1G17020.1 | Symbols: SRG1, ATSRG1 | senescence-related gene 1 | AT1G17020.1 | Symbols: SRG1, ATSRG1 | senescence-related gene 1 | chr1:5820258-5821741 FORWARD LENGTH=35
AT1G17030	AT1G17030.1 | Symbols: | unknown protein; FUNCTIONS IN: molecular_function AT1G17030.1 | Symbols: | unknown protein; FUNCTIONS IN: molecular_function unknown; INVOLVED IN: biological_process unknown; LOCATED IN: endomembrane AT1G17030.1 | Symbols: | unknown protein; FUNCTIONS IN: molecular_function AT1G17030.1 | Symbols: | unknown protein; FUNCTIONS IN: molecular_function unknown; INVOLVED IN: bi…
AT1G17040	AT1G17040.1 | Symbols: SHA, ATSHA, STATLA | SH2 domain protein A | AT1G17040.1 | Symbols: SHA, ATSHA, STATLA | SH2 domain protein A | chr1:5825109-5828056 FORWARD LENGTH=64	10	0.437293					15	0.694144	11	0.480344
AT1G17050	AT1G17050.1 | Symbols: SPS2 | solanesyl diphosphate synthase 2 | AT1G17050.1 | Symbols: SPS2 | solanesyl diphosphate synthase 2 | chr1:5829289-5831215 FORWARD LENGTH=41	154	6.73432			80	3.67391	423	19.5749	201	8.77719	108	4.95265
AT1G17060	AT1G17060.1 | Symbols: CYP72C1, SOB7 | cytochrome p450 72c1 | AT1G17060.1 | Symbols: CYP72C1, SOB7 | cytochrome p450 72c1 | chr1:5832282-5835255 REVERSE LENGTH=47									4	0.17467
AT1G17070	AT1G17070.1 | Symbols: | GC-rich sequence DNA-binding factor-like protein AT1G17070.1 | Symbols: | GC-rich sequence DNA-binding factor-like protein with Tuftelin interacting domain | chr1:5837653-5840202 FORWARD LENGTH=84					2	0.0918479
AT1G17080	AT1G17080.1 | Symbols: | Ribosomal protein L18ae family | AT1G17080.1 | Symbols: | Ribosomal protein L18ae family | chr1:5840458-5841536 REVERSE LENGTH=15					2	0.0918479
AT1G17100	AT1G17100.1 | Symbols: | SOUL heme-binding family protein | AT1G17100.1 | Symbols: | SOUL heme-binding family protein | chr1:5844766-5845539 FORWARD LENGTH=23	1844	80.6369			446	20.4821	1197	55.3927	479	20.9168	345	15.821
AT1G17110	AT1G17110.2 | Symbols: UBP15 | ubiquitin-specific protease 15 | AT1G17110.2 | Symbols: UBP15 | ubiquitin-specific protease 15 | chr1:5845816-5849889 REVERSE LENGTH=92	524	22.9142	37	1.76607	83	3.81169	287	13.2813	223	9.73788	89	4.08135
AT1G17120	AT1G17120.1 | Symbols: CAT8 | cationic amino acid transporter 8 | AT1G17120.1 | Symbols: CAT8 | cationic amino acid transporter 8 | chr1:5851964-5853736 FORWARD LENGTH=59	20	0.874587			5	0.22962	30	1.38829	18	0.786017	30	1.37574
AT1G17130	AT1G17130.1 | Symbols: | Family of unknown function (DUF572) | AT1G17130.1 | Symbols: | Family of unknown function (DUF572) | chr1:5854264-5856472 FORWARD LENGTH=33	105	4.59158	18	0.859169	104	4.77609	58	2.68402	30	1.31003	157	7.19968
AT1G17140	AT1G17140.2 | Symbols: ICR1, RIP1 | interactor of constitutive active rops 1 AT1G17140.2 | Symbols: ICR1, RIP1 | interactor of constitutive active rops 1 | chr1:5856740-5857861 REVERSE LENGTH=34	2	0.0874587							17	0.742349	24	1.10059
AT1G17145	AT1G17145.1 | Symbols: | RING/U-box superfamily protein | AT1G17145.1 | Symbols: | RING/U-box superfamily protein | chr1:5860351-5862241 REVERSE LENGTH=33											2	0.0917157
AT1G17147	AT1G17147.1 | Symbols: | VQ motif-containing protein | chr1:5863654-5863950 AT1G17147.1 | Symbols: | VQ motif-containing protein | chr1:5863654-5863950 REVERSE LENGTH=9											48	2.20118
AT1G17160	AT1G17160.1 | Symbols: | pfkB-like carbohydrate kinase family protein | AT1G17160.1 | Symbols: | pfkB-like carbohydrate kinase family protein | chr1:5867678-5869215 FORWARD LENGTH=37	11	0.481023			6	0.275544	4	0.185105			27	1.23816
AT1G17170	AT1G17170.1 | Symbols: ATGSTU24, GST, GSTU24 | glutathione S-transferase TAU AT1G17170.1 | Symbols: ATGSTU24, GST, GSTU24 | glutathione S-transferase TAU 24 | chr1:5869895-5870691 FORWARD LENGTH=21					3	0.137772					77	3.53106
AT1G17180	AT1G17180.1 | Symbols: ATGSTU25, GSTU25 | glutathione S-transferase TAU 25 | AT1G17180.1 | Symbols: ATGSTU25, GSTU25 | glutathione S-transferase TAU 25 | chr1:5872208-5872958 FORWARD LENGTH=22	299	13.0751	17	0.811438	317	14.5579	653	30.2184	66	2.88206	509	23.3417
AT1G17190	AT1G17190.1 | Symbols: ATGSTU26, GSTU26 | glutathione S-transferase tau 26 | AT1G17190.1 | Symbols: ATGSTU26, GSTU26 | glutathione S-transferase tau 26 | chr1:5875452-5876375 FORWARD LENGTH=22	10	0.437293	2	0.0954633	10	0.459239	9	0.416486	25	1.09169	2	0.0917157
AT1G17200	AT1G17200.1 | Symbols: | Uncharacterised protein family (UPF0497) | AT1G17200.1 | Symbols: | Uncharacterised protein family (UPF0497) | chr1:5878493-5879871 FORWARD LENGTH=20	23	1.00577			190	8.72555	25	1.15691	72	3.14407	37	1.69674
AT1G17210	AT1G17210.1 | Symbols: ATILP1, ILP1 | IAP-like protein 1 | AT1G17210.1 | Symbols: ATILP1, ILP1 | IAP-like protein 1 | chr1:5880502-5884657 REVERSE LENGTH=95	3	0.131188	19	0.906901					9	0.393009
AT1G17220	AT1G17220.1 | Symbols: FUG1 | Translation initiation factor 2, small AT1G17220.1 | Symbols: FUG1 | Translation initiation factor 2, small GTP-binding protein | chr1:5885383-5890165 FORWARD LENGTH=102	725	31.7038	22	1.0501	319	14.6497	810	37.4838	369	16.1133	658	30.1745
AT1G17250	AT1G17250.1 | Symbols: AtRLP3, RLP3 | receptor like protein 3 | AT1G17250.1 | Symbols: AtRLP3, RLP3 | receptor like protein 3 | chr1:5901169-5903439 REVERSE LENGTH=75
AT1G17260	AT1G17260.1 | Symbols: AHA10 | autoinhibited H(+)-ATPase isoform 10 | AT1G17260.1 | Symbols: AHA10 | autoinhibited H(+)-ATPase isoform 10 | chr1:5904058-5908898 FORWARD LENGTH=94
AT1G17270	AT1G17270.1 | Symbols: | O-fucosyltransferase family protein | AT1G17270.1 | Symbols: | O-fucosyltransferase family protein | chr1:5909443-5911624 REVERSE LENGTH=56											2	0.0917157
AT1G17280	AT1G17280.2 | Symbols: UBC34 | ubiquitin-conjugating enzyme 34 | AT1G17280.2 | Symbols: UBC34 | ubiquitin-conjugating enzyme 34 | chr1:5917146-5919162 REVERSE LENGTH=23	39	1.70544	77	3.67534	143	6.56712	31	1.43456	50	2.18338	35	1.60503
AT1G17290	AT1G17290.1 | Symbols: AlaAT1 | alanine aminotransferas | AT1G17290.1 | Symbols: AlaAT1 | alanine aminotransferas | chr1:5922771-5926093 FORWARD LENGTH=54	5.5	0.240511	3	0.143195			7.5	0.347072
AT1G17330	AT1G17330.1 | Symbols: | Metal-dependent phosphohydrolase | AT1G17330.1 | Symbols: | Metal-dependent phosphohydrolase | chr1:5929966-5931595 FORWARD LENGTH=22
AT1G17340	AT1G17340.1 | Symbols: | Phosphoinositide phosphatase family protein | AT1G17340.1 | Symbols: | Phosphoinositide phosphatase family protein | chr1:5934129-5938391 FORWARD LENGTH=78	4	0.174917	14	0.668243	18	0.826631	4	0.185105	10	0.436676	4	0.183431
AT1G17350	AT1G17350.1 | Symbols: | NADH:ubiquinone oxidoreductase AT1G17350.1 | Symbols: | NADH:ubiquinone oxidoreductase intermediate-associated protein 30 | chr1:5942391-5944272 FORWARD AT1G17350.1 | Symbols: | NADH:ubiquinone oxidoreductase AT1G17350.1 | Symbols: | NADH:ubiquinone oxidoreductase intermediate-associated protein 30 | chr1:5942391-5944272 FORWARD LENGTH=22	2	0.0874587					3	0.138829
AT1G17360	AT1G17360.1 | Symbols: | BEST Arabidopsis thaliana protein match is: AT1G17360.1 | Symbols: | BEST Arabidopsis thaliana protein match is: COP1-interacting protein-related (TAIR:AT1G72410.1); Has 9949 Blast hits to AT1G17360.1 | Symbols: | BEST Arabidopsis thaliana protein match is: AT1G17360.1 | Symbols: | BEST Arabidopsis thaliana protein match is: COP1-interacting protein-related (TAIR:AT1G7241…	149	6.51567			5	0.22962	130	6.01591	108	4.7161	66	3.02662
AT1G17370	AT1G17370.1 | Symbols: UBP1B | oligouridylate binding protein 1B | AT1G17370.1 | Symbols: UBP1B | oligouridylate binding protein 1B | chr1:5951842-5954825 REVERSE LENGTH=41	357	15.6114			8	0.367391	458	21.1945	63	2.75106	18	0.825441
AT1G17380	AT1G17380.1 | Symbols: JAZ5, TIFY11A | jasmonate-zim-domain protein 5 | AT1G17380.1 | Symbols: JAZ5, TIFY11A | jasmonate-zim-domain protein 5 | chr1:5955654-5957070 REVERSE LENGTH=27	13	0.568481			7	0.321468	8	0.37021	10	0.436676	24	1.10059
AT1G17400	AT1G17400.1 | Symbols: | unknown protein; BEST Arabidopsis thaliana protein AT1G17400.1 | Symbols: | unknown protein; BEST Arabidopsis thaliana protein match is: unknown protein (TAIR:AT1G72490.1); Has 30201 Blast hits to 17322 AT1G17400.1 | Symbols: | unknown protein; BEST Arabidopsis thaliana protein AT1G17400.1 | Symbols: | unknown protein; BEST Arabidopsis thaliana protein match is: unknown p…
AT1G17410	AT1G17410.1 | Symbols: | Nucleoside diphosphate kinase family protein | AT1G17410.1 | Symbols: | Nucleoside diphosphate kinase family protein | chr1:5968627-5969780 REVERSE LENGTH=18	6	0.262376					10	0.462763	5	0.218338
AT1G17420	AT1G17420.1 | Symbols: LOX3 | lipoxygenase 3 | chr1:5977512-5981384 FORWARD AT1G17420.1 | Symbols: LOX3 | lipoxygenase 3 | chr1:5977512-5981384 FORWARD LENGTH=91	2	0.0874587							2	0.0873352
AT1G17430	AT1G17430.1 | Symbols: | alpha/beta-Hydrolases superfamily protein | AT1G17430.1 | Symbols: | alpha/beta-Hydrolases superfamily protein | chr1:5982310-5983919 FORWARD LENGTH=33					2	0.0918479			6	0.262006	8	0.366863
AT1G17440	AT1G17440.2 | Symbols: EER4, TAF12B | Transcription initiation factor TFIID AT1G17440.2 | Symbols: EER4, TAF12B | Transcription initiation factor TFIID subunit A | chr1:5984407-5987663 REVERSE LENGTH=68	19	0.830857	52	2.48204	55	2.52582	73	3.37817	34	1.4847	40	1.83431
AT1G17450	AT1G17450.2 | Symbols: | B-block binding subunit of TFIIIC | AT1G17450.2 | Symbols: | B-block binding subunit of TFIIIC | chr1:5988579-5996693 REVERSE LENGTH=184
AT1G17455	AT1G17455.2 | Symbols: ELF4-L4 | ELF4-like 4 | chr1:5997932-5998276 FORWARD AT1G17455.2 | Symbols: ELF4-L4 | ELF4-like 4 | chr1:5997932-5998276 FORWARD LENGTH=11	24	1.0495			43	1.97473	80	3.7021	20	0.873352	144	6.60353
AT1G17460	AT1G17460.1 | Symbols: TRFL3 | TRF-like 3 | chr1:5999519-6002546 FORWARD AT1G17460.1 | Symbols: TRFL3 | TRF-like 3 | chr1:5999519-6002546 FORWARD LENGTH=60
AT1G17470	AT1G17470.2 | Symbols: ATDRG1, ATDRG, DRG1 | developmentally regulated AT1G17470.2 | Symbols: ATDRG1, ATDRG, DRG1 | developmentally regulated G-protein 1 | chr1:6003442-6006155 FORWARD LENGTH=39	16	0.699669	78	3.72307	33	1.51549	36	1.66595	61	2.66372	37	1.69674
AT1G17480	AT1G17480.1 | Symbols: IQD7 | IQ-domain 7 | chr1:6006675-6008132 REVERSE AT1G17480.1 | Symbols: IQD7 | IQ-domain 7 | chr1:6006675-6008132 REVERSE LENGTH=37	2	0.0874587					2	0.0925525	2	0.0873352	2	0.0917157
AT1G17490	AT1G17490.1 | Symbols: | unknown protein; BEST Arabidopsis thaliana protein AT1G17490.1 | Symbols: | unknown protein; BEST Arabidopsis thaliana protein match is: unknown protein (TAIR:AT1G72690.1); Has 57 Blast hits to 45 AT1G17490.1 | Symbols: | unknown protein; BEST Arabidopsis thaliana protein AT1G17490.1 | Symbols: | unknown protein; BEST Arabidopsis thaliana protein match is: unknown protein…	40	1.74917	55	2.62524	80	3.67391	122	5.6457	85	3.71175	19	0.871299
AT1G17500	AT1G17500.1 | Symbols: | ATPase E1-E2 type family protein / haloacid AT1G17500.1 | Symbols: | ATPase E1-E2 type family protein / haloacid dehalogenase-like hydrolase family protein | chr1:6018757-6023201 FORWARD AT1G17500.1 | Symbols: | ATPase E1-E2 type family protein / haloacid AT1G17500.1 | Symbols: | ATPase E1-E2 type family protein / haloacid dehalogenase-like hydrolase family protein | chr1…
AT1G17510	AT1G17510.1 | Symbols: | unknown protein; Has 11 Blast hits to 11 proteins AT1G17510.1 | Symbols: | unknown protein; Has 11 Blast hits to 11 proteins in 4 species: Archae - 0; Bacteria - 0; Metazoa - 0; Fungi - 0; Plants - 11; AT1G17510.1 | Symbols: | unknown protein; Has 11 Blast hits to 11 proteins AT1G17510.1 | Symbols: | unknown protein; Has 11 Blast hits to 11 proteins in 4 species: Archae -…	4	0.174917			5	0.22962	4	0.185105	4	0.17467	9	0.412721
AT1G17520	AT1G17520.1 | Symbols: | Homeodomain-like/winged-helix DNA-binding family AT1G17520.1 | Symbols: | Homeodomain-like/winged-helix DNA-binding family protein | chr1:6024959-6027224 REVERSE LENGTH=29	29	1.26815			13	0.597011	65	3.00796	29	1.26636	43	1.97189
AT1G17530	AT1G17530.1 | Symbols: ATTIM23-1, TIM23-1 | translocase of inner AT1G17530.1 | Symbols: ATTIM23-1, TIM23-1 | translocase of inner mitochondrial membrane 23 | chr1:6027723-6028286 FORWARD LENGTH=18
AT1G17550	AT1G17550.1 | Symbols: HAB2 | homology to ABI2 | chr1:6034917-6036939 FORWARD AT1G17550.1 | Symbols: HAB2 | homology to ABI2 | chr1:6034917-6036939 FORWARD LENGTH=51	75	3.2797	8	0.381853	66	3.03098	69	3.19306	172	7.51083	24	1.10059
AT1G17560	AT1G17560.1 | Symbols: HLL | Ribosomal protein L14p/L23e family protein | AT1G17560.1 | Symbols: HLL | Ribosomal protein L14p/L23e family protein | chr1:6037635-6038574 REVERSE LENGTH=19
AT1G17580	AT1G17580.1 | Symbols: MYA1, ATMYA1, XI-1 | myosin 1 | chr1:6039453-6049309 AT1G17580.1 | Symbols: MYA1, ATMYA1, XI-1 | myosin 1 | chr1:6039453-6049309 FORWARD LENGTH=152							2	0.0925525
AT1G17590	AT1G17590.4 | Symbols: NF-YA8 | nuclear factor Y, subunit A8 | AT1G17590.4 | Symbols: NF-YA8 | nuclear factor Y, subunit A8 | chr1:6050481-6051984 REVERSE LENGTH=32
AT1G17610	AT1G17610.1 | Symbols: | Disease resistance protein (TIR-NBS class) | AT1G17610.1 | Symbols: | Disease resistance protein (TIR-NBS class) | chr1:6056895-6058157 FORWARD LENGTH=42
AT1G17620	AT1G17620.1 | Symbols: | Late embryogenesis abundant (LEA) AT1G17620.1 | Symbols: | Late embryogenesis abundant (LEA) hydroxyproline-rich glycoprotein family | chr1:6062313-6063107 FORWARD AT1G17620.1 | Symbols: | Late embryogenesis abundant (LEA) AT1G17620.1 | Symbols: | Late embryogenesis abundant (LEA) hydroxyproline-rich glycoprotein family | chr1:6062313-6063107 FORWARD LENGTH=26	27	1.18069	12	0.57278	44	2.02065	21	0.971802	60	2.62006	46	2.10946
AT1G17640	AT1G17640.1 | Symbols: | RNA-binding (RRM/RBD/RNP motifs) family protein | AT1G17640.1 | Symbols: | RNA-binding (RRM/RBD/RNP motifs) family protein | chr1:6067394-6069098 REVERSE LENGTH=36	2	0.0874587			8	0.367391	2	0.0925525	7	0.305673
AT1G17650	AT1G17650.1 | Symbols: GLYR2, GR2 | glyoxylate reductase 2 | AT1G17650.1 | Symbols: GLYR2, GR2 | glyoxylate reductase 2 | chr1:6069594-6071964 REVERSE LENGTH=35	388	16.967	396	18.9017	426	19.5636	1153	53.3565	290	12.6636	133	6.0991
AT1G17665	AT1G17665.1 | Symbols: | unknown protein; FUNCTIONS IN: molecular_function AT1G17665.1 | Symbols: | unknown protein; FUNCTIONS IN: molecular_function unknown; INVOLVED IN: biological_process unknown; LOCATED IN: endomembrane AT1G17665.1 | Symbols: | unknown protein; FUNCTIONS IN: molecular_function AT1G17665.1 | Symbols: | unknown protein; FUNCTIONS IN: molecular_function unknown; INVOLVED IN: bi…
AT1G17680	AT1G17680.2 | Symbols: | tetratricopeptide repeat (TPR)-containing protein | AT1G17680.2 | Symbols: | tetratricopeptide repeat (TPR)-containing protein | chr1:6076388-6082160 FORWARD LENGTH=89					4	0.183696	3	0.138829			2	0.0917157
AT1G17690	AT1G17690.1 | Symbols: NOF1 | FUNCTIONS IN: molecular_function unknown; AT1G17690.1 | Symbols: NOF1 | FUNCTIONS IN: molecular_function unknown; INVOLVED IN: biological_process unknown; LOCATED IN: nucleus; EXPRESSED IN: AT1G17690.1 | Symbols: NOF1 | FUNCTIONS IN: molecular_function unknown; AT1G17690.1 | Symbols: NOF1 | FUNCTIONS IN: molecular_function unknown; INVOLVED IN: biological_process unk…	3	0.131188	5	0.238658	6	0.275544	5	0.231381
AT1G17700	AT1G17700.1 | Symbols: PRA1.F1 | prenylated RAB acceptor 1.F1 | AT1G17700.1 | Symbols: PRA1.F1 | prenylated RAB acceptor 1.F1 | chr1:6089588-6090130 FORWARD LENGTH=18									4	0.17467
AT1G17710	AT1G17710.1 | Symbols: | Pyridoxal phosphate phosphatase-related protein | AT1G17710.1 | Symbols: | Pyridoxal phosphate phosphatase-related protein | chr1:6090763-6091975 REVERSE LENGTH=27			3	0.143195	3	0.137772			3	0.131003	2	0.0917157
AT1G17720	AT1G17720.2 | Symbols: ATB BETA | Protein phosphatase 2A, regulatory subunit AT1G17720.2 | Symbols: ATB BETA | Protein phosphatase 2A, regulatory subunit PR55 | chr1:6093949-6098065 REVERSE LENGTH=50									2	0.0873352
AT1G17745	AT1G17745.1 | Symbols: PGDH | D-3-phosphoglycerate dehydrogenase | AT1G17745.1 | Symbols: PGDH | D-3-phosphoglycerate dehydrogenase | chr1:6101157-6104979 FORWARD LENGTH=62	8	0.349835	4	0.190927	12	0.551087	2	0.0925525	2	0.0873352	4	0.183431
AT1G17750	AT1G17750.1 | Symbols: PEPR2, AtPEPR2 | PEP1 receptor 2 | AT1G17750.1 | Symbols: PEPR2, AtPEPR2 | PEP1 receptor 2 | chr1:6106656-6110008 FORWARD LENGTH=108	3	0.131188							2	0.0873352
AT1G17760	AT1G17760.1 | Symbols: CSTF77, ATCSTF77 | Tetratricopeptide repeat (TPR)-like AT1G17760.1 | Symbols: CSTF77, ATCSTF77 | Tetratricopeptide repeat (TPR)-like superfamily protein | chr1:6110208-6116271 REVERSE LENGTH=73	19	0.830857			21	0.964403	24	1.11063	15	0.655014	17	0.779584
AT1G17780	AT1G17780.2 | Symbols: | unknown protein; BEST Arabidopsis thaliana protein AT1G17780.2 | Symbols: | unknown protein; BEST Arabidopsis thaliana protein match is: unknown protein (TAIR:AT2G16575.1); Has 35333 Blast hits to 34131 AT1G17780.2 | Symbols: | unknown protein; BEST Arabidopsis thaliana protein AT1G17780.2 | Symbols: | unknown protein; BEST Arabidopsis thaliana protein match is: unknown p…									2	0.0873352
AT1G17790	AT1G17790.1 | Symbols: | DNA-binding bromodomain-containing protein | AT1G17790.1 | Symbols: | DNA-binding bromodomain-containing protein | chr1:6125532-6127276 REVERSE LENGTH=48	18	0.787128	11	0.525048	13	0.597011	25	1.15691	7	0.305673	14	0.64201
AT1G17810	AT1G17810.1 | Symbols: BETA-TIP | beta-tonoplast intrinsic protein | AT1G17810.1 | Symbols: BETA-TIP | beta-tonoplast intrinsic protein | chr1:6130209-6131442 FORWARD LENGTH=26
AT1G17820	AT1G17820.1 | Symbols: | Putative integral membrane protein conserved region AT1G17820.1 | Symbols: | Putative integral membrane protein conserved region (DUF2404) | chr1:6131751-6135115 REVERSE LENGTH=80
AT1G17830	AT1G17830.1 | Symbols: | Protein of unknown function (DUF789) | AT1G17830.1 | Symbols: | Protein of unknown function (DUF789) | chr1:6136118-6138172 REVERSE LENGTH=33	7	0.306105					5	0.231381	6	0.262006	5	0.229289
AT1G17840	AT1G17840.1 | Symbols: WBC11, ABCG11, DSO, COF1, ATWBC11 | white-brown AT1G17840.1 | Symbols: WBC11, ABCG11, DSO, COF1, ATWBC11 | white-brown complex homolog protein 11 | chr1:6142870-6145894 FORWARD LENGTH=70	210	9.18316	94	4.48677	91	4.17908	139	6.4324	232	10.1309	96	4.40235
AT1G17850	AT1G17850.1 | Symbols: | Rhodanese/Cell cycle control phosphatase AT1G17850.1 | Symbols: | Rhodanese/Cell cycle control phosphatase superfamily protein | chr1:6146470-6148820 REVERSE LENGTH=44							2	0.0925525			4	0.183431
AT1G17860	AT1G17860.1 | Symbols: | Kunitz family trypsin and protease inhibitor AT1G17860.1 | Symbols: | Kunitz family trypsin and protease inhibitor protein | chr1:6149343-6149933 FORWARD LENGTH=19	5	0.218647	8	0.381853			8	0.37021	15	0.655014	41	1.88017
AT1G17870	AT1G17870.1 | Symbols: ATEGY3, EGY3 | ethylene-dependent AT1G17870.1 | Symbols: ATEGY3, EGY3 | ethylene-dependent gravitropism-deficient and yellow-green-like 3 | chr1:6150036-6152185 REVERSE AT1G17870.1 | Symbols: ATEGY3, EGY3 | ethylene-dependent AT1G17870.1 | Symbols: ATEGY3, EGY3 | ethylene-dependent gravitropism-deficient and yellow-green-like 3 | chr1:6150036-6152185 REVERSE LENGTH=57	2	0.0874587	7	0.334121	6	0.275544	3	0.138829	2	0.0873352	4	0.183431
AT1G17880	AT1G17880.1 | Symbols: BTF3, ATBTF3 | basic transcription factor 3 | AT1G17880.1 | Symbols: BTF3, ATBTF3 | basic transcription factor 3 | chr1:6152572-6153425 REVERSE LENGTH=16
AT1G17890	AT1G17890.1 | Symbols: GER2 | NAD(P)-binding Rossmann-fold superfamily AT1G17890.1 | Symbols: GER2 | NAD(P)-binding Rossmann-fold superfamily protein | chr1:6154478-6155596 REVERSE LENGTH=32	27	1.18069					2	0.0925525	40	1.7467	3	0.137574
AT1G17920	AT1G17920.1 | Symbols: HDG12 | homeodomain GLABROUS 12 | chr1:6162214-6165033 AT1G17920.1 | Symbols: HDG12 | homeodomain GLABROUS 12 | chr1:6162214-6165033 REVERSE LENGTH=68	76	3.32343			66	3.03098	42	1.9436	74	3.2314	170	7.79584
AT1G17930	AT1G17930.1 | Symbols: | Aminotransferase-like, plant mobile domain family AT1G17930.1 | Symbols: | Aminotransferase-like, plant mobile domain family protein | chr1:6166638-6168432 REVERSE LENGTH=47	14	0.612211	125	5.96645	5	0.22962	17	0.786697	8	0.349341	12	0.550294
AT1G17940	AT1G17940.1 | Symbols: | Endosomal targeting BRO1-like domain-containing AT1G17940.1 | Symbols: | Endosomal targeting BRO1-like domain-containing protein | chr1:6169621-6172035 REVERSE LENGTH=40	69	3.01732			28.5	1.30883	88.5	4.09545	36.5	1.59387	22	1.00887
AT1G17970	AT1G17970.1 | Symbols: | RING/U-box superfamily protein | AT1G17970.1 | Symbols: | RING/U-box superfamily protein | chr1:6185032-6187202 FORWARD LENGTH=36	41	1.7929	63	3.00709	17	0.780707	25	1.15691	56	2.44539	24	1.10059
AT1G17980	AT1G17980.1 | Symbols: PAPS1 | poly(A) polymerase 1 | chr1:6187742-6191418 AT1G17980.1 | Symbols: PAPS1 | poly(A) polymerase 1 | chr1:6187742-6191418 REVERSE LENGTH=71	5	0.218647			16	0.734783	12	0.555315	14	0.611347
AT1G18010	AT1G18010.1 | Symbols: | Major facilitator superfamily protein | AT1G18010.1 | Symbols: | Major facilitator superfamily protein | chr1:6199980-6201359 FORWARD LENGTH=45
AT1G18020	AT1G18020.1 | Symbols: | FMN-linked oxidoreductases superfamily protein | AT1G18020.1 | Symbols: | FMN-linked oxidoreductases superfamily protein | chr1:6202272-6203572 FORWARD LENGTH=26
AT1G18040	AT1G18040.1 | Symbols: CDKD1;3, AT;CDCKD;3, CAK2AT | cyclin-dependent kinase AT1G18040.1 | Symbols: CDKD1;3, AT;CDCKD;3, CAK2AT | cyclin-dependent kinase D1;3 | chr1:6207128-6209299 REVERSE LENGTH=39	20	0.874587	40	1.90927	23	1.05625	16	0.74042	58	2.53272	14	0.64201
AT1G18060	AT1G18060.1 | Symbols: | unknown protein; INVOLVED IN: biological_process AT1G18060.1 | Symbols: | unknown protein; INVOLVED IN: biological_process unknown; LOCATED IN: chloroplast; EXPRESSED IN: 22 plant structures; AT1G18060.1 | Symbols: | unknown protein; INVOLVED IN: biological_process AT1G18060.1 | Symbols: | unknown protein; INVOLVED IN: biological_process unknown; LOCATED IN: chloroplast; …	132	5.77227			150	6.88859	190	8.79249	58	2.53272	145	6.64939
AT1G18070	AT1G18070.2 | Symbols: | Translation elongation factor EF1A/initiation AT1G18070.2 | Symbols: | Translation elongation factor EF1A/initiation factor IF2gamma family protein | chr1:6214236-6218211 REVERSE LENGTH=53	6	0.262376	9	0.429585	8	0.367391	4	0.185105	14	0.611347
AT1G18080	AT1G18080.1 | Symbols: ATARCA, RACK1A_AT, RACK1A | Transducin/WD40 AT1G18080.1 | Symbols: ATARCA, RACK1A_AT, RACK1A | Transducin/WD40 repeat-like superfamily protein | chr1:6222325-6223901 FORWARD LENGTH=32	496	21.6897	418	19.9518	890	40.8723	421	19.4823	758	33.1	1526	69.9791
AT1G18090	AT1G18090.2 | Symbols: | 5'-3' exonuclease family protein | AT1G18090.2 | Symbols: | 5'-3' exonuclease family protein | chr1:6224539-6227715 FORWARD LENGTH=57
AT1G18100	AT1G18100.1 | Symbols: E12A11, MFT | PEBP (phosphatidylethanolamine-binding AT1G18100.1 | Symbols: E12A11, MFT | PEBP (phosphatidylethanolamine-binding protein) family protein | chr1:6228049-6230110 REVERSE LENGTH=17
AT1G18140	AT1G18140.1 | Symbols: LAC1, ATLAC1 | laccase 1 | chr1:6238986-6241393 AT1G18140.1 | Symbols: LAC1, ATLAC1 | laccase 1 | chr1:6238986-6241393 REVERSE LENGTH=58
AT1G18150	AT1G18150.3 | Symbols: ATMPK8 | Protein kinase superfamily protein | AT1G18150.3 | Symbols: ATMPK8 | Protein kinase superfamily protein | chr1:6244641-6247582 REVERSE LENGTH=58	51	2.2302	46	2.19565	17	0.780707	57	2.63775	24	1.04802	281	12.8861
AT1G18160	AT1G18160.1 | Symbols: | Protein kinase superfamily protein | AT1G18160.1 | Symbols: | Protein kinase superfamily protein | chr1:6249126-6253835 FORWARD LENGTH=99
AT1G18170	AT1G18170.1 | Symbols: | FKBP-like peptidyl-prolyl cis-trans isomerase AT1G18170.1 | Symbols: | FKBP-like peptidyl-prolyl cis-trans isomerase family protein | chr1:6254291-6255507 FORWARD LENGTH=24
AT1G18180	AT1G18180.1 | Symbols: | Protein of unknown function (DUF1295) | AT1G18180.1 | Symbols: | Protein of unknown function (DUF1295) | chr1:6255903-6257737 FORWARD LENGTH=30	3	0.131188	3	0.143195	3	0.137772	4	0.185105	3	0.131003	3	0.137574
AT1G18190	AT1G18190.1 | Symbols: GC2 | golgin candidate 2 | chr1:6257963-6261325 AT1G18190.1 | Symbols: GC2 | golgin candidate 2 | chr1:6257963-6261325 REVERSE LENGTH=66	4	0.174917			5	0.22962	10	0.462763	8	0.349341	10	0.458579
AT1G18200	AT1G18200.1 | Symbols: AtRABA6b, RABA6b | RAB GTPase homolog A6B | AT1G18200.1 | Symbols: AtRABA6b, RABA6b | RAB GTPase homolog A6B | chr1:6265416-6266659 REVERSE LENGTH=22					4	0.183696	7	0.323934
AT1G18210	AT1G18210.2 | Symbols: | Calcium-binding EF-hand family protein | AT1G18210.2 | Symbols: | Calcium-binding EF-hand family protein | chr1:6268273-6268785 REVERSE LENGTH=17	55	2.40511			22	1.01033	78	3.60955	86	3.75541	96	4.40235
AT1G18250	AT1G18250.2 | Symbols: ATLP-1 | Pathogenesis-related thaumatin superfamily AT1G18250.2 | Symbols: ATLP-1 | Pathogenesis-related thaumatin superfamily protein | chr1:6277024-6278005 REVERSE LENGTH=24
AT1G18260	AT1G18260.1 | Symbols: | HCP-like superfamily protein | chr1:6279047-6282008 AT1G18260.1 | Symbols: | HCP-like superfamily protein | chr1:6279047-6282008 REVERSE LENGTH=67	14	0.612211	91	4.34358	56	2.57174	41	1.89733	17	0.742349	35	1.60503
AT1G18265	AT1G18265.1 | Symbols: | Protein of unknown function, DUF593 | AT1G18265.1 | Symbols: | Protein of unknown function, DUF593 | chr1:6282338-6283180 REVERSE LENGTH=28	18	0.787128			5	0.22962	59	2.7303	11	0.480344	46	2.10946
AT1G18270	AT1G18270.2 | Symbols: | ketose-bisphosphate aldolase class-II family AT1G18270.2 | Symbols: | ketose-bisphosphate aldolase class-II family protein | chr1:6283634-6293772 REVERSE LENGTH=137	42	1.83663	13	0.620511	42	1.92881	179	8.28345	46	2.00871	472	21.6449
AT1G18280	AT1G18280.1 | Symbols: | Bifunctional inhibitor/lipid-transfer protein/seed AT1G18280.1 | Symbols: | Bifunctional inhibitor/lipid-transfer protein/seed storage 2S albumin superfamily protein | chr1:6294403-6295207 FORWARD AT1G18280.1 | Symbols: | Bifunctional inhibitor/lipid-transfer protein/seed AT1G18280.1 | Symbols: | Bifunctional inhibitor/lipid-transfer protein/seed storage 2S albumin superf…
AT1G18300	AT1G18300.1 | Symbols: atnudt4, NUDT4 | nudix hydrolase homolog 4 | AT1G18300.1 | Symbols: atnudt4, NUDT4 | nudix hydrolase homolog 4 | chr1:6299841-6300799 FORWARD LENGTH=20	39	1.70544					69	3.19306	45	1.96504	24	1.10059
AT1G18330	AT1G18330.2 | Symbols: EPR1, RVE7 | Homeodomain-like superfamily protein | AT1G18330.2 | Symbols: EPR1, RVE7 | Homeodomain-like superfamily protein | chr1:6306196-6307718 REVERSE LENGTH=37	139	6.07838			264	12.1239	66	3.05423	3	0.131003	127	5.82395
AT1G18335	AT1G18335.1 | Symbols: | Acyl-CoA N-acyltransferases (NAT) superfamily AT1G18335.1 | Symbols: | Acyl-CoA N-acyltransferases (NAT) superfamily protein | chr1:6309428-6311326 REVERSE LENGTH=26	2	0.0874587	12	0.57278	13	0.597011	7	0.323934	5	0.218338	13	0.596152
AT1G18340	AT1G18340.1 | Symbols: | basal transcription factor complex subunit-related AT1G18340.1 | Symbols: | basal transcription factor complex subunit-related | chr1:6311612-6313734 REVERSE LENGTH=30	20	0.874587	17	0.811438	22	1.01033	27	1.24946	22	0.960687	14	0.64201
AT1G18360	AT1G18360.1 | Symbols: | alpha/beta-Hydrolases superfamily protein | AT1G18360.1 | Symbols: | alpha/beta-Hydrolases superfamily protein | chr1:6316996-6319204 REVERSE LENGTH=38	82	3.58581	3	0.143195	57	2.61766	71	3.28562	30	1.31003	29	1.32988
AT1G18370	AT1G18370.1 | Symbols: HIK, ATNACK1, NACK1 | ATP binding microtubule motor AT1G18370.1 | Symbols: HIK, ATNACK1, NACK1 | ATP binding microtubule motor family protein | chr1:6319732-6323820 REVERSE LENGTH=97	2	0.0874587			3	0.137772			5	0.218338	12	0.550294
AT1G18390	AT1G18390.1 | Symbols: | Protein kinase superfamily protein | AT1G18390.1 | Symbols: | Protein kinase superfamily protein | chr1:6325876-6329935 FORWARD LENGTH=64											2	0.0917157
AT1G18400	AT1G18400.1 | Symbols: BEE1 | BR enhanced expression 1 | chr1:6331464-6333576 AT1G18400.1 | Symbols: BEE1 | BR enhanced expression 1 | chr1:6331464-6333576 FORWARD LENGTH=26									4	0.17467
AT1G18420	AT1G18420.1 | Symbols: | Aluminium activated malate transporter family AT1G18420.1 | Symbols: | Aluminium activated malate transporter family protein | chr1:6343330-6345689 FORWARD LENGTH=58	3	0.131188
AT1G18440	AT1G18440.1 | Symbols: | Peptidyl-tRNA hydrolase family protein | AT1G18440.1 | Symbols: | Peptidyl-tRNA hydrolase family protein | chr1:6345994-6347686 FORWARD LENGTH=28							2	0.0925525
AT1G18450	AT1G18450.1 | Symbols: ATARP4, ARP4 | actin-related protein 4 | AT1G18450.1 | Symbols: ATARP4, ARP4 | actin-related protein 4 | chr1:6348199-6351766 FORWARD LENGTH=44	13	0.568481			23	1.05625	19	0.879249	6	0.262006	57	2.6139
AT1G18460	AT1G18460.1 | Symbols: | alpha/beta-Hydrolases superfamily protein | AT1G18460.1 | Symbols: | alpha/beta-Hydrolases superfamily protein | chr1:6352682-6355971 FORWARD LENGTH=70	20	0.874587	8	0.381853	3	0.137772	33	1.52712	24	1.04802
AT1G18470	AT1G18470.1 | Symbols: | Transmembrane Fragile-X-F-associated protein | AT1G18470.1 | Symbols: | Transmembrane Fragile-X-F-associated protein | chr1:6356407-6360057 REVERSE LENGTH=46	55	2.40511	97	4.62997	63	2.89321	272	12.5871	32	1.39736	284	13.0236
AT1G18480	AT1G18480.1 | Symbols: | Calcineurin-like metallo-phosphoesterase AT1G18480.1 | Symbols: | Calcineurin-like metallo-phosphoesterase superfamily protein | chr1:6361639-6362814 FORWARD LENGTH=39	46	2.01155			47	2.15842	83	3.84093	55	2.40172	61	2.79733
AT1G18485	AT1G18485.1 | Symbols: | Pentatricopeptide repeat (PPR) superfamily protein AT1G18485.1 | Symbols: | Pentatricopeptide repeat (PPR) superfamily protein | chr1:6363172-6366084 FORWARD LENGTH=97	21	0.918316	15	0.715974	5	0.22962	44	2.03616	3	0.131003	7	0.321005
AT1G18486	AT1G18486.1 | Symbols: | unknown protein; FUNCTIONS IN: molecular_function AT1G18486.1 | Symbols: | unknown protein; FUNCTIONS IN: molecular_function unknown; INVOLVED IN: biological_process unknown; LOCATED IN: endomembrane AT1G18486.1 | Symbols: | unknown protein; FUNCTIONS IN: molecular_function AT1G18486.1 | Symbols: | unknown protein; FUNCTIONS IN: molecular_function unknown; INVOLVED IN: bi…
AT1G18490	AT1G18490.1 | Symbols: | Protein of unknown function (DUF1637) | AT1G18490.1 | Symbols: | Protein of unknown function (DUF1637) | chr1:6367116-6368640 FORWARD LENGTH=28									2	0.0873352
AT1G18500	AT1G18500.1 | Symbols: MAML-4, IPMS1 | methylthioalkylmalate synthase-like 4 AT1G18500.1 | Symbols: MAML-4, IPMS1 | methylthioalkylmalate synthase-like 4 | chr1:6369347-6372861 FORWARD LENGTH=63	169	7.39026	7	0.334121	155	7.11821	264	12.2169	102	4.4541	462	21.1863
AT1G18520	AT1G18520.1 | Symbols: TET11 | tetraspanin11 | chr1:6375051-6376178 FORWARD AT1G18520.1 | Symbols: TET11 | tetraspanin11 | chr1:6375051-6376178 FORWARD LENGTH=27
AT1G18540	AT1G18540.1 | Symbols: | Ribosomal protein L6 family protein | AT1G18540.1 | Symbols: | Ribosomal protein L6 family protein | chr1:6377448-6378548 REVERSE LENGTH=23	425	18.585	425	20.2859	540	24.7989	543.5	25.1512	573	25.0215	451.5	20.7048
AT1G18550	AT1G18550.1 | Symbols: | ATP binding microtubule motor family protein | AT1G18550.1 | Symbols: | ATP binding microtubule motor family protein | chr1:6381656-6384340 REVERSE LENGTH=72
AT1G18560	AT1G18560.1 | Symbols: | BED zinc finger ;hAT family dimerisation domain | AT1G18560.1 | Symbols: | BED zinc finger ;hAT family dimerisation domain | chr1:6385614-6388005 FORWARD LENGTH=69	6	0.262376			7	0.321468	7	0.323934	2	0.0873352	13	0.596152
AT1G18570	AT1G18570.1 | Symbols: MYB51, AtMYB51, BW51A, BW51B, HIG1 | myb domain AT1G18570.1 | Symbols: MYB51, AtMYB51, BW51A, BW51B, HIG1 | myb domain protein 51 | chr1:6389765-6391026 FORWARD LENGTH=35	43.5	1.90223	1.5	0.0715974			20.5	0.948664	51.5	2.24888	32	1.46745
AT1G18580	AT1G18580.1 | Symbols: GAUT11 | galacturonosyltransferase 11 | AT1G18580.1 | Symbols: GAUT11 | galacturonosyltransferase 11 | chr1:6396144-6398005 FORWARD LENGTH=53	68	2.97359	14	0.668243	4	0.183696	54	2.49892	25	1.09169	82	3.76034
AT1G18590	AT1G18590.1 | Symbols: SOT17, ATSOT17, ATST5C | sulfotransferase 17 | AT1G18590.1 | Symbols: SOT17, ATSOT17, ATST5C | sulfotransferase 17 | chr1:6398634-6399674 FORWARD LENGTH=34					5	0.22962	2	0.0925525	29	1.26636	5	0.229289
AT1G18600	AT1G18600.1 | Symbols: ATRBL12, RBL12 | RHOMBOID-like protein 12 | AT1G18600.1 | Symbols: ATRBL12, RBL12 | RHOMBOID-like protein 12 | chr1:6400647-6402587 FORWARD LENGTH=33	32	1.39934					28	1.29574	25	1.09169
AT1G18610	AT1G18610.1 | Symbols: | Galactose oxidase/kelch repeat superfamily protein AT1G18610.1 | Symbols: | Galactose oxidase/kelch repeat superfamily protein | chr1:6405779-6408831 FORWARD LENGTH=55	2	0.0874587					3	0.138829	6	0.262006
AT1G18620	AT1G18620.2 | Symbols: | unknown protein; FUNCTIONS IN: molecular_function AT1G18620.2 | Symbols: | unknown protein; FUNCTIONS IN: molecular_function unknown; INVOLVED IN: biological_process unknown; LOCATED IN: AT1G18620.2 | Symbols: | unknown protein; FUNCTIONS IN: molecular_function AT1G18620.2 | Symbols: | unknown protein; FUNCTIONS IN: molecular_function unknown; INVOLVED IN: biological_proc…
AT1G18630	AT1G18630.1 | Symbols: GR-RBP6 | glycine-rich RNA-binding protein 6 | AT1G18630.1 | Symbols: GR-RBP6 | glycine-rich RNA-binding protein 6 | chr1:6415226-6416283 FORWARD LENGTH=15	7	0.306105			11	0.505163	17	0.786697	5	0.218338	5	0.229289
AT1G18640	AT1G18640.2 | Symbols: PSP | 3-phosphoserine phosphatase | AT1G18640.2 | Symbols: PSP | 3-phosphoserine phosphatase | chr1:6416524-6418245 REVERSE LENGTH=29	57	2.49257	65	3.10256	74	3.39837	28	1.29574	26	1.13536	57	2.6139
AT1G18650	AT1G18650.1 | Symbols: PDCB3 | plasmodesmata callose-binding protein 3 | AT1G18650.1 | Symbols: PDCB3 | plasmodesmata callose-binding protein 3 | chr1:6419036-6420413 REVERSE LENGTH=18	95	4.15429	6	0.28639	237	10.884	98	4.53507	80	3.49341	613	28.1109
AT1G18660	AT1G18660.1 | Symbols: | zinc finger (C3HC4-type RING finger) family protein AT1G18660.1 | Symbols: | zinc finger (C3HC4-type RING finger) family protein | chr1:6421433-6425565 FORWARD LENGTH=48	351	15.349	32	1.52741	32	1.46957	208	9.62546	159	6.94315	428	19.6272
AT1G18670	AT1G18670.1 | Symbols: IBS1 | Protein kinase superfamily protein | AT1G18670.1 | Symbols: IBS1 | Protein kinase superfamily protein | chr1:6427242-6430696 REVERSE LENGTH=70	8	0.349835			6	0.275544	6	0.277658	19	0.829685	7	0.321005
AT1G18680	AT1G18680.1 | Symbols: | HNH endonuclease domain-containing protein | AT1G18680.1 | Symbols: | HNH endonuclease domain-containing protein | chr1:6432133-6433434 REVERSE LENGTH=18	13	0.568481					16	0.74042	25	1.09169
AT1G18700	AT1G18700.1 | Symbols: | DNAJ heat shock N-terminal domain-containing AT1G18700.1 | Symbols: | DNAJ heat shock N-terminal domain-containing protein | chr1:6437591-6443046 FORWARD LENGTH=70	8	0.349835	2	0.0954633	18	0.826631	11	0.509039			10	0.458579
AT1G18710	AT1G18710.1 | Symbols: AtMYB47, MYB47 | myb domain protein 47 | AT1G18710.1 | Symbols: AtMYB47, MYB47 | myb domain protein 47 | chr1:6450781-6452986 FORWARD LENGTH=26	13	0.568481			24	1.10217	33	1.52712	26	1.13536	17	0.779584
AT1G18720	AT1G18720.1 | Symbols: | Protein of unknown function (DUF962) | AT1G18720.1 | Symbols: | Protein of unknown function (DUF962) | chr1:6458020-6459658 REVERSE LENGTH=20	40	1.74917	33	1.57514	3	0.137772	66	3.05423	45	1.96504	17	0.779584
AT1G18730	AT1G18730.1 | Symbols: NDF6 | NDH dependent flow 6 | chr1:6460625-6462107 AT1G18730.1 | Symbols: NDF6 | NDH dependent flow 6 | chr1:6460625-6462107 FORWARD LENGTH=17	2741	119.862	2	0.0954633	898	41.2397	2479	114.719	1709	74.6279	1658	76.0323
AT1G18740	AT1G18740.1 | Symbols: | Protein of unknown function (DUF793) | AT1G18740.1 | Symbols: | Protein of unknown function (DUF793) | chr1:6464125-6465273 FORWARD LENGTH=38	25	1.09323	19	0.906901	8	0.367391	35	1.61967	34	1.4847	61	2.79733
AT1G18750	AT1G18750.2 | Symbols: AGL65 | AGAMOUS-like 65 | chr1:6467404-6469698 FORWARD AT1G18750.2 | Symbols: AGL65 | AGAMOUS-like 65 | chr1:6467404-6469698 FORWARD LENGTH=33
AT1G18780	AT1G18780.1 | Symbols: | RING/U-box superfamily protein | AT1G18780.1 | Symbols: | RING/U-box superfamily protein | chr1:6476258-6477235 REVERSE LENGTH=32
AT1G18800	AT1G18800.1 | Symbols: NRP2 | NAP1-related protein 2 | chr1:6481466-6483463 AT1G18800.1 | Symbols: NRP2 | NAP1-related protein 2 | chr1:6481466-6483463 REVERSE LENGTH=25	21	0.918316			8	0.367391	15	0.694144			64	2.9349
AT1G18810	AT1G18810.1 | Symbols: | phytochrome kinase substrate-related | AT1G18810.1 | Symbols: | phytochrome kinase substrate-related | chr1:6485709-6486872 REVERSE LENGTH=38	24	1.0495			26	1.19402	15	0.694144	8	0.349341	16	0.733726
AT1G18830	AT1G18830.1 | Symbols: | Transducin/WD40 repeat-like superfamily protein | AT1G18830.1 | Symbols: | Transducin/WD40 repeat-like superfamily protein | chr1:6489309-6494218 FORWARD LENGTH=96	19	0.830857					32	1.48084	8	0.349341	2	0.0917157
AT1G18835	AT1G18835.1 | Symbols: MIF3 | mini zinc finger | chr1:6496106-6496372 REVERSE AT1G18835.1 | Symbols: MIF3 | mini zinc finger | chr1:6496106-6496372 REVERSE LENGTH=8	2	0.0874587	17	0.811438	2	0.0918479	4	0.185105	5	0.218338	3	0.137574
AT1G18840	AT1G18840.2 | Symbols: IQD30 | IQ-domain 30 | chr1:6501068-6503435 REVERSE AT1G18840.2 | Symbols: IQD30 | IQ-domain 30 | chr1:6501068-6503435 REVERSE LENGTH=57	44	1.92409	28	1.33649	88	4.04131	71	3.28562	27	1.17903	111	5.09022
AT1G18850	AT1G18850.1 | Symbols: | unknown protein; FUNCTIONS IN: molecular_function AT1G18850.1 | Symbols: | unknown protein; FUNCTIONS IN: molecular_function unknown; INVOLVED IN: biological_process unknown; LOCATED IN: nucleolus; AT1G18850.1 | Symbols: | unknown protein; FUNCTIONS IN: molecular_function AT1G18850.1 | Symbols: | unknown protein; FUNCTIONS IN: molecular_function unknown; INVOLVED IN: biol…					9	0.413315	5	0.231381	5	0.218338	6	0.275147
AT1G18870	AT1G18870.1 | Symbols: ICS2, ATICS2 | isochorismate synthase 2 | AT1G18870.1 | Symbols: ICS2, ATICS2 | isochorismate synthase 2 | chr1:6515486-6519176 FORWARD LENGTH=56	239	10.4513			172	7.89892	262	12.1244	143	6.24447	210	9.63015
AT1G18880	AT1G18880.1 | Symbols: | Major facilitator superfamily protein | AT1G18880.1 | Symbols: | Major facilitator superfamily protein | chr1:6520800-6523241 FORWARD LENGTH=58	2	0.0874587
AT1G18890	AT1G18890.1 | Symbols: ATCDPK1, CPK10, CDPK1, AtCPK10 | calcium-dependent AT1G18890.1 | Symbols: ATCDPK1, CPK10, CDPK1, AtCPK10 | calcium-dependent protein kinase 1 | chr1:6523468-6525736 REVERSE LENGTH=54	11	0.481023	53	2.52978	11	0.505163	21	0.971802	45	1.96504	27	1.23816
AT1G18900	AT1G18900.2 | Symbols: | Pentatricopeptide repeat (PPR) superfamily protein AT1G18900.2 | Symbols: | Pentatricopeptide repeat (PPR) superfamily protein | chr1:6529778-6532360 FORWARD LENGTH=86	2	0.0874587			2	0.0918479	6	0.277658	9	0.393009	2	0.0917157
AT1G18910	AT1G18910.1 | Symbols: | zinc ion binding;zinc ion binding | AT1G18910.1 | Symbols: | zinc ion binding;zinc ion binding | chr1:6532706-6537993 REVERSE LENGTH=125	12	0.524752			6	0.275544	32	1.48084	5	0.218338	16	0.733726
AT1G18950	AT1G18950.1 | Symbols: | DDT domain superfamily | chr1:6546539-6551549 AT1G18950.1 | Symbols: | DDT domain superfamily | chr1:6546539-6551549 FORWARD LENGTH=75					2	0.0918479	4	0.185105	2	0.0873352	3	0.137574
AT1G18960	AT1G18960.1 | Symbols: | myb-like HTH transcriptional regulator family AT1G18960.1 | Symbols: | myb-like HTH transcriptional regulator family protein | chr1:6552854-6553940 FORWARD LENGTH=30
AT1G18980	AT1G18980.1 | Symbols: | RmlC-like cupins superfamily protein | AT1G18980.1 | Symbols: | RmlC-like cupins superfamily protein | chr1:6557364-6558026 REVERSE LENGTH=22
AT1G18990	AT1G18990.1 | Symbols: | Protein of unknown function, DUF593 | AT1G18990.1 | Symbols: | Protein of unknown function, DUF593 | chr1:6558778-6560432 REVERSE LENGTH=52
AT1G19000	AT1G19000.2 | Symbols: | Homeodomain-like superfamily protein | AT1G19000.2 | Symbols: | Homeodomain-like superfamily protein | chr1:6561335-6562684 REVERSE LENGTH=28	1720.5	75.2363			797	36.6014	1854	85.7962	426	18.6024	2497	114.507
AT1G19010	AT1G19010.1 | Symbols: | unknown protein; BEST Arabidopsis thaliana protein AT1G19010.1 | Symbols: | unknown protein; BEST Arabidopsis thaliana protein match is: unknown protein (TAIR:AT1G74860.1); Has 337 Blast hits to 320 AT1G19010.1 | Symbols: | unknown protein; BEST Arabidopsis thaliana protein AT1G19010.1 | Symbols: | unknown protein; BEST Arabidopsis thaliana protein match is: unknown prote…
AT1G19020	AT1G19020.1 | Symbols: | unknown protein; BEST Arabidopsis thaliana protein AT1G19020.1 | Symbols: | unknown protein; BEST Arabidopsis thaliana protein match is: unknown protein (TAIR:AT3G48180.1); Has 88 Blast hits to 88 AT1G19020.1 | Symbols: | unknown protein; BEST Arabidopsis thaliana protein AT1G19020.1 | Symbols: | unknown protein; BEST Arabidopsis thaliana protein match is: unknown protein…											12	0.550294
AT1G19025	AT1G19025.1 | Symbols: | DNA repair metallo-beta-lactamase family protein | AT1G19025.1 | Symbols: | DNA repair metallo-beta-lactamase family protein | chr1:6568920-6570800 FORWARD LENGTH=54							2	0.0925525
AT1G19050	AT1G19050.1 | Symbols: ARR7 | response regulator 7 | chr1:6577919-6579078 AT1G19050.1 | Symbols: ARR7 | response regulator 7 | chr1:6577919-6579078 REVERSE LENGTH=20	38	1.66171			29	1.33179	25	1.15691	74	3.2314	23	1.05473
AT1G19060	AT1G19060.1 | Symbols: | Protein of unknown function (DUF626) | AT1G19060.1 | Symbols: | Protein of unknown function (DUF626) | chr1:6582066-6583601 REVERSE LENGTH=28	130	5.68481			152	6.98044	294	13.6052	110	4.80344	264	12.1065
AT1G19100	AT1G19100.1 | Symbols: | Histidine kinase-, DNA gyrase B-, and HSP90-like AT1G19100.1 | Symbols: | Histidine kinase-, DNA gyrase B-, and HSP90-like ATPase family protein | chr1:6595560-6601159 FORWARD LENGTH=66	38	1.66171	47	2.24339	50	2.2962	23	1.06435	57	2.48905	40	1.83431
AT1G19110	AT1G19110.1 | Symbols: | inter-alpha-trypsin inhibitor heavy chain-related | AT1G19110.1 | Symbols: | inter-alpha-trypsin inhibitor heavy chain-related | chr1:6602270-6605766 FORWARD LENGTH=75	114	4.98514	113	5.39367	79	3.62799	74	3.42444	88	3.84275	184	8.43785
AT1G19130	AT1G19130.1 | Symbols: | CONTAINS InterPro DOMAIN/s: Protein of unknown AT1G19130.1 | Symbols: | CONTAINS InterPro DOMAIN/s: Protein of unknown function DUF985 (InterPro:IPR009327), RmlC-like jelly roll fold AT1G19130.1 | Symbols: | CONTAINS InterPro DOMAIN/s: Protein of unknown AT1G19130.1 | Symbols: | CONTAINS InterPro DOMAIN/s: Protein of unknown function DUF985 (InterPro:IPR009327), RmlC-like…	91	3.97937			51	2.34212	82	3.79465	172	7.51083	135	6.19081
AT1G19140	AT1G19140.1 | Symbols: | FUNCTIONS IN: molecular_function unknown; INVOLVED AT1G19140.1 | Symbols: | FUNCTIONS IN: molecular_function unknown; INVOLVED IN: ubiquinone biosynthetic process; LOCATED IN: mitochondrion; EXPRESSED IN: AT1G19140.1 | Symbols: | FUNCTIONS IN: molecular_function unknown; INVOLVED AT1G19140.1 | Symbols: | FUNCTIONS IN: molecular_function unknown; INVOLVED IN: ubiquinone bi…	178	7.78382			48	2.20435	255	11.8004	55	2.40172	60	2.75147
AT1G19150	AT1G19150.1 | Symbols: LHCA6, LHCA2*1 | photosystem I light harvesting AT1G19150.1 | Symbols: LHCA6, LHCA2*1 | photosystem I light harvesting complex gene 6 | chr1:6612806-6613799 FORWARD LENGTH=27	1089	47.6212	748	35.7033	774	35.5451	1290	59.6964	547	23.8862	519	23.8002
AT1G19170	AT1G19170.1 | Symbols: | Pectin lyase-like superfamily protein | AT1G19170.1 | Symbols: | Pectin lyase-like superfamily protein | chr1:6616777-6618875 FORWARD LENGTH=50	32	1.39934	18	0.859169	33	1.51549	25	1.15691	22	0.960687	18	0.825441
AT1G19180	AT1G19180.1 | Symbols: JAZ1, TIFY10A | jasmonate-zim-domain protein 1 | AT1G19180.1 | Symbols: JAZ1, TIFY10A | jasmonate-zim-domain protein 1 | chr1:6622312-6623271 FORWARD LENGTH=25	35	1.53053			56	2.57174	37	1.71222	33	1.44103	75	3.43934
AT1G19190	AT1G19190.1 | Symbols: | alpha/beta-Hydrolases superfamily protein | AT1G19190.1 | Symbols: | alpha/beta-Hydrolases superfamily protein | chr1:6623876-6624832 FORWARD LENGTH=31	2	0.0874587					2	0.0925525			2	0.0917157
AT1G19200	AT1G19200.1 | Symbols: | Protein of unknown function (DUF581) | AT1G19200.1 | Symbols: | Protein of unknown function (DUF581) | chr1:6625104-6625856 REVERSE LENGTH=21							2	0.0925525	7	0.305673
AT1G19210	AT1G19210.1 | Symbols: | Integrase-type DNA-binding superfamily protein | AT1G19210.1 | Symbols: | Integrase-type DNA-binding superfamily protein | chr1:6626973-6627530 REVERSE LENGTH=18									2	0.0873352
AT1G19220	AT1G19220.1 | Symbols: ARF19, IAA22, ARF11 | auxin response factor 19 | AT1G19220.1 | Symbols: ARF19, IAA22, ARF11 | auxin response factor 19 | chr1:6628395-6632779 REVERSE LENGTH=108	7	0.306105			13	0.597011	11	0.509039	2	0.0873352	34	1.55917
AT1G19230	AT1G19230.2 | Symbols: | Riboflavin synthase-like superfamily protein | AT1G19230.2 | Symbols: | Riboflavin synthase-like superfamily protein | chr1:6644189-6649149 FORWARD LENGTH=93
AT1G19240	AT1G19240.1 | Symbols: | unknown protein; Has 24 Blast hits to 24 proteins AT1G19240.1 | Symbols: | unknown protein; Has 24 Blast hits to 24 proteins in 11 species: Archae - 0; Bacteria - 0; Metazoa - 0; Fungi - 0; Plants - 24; AT1G19240.1 | Symbols: | unknown protein; Has 24 Blast hits to 24 proteins AT1G19240.1 | Symbols: | unknown protein; Has 24 Blast hits to 24 proteins in 11 species: Archae…			9	0.429585	2	0.0918479			10	0.436676	2	0.0917157
AT1G19250	AT1G19250.1 | Symbols: FMO1 | flavin-dependent monooxygenase 1 | AT1G19250.1 | Symbols: FMO1 | flavin-dependent monooxygenase 1 | chr1:6650656-6653053 REVERSE LENGTH=53
AT1G19260	AT1G19260.1 | Symbols: | TTF-type zinc finger protein with HAT dimerisation AT1G19260.1 | Symbols: | TTF-type zinc finger protein with HAT dimerisation domain | chr1:6657260-6659569 REVERSE LENGTH=76
AT1G19270	AT1G19270.1 | Symbols: DA1 | DA1 | chr1:6663327-6665845 FORWARD LENGTH=53	2	0.0874587	15	0.715974	4	0.183696	4	0.185105	5	0.218338	7	0.321005
AT1G19300	AT1G19300.1 | Symbols: GATL1, PARVUS, GLZ1, ATGATL1 | AT1G19300.1 | Symbols: GATL1, PARVUS, GLZ1, ATGATL1 | Nucleotide-diphospho-sugar transferases superfamily protein | AT1G19300.1 | Symbols: GATL1, PARVUS, GLZ1, ATGATL1 | AT1G19300.1 | Symbols: GATL1, PARVUS, GLZ1, ATGATL1 | Nucleotide-diphospho-sugar transferases superfamily protein | chr1:6671451-6672506 REVERSE LENGTH=35	9	0.393564			8	0.367391	7	0.323934	11	0.480344	16	0.733726
AT1G19310	AT1G19310.1 | Symbols: | RING/U-box superfamily protein | AT1G19310.1 | Symbols: | RING/U-box superfamily protein | chr1:6676424-6677104 REVERSE LENGTH=22	22	0.962045			36	1.65326	28	1.29574	19	0.829685	86	3.94378
AT1G19320	AT1G19320.1 | Symbols: | Pathogenesis-related thaumatin superfamily protein AT1G19320.1 | Symbols: | Pathogenesis-related thaumatin superfamily protein | chr1:6679327-6680178 FORWARD LENGTH=24	39	1.70544	3	0.143195	13	0.597011	26	1.20318	104	4.54143
AT1G19330	AT1G19330.1 | Symbols: | unknown protein; BEST Arabidopsis thaliana protein AT1G19330.1 | Symbols: | unknown protein; BEST Arabidopsis thaliana protein match is: unknown protein (TAIR:AT1G75060.1); Has 145 Blast hits to 145 AT1G19330.1 | Symbols: | unknown protein; BEST Arabidopsis thaliana protein AT1G19330.1 | Symbols: | unknown protein; BEST Arabidopsis thaliana protein match is: unknown prote…	8	0.349835	43	2.05246	32	1.46957	2	0.0925525	33	1.44103	11	0.504436
AT1G19340	AT1G19340.1 | Symbols: | Methyltransferase MT-A70 family protein | AT1G19340.1 | Symbols: | Methyltransferase MT-A70 family protein | chr1:6684798-6686798 FORWARD LENGTH=41
AT1G19350	AT1G19350.3 | Symbols: BES1, BZR2 | Brassinosteroid signalling positive AT1G19350.3 | Symbols: BES1, BZR2 | Brassinosteroid signalling positive regulator (BZR1) family protein | chr1:6688680-6690165 FORWARD LENGTH=35	114	4.98514	9	0.429585	7	0.321468	75	3.47072	116	5.06544
AT1G19360	AT1G19360.1 | Symbols: | Nucleotide-diphospho-sugar transferase family AT1G19360.1 | Symbols: | Nucleotide-diphospho-sugar transferase family protein | chr1:6690672-6692211 REVERSE LENGTH=42	12	0.524752			2	0.0918479	7	0.323934	7	0.305673	17	0.779584
AT1G19370	AT1G19370.1 | Symbols: | unknown protein; LOCATED IN: endoplasmic reticulum; AT1G19370.1 | Symbols: | unknown protein; LOCATED IN: endoplasmic reticulum; EXPRESSED IN: 22 plant structures; EXPRESSED DURING: 13 growth stages; BEST AT1G19370.1 | Symbols: | unknown protein; LOCATED IN: endoplasmic reticulum; AT1G19370.1 | Symbols: | unknown protein; LOCATED IN: endoplasmic reticulum; EXPRESSED IN: 2…					3	0.137772	14	0.647868	12	0.524011	12	0.550294
AT1G19380	AT1G19380.1 | Symbols: | Protein of unknown function (DUF1195) | AT1G19380.1 | Symbols: | Protein of unknown function (DUF1195) | chr1:6698129-6698662 FORWARD LENGTH=14
AT1G19390	AT1G19390.1 | Symbols: | Wall-associated kinase family protein | AT1G19390.1 | Symbols: | Wall-associated kinase family protein | chr1:6700772-6703368 REVERSE LENGTH=78
AT1G19400	AT1G19400.2 | Symbols: | Erythronate-4-phosphate dehydrogenase family AT1G19400.2 | Symbols: | Erythronate-4-phosphate dehydrogenase family protein | chr1:6712222-6713676 REVERSE LENGTH=30	33	1.44307	2	0.0954633			65	3.00796	19	0.829685	3	0.137574
AT1G19430	AT1G19430.1 | Symbols: | S-adenosyl-L-methionine-dependent AT1G19430.1 | Symbols: | S-adenosyl-L-methionine-dependent methyltransferases superfamily protein | chr1:6724669-6727533 REVERSE AT1G19430.1 | Symbols: | S-adenosyl-L-methionine-dependent AT1G19430.1 | Symbols: | S-adenosyl-L-methionine-dependent methyltransferases superfamily protein | chr1:6724669-6727533 REVERSE LENGTH=72	13	0.568481			4	0.183696	27	1.24946	17	0.742349	4	0.183431
AT1G19440	AT1G19440.1 | Symbols: KCS4 | 3-ketoacyl-CoA synthase 4 | AT1G19440.1 | Symbols: KCS4 | 3-ketoacyl-CoA synthase 4 | chr1:6729119-6730669 FORWARD LENGTH=51	25	1.09323			27	1.23995	22	1.01808	15	0.655014	55	2.52218
AT1G19450	AT1G19450.1 | Symbols: | Major facilitator superfamily protein | AT1G19450.1 | Symbols: | Major facilitator superfamily protein | chr1:6731671-6734633 REVERSE LENGTH=48	147	6.42821	45	2.14792	224	10.287	276	12.7723	158	6.89948	43	1.97189
AT1G19480	AT1G19480.1 | Symbols: | DNA glycosylase superfamily protein | AT1G19480.1 | Symbols: | DNA glycosylase superfamily protein | chr1:6744520-6746144 FORWARD LENGTH=38	11	0.481023			18	0.826631	14	0.647868	8	0.349341	25	1.14645
AT1G19485	AT1G19485.2 | Symbols: | Transducin/WD40 repeat-like superfamily protein | AT1G19485.2 | Symbols: | Transducin/WD40 repeat-like superfamily protein | chr1:6747167-6751443 FORWARD LENGTH=81	9	0.393564	7	0.334121	13	0.597011	13	0.601592	19	0.829685	17	0.779584
AT1G19490	AT1G19490.1 | Symbols: | Basic-leucine zipper (bZIP) transcription factor AT1G19490.1 | Symbols: | Basic-leucine zipper (bZIP) transcription factor family protein | chr1:6751953-6753959 REVERSE LENGTH=47
[truncated: 18,017 more rows]
