# Supplementary material for: Digital gene expression analysis of gene expression differences within Brassica diploids and allopolyploids
Source: BMC Plant Biol. 2015 Jan 27;15:22. doi: 10.1186/s12870-015-0417-5 (PMC4312607; doi:10.1186/s12870-015-0417-5)
Supplement: Additional file 8: — List of differentially expressed genes and the top 20 most up-regulated and down-regulated genes between diploids and amphidiploids (‘A’ was the control and ‘B’ was experimental group in ‘A vs. B’). TPM: transcript copies per million tags. Raw intensity: the total number of tags sequenced for each gene. FDR: false discovery rate. We used FDR < 0.001 and the absolute value of log2Ratio ≤1 as the threshold to judge the significance of gene expression difference. In order to calculate the log2Ratio and FDR, we used TPM value of 0.001 instead of 0 for genes that do not express in one sample. [file 12870_2015_417_MOESM8_ESM.xls]

## Sheet: DEGs
Annotated differentially expressed genes											Annotated differentially expressed genes											Annotated differentially expressed genes											Annotated differentially expressed genes											Annotated differentially expressed genes
B.rapa vs B.oleracea											B.nigra vs B.rapa											B.nigra vs B.oleracea											B.rapa vs B.napus											B.oleracea vs B.napus
Gene	RawIntensity-Br	RawIntensity-Bo	TPM-Br	TPM-Bo	log2 Ratio(Bo/Br)	Up-Down-Regulation(Bo/Br)	P-Value	FDR	blast nr		Gene	RawIntensity-Bg	RawIntensity-Br	TPM-Bg	TPM-Br	log2 Ratio(Br/Bg)	Up-Down-Regulation(Br/Bg)	P-Value	FDR	blast nr		Gene	RawIntensity-Bg	RawIntensity-Bo	TPM-Bg	TPM-Bo	log2 Ratio(Bo/Bg)	Up-Down-Regulation(Bo/Bg)	P-Value	FDR	blast nr		Gene	RawIntensity-Br	RawIntensity-Bn	TPM-Br	TPM-Bn	log2 Ratio(Bn/Br)	Up-Down-Regulation(Bn/Br)	P-Value	FDR	blast nr		Gene	RawIntensity-Bo	RawIntensity-Bn	TPM-Bo	TPM-Bn	log2 Ratio(Bn/Bo)
Bra036311	0	737	0.01	124.27	13.6012	Up	6.66134e-16	1.94005e-14	gi|75284101|sp|Q5DNB1.1|METK_BRARP/0/RecName: Full=S-adenosylmethionine synthase; Short=AdoMet synthase; AltName: Full=Methionine adenosyltransferase; Short=MAT		Bra015187	0	6473	0.01	1075.56	16.7147	Up	2.22044e-16	2.56335e-15	gi|297831712|ref|XP_002883738.1|/0/hypothetical protein ARALYDRAFT_899421 [Arabidopsis lyrata subsp. lyrata]		Bra015187	0	4545	0.01	766.35	16.2257	Up	2.22044e-16	2.54028e-15	gi|297831712|ref|XP_002883738.1|/0/hypothetical protein ARALYDRAFT_899421 [Arabidopsis lyrata subsp. lyrata]		Bra014384	0	194	0.01	33.32	11.7022	Up	2.22044e-16	1.27568e-14	gi|297821206|ref|XP_002878486.1|/4.73727e-87/hypothetical protein ARALYDRAFT_907869 [Arabidopsis lyrata subsp. lyrata]		Bra001611	0	1489	0.01	255.71	14.6422
Bra039021	0	718	0.01	121.06	13.5634	Up	6.66134e-16	1.97344e-14	gi|297832174|ref|XP_002883969.1|/7.70792e-52/myo-inositol oxygenase 2 [Arabidopsis lyrata subsp. lyrata]		Bra026992	0	4363	0.01	724.96	16.1456	Up	2.22044e-16	3.02859e-15	-		Bra000377	0	3030	0.01	510.9	15.6408	Up	2.22044e-16	3.11698e-15	gi|18406723|ref|NP_566036.1|/6.55824e-40/protease inhibitor/seed storage/lipid transfer protein (LTP) family protein [Arabidopsis thaliana]		Bra004558	0	192	0.01	32.97	11.6869	Up	2.22044e-16	1.18709e-14	-		Bra040268	0	1117	0.01	191.82	14.2275
Bra000827	0	596	0.01	100.49	13.2948	Up	6.66134e-16	1.92199e-14	gi|297809795|ref|XP_002872781.1|/7.09657e-157/hypothetical protein ARALYDRAFT_490225 [Arabidopsis lyrata subsp. lyrata]		Bra010807	0	2954	0.01	490.84	15.583	Up	2.22044e-16	3.40272e-15	gi|109389998|gb|ABG29728.1|/3.35098e-151/chloroplast chlorophyll a/b binding protein [Brassica napus]		Bra030906	0	2594	0.01	437.38	15.4166	Up	2.22044e-16	2.80735e-15	gi|297853194|ref|XP_002894478.1|/5.14884e-129/ALDH7B4 [Arabidopsis lyrata subsp. lyrata]		Bra036311	0	185	0.01	31.77	11.6334	Up	2.22044e-16	1.28045e-14	gi|75284101|sp|Q5DNB1.1|METK_BRARP/0/RecName: Full=S-adenosylmethionine synthase; Short=AdoMet synthase; AltName: Full=Methionine adenosyltransferase; Short=MAT		Bra038499	0	1081	0.01	185.64	14.1802
Bra039065	0	559	0.01	94.25	13.2023	Up	6.66134e-16	1.87656e-14	gi|307133859|gb|ADN32868.1|/2.0375e-50/glabra 1 [Brassica rapa]		Bra027449	0	2291	0.01	380.68	15.2163	Up	2.22044e-16	2.89956e-15	gi|145334271|ref|NP_001078516.1|/2.42365e-59/histone H3.2 [Arabidopsis thaliana]		Bra026992	0	2078	0.01	350.38	15.0966	Up	2.22044e-16	3.00912e-15	-		Bra006710	0	144	0.01	24.73	11.272	Up	2.22044e-16	1.221e-14	gi|297796903|ref|XP_002866336.1|/4.53622e-78/oxidoreductase [Arabidopsis lyrata subsp. lyrata]		Bra013458	0	982	0.01	168.64	14.0417
Bra023758	0	423	0.01	71.32	12.8001	Up	6.66134e-16	1.95105e-14	gi|56693623|gb|AAW22622.1|/2.86882e-08/porin-like protein [Brassica napus]		Bra015594	0	2243	0.01	372.7	15.1857	Up	2.22044e-16	3.3055e-15	gi|89257556|gb|ABD65046.1|/2.82455e-07/hypothetical protein 26.t00107 [Brassica oleracea]		Bra010807	0	2069	0.01	348.86	15.0904	Up	2.22044e-16	3.48538e-15	gi|109389998|gb|ABG29728.1|/3.35098e-151/chloroplast chlorophyll a/b binding protein [Brassica napus]		Bra009768	0	125	0.01	21.47	11.0681	Up	2.22044e-16	1.28527e-14	gi|281308394|gb|ADA58345.1|/0/pseudo-response regulator 5b [Brassica rapa]		Bra012792	0	600	0.01	103.04	13.3309
Bra020220	0	409	0.01	68.96	12.7515	Up	6.66134e-16	1.84966e-14	gi|21537161|gb|AAM61502.1|/3.18735e-71/prolylcarboxypeptidase-like protein [Arabidopsis thaliana]		Bra017452	0	1508	0.01	250.57	14.6129	Up	2.22044e-16	2.7744e-15	gi|297839951|ref|XP_002887857.1|/2.81139e-27/hypothetical protein ARALYDRAFT_477281 [Arabidopsis lyrata subsp. lyrata]		Bra016934	0	1845	0.01	311.09	14.925	Up	2.22044e-16	3.36436e-15	gi|157849736|gb|ABV89651.1|/1.39216e-77/ERD15 protein [Brassica rapa]		Bra023758	0	118	0.01	20.26	10.9844	Up	2.22044e-16	1.29012e-14	gi|56693623|gb|AAW22622.1|/2.86882e-08/porin-like protein [Brassica napus]		Bra034077	0	542	0.01	93.08	13.1843
Bra005226	0	380	0.01	64.07	12.6454	Up	6.66134e-16	1.95846e-14	gi|225432410|ref|XP_002276935.1|/3.16766e-178/PREDICTED: hypothetical protein [Vitis vinifera]		Bra029372	0	1271	0.01	211.19	14.3663	Up	2.22044e-16	2.59206e-15	gi|157849692|gb|ABV89629.1|/7.40361e-73/lipoic acid synthase-like protein [Brassica rapa]		Bra027449	0	1831	0.01	308.73	14.9141	Up	2.22044e-16	2.87396e-15	gi|145334271|ref|NP_001078516.1|/2.42365e-59/histone H3.2 [Arabidopsis thaliana]		Bra013544	0	116	0.01	19.92	10.96	Up	2.22044e-16	1.20806e-14	gi|4455272|emb|CAB36808.1|/0/subtilisin-like protease [Arabidopsis thaliana]		Bra016269	0	513	0.01	88.1	13.1049
Bra031884	0	227	0.01	38.28	11.9024	Up	6.66134e-16	1.85965e-14	gi|29165427|gb|AAO65317.1|/1.81679e-17/MADS affecting flowering 4 variant III [Arabidopsis thaliana]		Bra028406	0	1210	0.01	201.05	14.2953	Up	2.22044e-16	2.71366e-15	gi|406727|emb|CAA53083.1|/2.9758e-65/ribulose-1,5-bisphosphate carboxylase /oxygenase, small subunit [Brassica napus]		Bra036352	0	1749	0.01	294.9	14.8479	Up	2.22044e-16	2.75266e-15	gi|75274192|sp|Q9LU89.1|2A5N_ARATH/0/RecName: Full=Serine/threonine protein phosphatase 2A 59 kDa regulatory subunit B' eta isoform; Short=AtB' eta; Short=PP2A, B' subunit, eta isoform		Bra002286	0	115	0.01	19.75	10.9476	Up	2.22044e-16	1.21234e-14	gi|312281695|dbj|BAJ33713.1|/0/unnamed protein product [Thellungiella halophila]		Bra040933	0	477	0.01	81.91	12.9998
Bra014036	0	197	0.01	33.22	11.6978	Up	6.66134e-16	1.86976e-14	gi|297846860|ref|XP_002891311.1|/0/hypothetical protein ARALYDRAFT_473836 [Arabidopsis lyrata subsp. lyrata]		Bra017112	0	1101	0.01	182.94	14.1591	Up	2.22044e-16	3.04453e-15	gi|3719443|gb|AAC63372.1|/1.18039e-60/lipid transfer protein [Brassica oleracea]		Bra040599	0	1686	0.01	284.28	14.795	Up	2.22044e-16	3.20234e-15	gi|7110585|gb|AAF36996.1|AF236092_1/4.84191e-92/isopentenyl pyrophosphate:dimethylallyl pyrophosphate isomerase [Brassica oleracea var. botrytis]		Bra028682	0	113	0.01	19.41	10.9226	Up	2.22044e-16	1.18298e-14	gi|297806819|ref|XP_002871293.1|/4.51634e-134/transferase family protein [Arabidopsis lyrata subsp. lyrata]		Bra019170	0	447	0.01	76.76	12.9061
Bra024596	0	185	0.01	31.19	11.6069	Up	6.66134e-16	1.93279e-14	gi|237873732|emb|CAX36564.1|/2.26589e-155/F-box/Kelch repeat-containing F-box family protein [Arabidopsis thaliana]		Bra036352	0	1059	0.01	175.96	14.103	Up	2.22044e-16	2.76997e-15	gi|75274192|sp|Q9LU89.1|2A5N_ARATH/0/RecName: Full=Serine/threonine protein phosphatase 2A 59 kDa regulatory subunit B' eta isoform; Short=AtB' eta; Short=PP2A, B' subunit, eta isoform		Bra036216	0	1627	0.01	274.33	14.7436	Up	2.22044e-16	2.67662e-15	gi|19310484|gb|AAL84976.1|/3.6571e-129/AT3g29240/MXO21_9 [Arabidopsis thaliana]		Bra039065	0	110	0.01	18.89	10.8834	Up	2.22044e-16	1.22979e-14	gi|307133859|gb|ADN32868.1|/2.0375e-50/glabra 1 [Brassica rapa]		Bra007494	0	384	0.01	65.94	12.6869
Bra009406	0	180	0.01	30.35	11.5675	Up	6.66134e-16	1.86638e-14	gi|297810589|ref|XP_002873178.1|/7.34928e-172/hypothetical protein ARALYDRAFT_487284 [Arabidopsis lyrata subsp. lyrata]		Bra038805	0	1035	0.01	171.98	14.07	Up	2.22044e-16	2.65552e-15	gi|297804102|ref|XP_002869935.1|/0/chloroplast elongation factor tub [Arabidopsis lyrata subsp. lyrata]		Bra017112	0	1533	0.01	258.48	14.6578	Up	2.22044e-16	3.02523e-15	gi|3719443|gb|AAC63372.1|/1.18039e-60/lipid transfer protein [Brassica oleracea]		Bra028826	0	106	0.01	18.2	10.8297	Up	2.22044e-16	1.19122e-14	gi|297806327|ref|XP_002871047.1|/7.28868e-62/GDSL-motif lipase/hydrolase family protein [Arabidopsis lyrata subsp. lyrata]		Bra020393	0	355	0.01	60.96	12.5736
Bra035753	0	176	0.01	29.68	11.5353	Up	6.66134e-16	1.83976e-14	gi|297830766|ref|XP_002883265.1|/6.25057e-142/hypothetical protein ARALYDRAFT_318821 [Arabidopsis lyrata subsp. lyrata]		Bra000377	0	990	0.01	164.5	14.0058	Up	2.22044e-16	3.1128e-15	gi|18406723|ref|NP_566036.1|/6.55824e-40/protease inhibitor/seed storage/lipid transfer protein (LTP) family protein [Arabidopsis thaliana]		Bra029372	0	1433	0.01	241.62	14.5605	Up	2.22044e-16	2.5711e-15	gi|157849692|gb|ABV89629.1|/7.40361e-73/lipoic acid synthase-like protein [Brassica rapa]		Bra010488	0	97	0.01	16.66	10.7022	Up	2.22044e-16	1.2432e-14	gi|297799548|ref|XP_002867658.1|/6.92961e-69/predicted protein [Arabidopsis lyrata subsp. lyrata]		Bra040411	0	348	0.01	59.76	12.545
Bra009384	0	151	0.01	25.46	11.314	Up	6.66134e-16	1.86301e-14	gi|297806977|ref|XP_002871372.1|/1.45673e-137/hypothetical protein ARALYDRAFT_487757 [Arabidopsis lyrata subsp. lyrata]		Bra034620	0	972	0.01	161.51	13.9793	Up	2.22044e-16	3.23464e-15	gi|81076565|gb|ABB55395.1|/2.8682e-131/LYTB-like protein precursor-like [Solanum tuberosum]		Bra017452	0	1328	0.01	223.92	14.4507	Up	2.22044e-16	2.7549e-15	gi|297839951|ref|XP_002887857.1|/2.81139e-27/hypothetical protein ARALYDRAFT_477281 [Arabidopsis lyrata subsp. lyrata]		Bra011711	0	86	0.01	14.77	10.5285	Up	2.22044e-16	1.2387e-14	gi|240256209|ref|NP_568009.5|/1.3252e-53/unknown protein [Arabidopsis thaliana]		Bra034190	0	324	0.01	55.64	12.4419
Bra034516	0	144	0.01	24.28	11.2456	Up	6.66134e-16	1.96218e-14	-		Bra040469	0	969	0.01	161.01	13.9749	Up	2.22044e-16	2.73074e-15	gi|312281725|dbj|BAJ33728.1|/5.97499e-49/unnamed protein product [Thellungiella halophila]		Bra028406	0	1201	0.01	202.5	14.3056	Up	2.22044e-16	2.70437e-15	gi|406727|emb|CAA53083.1|/2.9758e-65/ribulose-1,5-bisphosphate carboxylase /oxygenase, small subunit [Brassica napus]		Bra009384	0	83	0.01	14.25	10.4767	Up	2.22044e-16	1.21666e-14	gi|297806977|ref|XP_002871372.1|/1.45673e-137/hypothetical protein ARALYDRAFT_487757 [Arabidopsis lyrata subsp. lyrata]		Bra036793	0	309	0.01	53.06	12.3734
Bra026817	0	142	0.01	23.94	11.2252	Up	6.66134e-16	1.93641e-14	gi|297814450|ref|XP_002875108.1|/7.01647e-97/ATPTR2-B [Arabidopsis lyrata subsp. lyrata]		Bra015638	0	888	0.01	147.55	13.8489	Up	2.22044e-16	2.73936e-15	gi|15218200|ref|NP_177927.1|/2.49887e-46/pollen Ole e 1 allergen and extensin family protein [Arabidopsis thaliana]		Bra000872	0	1056	0.01	178.06	14.1201	Up	2.22044e-16	3.43943e-15	gi|312281971|dbj|BAJ33851.1|/4.06619e-47/unnamed protein product [Thellungiella halophila]		Bra026138	0	75	0.01	12.88	10.3309	Up	2.22044e-16	1.20381e-14	gi|297844440|ref|XP_002890101.1|/2.03211e-35/lactoylglutathione lyase family protein [Arabidopsis lyrata subsp. lyrata]		Bra018642	0	308	0.01	52.89	12.3688
Bra008329	0	133	0.01	22.43	11.1312	Up	6.66134e-16	1.85298e-14	gi|297839629|ref|XP_002887696.1|/3.40537e-20/hypothetical protein ARALYDRAFT_895660 [Arabidopsis lyrata subsp. lyrata]		Bra018026	0	707	0.01	117.48	13.5201	Up	2.22044e-16	2.98947e-15	gi|297812523|ref|XP_002874145.1|/2.80165e-46/ribosomal protein S11-beta [Arabidopsis lyrata subsp. lyrata]		Bra015054	0	1034	0.01	174.35	14.0897	Up	2.22044e-16	2.6682e-15	gi|297831300|ref|XP_002883532.1|/0/hypothetical protein ARALYDRAFT_479968 [Arabidopsis lyrata subsp. lyrata]		Bra000827	0	72	0.01	12.36	10.2715	Up	2.22044e-16	1.25692e-14	gi|297809795|ref|XP_002872781.1|/7.09657e-157/hypothetical protein ARALYDRAFT_490225 [Arabidopsis lyrata subsp. lyrata]		Bra011962	0	305	0.01	52.38	12.3548
Bra028682	0	120	0.01	20.23	10.9823	Up	6.66134e-16	1.81072e-14	gi|297806819|ref|XP_002871293.1|/4.51634e-134/transferase family protein [Arabidopsis lyrata subsp. lyrata]		Bra016934	0	693	0.01	115.15	13.4912	Up	2.22044e-16	3.30865e-15	gi|157849736|gb|ABV89651.1|/1.39216e-77/ERD15 protein [Brassica rapa]		Bra029462	0	947	0.01	159.68	13.9629	Up	2.22044e-16	2.7349e-15	-		Bra025494	0	71	0.01	12.19	10.2515	Up	2.22044e-16	1.295e-14	gi|297801406|ref|XP_002868587.1|/1.56386e-107/predicted protein [Arabidopsis lyrata subsp. lyrata]		Bra029627	0	302	0.01	51.86	12.3404
Bra020094	0	117	0.01	19.73	10.9462	Up	6.66134e-16	1.87315e-14	gi|312281695|dbj|BAJ33713.1|/0/unnamed protein product [Thellungiella halophila]		Bra006008	0	614	0.01	102.02	13.3166	Up	2.22044e-16	2.84956e-15	gi|297806929|ref|XP_002871348.1|/2.22601e-133/hypothetical protein ARALYDRAFT_487699 [Arabidopsis lyrata subsp. lyrata]		Bra038805	0	887	0.01	149.56	13.8684	Up	2.22044e-16	2.63913e-15	gi|297804102|ref|XP_002869935.1|/0/chloroplast elongation factor tub [Arabidopsis lyrata subsp. lyrata]		Bra020094	0	69	0.01	11.85	10.2107	Up	2.22044e-16	1.22538e-14	gi|312281695|dbj|BAJ33713.1|/0/unnamed protein product [Thellungiella halophila]		Bra008661	0	293	0.01	50.32	12.2969
Bra017005	0	116	0.01	19.56	10.9337	Up	6.66134e-16	1.81709e-14	gi|20198010|gb|AAM15348.1|/3.15547e-111/unknown protein [Arabidopsis thaliana]		Bra000872	0	597	0.01	99.2	13.2761	Up	2.22044e-16	3.36968e-15	gi|312281971|dbj|BAJ33851.1|/4.06619e-47/unnamed protein product [Thellungiella halophila]		Bra032122	0	881	0.01	148.55	13.8587	Up	2.22044e-16	2.85942e-15	gi|3738336|gb|AAC63677.1|/7.22711e-24/putative chloroplast ribosomal protein L35 [Arabidopsis thaliana]		Bra021851	0	60	0.01	10.3	10.0084	Up	2.22044e-16	1.19539e-14	gi|15226107|ref|NP_180900.1|/0/unknown protein [Arabidopsis thaliana]		Bra015580	0	289	0.01	49.63	12.277
Bra023398	0	109	0.01	18.38	10.8439	Up	6.66134e-16	1.92917e-14	gi|15240044|ref|NP_196824.1|/1.45207e-74/GRAM domain-containing protein / ABA-responsive protein-related [Arabidopsis thaliana]		Bra014908	0	576	0.01	95.71	13.2245	Up	2.22044e-16	2.72431e-15	gi|5734518|emb|CAB52747.1|/5.37399e-96/photosystem I subunit III precursor [Arabidopsis thaliana]		Bra040385	0	859	0.01	144.84	13.8222	Up	2.22044e-16	3.09423e-15	gi|158578614|gb|ABW74585.1|/5.8715e-137/pol polyprotein [Boechera divaricarpa]		Bra023398	0	57	0.01	9.79	9.93517	Up	2.22044e-16	1.26623e-14	gi|15240044|ref|NP_196824.1|/1.45207e-74/GRAM domain-containing protein / ABA-responsive protein-related [Arabidopsis thaliana]		Bra020194	0	283	0.01	48.6	12.2467
Bra008920	0	106	0.01	17.87	10.8033	Up	6.66134e-16	1.82351e-14	gi|297811323|ref|XP_002873545.1|/2.49382e-65/17.6 kDa class II heat shock protein [Arabidopsis lyrata subsp. lyrata]		Bra033022	0	544	0.01	90.39	13.1419	Up	2.22044e-16	3.37952e-15	gi|312281813|dbj|BAJ33772.1|/1.75034e-138/unnamed protein product [Thellungiella halophila]		Bra006641	0	845	0.01	142.48	13.7985	Up	2.22044e-16	2.98003e-15	gi|21593716|gb|AAM65683.1|/1.55764e-64/PGPD14 protein [Arabidopsis thaliana]		Bra020336	0	57	0.01	9.79	9.93517	Up	2.22044e-16	1.25231e-14	gi|297796859|ref|XP_002866314.1|/1.31395e-55/DNA-directed RNA polymerase II [Arabidopsis lyrata subsp. lyrata]		Bra000219	0	253	0.01	43.45	12.0851
Bra010581	0	104	0.01	17.54	10.7764	Up	6.66134e-16	1.91131e-14	gi|297798190|ref|XP_002866979.1|/2.22363e-64/hypothetical protein ARALYDRAFT_490936 [Arabidopsis lyrata subsp. lyrata]		Bra024995	0	544	0.01	90.39	13.1419	Up	2.22044e-16	2.69889e-15	gi|297791011|ref|XP_002863390.1|/3.29162e-83/hypothetical protein ARALYDRAFT_494299 [Arabidopsis lyrata subsp. lyrata]		Bra018026	0	823	0.01	138.77	13.7604	Up	2.22044e-16	2.97481e-15	gi|297812523|ref|XP_002874145.1|/2.80165e-46/ribosomal protein S11-beta [Arabidopsis lyrata subsp. lyrata]		Bra034516	0	56	0.01	9.62	9.90989	Up	2.22044e-16	1.29993e-14	-		Bra003336	0	240	0.01	41.22	12.0091
Bra036701	0	101	0.01	17.03	10.7339	Up	6.66134e-16	1.82674e-14	gi|297832174|ref|XP_002883969.1|/6.33365e-56/myo-inositol oxygenase 2 [Arabidopsis lyrata subsp. lyrata]		Bra040599	0	535	0.01	88.9	13.118	Up	2.22044e-16	3.17836e-15	gi|7110585|gb|AAF36996.1|AF236092_1/4.84191e-92/isopentenyl pyrophosphate:dimethylallyl pyrophosphate isomerase [Brassica oleracea var. botrytis]		Bra015638	0	823	0.01	138.77	13.7604	Up	2.22044e-16	2.7283e-15	gi|15218200|ref|NP_177927.1|/2.49887e-46/pollen Ole e 1 allergen and extensin family protein [Arabidopsis thaliana]		Bra007333	0	56	0.01	9.62	9.90989	Up	2.22044e-16	1.19958e-14	gi|488787|emb|CAA55893.1|/7.20798e-124/putative imbibition protein [Brassica oleracea]		Bra019616	0	237	0.01	40.7	11.9908
Bra031931	0	99	0.01	16.69	10.7048	Up	6.66134e-16	1.90426e-14	gi|9759399|dbj|BAB09854.1|/6.14299e-79/unnamed protein product [Arabidopsis thaliana]		Bra031561	0	502	0.01	83.41	13.026	Up	2.22044e-16	2.92398e-15	gi|21954072|gb|AAK64176.2|/4.92478e-87/putative UDP-glucose glucosyltransferase [Arabidopsis thaliana]		Bra034212	0	810	0.01	136.58	13.7375	Up	2.22044e-16	2.48445e-15	gi|15236326|ref|NP_192260.1|/1.15537e-96/RMA1; protein binding / ubiquitin-protein ligase/ zinc ion binding [Arabidopsis thaliana]		Bra016375	0	54	0.01	9.27	9.85643	Up	2.22044e-16	1.26155e-14	gi|297850716|ref|XP_002893239.1|/2.64119e-109/predicted protein [Arabidopsis lyrata subsp. lyrata]		Bra016440	0	236	0.01	40.53	11.9848
Bra007887	0	96	0.01	16.19	10.6609	Up	6.66134e-16	1.90778e-14	gi|8778875|gb|AAF79874.1|AC000348_27/4.47426e-94/T7N9.16 [Arabidopsis thaliana]		Bra023434	0	498	0.01	82.75	13.0145	Up	2.22044e-16	3.22263e-15	gi|297807403|ref|XP_002871585.1|/0/pentatricopeptide repeat-containing protein [Arabidopsis lyrata subsp. lyrata]		Bra016809	0	806	0.01	135.9	13.7303	Up	2.22044e-16	2.71085e-15	gi|167998438|ref|XP_001751925.1|/1.77524e-70/predicted protein [Physcomitrella patens subsp. patens]		Bra024452	0	54	0.01	9.27	9.85643	Up	2.22044e-16	1.23423e-14	gi|297836738|ref|XP_002886251.1|/1.66947e-170/hypothetical protein ARALYDRAFT_480836 [Arabidopsis lyrata subsp. lyrata]		Bra017939	0	235	0.01	40.36	11.9787
Bra029653	0	94	0.01	15.85	10.6303	Up	6.66134e-16	1.82998e-14	gi|297833544|ref|XP_002884654.1|/2.80311e-43/autophagocytosis-associated family protein [Arabidopsis lyrata subsp. lyrata]		Bra035126	0	493	0.01	81.92	13	Up	2.22044e-16	2.90198e-15	gi|227438217|gb|ACP30598.1|/0/disease resistance protein [Brassica rapa subsp. pekinensis]		Bra014018	0	805	0.01	135.73	13.7285	Up	2.22044e-16	2.64324e-15	gi|89257600|gb|ABD65089.1|/3.46106e-34/zinc knuckle containing protein [Brassica oleracea]		Bra036253	0	51	0.01	8.76	9.77479	Up	2.22044e-16	1.27093e-14	gi|297809889|ref|XP_002872828.1|/6.22816e-22/predicted protein [Arabidopsis lyrata subsp. lyrata]		Bra010280	0	231	0.01	39.67	11.9538
Bra022505	0	93	0.01	15.68	10.6147	Up	6.66134e-16	1.94371e-14	gi|297739449|emb|CBI29631.3|/3.57036e-105/unnamed protein product [Vitis vinifera]		Bra032122	0	484	0.01	80.42	12.9733	Up	2.22044e-16	2.8827e-15	gi|3738336|gb|AAC63677.1|/7.22711e-24/putative chloroplast ribosomal protein L35 [Arabidopsis thaliana]		Bra039224	0	787	0.01	132.7	13.6959	Up	2.22044e-16	2.80968e-15	gi|297825313|ref|XP_002880539.1|/1.55974e-44/predicted protein [Arabidopsis lyrata subsp. lyrata]		Bra015370	0	50	0.01	8.59	9.74651	Up	4.4409e-16	2.34971e-14	gi|297791867|ref|XP_002863818.1|/1.77156e-109/mitochondrial substrate carrier family protein [Arabidopsis lyrata subsp. lyrata]		Bra023331	0	231	0.01	39.67	11.9538
Bra026138	0	90	0.01	15.18	10.568	Up	6.66134e-16	1.85631e-14	gi|297844440|ref|XP_002890101.1|/2.03211e-35/lactoylglutathione lyase family protein [Arabidopsis lyrata subsp. lyrata]		Bra039224	0	482	0.01	80.09	12.9674	Up	2.22044e-16	2.83097e-15	gi|297825313|ref|XP_002880539.1|/1.55974e-44/predicted protein [Arabidopsis lyrata subsp. lyrata]		Bra024686	0	741	0.01	124.94	13.6089	Up	2.22044e-16	3.25147e-15	gi|145324020|ref|NP_001077599.1|/2.10989e-66/ATEXPA10 (ARABIDOPSIS THALIANA EXPANSIN A 10); structural constituent of cell wall [Arabidopsis thaliana]		Bra012385	0	49	0.01	8.41	9.71596	Up	8.88178e-16	4.66733e-14	-		Bra029360	0	231	0.01	39.67	11.9538
Bra009931	0	88	0.01	14.84	10.5353	Up	6.66134e-16	1.83323e-14	gi|297808737|ref|XP_002872252.1|/4.93239e-154/F-box family protein [Arabidopsis lyrata subsp. lyrata]		Bra012371	0	471	0.01	78.26	12.9341	Up	2.22044e-16	3.29608e-15	gi|298714844|emb|CBJ25743.1|/8.99193e-104/nicotinanamine aminotransferase A [Ectocarpus siliculosus]		Bra036311	0	737	0.01	124.27	13.6012	Up	2.22044e-16	3.24524e-15	gi|75284101|sp|Q5DNB1.1|METK_BRARP/0/RecName: Full=S-adenosylmethionine synthase; Short=AdoMet synthase; AltName: Full=Methionine adenosyltransferase; Short=MAT		Bra005547	0	49	0.01	8.41	9.71596	Up	8.88178e-16	4.65145e-14	gi|297823079|ref|XP_002879422.1|/6.08177e-91/ATZW10 [Arabidopsis lyrata subsp. lyrata]		Bra005428	0	225	0.01	38.64	11.9159
Bra003324	0	87	0.01	14.67	10.5187	Up	6.66134e-16	1.8203e-14	gi|297817152|ref|XP_002876459.1|/6.37386e-102/hypothetical protein ARALYDRAFT_907290 [Arabidopsis lyrata subsp. lyrata]		Bra018826	0	468	0.01	77.76	12.9248	Up	2.22044e-16	3.36315e-15	gi|312282351|dbj|BAJ34041.1|/3.50332e-52/unnamed protein product [Thellungiella halophila]		Bra034888	0	687	0.01	115.84	13.4998	Up	2.22044e-16	3.58865e-15	gi|145362676|ref|NP_974899.2|/1.96871e-25/heterogeneous nuclear ribonucleoprotein, putative / hnRNP, putative [Arabidopsis thaliana]		Bra038222	0	49	0.01	8.41	9.71596	Up	8.88178e-16	4.63569e-14	gi|145332647|ref|NP_001078189.1|/3.75636e-27/unknown protein [Arabidopsis thaliana]		Bra002094	0	210	0.01	36.06	11.8162
Bra040172	0	86	0.01	14.5	10.5018	Up	6.66134e-16	1.94737e-14	gi|297804416|ref|XP_002870092.1|/3.80809e-69/hypothetical protein ARALYDRAFT_493112 [Arabidopsis lyrata subsp. lyrata]		Bra027737	0	465	0.01	77.26	12.9155	Up	2.22044e-16	3.12964e-15	gi|297840021|ref|XP_002887892.1|/7.3364e-27/hypothetical protein ARALYDRAFT_474913 [Arabidopsis lyrata subsp. lyrata]		Bra011765	0	676	0.01	113.98	13.4765	Up	2.22044e-16	2.84265e-15	gi|297798128|ref|XP_002866948.1|/6.87202e-24/hypothetical protein ARALYDRAFT_490873 [Arabidopsis lyrata subsp. lyrata]		Bra037375	0	48	0.01	8.24	9.6865	Up	1.77636e-15	9.17804e-14	gi|42570823|ref|NP_973485.1|/6.3673e-82/zinc finger (C3HC4-type RING finger) family protein [Arabidopsis thaliana]		Bra025382	0	204	0.01	35.03	11.7744
Bra022692	0	86	0.01	14.5	10.5018	Up	6.66134e-16	1.83649e-14	gi|21594040|gb|AAM65958.1|/0/homogentisate 1,2-dioxygenase [Arabidopsis thaliana]		Bra038226	0	463	0.01	76.93	12.9093	Up	2.22044e-16	2.5187e-15	gi|297797197|ref|XP_002866483.1|/1.70514e-56/40S ribosomal protein S20 [Arabidopsis lyrata subsp. lyrata]		Bra038226	0	633	0.01	106.73	13.3817	Up	2.22044e-16	2.49175e-15	gi|297797197|ref|XP_002866483.1|/1.70514e-56/40S ribosomal protein S20 [Arabidopsis lyrata subsp. lyrata]		Bra039021	0	46	0.01	7.9	9.62571	Up	6.66134e-15	3.35179e-13	gi|297832174|ref|XP_002883969.1|/7.70792e-52/myo-inositol oxygenase 2 [Arabidopsis lyrata subsp. lyrata]		Bra014384	0	194	0.01	33.32	11.7022
Bra030964	0	79	0.01	13.32	10.3794	Up	6.66134e-16	1.96967e-14	gi|312282395|dbj|BAJ34063.1|/1.48149e-63/unnamed protein product [Thellungiella halophila]		Bra016540	0	440	0.01	73.11	12.8359	Up	2.22044e-16	2.59983e-15	gi|297850272|ref|XP_002893017.1|/1.71319e-125/hypothetical protein ARALYDRAFT_889309 [Arabidopsis lyrata subsp. lyrata]		Bra000827	0	596	0.01	100.49	13.2948	Up	2.22044e-16	3.0886e-15	gi|297809795|ref|XP_002872781.1|/7.09657e-157/hypothetical protein ARALYDRAFT_490225 [Arabidopsis lyrata subsp. lyrata]		Bra024952	0	45	0.01	7.73	9.59432	Up	1.33227e-14	6.49143e-13	gi|89257466|gb|ABD64957.1|/1.3155e-105/hydrolase, NUDIX family protein [Brassica oleracea]		Bra019299	0	176	0.01	30.22	11.5613
Bra004409	0	77	0.01	12.98	10.3421	Up	6.66134e-16	1.91486e-14	gi|15229378|ref|NP_191867.1|/1.15253e-28/ATGPX5 (glutathione peroxidase 5); glutathione peroxidase [Arabidopsis thaliana]		Bra040268	0	438	0.01	72.78	12.8293	Up	2.22044e-16	3.50583e-15	gi|7267490|emb|CAB77974.1|/3.05127e-15/putative athila-like protein [Arabidopsis thaliana]		Bra015594	0	580	0.01	97.8	13.2556	Up	2.22044e-16	3.36103e-15	gi|89257556|gb|ABD65046.1|/2.82455e-07/hypothetical protein 26.t00107 [Brassica oleracea]		Bra040707	0	45	0.01	7.73	9.59432	Up	1.33227e-14	6.47096e-13	gi|297832728|ref|XP_002884246.1|/0/hypothetical protein ARALYDRAFT_477305 [Arabidopsis lyrata subsp. lyrata]		Bra025969	0	171	0.01	29.37	11.5201
Bra023486	0	76	0.01	12.81	10.3231	Up	6.66134e-16	1.89031e-14	gi|15241488|ref|NP_196979.1|/3.16351e-40/ATMYB66 (MYB DOMAIN PROTEIN 66); DNA binding / protein binding / transcription factor/ transcription regulator [Arabidopsis thaliana]		Bra035533	0	434	0.01	72.11	12.816	Up	2.22044e-16	3.35664e-15	gi|18396349|ref|NP_565335.1|/1.8786e-18/PSBX (photosystem II subunit X) [Arabidopsis thaliana]		Bra009594	0	574	0.01	96.78	13.2405	Up	2.22044e-16	3.22672e-15	gi|297810331|ref|XP_002873049.1|/0/hypothetical protein ARALYDRAFT_487015 [Arabidopsis lyrata subsp. lyrata]		Bra002650	0	44	0.01	7.56	9.56224	Up	2.70894e-14	1.24506e-12	gi|42568628|ref|NP_200653.2|/0/binding [Arabidopsis thaliana]		Bra029407	0	167	0.01	28.68	11.4858
Bra039543	0	76	0.01	12.81	10.3231	Up	6.66134e-16	1.88685e-14	gi|224068845|ref|XP_002326214.1|/3.66811e-148/predicted protein [Populus trichocarpa]		Bra034833	0	433	0.01	71.95	12.8128	Up	2.22044e-16	3.05257e-15	gi|28436071|gb|AAO41731.1|/9.96999e-49/cytoplasmic ribosomal protein S14 [Brassica napus]		Bra039065	0	559	0.01	94.25	13.2023	Up	2.22044e-16	2.85461e-15	gi|307133859|gb|ADN32868.1|/2.0375e-50/glabra 1 [Brassica rapa]		Bra022692	0	44	0.01	7.56	9.56224	Up	2.70894e-14	1.24136e-12	gi|21594040|gb|AAM65958.1|/0/homogentisate 1,2-dioxygenase [Arabidopsis thaliana]		Bra040469	0	163	0.01	27.99	11.4507
Bra023528	0	73	0.01	12.31	10.2656	Up	6.66134e-16	1.91842e-14	gi|30685446|ref|NP_197067.2|/3.03806e-117/IRX6 [Arabidopsis thaliana]		Bra000219	0	421	0.01	69.95	12.7721	Up	2.22044e-16	3.53799e-15	gi|15227305|ref|NP_181654.1|/0/PIP5K5 (PHOSPHATIDYLINOSITOL- 4-PHOSPHATE 5-KINASE 5); 1-phosphatidylinositol-4-phosphate 5-kinase [Arabidopsis thaliana]		Bra033189	0	553	0.01	93.24	13.1867	Up	2.22044e-16	2.47358e-15	gi|51094438|gb|AAT95386.1|/7.83615e-141/sodium transport protein [Arabidopsis thaliana]		Bra018463	0	43	0.01	7.38	9.52748	Up	5.4845e-14	2.33919e-12	gi|15218409|ref|NP_172478.1|/6.23523e-82/ATBCAT-2 (ARABIDOPSIS THALIANA BRANCHED-CHAIN AMINO ACID TRANSAMINASE 2); branched-chain-amino-acid transaminase/ catalytic [Arabidopsis thaliana]		Bra025358	0	156	0.01	26.79	11.3875
Bra009892	0	73	0.01	12.31	10.2656	Up	6.66134e-16	1.89726e-14	gi|297808651|ref|XP_002872209.1|/7.27263e-158/hypothetical protein ARALYDRAFT_351641 [Arabidopsis lyrata subsp. lyrata]		Bra009947	0	419	0.01	69.62	12.7653	Up	2.22044e-16	3.14666e-15	gi|240256355|ref|NP_198122.4|/5.49813e-20/structural constituent of ribosome [Arabidopsis thaliana]		Bra008206	0	552	0.01	93.07	13.1841	Up	2.22044e-16	2.97742e-15	-		Bra009931	0	41	0.01	7.04	9.45943	Up	2.26486e-13	7.71506e-12	gi|297808737|ref|XP_002872252.1|/4.93239e-154/F-box family protein [Arabidopsis lyrata subsp. lyrata]		Bra029100	0	154	0.01	26.45	11.3691
Bra018160	0	71	0.01	11.97	10.2252	Up	6.66134e-16	1.90075e-14	gi|11136554|dbj|BAB17726.1|/0/asparagine synthetase [Raphanus sativus]		Bra029462	0	412	0.01	68.46	12.741	Up	2.22044e-16	2.75239e-15	-		Bra009947	0	550	0.01	92.74	13.179	Up	2.22044e-16	3.16646e-15	gi|240256355|ref|NP_198122.4|/5.49813e-20/structural constituent of ribosome [Arabidopsis thaliana]		Bra001390	0	40	0.01	6.87	9.42417	Up	4.60298e-13	1.38152e-11	gi|15228437|ref|NP_187722.1|/2.38883e-53/zinc finger (C3HC4-type RING finger) family protein [Arabidopsis thaliana]		Bra026257	0	152	0.01	26.1	11.3498
Bra017494	0	70	0.01	11.8	10.2046	Up	6.66134e-16	1.96592e-14	-		Bra005677	0	386	0.01	64.14	12.647	Up	2.22044e-16	3.46384e-15	gi|312282781|dbj|BAJ34256.1|/2.0041e-58/unnamed protein product [Thellungiella halophila]		Bra021465	0	506	0.01	85.32	13.0587	Up	2.22044e-16	2.81434e-15	gi|297828686|ref|XP_002882225.1|/8.23671e-130/6-phosphogluconate dehydrogenase family protein [Arabidopsis lyrata subsp. lyrata]		Bra006852	0	39	0.01	6.7	9.38802	Up	9.35918e-13	2.56869e-11	gi|42568581|ref|NP_200496.2|/9.00585e-122/unknown protein [Arabidopsis thaliana]		Bra040145	0	149	0.01	25.59	11.3214
Bra032812	0	67	0.01	11.3	10.1421	Up	6.66134e-16	1.95475e-14	gi|297845670|ref|XP_002890716.1|/3.13915e-17/hypothetical protein ARALYDRAFT_890247 [Arabidopsis lyrata subsp. lyrata]		Bra009594	0	384	0.01	63.81	12.6396	Up	2.22044e-16	3.19298e-15	gi|297810331|ref|XP_002873049.1|/0/hypothetical protein ARALYDRAFT_487015 [Arabidopsis lyrata subsp. lyrata]		Bra029732	0	496	0.01	83.63	13.0298	Up	2.22044e-16	3.25771e-15	gi|297829418|ref|XP_002882591.1|/3.67235e-142/LHCB4.2 [Arabidopsis lyrata subsp. lyrata]		Bra016307	0	39	0.01	6.7	9.38802	Up	9.35918e-13	2.56412e-11	gi|145336153|ref|NP_174031.2|/2.02982e-83/binding [Arabidopsis thaliana]		Bra025234	0	148	0.01	25.42	11.3117
Bra000898	0	65	0.01	10.96	10.098	Up	6.66134e-16	1.87998e-14	gi|297809951|ref|XP_002872859.1|/1.52587e-177/hypothetical protein ARALYDRAFT_327595 [Arabidopsis lyrata subsp. lyrata]		Bra031534	0	383	0.01	63.64	12.6357	Up	2.22044e-16	3.31814e-15	gi|131391|sp|P11594.2|PSBP_SINAL/3.21888e-45/RecName: Full=Oxygen-evolving enhancer protein 2, chloroplastic; Short=OEE2; AltName: Full=23 kDa subunit of oxygen evolving system of photosystem II; AltName: Full=23 kDa thylakoid membrane protein; AltName: Full=OEC 23 kDa subunit; Flags: Precursor		Bra031561	0	485	0.01	81.78	12.9975	Up	2.22044e-16	2.89605e-15	gi|21954072|gb|AAK64176.2|/4.92478e-87/putative UDP-glucose glucosyltransferase [Arabidopsis thaliana]		Bra036708	0	39	0.01	6.7	9.38802	Up	9.35918e-13	2.55956e-11	gi|62320148|dbj|BAD94349.1|/7.80244e-19/Putative protein kinase [Arabidopsis thaliana]		Bra006710	0	144	0.01	24.73	11.272
Bra004558	0	57	0.01	9.61	9.90839	Up	6.66134e-16	1.8139e-14	-		Bra031833	0	380	0.01	63.14	12.6243	Up	2.22044e-16	2.78107e-15	gi|21593577|gb|AAM65544.1|/4.5508e-84/unknown [Arabidopsis thaliana]		Bra034833	0	471	0.01	79.42	12.9553	Up	2.22044e-16	3.03606e-15	gi|28436071|gb|AAO41731.1|/9.96999e-49/cytoplasmic ribosomal protein S14 [Brassica napus]		Bra025060	0	38	0.01	6.53	9.35094	Up	1.90314e-12	4.94143e-11	gi|15242483|ref|NP_199387.1|/7.06944e-60/AtRABA1c (Arabidopsis Rab GTPase homolog A1c); GTP binding [Arabidopsis thaliana]		Bra023249	0	141	0.01	24.21	11.2414
Bra018135	0	55	0.01	9.27	9.85643	Up	6.66134e-16	1.92557e-14	gi|159895446|gb|ABX10014.1|/0/vacuolar H+-pyrophosphatase [Triticum aestivum]		Bra006217	0	376	0.01	62.48	12.6092	Up	2.22044e-16	2.94383e-15	gi|312282339|dbj|BAJ34035.1|/4.41757e-40/unnamed protein product [Thellungiella halophila]		Bra037958	0	470	0.01	79.25	12.9522	Up	2.22044e-16	2.82371e-15	gi|66734182|gb|AAY53488.1|/2.57788e-156/epithiospecifier protein [Brassica oleracea var. italica]		Bra036993	0	32	0.01	5.5	9.10329	Up	1.34553e-10	2.83407e-09	gi|107738160|gb|ABF83652.1|/1.71138e-56/At4g33625 [Arabidopsis thaliana]		Bra028778	0	140	0.01	24.04	11.2312
Bra013362	0	53	0.01	8.94	9.80413	Up	6.66134e-16	1.89378e-14	gi|2832620|emb|CAA16749.1|/3.20654e-72/hypothetical protein [Arabidopsis thaliana]		Bra032268	0	375	0.01	62.31	12.6052	Up	2.22044e-16	3.35016e-15	gi|79319526|ref|NP_001031157.1|/1.43316e-86/EMB1144 (embryo defective 1144); chorismate synthase [Arabidopsis thaliana]		Bra030921	0	456	0.01	76.89	12.9086	Up	2.22044e-16	3.33787e-15	gi|168022987|ref|XP_001764020.1|/6.20685e-60/predicted protein [Physcomitrella patens subsp. patens]		Bra039555	0	32	0.01	5.5	9.10329	Up	1.34553e-10	2.8302e-09	gi|297800648|ref|XP_002868208.1|/0/hypothetical protein ARALYDRAFT_915274 [Arabidopsis lyrata subsp. lyrata]		Bra021044	0	138	0.01	23.7	11.2107
Bra008181	0	53	0.01	8.94	9.80413	Up	6.66134e-16	1.88341e-14	gi|89274223|gb|ABD65627.1|/1.23381e-23/hypothetical protein 23.t00068 [Brassica oleracea]		Bra029445	0	372	0.01	61.81	12.5936	Up	2.22044e-16	2.81034e-15	gi|15234514|ref|NP_192967.1|/3.62311e-115/CYP706A4; electron carrier/ heme binding / iron ion binding / monooxygenase/ oxygen binding [Arabidopsis thaliana]		Bra002827	0	454	0.01	76.55	12.9022	Up	2.22044e-16	2.96181e-15	gi|297796501|ref|XP_002866135.1|/6.14704e-106/hypothetical protein ARALYDRAFT_495718 [Arabidopsis lyrata subsp. lyrata]		Bra030483	0	31	0.01	5.32	9.05528	Up	2.73614e-10	5.56517e-09	gi|9758853|dbj|BAB09379.1|/0/non-LTR retroelement reverse transcriptase-like protein [Arabidopsis thaliana]		Bra008697	0	137	0.01	23.53	11.2003
Bra024748	0	52	0.01	8.77	9.77643	Up	6.66134e-16	1.84305e-14	-		Bra029245	0	364	0.01	60.48	12.5622	Up	2.22044e-16	2.57285e-15	gi|186532678|ref|NP_201091.2|/1.78144e-52/AtVEX1 (VEGETATIVE CELL EXPRESSED1) [Arabidopsis thaliana]		Bra027387	0	441	0.01	74.36	12.8603	Up	2.22044e-16	2.47719e-15	gi|297834230|ref|XP_002884997.1|/0/predicted protein [Arabidopsis lyrata subsp. lyrata]		Bra014719	0	30	0.01	5.15	9.00843	Up	5.56398e-10	1.09832e-08	gi|186511117|ref|NP_974445.2|/1.19285e-133/LAF3 (LONG AFTER FAR-RED 3); hydrolase/ hydrolase, acting on carbon-nitrogen (but not peptide) bonds [Arabidopsis thaliana]		Bra017636	0	136	0.01	23.36	11.1898
Bra025494	0	50	0.01	8.43	9.71939	Up	1.11022e-15	2.99162e-14	gi|297801406|ref|XP_002868587.1|/1.56386e-107/predicted protein [Arabidopsis lyrata subsp. lyrata]		Bra015457	0	358	0.01	59.49	12.5384	Up	2.22044e-16	2.9741e-15	gi|157849756|gb|ABV89661.1|/1.0165e-82/chitinase [Brassica rapa]		Bra023950	0	440	0.01	74.19	12.857	Up	2.22044e-16	2.78659e-15	gi|125535913|gb|EAY82401.1|/3.23951e-26/hypothetical protein OsI_37615 [Oryza sativa Indica Group]		Bra035200	0	30	0.01	5.15	9.00843	Up	5.56398e-10	1.09691e-08	gi|157086540|gb|ABV21212.1|/1.48956e-81/Ty1_Copia-element protein [Arabidopsis thaliana]		Bra031577	0	130	0.01	22.32	11.1241
Bra014704	0	50	0.01	8.43	9.71939	Up	1.11022e-15	2.98643e-14	gi|15228867|ref|NP_191181.1|/1.11072e-31/transcription regulator [Arabidopsis thaliana]		Bra039554	0	358	0.01	59.49	12.5384	Up	2.22044e-16	2.54829e-15	gi|145333127|ref|NP_001078393.1|/5.49146e-107/CYP702A5; electron carrier/ heme binding / iron ion binding / monooxygenase [Arabidopsis thaliana]		Bra023758	0	423	0.01	71.32	12.8001	Up	2.22044e-16	3.35107e-15	gi|56693623|gb|AAW22622.1|/2.86882e-08/porin-like protein [Brassica napus]		Bra038170	0	30	0.01	5.15	9.00843	Up	5.56398e-10	1.09551e-08	gi|12321759|gb|AAG50919.1|AC069159_20/4.23609e-32/DnaJ protein, putative [Arabidopsis thaliana]		Bra022068	0	129	0.01	22.15	11.1131
Bra000651	0	49	0.01	8.26	9.69	Up	1.77636e-15	4.71282e-14	gi|109134213|gb|ABG25104.1|/1.71092e-08/At4g08555 [Arabidopsis thaliana]		Bra007717	0	335	0.01	55.66	12.4424	Up	2.22044e-16	2.6454e-15	gi|15229355|ref|NP_191854.1|/3.37365e-51/glutaredoxin family protein [Arabidopsis thaliana]		Bra035609	0	413	0.01	69.64	12.7657	Up	2.22044e-16	2.71955e-15	gi|15241151|ref|NP_200431.1|/4.17116e-105/zinc finger (C2H2 type) family protein [Arabidopsis thaliana]		Bra014510	0	29	0.01	4.98	8.96	Up	1.13144e-09	2.15604e-08	gi|15232262|ref|NP_191573.1|/4.42027e-147/DIN2 (DARK INDUCIBLE 2); catalytic/ cation binding / hydrolase, hydrolyzing O-glycosyl compounds [Arabidopsis thaliana]		Bra000914	0	129	0.01	22.15	11.1131
Bra039555	0	49	0.01	8.26	9.69	Up	1.77636e-15	4.70476e-14	gi|297800648|ref|XP_002868208.1|/0/hypothetical protein ARALYDRAFT_915274 [Arabidopsis lyrata subsp. lyrata]		Bra027940	0	328	0.01	54.5	12.412	Up	2.22044e-16	2.65349e-15	gi|297828069|ref|XP_002881917.1|/1.34502e-53/hypothetical protein ARALYDRAFT_483470 [Arabidopsis lyrata subsp. lyrata]		Bra020220	0	409	0.01	68.96	12.7515	Up	2.22044e-16	2.76163e-15	gi|21537161|gb|AAM61502.1|/3.18735e-71/prolylcarboxypeptidase-like protein [Arabidopsis thaliana]		Bra034610	0	28	0.01	4.81	8.90989	Up	2.3008e-09	4.26299e-08	gi|297798498|ref|XP_002867133.1|/1.39555e-149/UDP-glucosyl transferase 73B1 [Arabidopsis lyrata subsp. lyrata]		Bra001930	0	128	0.01	21.98	11.102
Bra009099	0	47	0.01	7.92	9.62936	Up	5.55112e-15	1.41695e-13	gi|15810045|gb|AAL06949.1|/1.92647e-98/AT5g05250/K18I23_5 [Arabidopsis thaliana]		Bra029732	0	315	0.01	52.34	12.3537	Up	2.22044e-16	3.21964e-15	gi|297829418|ref|XP_002882591.1|/3.67235e-142/LHCB4.2 [Arabidopsis lyrata subsp. lyrata]		Bra013942	0	396	0.01	66.77	12.705	Up	2.22044e-16	2.50649e-15	gi|124360347|gb|ABN08360.1|/2.56756e-38/Cation transporting ATPase, C-terminal [Medicago truncatula]		Bra014036	0	28	0.01	4.81	8.90989	Up	2.3008e-09	4.25786e-08	gi|297846860|ref|XP_002891311.1|/0/hypothetical protein ARALYDRAFT_473836 [Arabidopsis lyrata subsp. lyrata]		Bra028166	0	128	0.01	21.98	11.102
Bra019375	0	46	0.01	7.76	9.59991	Up	1.06581e-14	2.67645e-13	gi|7770332|gb|AAF69702.1|AC016041_7/1.51448e-41/F27J15.16 [Arabidopsis thaliana]		Bra030524	0	310	0.01	51.51	12.3306	Up	2.22044e-16	2.99721e-15	gi|255559474|ref|XP_002520757.1|/0/DNA repair helicase rad3/xp-d, putative [Ricinus communis]		Bra006217	0	392	0.01	66.1	12.6904	Up	2.22044e-16	2.92604e-15	gi|312282339|dbj|BAJ34035.1|/4.41757e-40/unnamed protein product [Thellungiella halophila]		Bra020579	0	28	0.01	4.81	8.90989	Up	2.3008e-09	4.25275e-08	gi|240256355|ref|NP_198122.4|/8.10869e-22/structural constituent of ribosome [Arabidopsis thaliana]		Bra023733	0	126	0.01	21.64	11.0795
Bra008998	0	43	0.01	7.25	9.50184	Up	8.30446e-14	1.90621e-12	gi|16323145|gb|AAL15307.1|/7.22878e-133/AT5g11000/T30N20_270 [Arabidopsis thaliana]		Bra034845	0	301	0.01	50.01	12.288	Up	2.22044e-16	2.79225e-15	gi|297833924|ref|XP_002884844.1|/2.90007e-146/AHG3/ATPP2CA [Arabidopsis lyrata subsp. lyrata]		Bra022851	0	390	0.01	65.76	12.683	Up	2.22044e-16	3.24835e-15	gi|297805098|ref|XP_002870433.1|/8.94296e-47/40S ribosomal protein S3 [Arabidopsis lyrata subsp. lyrata]		Bra017005	0	27	0.01	4.64	8.85798	Up	4.6787e-09	8.24233e-08	gi|20198010|gb|AAM15348.1|/3.15547e-111/unknown protein [Arabidopsis thaliana]		Bra021673	0	126	0.01	21.64	11.0795
Bra011494	0	43	0.01	7.25	9.50184	Up	8.30446e-14	1.90339e-12	gi|297802576|ref|XP_002869172.1|/6.84655e-60/D111/G-patch domain-containing protein [Arabidopsis lyrata subsp. lyrata]		Bra036216	0	293	0.01	48.69	12.2494	Up	2.22044e-16	2.68844e-15	gi|19310484|gb|AAL84976.1|/3.6571e-129/AT3g29240/MXO21_9 [Arabidopsis thaliana]		Bra006689	0	389	0.01	65.59	12.6793	Up	2.22044e-16	3.2925e-15	gi|49036493|sp|Q9AT34.3|RS15A_DAUCA/8.02724e-56/RecName: Full=40S ribosomal protein S15a		Bra020426	0	26	0.01	4.46	8.8009	Up	9.51418e-09	1.63129e-07	gi|312282455|dbj|BAJ34093.1|/7.52404e-56/unnamed protein product [Thellungiella halophila]		Bra009768	0	125	0.01	21.47	11.0681
Bra014510	0	42	0.01	7.08	9.46761	Up	1.66533e-13	3.61889e-12	gi|15232262|ref|NP_191573.1|/4.42027e-147/DIN2 (DARK INDUCIBLE 2); catalytic/ cation binding / hydrolase, hydrolyzing O-glycosyl compounds [Arabidopsis thaliana]		Bra008470	0	288	0.01	47.85	12.2243	Up	2.22044e-16	3.37624e-15	gi|15220146|ref|NP_178163.1|/1.79804e-98/PTAC17 (PLASTID TRANSCRIPTIONALLY ACTIVE17) [Arabidopsis thaliana]		Bra005677	0	381	0.01	64.24	12.6493	Up	2.22044e-16	3.53626e-15	gi|312282781|dbj|BAJ34256.1|/2.0041e-58/unnamed protein product [Thellungiella halophila]		Bra008259	0	26	0.01	4.46	8.8009	Up	9.51418e-09	1.62948e-07	gi|219394442|gb|ACL14365.1|/1.63576e-42/CUP-SHAPED COTYLEDON3 [Cardamine hirsuta]		Bra025903	0	121	0.01	20.78	11.021
Bra006988	0	42	0.01	7.08	9.46761	Up	1.66533e-13	3.61382e-12	gi|297816634|ref|XP_002876200.1|/2.85985e-116/predicted protein [Arabidopsis lyrata subsp. lyrata]		Bra025979	0	286	0.01	47.52	12.2143	Up	2.22044e-16	2.8149e-15	gi|8778449|gb|AAF79457.1|AC022492_1/0/F1L3.1 [Arabidopsis thaliana]		Bra016275	0	381	0.01	64.24	12.6493	Up	2.22044e-16	3.4818e-15	gi|297851036|ref|XP_002893399.1|/1.94195e-26/peptidyl-prolyl cis-trans isomerase PPIC-type family protein [Arabidopsis lyrata subsp. lyrata]		Bra005105	0	26	0.01	4.46	8.8009	Up	9.51418e-09	1.62766e-07	gi|297827431|ref|XP_002881598.1|/3.32633e-15/hypothetical protein ARALYDRAFT_482856 [Arabidopsis lyrata subsp. lyrata]		Bra029714	0	117	0.01	20.09	10.9723
Bra011126	0	42	0.01	7.08	9.46761	Up	1.66533e-13	3.60877e-12	gi|297799028|ref|XP_002867398.1|/1.58198e-30/hypothetical protein ARALYDRAFT_328749 [Arabidopsis lyrata subsp. lyrata]		Bra005258	0	284	0.01	47.19	12.2043	Up	2.22044e-16	2.69052e-15	gi|15231730|ref|NP_190870.1|/1.30164e-35/STV1 (SHORT VALVE1); structural constituent of ribosome [Arabidopsis thaliana]		Bra005226	0	380	0.01	64.07	12.6454	Up	2.22044e-16	3.46402e-15	gi|225432410|ref|XP_002276935.1|/3.16766e-178/PREDICTED: hypothetical protein [Vitis vinifera]		Bra014871	0	26	0.01	4.46	8.8009	Up	9.51418e-09	1.62586e-07	gi|182676312|gb|ACB98704.1|/0/phospholipase D gamma 1 [Brassica oleracea var. capitata]		Bra013544	0	116	0.01	19.92	10.96
Bra038987	0	42	0.01	7.08	9.46761	Up	1.66533e-13	3.60373e-12	gi|11994227|dbj|BAB01349.1|/4.18705e-12/En/Spm-like transposon protein-like [Arabidopsis thaliana]		Bra020194	0	281	0.01	46.69	12.1889	Up	2.22044e-16	3.25894e-15	gi|297812375|ref|XP_002874071.1|/6.08295e-75/esterase/lipase/thioesterase family protein [Arabidopsis lyrata subsp. lyrata]		Bra006008	0	376	0.01	63.4	12.6303	Up	2.22044e-16	2.82607e-15	gi|297806929|ref|XP_002871348.1|/2.22601e-133/hypothetical protein ARALYDRAFT_487699 [Arabidopsis lyrata subsp. lyrata]		Bra000304	0	26	0.01	4.46	8.8009	Up	9.51418e-09	1.62406e-07	gi|30689357|ref|NP_850395.1|/4.07271e-63/U1 small nuclear ribonucleoprotein 70 kDa, putative [Arabidopsis thaliana]		Bra014493	0	115	0.01	19.75	10.9476
Bra039867	0	41	0.01	6.91	9.43254	Up	3.34622e-13	6.83989e-12	gi|11067271|gb|AAG28799.1|AC079374_2/2.61589e-07/unknown protein [Arabidopsis thaliana]		Bra016269	0	281	0.01	46.69	12.1889	Up	2.22044e-16	3.03389e-15	gi|18408550|ref|NP_564878.1|/8.76371e-48/60S ribosomal protein L10 (RPL10C) [Arabidopsis thaliana]		Bra015091	0	375	0.01	63.23	12.6264	Up	2.22044e-16	3.429e-15	gi|240255415|ref|NP_189131.4|/0/DNA binding [Arabidopsis thaliana]		Bra028104	0	25	0.01	4.29	8.74483	Up	1.93472e-08	3.1928e-07	gi|9758523|dbj|BAB08970.1|/0/unnamed protein product [Arabidopsis thaliana]		Bra024474	0	113	0.01	19.41	10.9226
Bra016151	0	41	0.01	6.91	9.43254	Up	3.34622e-13	6.83087e-12	gi|255575402|ref|XP_002528603.1|/6.67718e-152/conserved hypothetical protein [Ricinus communis]		Bra032990	0	275	0.01	45.69	12.1577	Up	2.22044e-16	2.85895e-15	gi|297808885|ref|XP_002872326.1|/3.05382e-59/hypothetical protein ARALYDRAFT_489660 [Arabidopsis lyrata subsp. lyrata]		Bra007858	0	372	0.01	62.72	12.6147	Up	2.22044e-16	2.88374e-15	gi|145337807|ref|NP_178162.2|/3.13036e-114/unknown protein [Arabidopsis thaliana]		Bra021400	0	24	0.01	4.12	8.6865	Up	3.93428e-08	6.2514e-07	gi|225437455|ref|XP_002273033.1|/1.59104e-81/PREDICTED: hypothetical protein [Vitis vinifera]		Bra037201	0	110	0.01	18.89	10.8834
Bra030930	0	41	0.01	6.91	9.43254	Up	3.34622e-13	6.82189e-12	gi|309952051|gb|ADO95299.1|/6.11279e-12/bZIP65 [Arabidopsis thaliana]		Bra021480	0	274	0.01	45.53	12.1526	Up	2.22044e-16	2.60373e-15	gi|83701641|gb|ABC41272.1|/1.99817e-100/unknown [Brassica rapa]		Bra024995	0	365	0.01	61.54	12.5873	Up	2.22044e-16	2.69363e-15	gi|297791011|ref|XP_002863390.1|/3.29162e-83/hypothetical protein ARALYDRAFT_494299 [Arabidopsis lyrata subsp. lyrata]		Bra023098	0	24	0.01	4.12	8.6865	Up	3.93428e-08	6.24496e-07	gi|297823539|ref|XP_002879652.1|/1.76459e-40/hypothetical protein ARALYDRAFT_902846 [Arabidopsis lyrata subsp. lyrata]		Bra029823	0	108	0.01	18.55	10.8572
Bra021408	0	40	0.01	6.74	9.3966	Up	6.73462e-13	1.30107e-11	gi|297828748|ref|XP_002882256.1|/0/hypothetical protein ARALYDRAFT_896266 [Arabidopsis lyrata subsp. lyrata]		Bra030075	0	267	0.01	44.37	12.1154	Up	2.22044e-16	3.45007e-15	gi|75173383|sp|Q9FZ89.1|Y1815_ARATH/1.53761e-30/RecName: Full=UPF0426 protein At1g28150, chloroplastic; Flags: Precursor		Bra000102	0	349	0.01	58.85	12.5228	Up	2.22044e-16	2.52703e-15	gi|297820214|ref|XP_002877990.1|/2.94675e-16/hypothetical protein ARALYDRAFT_906872 [Arabidopsis lyrata subsp. lyrata]		Bra008946	0	24	0.01	4.12	8.6865	Up	3.93428e-08	6.23853e-07	gi|9757833|dbj|BAB08270.1|/4.88202e-84/non-LTR retroelement reverse transcriptase-like protein [Arabidopsis thaliana]		Bra016626	0	108	0.01	18.55	10.8572
Bra005447	0	40	0.01	6.74	9.3966	Up	6.73462e-13	1.29945e-11	gi|297826887|ref|XP_002881326.1|/0/CIPK13 [Arabidopsis lyrata subsp. lyrata]		Bra036793	0	265	0.01	44.03	12.1043	Up	2.22044e-16	3.47424e-15	gi|15450643|gb|AAK96593.1|/2.38115e-58/AT3g51510/F26O13_150 [Arabidopsis thaliana]		Bra004994	0	328	0.01	55.31	12.4333	Up	2.22044e-16	2.89853e-15	gi|27311581|gb|AAO00756.1|/3.90773e-180/Unknown protein [Arabidopsis thaliana]		Bra036701	0	24	0.01	4.12	8.6865	Up	3.93428e-08	6.23211e-07	gi|297832174|ref|XP_002883969.1|/6.33365e-56/myo-inositol oxygenase 2 [Arabidopsis lyrata subsp. lyrata]		Bra011089	0	107	0.01	18.38	10.8439
Bra010285	0	40	0.01	6.74	9.3966	Up	6.73462e-13	1.29784e-11	gi|89257601|gb|ABD65090.1|/3.82596e-21/hypothetical protein 27.t00116 [Brassica oleracea]		Bra005397	0	258	0.01	42.87	12.0658	Up	2.22044e-16	2.95636e-15	gi|297826943|ref|XP_002881354.1|/6.78407e-39/CCAAT-binding transcription factor (CBF-B/NF-YA) family protein [Arabidopsis lyrata subsp. lyrata]		Bra010627	0	315	0.01	53.11	12.3748	Up	2.22044e-16	2.47178e-15	gi|297802138|ref|XP_002868953.1|/6.61779e-79/elicitor-activated gene 3 [Arabidopsis lyrata subsp. lyrata]		Bra010076	0	24	0.01	4.12	8.6865	Up	3.93428e-08	6.2257e-07	gi|297793807|ref|XP_002864788.1|/9.77256e-63/invertase/pectin methylesterase inhibitor family protein [Arabidopsis lyrata subsp. lyrata]		Bra028826	0	106	0.01	18.2	10.8297
Bra031411	0	39	0.01	6.58	9.36194	Up	1.35625e-12	2.50461e-11	gi|147843095|emb|CAN81203.1|/1.10186e-14/hypothetical protein VITISV_035442 [Vitis vinifera]		Bra015038	0	250	0.01	41.54	12.0203	Up	2.22044e-16	2.89231e-15	gi|15230110|ref|NP_189085.1|/8.0795e-61/hydrolase, alpha/beta fold family protein [Arabidopsis thaliana]		Bra003459	0	309	0.01	52.1	12.3471	Up	2.22044e-16	2.51206e-15	gi|297817482|ref|XP_002876624.1|/0/BTB/POZ domain-containing protein [Arabidopsis lyrata subsp. lyrata]		Bra035914	0	23	0.01	3.95	8.62571	Up	8.00038e-08	1.21962e-06	gi|224128486|ref|XP_002320344.1|/4.02973e-118/predicted protein [Populus trichocarpa]		Bra040220	0	105	0.01	18.03	10.8162
Bra005957	0	39	0.01	6.58	9.36194	Up	1.35625e-12	2.50163e-11	gi|15241433|ref|NP_196404.1|/4.36785e-78/transferase family protein [Arabidopsis thaliana]		Bra029360	0	250	0.01	41.54	12.0203	Up	2.22044e-16	2.50416e-15	gi|297812457|ref|XP_002874112.1|/2.36932e-38/hypothetical protein ARALYDRAFT_489172 [Arabidopsis lyrata subsp. lyrata]		Bra015457	0	300	0.01	50.58	12.3044	Up	2.22044e-16	2.95923e-15	gi|157849756|gb|ABV89661.1|/1.0165e-82/chitinase [Brassica rapa]		Bra018160	0	23	0.01	3.95	8.62571	Up	8.00038e-08	1.21842e-06	gi|11136554|dbj|BAB17726.1|/0/asparagine synthetase [Raphanus sativus]		Bra026845	0	105	0.01	18.03	10.8162
Bra020731	0	39	0.01	6.58	9.36194	Up	1.35625e-12	2.49866e-11	gi|157849682|gb|ABV89624.1|/1.33619e-151/early responsive to dehydration 5 dehydrogenase [Brassica rapa]		Bra021349	0	246	0.01	40.88	11.9972	Up	2.22044e-16	2.97155e-15	gi|227204165|dbj|BAH56934.1|/3.54329e-43/AT3G43720 [Arabidopsis thaliana]		Bra038081	0	298	0.01	50.25	12.2949	Up	2.22044e-16	2.70006e-15	gi|21537231|gb|AAM61572.1|/4.62743e-58/unknown [Arabidopsis thaliana]		Bra028915	0	23	0.01	3.95	8.62571	Up	8.00038e-08	1.21721e-06	gi|297810207|ref|XP_002872987.1|/6.94216e-57/zinc finger family protein [Arabidopsis lyrata subsp. lyrata]		Bra015748	0	105	0.01	18.03	10.8162
Bra018323	0	38	0.01	6.41	9.32418	Up	2.73182e-12	4.85399e-11	gi|30684530|ref|NP_180587.2|/3.93751e-70/unknown protein [Arabidopsis thaliana]		Bra040762	0	242	0.01	40.21	11.9733	Up	2.22044e-16	3.24978e-15	gi|15227033|ref|NP_180473.1|/4.79627e-52/CYP707A2; (+)-abscisic acid 8'-hydroxylase/ oxygen binding [Arabidopsis thaliana]		Bra032887	0	281	0.01	47.38	12.2101	Up	2.22044e-16	2.68723e-15	gi|15217876|ref|NP_174147.1|/0/unknown protein [Arabidopsis thaliana]		Bra013332	0	23	0.01	3.95	8.62571	Up	8.00038e-08	1.21601e-06	-		Bra018492	0	104	0.01	17.86	10.8025
Bra008308	0	38	0.01	6.41	9.32418	Up	2.73182e-12	4.84843e-11	gi|297839603|ref|XP_002887683.1|/7.35167e-49/hypothetical protein ARALYDRAFT_895633 [Arabidopsis lyrata subsp. lyrata]		Bra018657	0	241	0.01	40.04	11.9672	Up	2.22044e-16	2.79901e-15	gi|9665090|gb|AAF97281.1|AC010164_3/1.17304e-101/Hypothetical protein [Arabidopsis thaliana]		Bra018313	0	279	0.01	47.04	12.1997	Up	2.22044e-16	3.40148e-15	gi|312283445|dbj|BAJ34588.1|/0/unnamed protein product [Thellungiella halophila]		Bra039714	0	22	0.01	3.78	8.56224	Up	1.62689e-07	2.37433e-06	gi|297835264|ref|XP_002885514.1|/1.01997e-53/hypothetical protein ARALYDRAFT_898737 [Arabidopsis lyrata subsp. lyrata]		Bra024948	0	103	0.01	17.69	10.7887
Bra035491	0	38	0.01	6.41	9.32418	Up	2.73182e-12	4.84289e-11	gi|15223243|ref|NP_174534.1|/5.34034e-20/late embryogenesis abundant group 1 domain-containing protein / LEA group 1 domain-containing protein [Arabidopsis thaliana]		Bra015379	0	237	0.01	39.38	11.9432	Up	2.22044e-16	2.51323e-15	gi|15220383|ref|NP_171993.1|/3.11346e-36/tyrosine specific protein phosphatase family protein [Arabidopsis thaliana]		Bra032837	0	279	0.01	47.04	12.1997	Up	2.22044e-16	2.99848e-15	gi|297845716|ref|XP_002890739.1|/1.96851e-139/transferase family protein [Arabidopsis lyrata subsp. lyrata]		Bra022058	0	22	0.01	3.78	8.56224	Up	1.62689e-07	2.37208e-06	gi|2894599|emb|CAA17133.1|/1.67198e-64/putative protein [Arabidopsis thaliana]		Bra031978	0	102	0.01	17.52	10.7748
Bra032628	0	38	0.01	6.41	9.32418	Up	2.73182e-12	4.83735e-11	gi|297848396|ref|XP_002892079.1|/8.49311e-23/ORMDL family protein [Arabidopsis lyrata subsp. lyrata]		Bra020393	0	236	0.01	39.21	11.937	Up	2.22044e-16	2.49158e-15	gi|77744889|gb|ABB02398.1|/2.818e-94/temperature-induced lipocalin [Brassica napus]		Bra005258	0	279	0.01	47.04	12.1997	Up	2.22044e-16	2.67873e-15	gi|15231730|ref|NP_190870.1|/1.30164e-35/STV1 (SHORT VALVE1); structural constituent of ribosome [Arabidopsis thaliana]		Bra034725	0	22	0.01	3.78	8.56224	Up	1.62689e-07	2.36984e-06	gi|297834094|ref|XP_002884929.1|/2.56344e-44/auxin-responsive family protein [Arabidopsis lyrata subsp. lyrata]		Bra001942	0	100	0.01	17.17	10.7457
Bra001135	0	38	0.01	6.41	9.32418	Up	2.73182e-12	4.83183e-11	gi|297829020|ref|XP_002882392.1|/9.82106e-26/hypothetical protein ARALYDRAFT_477790 [Arabidopsis lyrata subsp. lyrata]		Bra036533	0	235	0.01	39.05	11.9311	Up	2.22044e-16	2.69679e-15	gi|15238720|ref|NP_197896.1|/0/CYP71B13; electron carrier/ heme binding / iron ion binding / monooxygenase/ oxygen binding [Arabidopsis thaliana]		Bra028843	0	278	0.01	46.87	12.1944	Up	2.22044e-16	3.3677e-15	gi|75249591|sp|Q945K7.1|IDH5_ARATH/1.50134e-86/RecName: Full=Isocitrate dehydrogenase [NAD] catalytic subunit 5, mitochondrial; AltName: Full=IDH-V; AltName: Full=Isocitric dehydrogenase 5; AltName: Full=NAD(+)-specific ICDH 5; Flags: Precursor		Bra004883	0	22	0.01	3.78	8.56224	Up	1.62689e-07	2.3676e-06	gi|18406687|ref|NP_566033.1|/2.0735e-78/unknown protein [Arabidopsis thaliana]		Bra032818	0	99	0.01	17	10.7313
Bra010503	0	38	0.01	6.41	9.32418	Up	2.73182e-12	4.82632e-11	gi|297798316|ref|XP_002867042.1|/1.73938e-137/hypothetical protein ARALYDRAFT_912762 [Arabidopsis lyrata subsp. lyrata]		Bra016275	0	234	0.01	38.88	11.9248	Up	2.22044e-16	3.39938e-15	gi|297851036|ref|XP_002893399.1|/1.94195e-26/peptidyl-prolyl cis-trans isomerase PPIC-type family protein [Arabidopsis lyrata subsp. lyrata]		Bra031534	0	276	0.01	46.54	12.1843	Up	2.22044e-16	3.37105e-15	gi|131391|sp|P11594.2|PSBP_SINAL/3.21888e-45/RecName: Full=Oxygen-evolving enhancer protein 2, chloroplastic; Short=OEE2; AltName: Full=23 kDa subunit of oxygen evolving system of photosystem II; AltName: Full=23 kDa thylakoid membrane protein; AltName: Full=OEC 23 kDa subunit; Flags: Precursor		Bra018135	0	21	0.01	3.61	8.49586	Up	3.3083e-07	4.62231e-06	gi|159895446|gb|ABX10014.1|/0/vacuolar H+-pyrophosphatase [Triticum aestivum]		Bra015743	0	99	0.01	17	10.7313
Bra032980	0	38	0.01	6.41	9.32418	Up	2.73182e-12	4.82082e-11	gi|255536895|ref|XP_002509514.1|/7.55699e-27/Mitochondrial import receptor subunit TOM20, putative [Ricinus communis]		Bra006689	0	229	0.01	38.05	11.8937	Up	2.22044e-16	3.26507e-15	gi|49036493|sp|Q9AT34.3|RS15A_DAUCA/8.02724e-56/RecName: Full=40S ribosomal protein S15a		Bra031629	0	273	0.01	46.03	12.1684	Up	2.22044e-16	3.11412e-15	gi|312283093|dbj|BAJ34412.1|/7.03427e-37/unnamed protein product [Thellungiella halophila]		Bra020106	0	21	0.01	3.61	8.49586	Up	3.3083e-07	4.61812e-06	gi|119370637|sp|Q8LFQ6.2|GRXC4_ARATH/1.41405e-22/RecName: Full=Glutaredoxin-C4; Short=AtGrxC4		Bra007564	0	97	0.01	16.66	10.7022
Bra020404	0	38	0.01	6.41	9.32418	Up	2.73182e-12	4.81534e-11	gi|297796707|ref|XP_002866238.1|/1.75552e-25/hypothetical protein ARALYDRAFT_332081 [Arabidopsis lyrata subsp. lyrata]		Bra027506	0	221	0.01	36.72	11.8424	Up	2.22044e-16	2.94883e-15	gi|20340249|gb|AAM19711.1|AF499724_1/2.43197e-81/aluminum-induced protein-like protein [Thellungiella halophila]		Bra029511	0	270	0.01	45.53	12.1526	Up	2.22044e-16	3.52158e-15	gi|297813847|ref|XP_002874807.1|/1.08755e-162/hypothetical protein ARALYDRAFT_911722 [Arabidopsis lyrata subsp. lyrata]		Bra014478	0	21	0.01	3.61	8.49586	Up	3.3083e-07	4.61394e-06	gi|56121894|gb|AAV74228.1|/1.12308e-40/At3g60670 [Arabidopsis thaliana]		Bra024248	0	97	0.01	16.66	10.7022
Bra031796	0	37	0.01	6.24	9.2854	Up	5.50316e-12	9.3391e-11	gi|15241898|ref|NP_200480.1|/6.29544e-77/F-box family protein [Arabidopsis thaliana]		Bra024068	0	220	0.01	36.56	11.8361	Up	2.22044e-16	2.56904e-15	gi|15294152|gb|AAK95253.1|AF410267_1/1.61864e-54/AT4g30530/F17I23_130 [Arabidopsis thaliana]		Bra039471	0	267	0.01	45.02	12.1364	Up	2.22044e-16	3.22059e-15	gi|113195|sp|P07088.1|ACP_BRACM/4.18632e-38/RecName: Full=Acyl carrier protein SF2, chloroplastic; Short=ACP; Flags: Precursor		Bra024777	0	20	0.01	3.43	8.42206	Up	6.72746e-07	9.02288e-06	gi|297814636|ref|XP_002875201.1|/0/predicted protein [Arabidopsis lyrata subsp. lyrata]		Bra039513	0	96	0.01	16.49	10.6874
Bra002286	0	37	0.01	6.24	9.2854	Up	5.50316e-12	9.32888e-11	gi|312281695|dbj|BAJ33713.1|/0/unnamed protein product [Thellungiella halophila]		Bra034888	0	214	0.01	35.56	11.796	Up	2.22044e-16	3.53079e-15	gi|145362676|ref|NP_974899.2|/1.96871e-25/heterogeneous nuclear ribonucleoprotein, putative / hnRNP, putative [Arabidopsis thaliana]		Bra023434	0	265	0.01	44.68	12.1254	Up	2.22044e-16	3.26084e-15	gi|297807403|ref|XP_002871585.1|/0/pentatricopeptide repeat-containing protein [Arabidopsis lyrata subsp. lyrata]		Bra029641	0	20	0.01	3.43	8.42206	Up	6.72746e-07	9.01503e-06	gi|297829280|ref|XP_002882522.1|/2.07677e-123/hypothetical protein ARALYDRAFT_478057 [Arabidopsis lyrata subsp. lyrata]		Bra035383	0	96	0.01	16.49	10.6874
Bra029296	0	36	0.01	6.07	9.24555	Up	1.10869e-11	1.82745e-10	gi|224122166|ref|XP_002318768.1|/5.81305e-60/predicted protein [Populus trichocarpa]		Bra023950	0	209	0.01	34.73	11.762	Up	2.22044e-16	2.80807e-15	gi|125535913|gb|EAY82401.1|/3.23951e-26/hypothetical protein OsI_37615 [Oryza sativa Indica Group]		Bra015379	0	264	0.01	44.51	12.1199	Up	2.22044e-16	2.48993e-15	gi|15220383|ref|NP_171993.1|/3.11346e-36/tyrosine specific protein phosphatase family protein [Arabidopsis thaliana]		Bra018104	0	20	0.01	3.43	8.42206	Up	6.72746e-07	9.00719e-06	gi|145339225|ref|NP_190369.2|/6.60489e-47/unknown protein [Arabidopsis thaliana]		Bra026230	0	94	0.01	16.14	10.6564
Bra020697	0	36	0.01	6.07	9.24555	Up	1.10869e-11	1.82551e-10	gi|73921149|sp|Q9LV66.1|Y5848_ARATH/7.06994e-19/RecName: Full=Uncharacterized protein At5g48480		Bra014378	0	207	0.01	34.4	11.7482	Up	2.22044e-16	2.61353e-15	gi|297821212|ref|XP_002878489.1|/0/hypothetical protein ARALYDRAFT_907876 [Arabidopsis lyrata subsp. lyrata]		Bra034671	0	263	0.01	44.35	12.1147	Up	2.22044e-16	3.44993e-15	-		Bra026708	0	20	0.01	3.43	8.42206	Up	6.72746e-07	8.99937e-06	gi|297829836|ref|XP_002882800.1|/0/histone acetyltransferase 5 [Arabidopsis lyrata subsp. lyrata]		Bra010012	0	92	0.01	15.8	10.6257
Bra016307	0	36	0.01	6.07	9.24555	Up	1.10869e-11	1.82357e-10	gi|145336153|ref|NP_174031.2|/2.02982e-83/binding [Arabidopsis thaliana]		Bra035087	0	206	0.01	34.23	11.741	Up	2.22044e-16	3.48121e-15	gi|119720780|gb|ABL97960.1|/1.80549e-52/photosystem II 10kDa polytpeptide [Brassica rapa]		Bra019853	0	262	0.01	44.18	12.1092	Up	2.22044e-16	3.07459e-15	gi|297843972|ref|XP_002889867.1|/7.66468e-44/hypothetical protein ARALYDRAFT_471280 [Arabidopsis lyrata subsp. lyrata]		Bra020376	0	20	0.01	3.43	8.42206	Up	6.72746e-07	8.99155e-06	gi|226497974|ref|NP_001147011.1|/2.66408e-77/esterase PIR7B [Zea mays]		Bra037205	0	92	0.01	15.8	10.6257
Bra008712	0	36	0.01	6.07	9.24555	Up	1.10869e-11	1.82164e-10	gi|312283087|dbj|BAJ34409.1|/4.79709e-86/unnamed protein product [Thellungiella halophila]		Bra023733	0	205	0.01	34.06	11.7339	Up	2.22044e-16	3.47773e-15	gi|89257447|gb|ABD64939.1|/1.93828e-151/hypothetical protein 24.t00017 [Brassica oleracea]		Bra039018	0	261	0.01	44.01	12.1036	Up	2.22044e-16	3.21448e-15	gi|297832182|ref|XP_002883973.1|/1.43196e-35/PFN1/PRF1 [Arabidopsis lyrata subsp. lyrata]		Bra015762	0	20	0.01	3.43	8.42206	Up	6.72746e-07	8.98376e-06	gi|297842387|ref|XP_002889075.1|/2.76553e-119/predicted protein [Arabidopsis lyrata subsp. lyrata]		Bra018657	0	90	0.01	15.46	10.5943
Bra029641	0	35	0.01	5.9	9.20457	Up	2.23366e-11	3.53507e-10	gi|297829280|ref|XP_002882522.1|/2.07677e-123/hypothetical protein ARALYDRAFT_478057 [Arabidopsis lyrata subsp. lyrata]		Bra013066	0	199	0.01	33.07	11.6913	Up	2.22044e-16	3.4535e-15	gi|224103313|ref|XP_002313006.1|/6.10117e-46/predicted protein [Populus trichocarpa]		Bra008470	0	260	0.01	43.84	12.098	Up	2.22044e-16	3.44642e-15	gi|15220146|ref|NP_178163.1|/1.79804e-98/PTAC17 (PLASTID TRANSCRIPTIONALLY ACTIVE17) [Arabidopsis thaliana]		Bra026501	0	19	0.01	3.26	8.34873	Up	1.36804e-06	1.74947e-05	gi|110739471|dbj|BAF01645.1|/1.31052e-15/hypothetical protein [Arabidopsis thaliana]		Bra035748	0	89	0.01	15.28	10.5774
Bra031042	0	35	0.01	5.9	9.20457	Up	2.23366e-11	3.53146e-10	gi|297810225|ref|XP_002872996.1|/5.24907e-46/hypothetical protein ARALYDRAFT_486891 [Arabidopsis lyrata subsp. lyrata]		Bra039018	0	199	0.01	33.07	11.6913	Up	2.22044e-16	3.18712e-15	gi|297832182|ref|XP_002883973.1|/1.43196e-35/PFN1/PRF1 [Arabidopsis lyrata subsp. lyrata]		Bra024068	0	254	0.01	42.83	12.0644	Up	2.22044e-16	2.546e-15	gi|15294152|gb|AAK95253.1|AF410267_1/1.61864e-54/AT4g30530/F17I23_130 [Arabidopsis thaliana]		Bra016676	0	19	0.01	3.26	8.34873	Up	1.36804e-06	1.74802e-05	gi|152207441|gb|ABS30827.1|/2.21922e-136/myrosinase [Brassica oleracea]		Bra028953	0	88	0.01	15.11	10.5613
Bra028251	0	35	0.01	5.9	9.20457	Up	2.23366e-11	3.52786e-10	gi|62005623|gb|AAX59990.1|/2.4292e-83/alpha-barbatene synthase [Arabidopsis thaliana]		Bra001833	0	199	0.01	33.07	11.6913	Up	2.22044e-16	2.53156e-15	gi|297835128|ref|XP_002885446.1|/5.17732e-97/endonuclease/exonuclease/phosphatase family protein [Arabidopsis lyrata subsp. lyrata]		Bra018826	0	253	0.01	42.66	12.0587	Up	2.22044e-16	3.42553e-15	gi|312282351|dbj|BAJ34041.1|/3.50332e-52/unnamed protein product [Thellungiella halophila]		Bra036218	0	19	0.01	3.26	8.34873	Up	1.36804e-06	1.74657e-05	gi|27805771|sp|Q9LVP9.1|VTI13_ARATH/3.48917e-75/RecName: Full=Vesicle transport v-SNARE 13; Short=AtVTI13; AltName: Full=Vesicle soluble NSF attachment protein receptor 13; AltName: Full=Vesicle transport v-SNARE protein VTI13		Bra011216	0	88	0.01	15.11	10.5613
Bra036702	0	35	0.01	5.9	9.20457	Up	2.23366e-11	3.52427e-10	gi|15224841|ref|NP_179569.1|/5.65243e-41/clathrin adaptor complex small chain family protein [Arabidopsis thaliana]		Bra016809	0	198	0.01	32.9	11.6839	Up	2.22044e-16	2.71791e-15	gi|167998438|ref|XP_001751925.1|/1.77524e-70/predicted protein [Physcomitrella patens subsp. patens]		Bra011776	0	251	0.01	42.32	12.0471	Up	2.22044e-16	2.4881e-15	gi|42573822|ref|NP_975007.1|/1.03959e-105/BT4 (BTB AND TAZ DOMAIN PROTEIN 4); protein binding / transcription regulator [Arabidopsis thaliana]		Bra038684	0	19	0.01	3.26	8.34873	Up	1.36804e-06	1.74512e-05	gi|15229868|ref|NP_187791.1|/6.56102e-114/unknown protein [Arabidopsis thaliana]		Bra015630	0	87	0.01	14.94	10.545
Bra011635	0	34	0.01	5.73	9.16239	Up	4.5002e-11	6.88313e-10	gi|297798346|ref|XP_002867057.1|/2.33108e-62/hypothetical protein ARALYDRAFT_491070 [Arabidopsis lyrata subsp. lyrata]		Bra007858	0	197	0.01	32.73	11.6764	Up	2.22044e-16	2.90928e-15	gi|145337807|ref|NP_178162.2|/3.13036e-114/unknown protein [Arabidopsis thaliana]		Bra027737	0	248	0.01	41.82	12.03	Up	2.22044e-16	3.1459e-15	gi|297840021|ref|XP_002887892.1|/7.3364e-27/hypothetical protein ARALYDRAFT_474913 [Arabidopsis lyrata subsp. lyrata]		Bra019781	0	19	0.01	3.26	8.34873	Up	1.36804e-06	1.74368e-05	gi|297837103|ref|XP_002886433.1|/4.77416e-116/phloem protein 2-A11 [Arabidopsis lyrata subsp. lyrata]		Bra020645	0	87	0.01	14.94	10.545
Bra020426	0	33	0.01	5.56	9.11894	Up	9.06674e-11	1.34174e-09	gi|312282455|dbj|BAJ34093.1|/7.52404e-56/unnamed protein product [Thellungiella halophila]		Bra027897	0	194	0.01	32.24	11.6546	Up	2.22044e-16	2.8875e-15	gi|297853618|ref|XP_002894690.1|/0/hypothetical protein ARALYDRAFT_474859 [Arabidopsis lyrata subsp. lyrata]		Bra029867	0	246	0.01	41.48	12.0182	Up	2.22044e-16	2.65774e-15	gi|297833862|ref|XP_002884813.1|/4.51998e-105/nucleic acid binding protein [Arabidopsis lyrata subsp. lyrata]		Bra023966	0	19	0.01	3.26	8.34873	Up	1.36804e-06	1.74224e-05	gi|297802826|ref|XP_002869297.1|/2.08468e-23/hypothetical protein ARALYDRAFT_913253 [Arabidopsis lyrata subsp. lyrata]		Bra028808	0	86	0.01	14.77	10.5285
Bra037649	0	33	0.01	5.56	9.11894	Up	9.06674e-11	1.34046e-09	gi|11761473|gb|AAG40087.1|AC079374_1/5.54593e-23/unknown protein [Arabidopsis thaliana]		Bra039597	0	193	0.01	32.07	11.647	Up	2.22044e-16	3.49524e-15	gi|116267545|dbj|BAF35569.1|/1.74065e-32/chitinase [Brassica rapa subsp. pekinensis]		Bra016237	0	240	0.01	40.47	11.9826	Up	2.22044e-16	3.53258e-15	gi|18409445|ref|NP_564983.1|/0/LGT8 (GLUCOSYL TRANSFERASE FAMILY 8); polygalacturonate 4-alpha-galacturonosyltransferase/ transferase, transferring glycosyl groups / transferase, transferring hexosyl groups [Arabidopsis thaliana]		Bra006231	0	18	0.01	3.09	8.27146	Up	2.78192e-06	3.34635e-05	gi|297834692|ref|XP_002885228.1|/2.17597e-87/F-box family protein [Arabidopsis lyrata subsp. lyrata]		Bra017489	0	85	0.01	14.6	10.5118
Bra041014	0	32	0.01	5.4	9.07682	Up	1.82673e-10	2.6062e-09	gi|37926363|gb|AAP59548.1|/2.32875e-32/myo-inositol oxygenase [Arabidopsis thaliana]		Bra000708	2	6746	0.35	1120.92	11.645	Up	0.000110943	0.000393855	gi|297809249|ref|XP_002872508.1|/1.14521e-106/hypothetical protein ARALYDRAFT_489877 [Arabidopsis lyrata subsp. lyrata]		Bra000708	2	8351	0.35	1408.09	11.9741	Up	0.000112511	0.000402056	gi|297809249|ref|XP_002872508.1|/1.14521e-106/hypothetical protein ARALYDRAFT_489877 [Arabidopsis lyrata subsp. lyrata]		Bra011336	0	18	0.01	3.09	8.27146	Up	2.78192e-06	3.34373e-05	gi|110742410|dbj|BAE99126.1|/1.45093e-23/hypothetical protein [Arabidopsis thaliana]		Bra004671	0	83	0.01	14.25	10.4767
Bra026758	0	32	0.01	5.4	9.07682	Up	1.82673e-10	2.6038e-09	gi|91805789|gb|ABE65623.1|/0/receptor lectin kinase [Arabidopsis thaliana]		Bra035883	0	191	0.01	31.74	11.6321	Up	2.22044e-16	3.45694e-15	gi|255540905|ref|XP_002511517.1|/2.72803e-29/conserved hypothetical protein [Ricinus communis]		Bra026781	0	231	0.01	38.95	11.9274	Up	2.22044e-16	3.21144e-15	gi|15218053|ref|NP_172962.1|/1.17046e-53/RHA2A; protein binding / ubiquitin-protein ligase/ zinc ion binding [Arabidopsis thaliana]		Bra039988	0	18	0.01	3.09	8.27146	Up	2.78192e-06	3.34112e-05	gi|297822673|ref|XP_002879219.1|/3.6235e-152/hypothetical protein ARALYDRAFT_344719 [Arabidopsis lyrata subsp. lyrata]		Bra018507	0	83	0.01	14.25	10.4767
Bra034344	0	32	0.01	5.4	9.07682	Up	1.82673e-10	2.60141e-09	gi|312281991|dbj|BAJ33861.1|/5.29707e-135/unnamed protein product [Thellungiella halophila]		Bra002005	0	191	0.01	31.74	11.6321	Up	2.22044e-16	2.72859e-15	gi|15227320|ref|NP_179284.1|/0/UBC23 (UBIQUITIN-CONJUGATING ENZYME 23); small conjugating protein ligase/ ubiquitin-protein ligase [Arabidopsis thaliana]		Bra013176	0	230	0.01	38.78	11.9211	Up	2.22044e-16	2.91597e-15	-		Bra037125	0	18	0.01	3.09	8.27146	Up	2.78192e-06	3.33852e-05	gi|297797661|ref|XP_002866715.1|/7.95231e-44/hypothetical protein ARALYDRAFT_496882 [Arabidopsis lyrata subsp. lyrata]		Bra010075	0	82	0.01	14.08	10.4594
Bra002698	0	32	0.01	5.4	9.07682	Up	1.82673e-10	2.59902e-09	gi|30696932|ref|NP_200585.2|/1.66632e-36/unknown protein [Arabidopsis thaliana]		Bra010621	0	190	0.01	31.57	11.6243	Up	2.22044e-16	3.28983e-15	gi|4467098|emb|CAB37532.1|/5.42645e-100/putative protein [Arabidopsis thaliana]		Bra031884	0	227	0.01	38.28	11.9024	Up	2.22044e-16	2.78202e-15	gi|29165427|gb|AAO65317.1|/1.81679e-17/MADS affecting flowering 4 variant III [Arabidopsis thaliana]		Bra008009	0	17	0.01	2.92	8.18982	Up	5.65706e-06	6.39044e-05	gi|186494735|ref|NP_001117585.1|/8.75945e-148/transporter [Arabidopsis thaliana]		Bra018881	0	82	0.01	14.08	10.4594
Bra009234	0	31	0.01	5.23	9.03067	Up	3.6804e-10	5.12346e-09	gi|225382600|gb|ACN89391.1|/9.67863e-166/polygalacturonase-inhibiting protein 2 [Brassica rapa subsp. pekinensis]		Bra000806	0	190	0.01	31.57	11.6243	Up	2.22044e-16	2.70731e-15	gi|297809655|ref|XP_002872711.1|/4.50347e-47/methionine sulfoxide reductase domain-containing protein [Arabidopsis lyrata subsp. lyrata]		Bra013717	0	226	0.01	38.11	11.896	Up	2.22044e-16	3.50701e-15	gi|312282079|dbj|BAJ33905.1|/4.9473e-103/unnamed protein product [Thellungiella halophila]		Bra031142	0	17	0.01	2.92	8.18982	Up	5.65706e-06	6.38576e-05	gi|109134215|gb|ABG25105.1|/1.84349e-34/At2g20835 [Arabidopsis thaliana]		Bra013848	0	82	0.01	14.08	10.4594
Bra020640	0	31	0.01	5.23	9.03067	Up	3.6804e-10	5.11886e-09	gi|297820588|ref|XP_002878177.1|/6.01892e-87/C2 domain-containing protein [Arabidopsis lyrata subsp. lyrata]		Bra029818	0	189	0.01	31.4	11.6165	Up	2.22044e-16	3.10722e-15	gi|20466560|gb|AAM20597.1|/1.32288e-39/unknown protein [Arabidopsis thaliana]		Bra037669	0	225	0.01	37.94	11.8895	Up	2.22044e-16	2.63298e-15	gi|297824395|ref|XP_002880080.1|/5.24696e-155/predicted protein [Arabidopsis lyrata subsp. lyrata]		Bra020815	0	17	0.01	2.92	8.18982	Up	5.65706e-06	6.38108e-05	-		Bra011940	0	81	0.01	13.91	10.4419
Bra020515	0	31	0.01	5.23	9.03067	Up	3.6804e-10	5.11427e-09	gi|297808555|ref|XP_002872161.1|/2.56045e-57/hypothetical protein ARALYDRAFT_489393 [Arabidopsis lyrata subsp. lyrata]		Bra011813	0	188	0.01	31.24	11.6092	Up	2.22044e-16	3.33087e-15	gi|145334271|ref|NP_001078516.1|/1.27249e-56/histone H3.2 [Arabidopsis thaliana]		Bra035126	0	223	0.01	37.6	11.8765	Up	2.22044e-16	2.8764e-15	gi|227438217|gb|ACP30598.1|/0/disease resistance protein [Brassica rapa subsp. pekinensis]		Bra008491	0	17	0.01	2.92	8.18982	Up	5.65706e-06	6.37641e-05	gi|145327751|ref|NP_001077851.1|/1.23944e-36/lactoylglutathione lyase family protein / glyoxalase I family protein [Arabidopsis thaliana]		Bra014349	0	81	0.01	13.91	10.4419
Bra022968	0	31	0.01	5.23	9.03067	Up	3.6804e-10	5.10969e-09	gi|297809015|ref|XP_002872391.1|/1.75147e-180/hypothetical protein ARALYDRAFT_327088 [Arabidopsis lyrata subsp. lyrata]		Bra011765	0	187	0.01	31.07	11.6013	Up	2.22044e-16	2.87078e-15	gi|297798128|ref|XP_002866948.1|/6.87202e-24/hypothetical protein ARALYDRAFT_490873 [Arabidopsis lyrata subsp. lyrata]		Bra030530	0	220	0.01	37.09	11.8568	Up	2.22044e-16	2.79118e-15	gi|18379088|ref|NP_563683.1|/1.94249e-149/BSD domain-containing protein [Arabidopsis thaliana]		Bra004447	0	17	0.01	2.92	8.18982	Up	5.65706e-06	6.37174e-05	gi|31321894|gb|AAK84428.1|/3.62381e-136/papillar cell-specific pectin methylesterase-like protein [Brassica napus]		Bra039597	0	80	0.01	13.74	10.4242
Bra015539	0	30	0.01	5.06	8.98299	Up	7.41512e-10	9.95579e-09	-		Bra035609	0	187	0.01	31.07	11.6013	Up	2.22044e-16	2.72645e-15	gi|15241151|ref|NP_200431.1|/4.17116e-105/zinc finger (C2H2 type) family protein [Arabidopsis thaliana]		Bra032612	0	216	0.01	36.42	11.8305	Up	2.22044e-16	2.93872e-15	gi|15217705|ref|NP_171730.1|/5.47392e-116/TOC33 (TRANSLOCON AT THE OUTER ENVELOPE MEMBRANE OF CHLOROPLASTS 33); GTP binding / GTPase/ protein binding [Arabidopsis thaliana]		Bra000898	0	17	0.01	2.92	8.18982	Up	5.65706e-06	6.36709e-05	gi|297809951|ref|XP_002872859.1|/1.52587e-177/hypothetical protein ARALYDRAFT_327595 [Arabidopsis lyrata subsp. lyrata]		Bra006429	0	79	0.01	13.57	10.4062
Bra023210	0	30	0.01	5.06	8.98299	Up	7.41512e-10	9.94717e-09	gi|297851622|ref|XP_002893692.1|/0/amino acid permease family protein [Arabidopsis lyrata subsp. lyrata]		Bra028439	0	187	0.01	31.07	11.6013	Up	2.22044e-16	2.58242e-15	gi|297801640|ref|XP_002868704.1|/0/EMB2744 [Arabidopsis lyrata subsp. lyrata]		Bra036285	0	215	0.01	36.25	11.8238	Up	2.22044e-16	3.13137e-15	gi|15218602|ref|NP_171777.1|/1.37282e-65/emb2386 (embryo defective 2386); structural constituent of ribosome [Arabidopsis thaliana]		Bra004399	0	17	0.01	2.92	8.18982	Up	5.65706e-06	6.36244e-05	gi|15222382|ref|NP_177118.1|/1.69975e-86/ZFHD1 (ZINC FINGER HOMEODOMAIN 1); DNA binding / transcription activator/ transcription factor [Arabidopsis thaliana]		Bra032990	0	79	0.01	13.57	10.4062
Bra011422	0	30	0.01	5.06	8.98299	Up	7.41512e-10	9.93857e-09	gi|312283215|dbj|BAJ34473.1|/3.54033e-148/unnamed protein product [Thellungiella halophila]		Bra021465	0	185	0.01	30.74	11.5859	Up	2.22044e-16	2.83328e-15	gi|297828686|ref|XP_002882225.1|/8.23671e-130/6-phosphogluconate dehydrogenase family protein [Arabidopsis lyrata subsp. lyrata]		Bra002926	0	214	0.01	36.08	11.817	Up	2.22044e-16	3.48897e-15	gi|20149262|gb|AAM12880.1|AF495716_1/1.29703e-47/GTP-binding protein [Helianthus annuus]		Bra037487	0	17	0.01	2.92	8.18982	Up	5.65706e-06	6.35779e-05	gi|297792021|ref|XP_002863895.1|/0/ATGLR1.2 [Arabidopsis lyrata subsp. lyrata]		Bra023390	0	79	0.01	13.57	10.4062
Bra008915	0	30	0.01	5.06	8.98299	Up	7.41512e-10	9.92998e-09	gi|297807257|ref|XP_002871512.1|/4.65739e-35/hypothetical protein ARALYDRAFT_909184 [Arabidopsis lyrata subsp. lyrata]		Bra028411	0	185	0.01	30.74	11.5859	Up	2.22044e-16	2.67394e-15	gi|145334673|ref|NP_001078682.1|/1.57558e-113/hydrolase, alpha/beta fold family protein [Arabidopsis thaliana]		Bra022908	0	213	0.01	35.91	11.8102	Up	2.22044e-16	2.6724e-15	gi|15227257|ref|NP_180863.1|/4.49056e-96/ATP synthase gamma chain, mitochondrial (ATPC) [Arabidopsis thaliana]		Bra018387	0	17	0.01	2.92	8.18982	Up	5.65706e-06	6.35315e-05	-		Bra038259	0	77	0.01	13.22	10.3685
Bra010352	0	30	0.01	5.06	8.98299	Up	7.41512e-10	9.9214e-09	-		Bra040987	0	181	0.01	30.08	11.5546	Up	2.22044e-16	2.76335e-15	gi|312283235|dbj|BAJ34483.1|/8.66387e-65/unnamed protein product [Thellungiella halophila]		Bra000401	0	210	0.01	35.41	11.7899	Up	2.22044e-16	2.61269e-15	gi|297824623|ref|XP_002880194.1|/3.86312e-54/peroxisomal biogenesis factor 11 family protein [Arabidopsis lyrata subsp. lyrata]		Bra029391	0	16	0.01	2.75	8.10329	Up	1.15037e-05	0.000121151	gi|15237900|ref|NP_197802.1|/1.44646e-122/SQP2; FAD binding / oxidoreductase/ squalene monooxygenase [Arabidopsis thaliana]		Bra021898	0	77	0.01	13.22	10.3685
Bra005095	0	29	0.01	4.89	8.93369	Up	1.49397e-09	1.96165e-08	gi|312283193|dbj|BAJ34462.1|/5.08821e-133/unnamed protein product [Thellungiella halophila]		Bra037056	0	180	0.01	29.91	11.5464	Up	2.22044e-16	2.74152e-15	gi|297804934|ref|XP_002870351.1|/1.47181e-37/hypothetical protein ARALYDRAFT_493528 [Arabidopsis lyrata subsp. lyrata]		Bra004033	0	210	0.01	35.41	11.7899	Up	2.22044e-16	2.575e-15	gi|297841579|ref|XP_002888671.1|/7.18119e-69/hypothetical protein ARALYDRAFT_475977 [Arabidopsis lyrata subsp. lyrata]		Bra024356	0	16	0.01	2.75	8.10329	Up	1.15037e-05	0.000121068	gi|297794111|ref|XP_002864940.1|/9.51183e-44/hypothetical protein ARALYDRAFT_358710 [Arabidopsis lyrata subsp. lyrata]		Bra038976	0	76	0.01	13.05	10.3498
Bra020106	0	29	0.01	4.89	8.93369	Up	1.49397e-09	1.95999e-08	gi|119370637|sp|Q8LFQ6.2|GRXC4_ARATH/1.41405e-22/RecName: Full=Glutaredoxin-C4; Short=AtGrxC4		Bra024686	0	179	0.01	29.74	11.5382	Up	2.22044e-16	3.2107e-15	gi|145324020|ref|NP_001077599.1|/2.10989e-66/ATEXPA10 (ARABIDOPSIS THALIANA EXPANSIN A 10); structural constituent of cell wall [Arabidopsis thaliana]		Bra018796	0	205	0.01	34.57	11.7553	Up	2.22044e-16	3.27028e-15	gi|297847302|ref|XP_002891532.1|/2.1329e-46/basic helix-loop-helix family protein [Arabidopsis lyrata subsp. lyrata]		Bra026335	0	16	0.01	2.75	8.10329	Up	1.15037e-05	0.000120985	gi|21595460|gb|AAM66103.1|/1.67069e-126/carbohydrate kinase-like protein [Arabidopsis thaliana]		Bra033070	0	75	0.01	12.88	10.3309
Bra009495	0	28	0.01	4.72	8.88264	Up	3.00998e-09	3.78544e-08	gi|7406409|emb|CAB85519.1|/1.04439e-77/putative protein [Arabidopsis thaliana]		Bra026781	0	177	0.01	29.41	11.5221	Up	2.22044e-16	3.18419e-15	gi|15218053|ref|NP_172962.1|/1.17046e-53/RHA2A; protein binding / ubiquitin-protein ligase/ zinc ion binding [Arabidopsis thaliana]		Bra026038	0	204	0.01	34.4	11.7482	Up	2.22044e-16	3.55853e-15	gi|3152589|gb|AAC17070.1|/0/Strong similarity to lupeol synthase gb|U49919 from A. thaliana (second gene in a series of three with similar homologies) [Arabidopsis thaliana]		Bra030664	0	16	0.01	2.75	8.10329	Up	1.15037e-05	0.000120903	gi|297826105|ref|XP_002880935.1|/4.65688e-76/hypothetical protein ARALYDRAFT_320561 [Arabidopsis lyrata subsp. lyrata]		Bra019354	0	75	0.01	12.88	10.3309
Bra004180	0	28	0.01	4.72	8.88264	Up	3.00998e-09	3.78237e-08	gi|30314606|dbj|BAC76056.1|/2.80428e-152/S receptor kinase [Brassica rapa]		Bra014387	0	175	0.01	29.08	11.5058	Up	2.22044e-16	2.91172e-15	gi|297824865|ref|XP_002880315.1|/6.40183e-103/60S ribosomal protein L7A [Arabidopsis lyrata subsp. lyrata]		Bra016454	0	203	0.01	34.23	11.741	Up	2.22044e-16	3.31503e-15	gi|297850496|ref|XP_002893129.1|/2.68045e-48/hypothetical protein ARALYDRAFT_472313 [Arabidopsis lyrata subsp. lyrata]		Bra007756	0	16	0.01	2.75	8.10329	Up	1.15037e-05	0.00012082	gi|297825813|ref|XP_002880789.1|/0/hypothetical protein ARALYDRAFT_320430 [Arabidopsis lyrata subsp. lyrata]		Bra015801	0	72	0.01	12.36	10.2715
Bra014583	0	28	0.01	4.72	8.88264	Up	3.00998e-09	3.77931e-08	gi|224034937|gb|ACN36544.1|/2.65901e-23/unknown [Zea mays]		Bra003650	0	175	0.01	29.08	11.5058	Up	2.22044e-16	2.63937e-15	gi|21618139|gb|AAM67189.1|/7.0176e-112/serine-threonine protein kinase, putative [Arabidopsis thaliana]		Bra027127	0	202	0.01	34.06	11.7339	Up	2.22044e-16	2.64737e-15	gi|297849424|ref|XP_002892593.1|/1.03513e-139/hypothetical protein ARALYDRAFT_888357 [Arabidopsis lyrata subsp. lyrata]		Bra005573	0	16	0.01	2.75	8.10329	Up	1.15037e-05	0.000120738	gi|30685224|ref|NP_850186.1|/0/pentatricopeptide (PPR) repeat-containing protein [Arabidopsis thaliana]		Bra018549	0	72	0.01	12.36	10.2715
Bra016205	0	28	0.01	4.72	8.88264	Up	3.00998e-09	3.77625e-08	gi|6623973|gb|AAF19226.1|AC007505_2/0/Highly similar to Ta1-3 polyprotein [Arabidopsis thaliana]		Bra018492	0	173	0.01	28.75	11.4893	Up	2.22044e-16	2.98689e-15	gi|15233523|ref|NP_192358.1|/2.40224e-124/protein kinase family protein [Arabidopsis thaliana]		Bra029955	0	201	0.01	33.89	11.7266	Up	2.22044e-16	2.92856e-15	gi|297816162|ref|XP_002875964.1|/1.94097e-26/hypothetical protein ARALYDRAFT_906222 [Arabidopsis lyrata subsp. lyrata]		Bra028485	0	16	0.01	2.75	8.10329	Up	1.15037e-05	0.000120656	gi|15237552|ref|NP_198924.1|/1.71642e-114/glycerophosphoryl diester phosphodiesterase family protein [Arabidopsis thaliana]		Bra004801	0	70	0.01	12.02	10.2312
Bra001643	0	28	0.01	4.72	8.88264	Up	3.00998e-09	3.77319e-08	gi|42564262|ref|NP_566561.2|/7.14743e-94/ARR1 (ARABIDOPSIS RESPONSE REGULATOR 1); transcription factor/ two-component response regulator [Arabidopsis thaliana]		Bra026006	0	173	0.01	28.75	11.4893	Up	2.22044e-16	2.63536e-15	gi|297844640|ref|XP_002890201.1|/3.64106e-84/hypothetical protein ARALYDRAFT_889097 [Arabidopsis lyrata subsp. lyrata]		Bra040987	0	201	0.01	33.89	11.7266	Up	2.22044e-16	2.74153e-15	gi|312283235|dbj|BAJ34483.1|/8.66387e-65/unnamed protein product [Thellungiella halophila]		Bra029166	0	16	0.01	2.75	8.10329	Up	1.15037e-05	0.000120573	gi|297790149|ref|XP_002862981.1|/7.44874e-61/band 7 family protein [Arabidopsis lyrata subsp. lyrata]		Bra016894	0	69	0.01	11.85	10.2107
Bra028821	0	28	0.01	4.72	8.88264	Up	3.00998e-09	3.77014e-08	gi|15226162|ref|NP_178819.1|/2.0043e-36/zinc knuckle (CCHC-type) family protein [Arabidopsis thaliana]		Bra040764	0	171	0.01	28.41	11.4722	Up	2.22044e-16	3.38282e-15	-		Bra031833	0	198	0.01	33.39	11.7052	Up	2.22044e-16	2.75714e-15	gi|21593577|gb|AAM65544.1|/4.5508e-84/unknown [Arabidopsis thaliana]		Bra037587	0	16	0.01	2.75	8.10329	Up	1.15037e-05	0.000120491	gi|42572475|ref|NP_974333.1|/1.48091e-54/sequence-specific DNA binding / transcription factor [Arabidopsis thaliana]		Bra013752	0	69	0.01	11.85	10.2107
Bra024099	0	28	0.01	4.72	8.88264	Up	3.00998e-09	3.76709e-08	gi|297836358|ref|XP_002886061.1|/2.19745e-21/ATTOC132/TOC132 [Arabidopsis lyrata subsp. lyrata]		Bra023967	0	169	0.01	28.08	11.4553	Up	2.22044e-16	2.81947e-15	gi|16974548|gb|AAL31190.1|/1.03972e-54/AT4g32020/F10N7_170 [Arabidopsis thaliana]		Bra013532	0	197	0.01	33.22	11.6978	Up	2.22044e-16	3.12849e-15	gi|18415709|ref|NP_567629.1|/2.89518e-45/F-box family protein [Arabidopsis thaliana]		Bra012897	0	15	0.01	2.58	8.01123	Up	2.33928e-05	0.000231032	gi|15229772|ref|NP_190619.1|/4.00626e-124/SNRK2.2 (SNF1-RELATED PROTEIN KINASE 2.2); kinase/ protein kinase [Arabidopsis thaliana]		Bra010518	0	68	0.01	11.68	10.1898
Bra019718	0	27	0.01	4.55	8.82972	Up	6.06438e-09	7.38111e-08	gi|297849754|ref|XP_002892758.1|/6.29448e-50/hypothetical protein ARALYDRAFT_471515 [Arabidopsis lyrata subsp. lyrata]		Bra040509	0	168	0.01	27.92	11.4471	Up	2.22044e-16	3.41948e-15	gi|42563399|ref|NP_186780.3|/2.696e-113/acid phosphatase/ oxidoreductase/ transition metal ion binding [Arabidopsis thaliana]		Bra014036	0	197	0.01	33.22	11.6978	Up	2.22044e-16	2.84503e-15	gi|297846860|ref|XP_002891311.1|/0/hypothetical protein ARALYDRAFT_473836 [Arabidopsis lyrata subsp. lyrata]		Bra023495	0	15	0.01	2.58	8.01123	Up	2.33928e-05	0.000230884	gi|15232572|ref|NP_191033.1|/4.55744e-06/unknown protein [Arabidopsis thaliana]		Bra028456	0	67	0.01	11.51	10.1687
Bra040028	0	27	0.01	4.55	8.82972	Up	6.06438e-09	7.37531e-08	gi|18398053|ref|NP_566320.1|/2.52246e-174/OBE1 (OBERON1); protein binding / zinc ion binding [Arabidopsis thaliana]		Bra005241	0	168	0.01	27.92	11.4471	Up	2.22044e-16	3.12682e-15	gi|297827173|ref|XP_002881469.1|/0/don-glucosyltransferase [Arabidopsis lyrata subsp. lyrata]		Bra032879	0	196	0.01	33.05	11.6904	Up	2.22044e-16	2.58876e-15	gi|297851252|ref|XP_002893507.1|/4.91656e-23/hypothetical protein ARALYDRAFT_473023 [Arabidopsis lyrata subsp. lyrata]		Bra011877	0	15	0.01	2.58	8.01123	Up	2.33928e-05	0.000230736	gi|312281839|dbj|BAJ33785.1|/1.05e-90/unnamed protein product [Thellungiella halophila]		Bra030505	0	67	0.01	11.51	10.1687
Bra004627	0	27	0.01	4.55	8.82972	Up	6.06438e-09	7.36953e-08	gi|217072858|gb|ACJ84789.1|/8.48152e-98/unknown [Medicago truncatula]		Bra011556	0	167	0.01	27.75	11.4383	Up	2.22044e-16	3.4094e-15	gi|297844954|ref|XP_002890358.1|/1.60032e-45/vacuolar-H+-pumping ATPase 16 kDa proteolipid subunit 2 [Arabidopsis lyrata subsp. lyrata]		Bra036619	0	194	0.01	32.71	11.6755	Up	2.22044e-16	2.66191e-15	gi|5777792|emb|CAB53509.1|/5.7474e-41/histone H2A [Brassica napus]		Bra007027	0	15	0.01	2.58	8.01123	Up	2.33928e-05	0.000230588	gi|15232329|ref|NP_190948.1|/5.16236e-78/armadillo/beta-catenin repeat family protein [Arabidopsis thaliana]		Bra001564	0	67	0.01	11.51	10.1687
Bra011356	0	26	0.01	4.38	8.77479	Up	1.22183e-08	1.42875e-07	gi|18418036|ref|NP_567897.1|/5.49372e-38/paramyosin-related [Arabidopsis thaliana]		Bra021392	0	166	0.01	27.58	11.4294	Up	2.22044e-16	3.32131e-15	gi|297824813|ref|XP_002880289.1|/0/long-chain-fatty-acid--CoA ligase family protein [Arabidopsis lyrata subsp. lyrata]		Bra032038	0	192	0.01	32.37	11.6604	Up	2.22044e-16	2.7843e-15	gi|21593658|gb|AAM65625.1|/2.30795e-37/unknown [Arabidopsis thaliana]		Bra003543	0	15	0.01	2.58	8.01123	Up	2.33928e-05	0.000230441	gi|297842865|ref|XP_002889314.1|/8.36322e-106/hypothetical protein ARALYDRAFT_477260 [Arabidopsis lyrata subsp. lyrata]		Bra028623	0	67	0.01	11.51	10.1687
Bra009163	0	26	0.01	4.38	8.77479	Up	1.22183e-08	1.42768e-07	gi|30681279|ref|NP_196230.2|/3.51313e-60/Ran-binding protein, putative [Arabidopsis thaliana]		Bra018025	0	163	0.01	27.08	11.403	Up	2.22044e-16	2.65959e-15	gi|297819510|ref|XP_002877638.1|/3.02393e-24/remorin family protein [Arabidopsis lyrata subsp. lyrata]		Bra021349	0	188	0.01	31.7	11.6303	Up	2.22044e-16	2.95665e-15	gi|227204165|dbj|BAH56934.1|/3.54329e-43/AT3G43720 [Arabidopsis thaliana]		Bra010581	0	15	0.01	2.58	8.01123	Up	2.33928e-05	0.000230293	gi|297798190|ref|XP_002866979.1|/2.22363e-64/hypothetical protein ARALYDRAFT_490936 [Arabidopsis lyrata subsp. lyrata]		Bra026849	0	67	0.01	11.51	10.1687
Bra021115	0	26	0.01	4.38	8.77479	Up	1.22183e-08	1.4266e-07	gi|297834420|ref|XP_002885092.1|/1.03116e-62/hypothetical protein ARALYDRAFT_479001 [Arabidopsis lyrata subsp. lyrata]		Bra023249	0	161	0.01	26.75	11.3853	Up	2.22044e-16	3.005e-15	gi|6691185|gb|AAF24523.1|AC007534_4/4.86334e-13/F7F22.7 [Arabidopsis thaliana]		Bra030628	0	184	0.01	31.02	11.599	Up	2.22044e-16	2.68297e-15	gi|157849754|gb|ABV89660.1|/5.78649e-104/chitinase [Brassica rapa]		Bra039276	0	15	0.01	2.58	8.01123	Up	2.33928e-05	0.000230146	gi|297828385|ref|XP_002882075.1|/2.07313e-85/hypothetical protein ARALYDRAFT_483815 [Arabidopsis lyrata subsp. lyrata]		Bra012140	0	67	0.01	11.51	10.1687
Bra010917	0	26	0.01	4.38	8.77479	Up	1.22183e-08	1.42553e-07	gi|6693032|gb|AAF24958.1|AC012375_21/0/T22C5.23 [Arabidopsis thaliana]		Bra002094	0	159	0.01	26.42	11.3674	Up	2.22044e-16	3.28671e-15	gi|15234323|ref|NP_192092.1|/0/PGP5 (P-GLYCOPROTEIN 5); ATPase, coupled to transmembrane movement of substances [Arabidopsis thaliana]		Bra030096	0	184	0.01	31.02	11.599	Up	2.22044e-16	2.52892e-15	gi|255549595|ref|XP_002515849.1|/1.65455e-66/Bystin, putative [Ricinus communis]		Bra014539	0	15	0.01	2.58	8.01123	Up	2.33928e-05	0.000229999	gi|186511192|ref|NP_001118858.1|/5.50826e-64/unknown protein [Arabidopsis thaliana]		Bra021033	0	66	0.01	11.33	10.1459
Bra001463	0	26	0.01	4.38	8.77479	Up	1.22183e-08	1.42445e-07	gi|297834068|ref|XP_002884916.1|/6.11236e-79/hypothetical protein ARALYDRAFT_478624 [Arabidopsis lyrata subsp. lyrata]		Bra028843	0	158	0.01	26.25	11.3581	Up	2.22044e-16	3.3118e-15	gi|75249591|sp|Q945K7.1|IDH5_ARATH/1.50134e-86/RecName: Full=Isocitrate dehydrogenase [NAD] catalytic subunit 5, mitochondrial; AltName: Full=IDH-V; AltName: Full=Isocitric dehydrogenase 5; AltName: Full=NAD(+)-specific ICDH 5; Flags: Precursor		Bra030075	0	181	0.01	30.52	11.5755	Up	2.22044e-16	3.52524e-15	gi|75173383|sp|Q9FZ89.1|Y1815_ARATH/1.53761e-30/RecName: Full=UPF0426 protein At1g28150, chloroplastic; Flags: Precursor		Bra026877	0	15	0.01	2.58	8.01123	Up	2.33928e-05	0.000229853	gi|23504265|emb|CAD21832.1|/2.30021e-154/DRL1 protein [Arabidopsis thaliana]		Bra036061	0	66	0.01	11.33	10.1459
Bra037855	0	26	0.01	4.38	8.77479	Up	1.22183e-08	1.42338e-07	-		Bra006755	0	157	0.01	26.09	11.3493	Up	2.22044e-16	3.07148e-15	gi|18417073|ref|NP_567787.1|/1.03508e-121/BGLU10 (BETA GLUCOSIDASE 10); catalytic/ cation binding / hydrolase, hydrolyzing O-glycosyl compounds [Arabidopsis thaliana]		Bra016188	0	180	0.01	30.35	11.5675	Up	2.22044e-16	3.04697e-15	gi|297841825|ref|XP_002888794.1|/0/hypothetical protein ARALYDRAFT_476207 [Arabidopsis lyrata subsp. lyrata]		Bra008899	0	15	0.01	2.58	8.01123	Up	2.33928e-05	0.000229706	gi|30684047|ref|NP_568265.2|/1.2465e-33/ankyrin repeat family protein [Arabidopsis thaliana]		Bra035105	0	66	0.01	11.33	10.1459
Bra014297	0	26	0.01	4.38	8.77479	Up	1.22183e-08	1.42231e-07	gi|297847544|ref|XP_002891653.1|/5.05871e-59/hypothetical protein ARALYDRAFT_474287 [Arabidopsis lyrata subsp. lyrata]		Bra029511	0	155	0.01	25.75	11.3304	Up	2.22044e-16	3.44664e-15	gi|297813847|ref|XP_002874807.1|/1.08755e-162/hypothetical protein ARALYDRAFT_911722 [Arabidopsis lyrata subsp. lyrata]		Bra005624	0	180	0.01	30.35	11.5675	Up	2.22044e-16	2.4991e-15	gi|297822947|ref|XP_002879356.1|/0/hypothetical protein ARALYDRAFT_482124 [Arabidopsis lyrata subsp. lyrata]		Bra002719	0	15	0.01	2.58	8.01123	Up	2.33928e-05	0.00022956	gi|312283429|dbj|BAJ34580.1|/2.31363e-149/unnamed protein product [Thellungiella halophila]		Bra019133	0	66	0.01	11.33	10.1459
Bra001188	0	25	0.01	4.22	8.7211	Up	2.46168e-08	2.75587e-07	gi|15230679|ref|NP_187277.1|/0/GATL4 (Galacturonosyltransferase-like 4); polygalacturonate 4-alpha-galacturonosyltransferase/ transferase, transferring glycosyl groups / transferase, transferring hexosyl groups [Arabidopsis thaliana]		Bra040630	0	155	0.01	25.75	11.3304	Up	2.22044e-16	2.8356e-15	gi|297838395|ref|XP_002887079.1|/2.27609e-08/hypothetical protein ARALYDRAFT_894384 [Arabidopsis lyrata subsp. lyrata]		Bra011290	0	179	0.01	30.18	11.5594	Up	2.22044e-16	2.57305e-15	gi|15236036|ref|NP_194895.1|/0/UBP18 (UBIQUITIN-SPECIFIC PROTEASE 18); cysteine-type endopeptidase/ ubiquitin thiolesterase [Arabidopsis thaliana]		Bra027286	0	15	0.01	2.58	8.01123	Up	2.33928e-05	0.000229413	gi|33149230|gb|AAP96742.1|/1.93067e-76/ThiJ-like protein [Brassica rapa subsp. pekinensis]		Bra030169	0	65	0.01	11.16	10.1241
Bra020577	0	25	0.01	4.22	8.7211	Up	2.46168e-08	2.75388e-07	gi|297812933|ref|XP_002874350.1|/1.50771e-73/nucleoside-triphosphatase/ nucleotide binding protein [Arabidopsis lyrata subsp. lyrata]		Bra004962	0	155	0.01	25.75	11.3304	Up	2.22044e-16	2.68635e-15	gi|186508518|ref|NP_001118532.1|/2.57086e-66/unknown protein [Arabidopsis thaliana]		Bra034256	0	176	0.01	29.68	11.5353	Up	2.22044e-16	3.49256e-15	gi|297821953|ref|XP_002878859.1|/1.06895e-161/hypothetical protein ARALYDRAFT_901190 [Arabidopsis lyrata subsp. lyrata]		Bra013991	0	14	0.01	2.4	7.90689	Up	4.75698e-05	0.000438582	gi|297799264|ref|XP_002867516.1|/3.48811e-21/quinone reductase family protein [Arabidopsis lyrata subsp. lyrata]		Bra038975	0	65	0.01	11.16	10.1241
Bra007193	0	25	0.01	4.22	8.7211	Up	2.46168e-08	2.7519e-07	gi|297816908|ref|XP_002876337.1|/3.91888e-59/hypothetical protein ARALYDRAFT_907015 [Arabidopsis lyrata subsp. lyrata]		Bra017945	0	154	0.01	25.59	11.3214	Up	2.22044e-16	2.92892e-15	gi|5263325|gb|AAD41427.1|AC007727_16/3.08856e-61/F8K7.16 [Arabidopsis thaliana]		Bra035753	0	176	0.01	29.68	11.5353	Up	2.22044e-16	2.64118e-15	gi|297830766|ref|XP_002883265.1|/6.25057e-142/hypothetical protein ARALYDRAFT_318821 [Arabidopsis lyrata subsp. lyrata]		Bra025391	0	14	0.01	2.4	7.90689	Up	4.75698e-05	0.00043832	gi|297839641|ref|XP_002887702.1|/8.28937e-151/hypothetical protein ARALYDRAFT_476949 [Arabidopsis lyrata subsp. lyrata]		Bra025198	0	65	0.01	11.16	10.1241
Bra027019	0	25	0.01	4.22	8.7211	Up	2.46168e-08	2.74991e-07	gi|18407657|ref|NP_564802.1|/1.44777e-50/invertase/pectin methylesterase inhibitor family protein [Arabidopsis thaliana]		Bra020605	0	153	0.01	25.42	11.3117	Up	2.22044e-16	3.17255e-15	gi|222424429|dbj|BAH20170.1|/1.1429e-64/AT5G28020 [Arabidopsis thaliana]		Bra014244	0	173	0.01	29.17	11.5103	Up	2.22044e-16	3.49616e-15	gi|312283233|dbj|BAJ34482.1|/9.8454e-163/unnamed protein product [Thellungiella halophila]		Bra005059	0	14	0.01	2.4	7.90689	Up	4.75698e-05	0.000438058	gi|15225053|ref|NP_181454.1|/0/nodulin family protein [Arabidopsis thaliana]		Bra012153	0	65	0.01	11.16	10.1241
Bra000604	0	25	0.01	4.22	8.7211	Up	2.46168e-08	2.74793e-07	gi|297795767|ref|XP_002865768.1|/0/auxin F-box protein 5 [Arabidopsis lyrata subsp. lyrata]		Bra022908	0	153	0.01	25.42	11.3117	Up	2.22044e-16	2.68428e-15	gi|15227257|ref|NP_180863.1|/4.49056e-96/ATP synthase gamma chain, mitochondrial (ATPC) [Arabidopsis thaliana]		Bra029370	0	172	0.01	29	11.5018	Up	2.22044e-16	2.84981e-15	gi|297812483|ref|XP_002874125.1|/4.43236e-94/hypothetical protein ARALYDRAFT_910349 [Arabidopsis lyrata subsp. lyrata]		Bra010569	0	14	0.01	2.4	7.90689	Up	4.75698e-05	0.000437796	gi|30690730|ref|NP_849509.1|/6.28079e-121/ATU2AF65A; RNA binding / nucleic acid binding / nucleotide binding [Arabidopsis thaliana]		Bra031886	0	65	0.01	11.16	10.1241
Bra023360	0	24	0.01	4.05	8.66178	Up	4.9597e-08	5.34392e-07	gi|297811323|ref|XP_002873545.1|/4.3918e-70/17.6 kDa class II heat shock protein [Arabidopsis lyrata subsp. lyrata]		Bra003661	0	151	0.01	25.09	11.2929	Up	2.22044e-16	2.91661e-15	gi|297842579|ref|XP_002889171.1|/1.03613e-46/hypothetical protein ARALYDRAFT_476964 [Arabidopsis lyrata subsp. lyrata]		Bra038942	0	171	0.01	28.83	11.4934	Up	2.22044e-16	2.88129e-15	gi|297805064|ref|XP_002870416.1|/3.16494e-127/peptidyl-prolyl cis-trans isomerase [Arabidopsis lyrata subsp. lyrata]		Bra002738	0	14	0.01	2.4	7.90689	Up	4.75698e-05	0.000437534	gi|8777365|dbj|BAA96955.1|/0/villin [Arabidopsis thaliana]		Bra005552	0	65	0.01	11.16	10.1241
Bra033273	0	24	0.01	4.05	8.66178	Up	4.9597e-08	5.34021e-07	gi|312283103|dbj|BAJ34417.1|/0/unnamed protein product [Thellungiella halophila]		Bra036095	0	150	0.01	24.92	11.2831	Up	2.22044e-16	2.61747e-15	gi|15229815|ref|NP_190632.1|/1.89311e-14/KRP2 (KIP-RELATED PROTEIN 2); cyclin-dependent protein kinase inhibitor/ kinase inhibitor/ protein binding [Arabidopsis thaliana]		Bra019212	0	169	0.01	28.5	11.4767	Up	2.22044e-16	3.33131e-15	gi|15233935|ref|NP_194200.1|/3.54479e-159/ubiquitin-associated (UBA)/TS-N domain-containing protein / octicosapeptide/Phox/Bemp1 (PB1) domain-containing protein [Arabidopsis thaliana]		Bra022732	0	14	0.01	2.4	7.90689	Up	4.75698e-05	0.000437273	gi|15240489|ref|NP_200338.1|/1.02577e-97/unknown protein [Arabidopsis thaliana]		Bra034729	0	64	0.01	10.99	10.102
Bra023100	0	24	0.01	4.05	8.66178	Up	4.9597e-08	5.3365e-07	gi|297827535|ref|XP_002881650.1|/6.29159e-28/kinase family protein [Arabidopsis lyrata subsp. lyrata]		Bra013765	0	150	0.01	24.92	11.2831	Up	2.22044e-16	2.49696e-15	gi|297803704|ref|XP_002869736.1|/3.22173e-43/hypothetical protein ARALYDRAFT_492450 [Arabidopsis lyrata subsp. lyrata]		Bra009146	0	169	0.01	28.5	11.4767	Up	2.22044e-16	3.17833e-15	gi|297806605|ref|XP_002871186.1|/1.81337e-111/UDP-glucoronosyl/UDP-glucosyl transferase family protein [Arabidopsis lyrata subsp. lyrata]		Bra020697	0	14	0.01	2.4	7.90689	Up	4.75698e-05	0.000437012	gi|73921149|sp|Q9LV66.1|Y5848_ARATH/7.06994e-19/RecName: Full=Uncharacterized protein At5g48480		Bra008371	0	64	0.01	10.99	10.102
Bra025264	0	24	0.01	4.05	8.66178	Up	4.9597e-08	5.3328e-07	gi|5732197|emb|CAB52675.1|/1.53352e-108/glucose-6-phosphate 1-dehydrogenase [Arabidopsis thaliana]		Bra029867	0	149	0.01	24.76	11.2738	Up	2.22044e-16	2.67188e-15	gi|297833862|ref|XP_002884813.1|/4.51998e-105/nucleic acid binding protein [Arabidopsis lyrata subsp. lyrata]		Bra031147	0	168	0.01	28.33	11.4681	Up	2.22044e-16	3.17535e-15	gi|157849728|gb|ABV89647.1|/6.5363e-113/chloroplast light-regulated protein [Brassica rapa]		Bra039052	0	14	0.01	2.4	7.90689	Up	4.75698e-05	0.000436751	gi|15233037|ref|NP_189499.1|/0/AAA-type ATPase family protein [Arabidopsis thaliana]		Bra040955	0	64	0.01	10.99	10.102
Bra039975	0	24	0.01	4.05	8.66178	Up	4.9597e-08	5.3291e-07	gi|297794417|ref|XP_002865093.1|/3.15992e-48/beta-hydroxyisobutyryl-CoA hydrolase 1 [Arabidopsis lyrata subsp. lyrata]		Bra009005	0	148	0.01	24.59	11.2639	Up	2.22044e-16	3.24674e-15	gi|297811193|ref|XP_002873480.1|/0/hypothetical protein ARALYDRAFT_909044 [Arabidopsis lyrata subsp. lyrata]		Bra036896	0	168	0.01	28.33	11.4681	Up	2.22044e-16	2.58679e-15	gi|297800742|ref|XP_002868255.1|/2.98022e-63/hypothetical protein ARALYDRAFT_493423 [Arabidopsis lyrata subsp. lyrata]		Bra033241	0	14	0.01	2.4	7.90689	Up	4.75698e-05	0.000436491	gi|8671857|gb|AAF78420.1|AC009273_26/6.26591e-62/T1N6.6 [Arabidopsis thaliana]		Bra026600	0	64	0.01	10.99	10.102
Bra004722	0	24	0.01	4.05	8.66178	Up	4.9597e-08	5.3254e-07	gi|297824237|ref|XP_002880001.1|/5.61309e-36/ribosomal protein L1 family protein [Arabidopsis lyrata subsp. lyrata]		Bra016435	0	148	0.01	24.59	11.2639	Up	2.22044e-16	3.15525e-15	gi|255645046|gb|ACU23022.1|/1.79015e-69/unknown [Glycine max]		Bra036095	0	167	0.01	28.16	11.4594	Up	2.22044e-16	2.60067e-15	gi|15229815|ref|NP_190632.1|/1.89311e-14/KRP2 (KIP-RELATED PROTEIN 2); cyclin-dependent protein kinase inhibitor/ kinase inhibitor/ protein binding [Arabidopsis thaliana]		Bra020763	0	14	0.01	2.4	7.90689	Up	4.75698e-05	0.000436231	gi|42563541|ref|NP_187268.2|/9.6997e-106/TMS membrane family protein / tumour differentially expressed (TDE) family protein [Arabidopsis thaliana]		Bra013317	0	64	0.01	10.99	10.102
Bra000937	0	24	0.01	4.05	8.66178	Up	4.9597e-08	5.32172e-07	gi|22328204|ref|NP_192010.2|/4.20315e-107/ATCNGC13; calmodulin binding / cyclic nucleotide binding / ion channel [Arabidopsis thaliana]		Bra036740	0	148	0.01	24.59	11.2639	Up	2.22044e-16	2.56145e-15	gi|18399111|ref|NP_564435.1|/1.11605e-163/alliinase family protein [Arabidopsis thaliana]		Bra035910	0	166	0.01	27.99	11.4507	Up	2.22044e-16	3.51428e-15	gi|312282635|dbj|BAJ34183.1|/2.10262e-163/unnamed protein product [Thellungiella halophila]		Bra022655	0	14	0.01	2.4	7.90689	Up	4.75698e-05	0.000435972	gi|8843771|dbj|BAA97319.1|/1.88641e-81/unnamed protein product [Arabidopsis thaliana]		Bra003851	0	63	0.01	10.82	10.0795
Bra000304	0	24	0.01	4.05	8.66178	Up	4.9597e-08	5.31803e-07	gi|30689357|ref|NP_850395.1|/4.07271e-63/U1 small nuclear ribonucleoprotein 70 kDa, putative [Arabidopsis thaliana]		Bra016454	0	147	0.01	24.43	11.2544	Up	2.22044e-16	3.27123e-15	gi|297850496|ref|XP_002893129.1|/2.68045e-48/hypothetical protein ARALYDRAFT_472313 [Arabidopsis lyrata subsp. lyrata]		Bra009041	0	166	0.01	27.99	11.4507	Up	2.22044e-16	2.75043e-15	gi|72384498|gb|AAZ67614.1|/6.96535e-69/80A08_29 [Brassica rapa subsp. pekinensis]		Bra011737	0	14	0.01	2.4	7.90689	Up	4.75698e-05	0.000435712	gi|297802236|ref|XP_002869002.1|/2.47933e-72/hypothetical protein ARALYDRAFT_912636 [Arabidopsis lyrata subsp. lyrata]		Bra036342	0	62	0.01	10.65	10.0566
Bra017469	0	23	0.01	3.88	8.59991	Up	9.9926e-08	1.02398e-06	gi|79330079|ref|NP_001032028.1|/1.49392e-139/acetyl-CoA C-acyltransferase, putative / 3-ketoacyl-CoA thiolase, putative [Arabidopsis thaliana]		Bra002926	0	146	0.01	24.26	11.2444	Up	2.22044e-16	3.41275e-15	gi|20149262|gb|AAM12880.1|AF495716_1/1.29703e-47/GTP-binding protein [Helianthus annuus]		Bra035533	0	164	0.01	27.65	11.4331	Up	2.22044e-16	3.41518e-15	gi|18396349|ref|NP_565335.1|/1.8786e-18/PSBX (photosystem II subunit X) [Arabidopsis thaliana]		Bra025261	0	14	0.01	2.4	7.90689	Up	4.75698e-05	0.000435453	gi|46931316|gb|AAT06462.1|/4.47714e-117/At3g27250 [Arabidopsis thaliana]		Bra013300	0	62	0.01	10.65	10.0566
Bra002901	0	23	0.01	3.88	8.59991	Up	9.9926e-08	1.0233e-06	gi|297793023|ref|XP_002864396.1|/8.18812e-129/AtXylT [Arabidopsis lyrata subsp. lyrata]		Bra017276	0	146	0.01	24.26	11.2444	Up	2.22044e-16	2.81718e-15	gi|297823403|ref|XP_002879584.1|/1.30824e-84/hypothetical protein ARALYDRAFT_482567 [Arabidopsis lyrata subsp. lyrata]		Bra002005	0	164	0.01	27.65	11.4331	Up	2.22044e-16	2.72173e-15	gi|15227320|ref|NP_179284.1|/0/UBC23 (UBIQUITIN-CONJUGATING ENZYME 23); small conjugating protein ligase/ ubiquitin-protein ligase [Arabidopsis thaliana]		Bra035897	0	14	0.01	2.4	7.90689	Up	4.75698e-05	0.000435194	gi|297793807|ref|XP_002864788.1|/8.60303e-83/invertase/pectin methylesterase inhibitor family protein [Arabidopsis lyrata subsp. lyrata]		Bra029392	0	61	0.01	10.48	10.0334
Bra015957	0	23	0.01	3.88	8.59991	Up	9.9926e-08	1.02262e-06	gi|6714287|gb|AAF25983.1|AC013354_2/0/F15H18.10 [Arabidopsis thaliana]		Bra000734	0	146	0.01	24.26	11.2444	Up	2.22044e-16	2.77884e-15	gi|297809333|ref|XP_002872550.1|/4.86244e-116/hypothetical protein ARALYDRAFT_489950 [Arabidopsis lyrata subsp. lyrata]		Bra025797	0	164	0.01	27.65	11.4331	Up	2.22044e-16	2.6453e-15	gi|297841825|ref|XP_002888794.1|/9.07035e-40/hypothetical protein ARALYDRAFT_476207 [Arabidopsis lyrata subsp. lyrata]		Bra038274	0	14	0.01	2.4	7.90689	Up	4.75698e-05	0.000434936	gi|297819108|ref|XP_002877437.1|/7.13775e-101/predicted protein [Arabidopsis lyrata subsp. lyrata]		Bra036827	0	60	0.01	10.3	10.0084
Bra011735	0	23	0.01	3.88	8.59991	Up	9.9926e-08	1.02195e-06	gi|157849714|gb|ABV89640.1|/2.46426e-67/heat shock factor 4 [Brassica rapa]		Bra036193	0	146	0.01	24.26	11.2444	Up	2.22044e-16	2.56524e-15	gi|15238822|ref|NP_199595.1|/2.90558e-83/AMK2 (Adenosine monophosphate kinase); ATP binding / adenylate kinase/ nucleobase, nucleoside, nucleotide kinase/ nucleotide kinase/ phosphotransferase, phosphate group as acceptor [Arabidopsis thaliana]		Bra027654	0	162	0.01	27.32	11.4157	Up	2.22044e-16	2.79578e-15	gi|297837023|ref|XP_002886393.1|/0/hypothetical protein ARALYDRAFT_474984 [Arabidopsis lyrata subsp. lyrata]		Bra003716	0	14	0.01	2.4	7.90689	Up	4.75698e-05	0.000434678	gi|297839525|ref|XP_002887644.1|/7.20904e-155/hypothetical protein ARALYDRAFT_895536 [Arabidopsis lyrata subsp. lyrata]		Bra010320	0	60	0.01	10.3	10.0084
Bra028485	0	23	0.01	3.88	8.59991	Up	9.9926e-08	1.02128e-06	gi|15237552|ref|NP_198924.1|/1.71642e-114/glycerophosphoryl diester phosphodiesterase family protein [Arabidopsis thaliana]		Bra023390	0	145	0.01	24.09	11.2342	Up	2.22044e-16	2.55768e-15	gi|297807323|ref|XP_002871545.1|/2.28713e-51/hypothetical protein ARALYDRAFT_488123 [Arabidopsis lyrata subsp. lyrata]		Bra036533	0	162	0.01	27.32	11.4157	Up	2.22044e-16	2.68936e-15	gi|15238720|ref|NP_197896.1|/0/CYP71B13; electron carrier/ heme binding / iron ion binding / monooxygenase/ oxygen binding [Arabidopsis thaliana]		Bra030044	0	14	0.01	2.4	7.90689	Up	4.75698e-05	0.00043442	gi|30689902|ref|NP_174059.2|/1.12152e-31/TOM20-2 (TRANSLOCASE OUTER MEMBRANE 20-2); P-P-bond-hydrolysis-driven protein transmembrane transporter/ metal ion binding [Arabidopsis thaliana]		Bra018956	0	60	0.01	10.3	10.0084
Bra015917	0	23	0.01	3.88	8.59991	Up	9.9926e-08	1.0206e-06	gi|12324800|gb|AAG52362.1|AC011765_14/0/putative receptor protein kinase; 10992-14231 [Arabidopsis thaliana]		Bra004496	0	144	0.01	23.93	11.2246	Up	2.22044e-16	2.85191e-15	gi|16604537|gb|AAL24274.1|/3.96273e-90/At2g46910/F14M4.26 [Arabidopsis thaliana]		Bra018375	0	156	0.01	26.3	11.3608	Up	2.22044e-16	3.56977e-15	gi|297826353|ref|XP_002881059.1|/2.15619e-41/thioesterase family protein [Arabidopsis lyrata subsp. lyrata]		Bra003324	0	14	0.01	2.4	7.90689	Up	4.75698e-05	0.000434163	gi|297817152|ref|XP_002876459.1|/6.37386e-102/hypothetical protein ARALYDRAFT_907290 [Arabidopsis lyrata subsp. lyrata]		Bra021851	0	60	0.01	10.3	10.0084
Bra021056	0	22	0.01	3.71	8.53528	Up	2.01326e-07	1.98938e-06	gi|297804898|ref|XP_002870333.1|/1.44159e-96/hypothetical protein ARALYDRAFT_493493 [Arabidopsis lyrata subsp. lyrata]		Bra036285	0	142	0.01	23.59	11.204	Up	2.22044e-16	3.12401e-15	gi|15218602|ref|NP_171777.1|/1.37282e-65/emb2386 (embryo defective 2386); structural constituent of ribosome [Arabidopsis thaliana]		Bra038854	0	156	0.01	26.3	11.3608	Up	2.22044e-16	3.03878e-15	gi|9294579|dbj|BAB02860.1|/9.49196e-116/unnamed protein product [Arabidopsis thaliana]		Bra012132	0	14	0.01	2.4	7.90689	Up	4.75698e-05	0.000433905	gi|224096742|ref|XP_002310719.1|/6.73393e-126/predicted protein [Populus trichocarpa]		Bra028548	0	60	0.01	10.3	10.0084
Bra032625	0	22	0.01	3.71	8.53528	Up	2.01326e-07	1.98811e-06	gi|297848404|ref|XP_002892083.1|/6.75367e-17/hypothetical protein ARALYDRAFT_311313 [Arabidopsis lyrata subsp. lyrata]		Bra018573	0	141	0.01	23.43	11.1941	Up	2.22044e-16	2.55956e-15	gi|27528464|emb|CAC82913.1|/2.46275e-149/nicotianamine synthase [Noccaea caerulescens]		Bra012260	0	155	0.01	26.14	11.352	Up	2.22044e-16	3.3577e-15	gi|297850522|ref|XP_002893142.1|/0/EMB1507 [Arabidopsis lyrata subsp. lyrata]		Bra020504	0	14	0.01	2.4	7.90689	Up	4.75698e-05	0.000433648	gi|75163671|sp|Q93YV6.1|2A5I_ARATH/6.79572e-159/RecName: Full=Serine/threonine protein phosphatase 2A 57 kDa regulatory subunit B' iota isoform; Short=AtB' iota; Short=PP2A, B' subunit, iota isoform		Bra040537	0	60	0.01	10.3	10.0084
Bra035481	0	22	0.01	3.71	8.53528	Up	2.01326e-07	1.98684e-06	gi|15223364|ref|NP_174579.1|/4.78562e-144/O-methyltransferase family 2 protein [Arabidopsis thaliana]		Bra018324	0	139	0.01	23.1	11.1737	Up	2.22044e-16	2.86131e-15	gi|297826425|ref|XP_002881095.1|/1.7414e-37/hypothetical protein ARALYDRAFT_320780 [Arabidopsis lyrata subsp. lyrata]		Bra037235	0	155	0.01	26.14	11.352	Up	2.22044e-16	3.1963e-15	gi|312283411|dbj|BAJ34571.1|/1.66987e-66/unnamed protein product [Thellungiella halophila]		Bra030751	0	13	0.01	2.23	7.8009	Up	9.67336e-05	0.000801187	gi|297849190|ref|XP_002892476.1|/1.46137e-164/glycoside hydrolase family 2 protein [Arabidopsis lyrata subsp. lyrata]		Bra018280	0	59	0.01	10.13	9.98442
Bra005610	0	22	0.01	3.71	8.53528	Up	2.01326e-07	1.98558e-06	gi|312282813|dbj|BAJ34272.1|/0/unnamed protein product [Thellungiella halophila]		Bra016894	0	139	0.01	23.1	11.1737	Up	2.22044e-16	2.82866e-15	gi|2673906|gb|AAB88640.1|/1.41761e-92/putative DNA polymerase delta small subunit [Arabidopsis thaliana]		Bra039325	0	153	0.01	25.8	11.3332	Up	2.22044e-16	2.71302e-15	gi|297824611|ref|XP_002880188.1|/2.184e-149/hypothetical protein ARALYDRAFT_483698 [Arabidopsis lyrata subsp. lyrata]		Bra008159	0	13	0.01	2.23	7.8009	Up	9.67336e-05	0.000800757	gi|18410661|ref|NP_565087.1|/3.68811e-104/unknown protein [Arabidopsis thaliana]		Bra025672	0	59	0.01	10.13	9.98442
Bra026671	0	22	0.01	3.71	8.53528	Up	2.01326e-07	1.98432e-06	gi|297817722|ref|XP_002876744.1|/1.65274e-79/hypothetical protein ARALYDRAFT_484052 [Arabidopsis lyrata subsp. lyrata]		Bra032802	0	138	0.01	22.93	11.163	Up	2.22044e-16	2.52787e-15	gi|297851134|ref|XP_002893448.1|/0/hypothetical protein ARALYDRAFT_472902 [Arabidopsis lyrata subsp. lyrata]		Bra013979	0	149	0.01	25.12	11.2946	Up	2.22044e-16	2.60667e-15	gi|9294534|dbj|BAB02797.1|/6.17122e-38/unnamed protein product [Arabidopsis thaliana]		Bra016284	0	13	0.01	2.23	7.8009	Up	9.67336e-05	0.000800326	gi|75127836|sp|Q6R8G2.1|PHO18_ARATH/0/RecName: Full=Phosphate transporter PHO1 homolog 8; AltName: Full=Protein PHO1 homolog 8; Short=AtPHO1;H8		Bra020430	0	58	0.01	9.96	9.96
Bra008990	0	22	0.01	3.71	8.53528	Up	2.01326e-07	1.98305e-06	-		Bra040120	0	136	0.01	22.6	11.1421	Up	2.22044e-16	3.16676e-15	gi|312282129|dbj|BAJ33930.1|/1.17408e-114/unnamed protein product [Thellungiella halophila]		Bra018184	0	148	0.01	24.95	11.2848	Up	2.22044e-16	2.94382e-15	gi|312281611|dbj|BAJ33671.1|/1.49444e-118/unnamed protein product [Thellungiella halophila]		Bra000344	0	13	0.01	2.23	7.8009	Up	9.67336e-05	0.000799896	gi|18406472|ref|NP_566013.1|/2.79356e-87/MAP2A (METHIONINE AMINOPEPTIDASE 2A); aminopeptidase/ metalloexopeptidase [Arabidopsis thaliana]		Bra022469	0	58	0.01	9.96	9.96
Bra016418	0	22	0.01	3.71	8.53528	Up	2.01326e-07	1.98179e-06	gi|227438203|gb|ACP30591.1|/8.73401e-09/disease resistance protein [Brassica rapa subsp. pekinensis]		Bra014417	0	136	0.01	22.6	11.1421	Up	2.22044e-16	2.7052e-15	gi|15228625|ref|NP_191748.1|/1.76442e-50/ATHB-12 (ARABIDOPSIS THALIANA HOMEOBOX 12); transcription activator/ transcription factor [Arabidopsis thaliana]		Bra011004	0	147	0.01	24.79	11.2755	Up	2.22044e-16	3.00113e-15	gi|297850712|ref|XP_002893237.1|/2.37288e-80/proton-dependent oligopeptide transport family protein [Arabidopsis lyrata subsp. lyrata]		Bra006467	0	13	0.01	2.23	7.8009	Up	9.67336e-05	0.000799467	gi|15238885|ref|NP_197361.1|/1.408e-50/glutaredoxin family protein [Arabidopsis thaliana]		Bra003504	0	58	0.01	9.96	9.96
Bra013332	0	22	0.01	3.71	8.53528	Up	2.01326e-07	1.98054e-06	-		Bra019853	0	135	0.01	22.43	11.1312	Up	2.22044e-16	3.07692e-15	gi|297843972|ref|XP_002889867.1|/7.66468e-44/hypothetical protein ARALYDRAFT_471280 [Arabidopsis lyrata subsp. lyrata]		Bra028003	0	147	0.01	24.79	11.2755	Up	2.22044e-16	2.51952e-15	gi|297851780|ref|XP_002893771.1|/3.70643e-102/hypothetical protein ARALYDRAFT_336421 [Arabidopsis lyrata subsp. lyrata]		Bra000155	0	13	0.01	2.23	7.8009	Up	9.67336e-05	0.000799038	gi|297823899|ref|XP_002879832.1|/7.78563e-118/expressed protein [Arabidopsis lyrata subsp. lyrata]		Bra020495	0	57	0.01	9.79	9.93517
Bra037125	0	22	0.01	3.71	8.53528	Up	2.01326e-07	1.97928e-06	gi|297797661|ref|XP_002866715.1|/7.95231e-44/hypothetical protein ARALYDRAFT_496882 [Arabidopsis lyrata subsp. lyrata]		Bra003841	0	134	0.01	22.27	11.1209	Up	2.22044e-16	3.11001e-15	gi|297842099|ref|XP_002888931.1|/2.0126e-33/RNA recognition motif-containing protein [Arabidopsis lyrata subsp. lyrata]		Bra023554	0	146	0.01	24.62	11.2656	Up	2.22044e-16	3.30856e-15	gi|21617926|gb|AAM66976.1|/4.91668e-07/unknown [Arabidopsis thaliana]		Bra000820	0	13	0.01	2.23	7.8009	Up	9.67336e-05	0.00079861	gi|255553747|ref|XP_002517914.1|/3.21542e-74/Voltage-dependent L-type calcium channel, putative [Ricinus communis]		Bra031060	0	57	0.01	9.79	9.93517
Bra024906	0	21	0.01	3.54	8.46761	Up	4.05624e-07	3.82982e-06	gi|297814354|ref|XP_002875060.1|/3.45842e-23/hypothetical protein ARALYDRAFT_322459 [Arabidopsis lyrata subsp. lyrata]		Bra034824	0	133	0.01	22.1	11.1098	Up	2.22044e-16	2.5882e-15	gi|297829716|ref|XP_002882740.1|/5.381e-57/2-cys peroxiredoxin, chloroplast [Arabidopsis lyrata subsp. lyrata]		Bra034516	0	144	0.01	24.28	11.2456	Up	2.22044e-16	3.51792e-15	-		Bra005957	0	13	0.01	2.23	7.8009	Up	9.67336e-05	0.000798182	gi|15241433|ref|NP_196404.1|/4.36785e-78/transferase family protein [Arabidopsis thaliana]		Bra026948	4	3766	0.67	646.73	9.91479
Bra018953	0	21	0.01	3.54	8.46761	Up	4.05624e-07	3.82749e-06	gi|297852964|ref|XP_002894363.1|/1.56002e-68/hypothetical protein ARALYDRAFT_892219 [Arabidopsis lyrata subsp. lyrata]		Bra036619	0	130	0.01	21.6	11.0768	Up	2.22044e-16	2.676e-15	gi|5777792|emb|CAB53509.1|/5.7474e-41/histone H2A [Brassica napus]		Bra000806	0	144	0.01	24.28	11.2456	Up	2.22044e-16	2.69791e-15	gi|297809655|ref|XP_002872711.1|/4.50347e-47/methionine sulfoxide reductase domain-containing protein [Arabidopsis lyrata subsp. lyrata]		Bra031279	0	13	0.01	2.23	7.8009	Up	9.67336e-05	0.000797754	gi|297830838|ref|XP_002883301.1|/3.64743e-155/predicted protein [Arabidopsis lyrata subsp. lyrata]		Bra010013	0	56	0.01	9.62	9.90989
Bra006181	0	21	0.01	3.54	8.46761	Up	4.05624e-07	3.82516e-06	gi|225425210|ref|XP_002266930.1|/0/PREDICTED: hypothetical protein [Vitis vinifera]		Bra038083	0	129	0.01	21.43	11.0654	Up	2.22044e-16	3.42961e-15	gi|145340252|ref|NP_193278.4|/0/unknown protein [Arabidopsis thaliana]		Bra036835	0	143	0.01	24.11	11.2354	Up	2.22044e-16	3.45696e-15	gi|297816378|ref|XP_002876072.1|/1.45022e-105/hypothetical protein ARALYDRAFT_485468 [Arabidopsis lyrata subsp. lyrata]		Bra008879	0	13	0.01	2.23	7.8009	Up	9.67336e-05	0.000797327	gi|18416872|ref|NP_568281.1|/0/CPK7 (calmodulin-domain protein kinase 7); ATP binding / calcium ion binding / calmodulin-dependent protein kinase/ kinase/ protein kinase/ protein serine/threonine kinase/ protein tyrosine kinase [Arabidopsis thaliana]		Bra040372	0	56	0.01	9.62	9.90989
Bra011761	0	21	0.01	3.54	8.46761	Up	4.05624e-07	3.82283e-06	gi|23397303|gb|AAN31933.1|/5.52556e-135/putative cytochrome P450 monooxygenase (CYP91A2) [Arabidopsis thaliana]		Bra008206	0	129	0.01	21.43	11.0654	Up	2.22044e-16	2.99204e-15	-		Bra011813	0	143	0.01	24.11	11.2354	Up	2.22044e-16	3.39128e-15	gi|145334271|ref|NP_001078516.1|/1.27249e-56/histone H3.2 [Arabidopsis thaliana]		Bra022001	0	13	0.01	2.23	7.8009	Up	9.67336e-05	0.000796901	gi|15242543|ref|NP_199406.1|/2.53949e-79/atnudt11 (Arabidopsis thaliana Nudix hydrolase homolog 11); hydrolase		Bra035128	0	56	0.01	9.62	9.90989
Bra030942	0	21	0.01	3.54	8.46761	Up	4.05624e-07	3.82051e-06	gi|7769867|gb|AAF69545.1|AC008007_20/7.24712e-122/F12M16.22 [Arabidopsis thaliana]		Bra003471	0	129	0.01	21.43	11.0654	Up	2.22044e-16	2.57858e-15	gi|18412127|ref|NP_567117.1|/7.9847e-86/unknown protein [Arabidopsis thaliana]		Bra029818	0	143	0.01	24.11	11.2354	Up	2.22044e-16	3.10557e-15	gi|20466560|gb|AAM20597.1|/1.32288e-39/unknown protein [Arabidopsis thaliana]		Bra016662	0	13	0.01	2.23	7.8009	Up	9.67336e-05	0.000796474	gi|297844440|ref|XP_002890101.1|/1.75898e-40/lactoylglutathione lyase family protein [Arabidopsis lyrata subsp. lyrata]		Bra028715	0	56	0.01	9.62	9.90989
Bra029750	0	21	0.01	3.54	8.46761	Up	4.05624e-07	3.81819e-06	gi|297829450|ref|XP_002882607.1|/7.69428e-90/hypothetical protein ARALYDRAFT_478229 [Arabidopsis lyrata subsp. lyrata]		Bra008271	0	128	0.01	21.27	11.0546	Up	2.22044e-16	3.1212e-15	gi|42572133|ref|NP_974157.1|/3.32535e-161/OPR1; 12-oxophytodienoate reductase [Arabidopsis thaliana]		Bra036734	0	143	0.01	24.11	11.2354	Up	2.22044e-16	2.53838e-15	gi|42562483|ref|NP_174597.2|/2.81061e-61/patatin-related [Arabidopsis thaliana]		Bra013026	2	420	0.33	72.13	7.77199	Up	0.000118937	0.000964847	gi|26450983|dbj|BAC42598.1|/5.81659e-160/unknown protein [Arabidopsis thaliana]		Bra040516	0	55	0.01	9.45	9.88417
Bra023763	0	21	0.01	3.54	8.46761	Up	4.05624e-07	3.81587e-06	gi|22331270|ref|NP_188951.2|/1.37574e-74/XRCC4; protein C-terminus binding [Arabidopsis thaliana]		Bra015802	0	128	0.01	21.27	11.0546	Up	2.22044e-16	3.08513e-15	gi|15222901|ref|NP_177718.1|/5.20885e-69/family II extracellular lipase 3 (EXL3) [Arabidopsis thaliana]		Bra026817	0	142	0.01	23.94	11.2252	Up	2.22044e-16	3.23287e-15	gi|297814450|ref|XP_002875108.1|/7.01647e-97/ATPTR2-B [Arabidopsis lyrata subsp. lyrata]		Bra033335	3	547	0.5	93.94	7.55367	Up	7.71822e-05	0.000665383	gi|6069576|dbj|BAA85462.1|/0/transposon-like ORF [Brassica rapa]		Bra029236	0	55	0.01	9.45	9.88417
Bra021078	0	21	0.01	3.54	8.46761	Up	4.05624e-07	3.81355e-06	gi|42572933|ref|NP_974563.1|/2.43947e-33/VRN2 (REDUCED VERNALIZATION RESPONSE 2); transcription factor [Arabidopsis thaliana]		Bra034077	0	128	0.01	21.27	11.0546	Up	2.22044e-16	2.93387e-15	gi|15242574|ref|NP_195916.1|/5.47816e-64/40S ribosomal protein S23 (RPS23B) [Arabidopsis thaliana]		Bra031127	0	141	0.01	23.77	11.2149	Up	2.22044e-16	3.47111e-15	gi|15225377|ref|NP_179646.1|/3.6709e-145/DNAJ heat shock family protein [Arabidopsis thaliana]		Bra017939	2	235	0.33	40.36	6.93432	Up	0.000118937	0.000962312	gi|297845140|ref|XP_002890451.1|/0/hypothetical protein ARALYDRAFT_472405 [Arabidopsis lyrata subsp. lyrata]		Bra012764	0	55	0.01	9.45	9.88417
Bra019145	0	21	0.01	3.54	8.46761	Up	4.05624e-07	3.81124e-06	gi|73697713|gb|AAZ81472.1|/9.4108e-72/beta-carotene hydroxylase [Brassica rapa]		Bra002383	0	127	0.01	21.1	11.043	Up	2.22044e-16	2.96901e-15	gi|6664319|gb|AAF22901.1|AC006932_18/8.37432e-59/T27G7.16 [Arabidopsis thaliana]		Bra024086	0	139	0.01	23.44	11.1948	Up	2.22044e-16	3.38451e-15	gi|224142271|ref|XP_002324482.1|/5.1536e-141/predicted protein [Populus trichocarpa]		Bra031210	3	303	0.5	52.03	6.70127	Up	7.71822e-05	0.000666129	gi|209976406|gb|ACJ04160.1|/1.80245e-18/putative glycine-rich RNA-binding protein [Chorispora bungeana]		Bra026316	0	54	0.01	9.27	9.85643
Bra028786	0	21	0.01	3.54	8.46761	Up	4.05624e-07	3.80893e-06	gi|297810541|ref|XP_002873154.1|/0/beta-ketoacyl-CoA synthase family protein [Arabidopsis lyrata subsp. lyrata]		Bra040468	0	127	0.01	21.1	11.043	Up	2.22044e-16	2.66777e-15	gi|297843922|ref|XP_002889842.1|/1.88502e-92/hypothetical protein ARALYDRAFT_471233 [Arabidopsis lyrata subsp. lyrata]		Bra002163	0	139	0.01	23.44	11.1948	Up	2.22044e-16	3.07181e-15	gi|297807871|ref|XP_002871819.1|/5.26655e-110/kinase family protein [Arabidopsis lyrata subsp. lyrata]		Bra025660	10	718	1.66	123.3	6.21485	Up	1.89843e-06	2.36108e-05	gi|224062033|ref|XP_002300721.1|/1.28702e-151/predicted protein [Populus trichocarpa]		Bra034958	0	54	0.01	9.27	9.85643
Bra029226	0	21	0.01	3.54	8.46761	Up	4.05624e-07	3.80663e-06	gi|297811425|ref|XP_002873596.1|/2.85821e-19/hypothetical protein ARALYDRAFT_909257 [Arabidopsis lyrata subsp. lyrata]		Bra024113	0	126	0.01	20.94	11.032	Up	2.22044e-16	3.35989e-15	gi|297803038|ref|XP_002869403.1|/1.12237e-39/hypothetical protein ARALYDRAFT_491755 [Arabidopsis lyrata subsp. lyrata]		Bra038432	0	139	0.01	23.44	11.1948	Up	2.22044e-16	3.06903e-15	gi|12597832|gb|AAG60142.1|AC074360_7/1.05175e-87/copper amine oxidase, putative [Arabidopsis thaliana]		Bra025421	4	228	0.66	39.15	5.8904	Up	4.89918e-05	0.000443461	gi|169665585|gb|ACA63477.1|/9.49185e-157/proline dehydrogenase [Brassica napus]		Bra019733	0	54	0.01	9.27	9.85643
Bra028650	0	21	0.01	3.54	8.46761	Up	4.05624e-07	3.80432e-06	gi|30682523|ref|NP_680154.2|/0/unknown protein [Arabidopsis thaliana]		Bra029202	0	126	0.01	20.94	11.032	Up	2.22044e-16	2.5805e-15	gi|10177059|dbj|BAB10471.1|/3.02938e-103/unnamed protein product [Arabidopsis thaliana]		Bra013446	0	139	0.01	23.44	11.1948	Up	2.22044e-16	3.00645e-15	gi|297804124|ref|XP_002869946.1|/0/hypothetical protein ARALYDRAFT_354732 [Arabidopsis lyrata subsp. lyrata]		Bra010858	2	109	0.33	18.72	5.82597	Up	0.000118937	0.000965355	gi|62084739|gb|AAX62802.1|/2.01346e-130/lipase 2 [Brassica napus]		Bra005329	0	52	0.01	8.93	9.80252
Bra008774	0	21	0.01	3.54	8.46761	Up	4.05624e-07	3.80202e-06	gi|297811541|ref|XP_002873654.1|/6.67209e-114/lipase family protein [Arabidopsis lyrata subsp. lyrata]		Bra040385	0	125	0.01	20.77	11.0203	Up	2.22044e-16	3.10167e-15	gi|158578614|gb|ABW74585.1|/5.8715e-137/pol polyprotein [Boechera divaricarpa]		Bra002061	0	138	0.01	23.27	11.1843	Up	2.22044e-16	3.04971e-15	gi|297836462|ref|XP_002886113.1|/9.78185e-83/ring-H2 finger A3A [Arabidopsis lyrata subsp. lyrata]		Bra018248	3	158	0.5	27.13	5.76182	Up	7.71822e-05	0.000665011	gi|297826579|ref|XP_002881172.1|/3.12356e-63/pfkB-type carbohydrate kinase family protein [Arabidopsis lyrata subsp. lyrata]		Bra018609	0	52	0.01	8.93	9.80252
Bra024355	0	21	0.01	3.54	8.46761	Up	4.05624e-07	3.79972e-06	gi|3044212|gb|AAC13497.1|/0/acyl-CoA oxidase [Arabidopsis thaliana]		Bra037734	0	125	0.01	20.77	11.0203	Up	2.22044e-16	2.68013e-15	-		Bra020082	0	136	0.01	22.93	11.163	Up	2.22044e-16	2.91097e-15	gi|297808069|ref|XP_002871918.1|/2.40343e-158/kinase family protein [Arabidopsis lyrata subsp. lyrata]		Bra032887	2	94	0.33	16.14	5.61203	Up	0.000118937	0.000962818	gi|15217876|ref|NP_174147.1|/0/unknown protein [Arabidopsis thaliana]		Bra018565	0	52	0.01	8.93	9.80252
Bra030392	0	21	0.01	3.54	8.46761	Up	4.05624e-07	3.79742e-06	gi|9758156|dbj|BAB08713.1|/9.25961e-45/unnamed protein product [Arabidopsis thaliana]		Bra018313	0	124	0.01	20.6	11.0084	Up	2.22044e-16	3.34049e-15	gi|312283445|dbj|BAJ34588.1|/0/unnamed protein product [Thellungiella halophila]		Bra018324	0	135	0.01	22.76	11.1523	Up	2.22044e-16	2.83315e-15	gi|297826425|ref|XP_002881095.1|/1.7414e-37/hypothetical protein ARALYDRAFT_320780 [Arabidopsis lyrata subsp. lyrata]		Bra007497	4	185	0.66	31.77	5.58906	Up	4.89918e-05	0.00044242	gi|15232215|ref|NP_191556.1|/7.25549e-127/MTHFR1 (METHYLENETETRAHYDROFOLATE REDUCTASE 1); methylenetetrahydrofolate reductase (NADPH) [Arabidopsis thaliana]		Bra017748	0	51	0.01	8.76	9.77479
Bra035946	0	20	0.01	3.37	8.3966	Up	8.17236e-07	7.30655e-06	gi|30697455|ref|NP_200906.2|/2.65724e-90/nuclear transport factor 2 (NTF2) family protein / RNA recognition motif (RRM)-containing protein [Arabidopsis thaliana]		Bra040537	0	122	0.01	20.27	10.9851	Up	2.22044e-16	2.56714e-15	gi|297829088|ref|XP_002882426.1|/3.47963e-62/hypothetical protein ARALYDRAFT_896643 [Arabidopsis lyrata subsp. lyrata]		Bra003675	0	135	0.01	22.76	11.1523	Up	2.22044e-16	2.75938e-15	gi|21618197|gb|AAM67247.1|/0/putative aminotransferase [Arabidopsis thaliana]		Bra007387	9	413	1.5	70.92	5.56316	Up	3.38178e-06	4.00225e-05	gi|297820640|ref|XP_002878203.1|/2.04368e-47/hypothetical protein ARALYDRAFT_907304 [Arabidopsis lyrata subsp. lyrata]		Bra037320	0	51	0.01	8.76	9.77479
Bra003744	0	20	0.01	3.37	8.3966	Up	8.17236e-07	7.30234e-06	gi|3913425|sp|O22899.1|DHX15_ARATH/0/RecName: Full=Probable pre-mRNA-splicing factor ATP-dependent RNA helicase		Bra001897	0	121	0.01	20.11	10.9737	Up	2.22044e-16	3.39606e-15	gi|297831014|ref|XP_002883389.1|/3.55055e-115/hypothetical protein ARALYDRAFT_479805 [Arabidopsis lyrata subsp. lyrata]		Bra038999	0	133	0.01	22.43	11.1312	Up	2.22044e-16	3.17238e-15	gi|297832222|ref|XP_002883993.1|/0/kinase family protein [Arabidopsis lyrata subsp. lyrata]		Bra019963	4	179	0.66	30.74	5.54151	Up	4.89918e-05	0.000444768	gi|15218409|ref|NP_172478.1|/3.87192e-86/ATBCAT-2 (ARABIDOPSIS THALIANA BRANCHED-CHAIN AMINO ACID TRANSAMINASE 2); branched-chain-amino-acid transaminase/ catalytic [Arabidopsis thaliana]		Bra036253	0	51	0.01	8.76	9.77479
Bra022152	0	20	0.01	3.37	8.3966	Up	8.17236e-07	7.29813e-06	gi|224089557|ref|XP_002308755.1|/1.84373e-20/predicted protein [Populus trichocarpa]		Bra001676	0	120	0.01	19.94	10.9614	Up	2.22044e-16	3.18127e-15	gi|18401606|ref|NP_566585.1|/4.88803e-135/CNBT1 (CYCLIC NUCLEOTIDE-BINDING TRANSPORTER 1); calmodulin binding / cyclic nucleotide binding / ion channel [Arabidopsis thaliana]		Bra033063	0	133	0.01	22.43	11.1312	Up	2.22044e-16	2.63503e-15	gi|297818506|ref|XP_002877136.1|/2.51749e-18/transcription regulator [Arabidopsis lyrata subsp. lyrata]		Bra021653	28	1125	4.65	193.2	5.37672	Up	3.00666e-11	6.71895e-10	gi|297822777|ref|XP_002879271.1|/0/BTB/POZ domain-containing protein [Arabidopsis lyrata subsp. lyrata]		Bra008348	0	51	0.01	8.76	9.77479
Bra028974	0	20	0.01	3.37	8.3966	Up	8.17236e-07	7.29393e-06	gi|30696612|ref|NP_200364.2|/3.81478e-161/C2 domain-containing protein [Arabidopsis thaliana]		Bra018469	0	117	0.01	19.44	10.9248	Up	2.22044e-16	2.93884e-15	gi|297809533|ref|XP_002872650.1|/0/AT4g12290/T4C9_130 [Arabidopsis lyrata subsp. lyrata]		Bra007717	0	133	0.01	22.43	11.1312	Up	2.22044e-16	2.62686e-15	gi|15229355|ref|NP_191854.1|/3.37365e-51/glutaredoxin family protein [Arabidopsis thaliana]		Bra028690	5	196	0.83	33.66	5.34178	Up	2.99614e-05	0.000288142	gi|38260618|gb|AAR15436.1|/1.46873e-64/AP2 transcription factor [Sisymbrium irio]		Bra018819	0	50	0.01	8.59	9.74651
Bra034610	0	20	0.01	3.37	8.3966	Up	8.17236e-07	7.28973e-06	gi|297798498|ref|XP_002867133.1|/1.39555e-149/UDP-glucosyl transferase 73B1 [Arabidopsis lyrata subsp. lyrata]		Bra025541	0	117	0.01	19.44	10.9248	Up	2.22044e-16	2.79001e-15	gi|297805574|ref|XP_002870671.1|/9.6667e-83/hypothetical protein ARALYDRAFT_493893 [Arabidopsis lyrata subsp. lyrata]		Bra013804	0	132	0.01	22.26	11.1202	Up	2.22044e-16	3.5773e-15	gi|28973717|gb|AAO64175.1|/1.73389e-65/unknown protein [Arabidopsis thaliana]		Bra022957	6	229	1	39.33	5.29756	Up	1.78262e-05	0.000182372	gi|297826853|ref|XP_002881309.1|/2.2076e-134/frigida-essential 1 [Arabidopsis lyrata subsp. lyrata]		Bra018370	0	50	0.01	8.59	9.74651
Bra040292	0	20	0.01	3.37	8.3966	Up	8.17236e-07	7.28553e-06	gi|42572295|ref|NP_974243.1|/7.10419e-58/plastid developmental protein DAG, putative [Arabidopsis thaliana]		Bra006747	0	117	0.01	19.44	10.9248	Up	2.22044e-16	2.50959e-15	gi|297796805|ref|XP_002866287.1|/1.67662e-46/hypothetical protein ARALYDRAFT_919077 [Arabidopsis lyrata subsp. lyrata]		Bra036193	0	132	0.01	22.26	11.1202	Up	2.22044e-16	2.54219e-15	gi|15238822|ref|NP_199595.1|/2.90558e-83/AMK2 (Adenosine monophosphate kinase); ATP binding / adenylate kinase/ nucleobase, nucleoside, nucleotide kinase/ nucleotide kinase/ phosphotransferase, phosphate group as acceptor [Arabidopsis thaliana]		Bra003378	2	68	0.33	11.68	5.14543	Up	0.000118937	0.000963831	gi|21592495|gb|AAM64445.1|/3.02865e-90/fructokinase-like protein [Arabidopsis thaliana]		Bra030651	0	50	0.01	8.59	9.74651
Bra017097	0	20	0.01	3.37	8.3966	Up	8.17236e-07	7.28134e-06	gi|297823771|ref|XP_002879768.1|/1.54535e-114/hypothetical protein ARALYDRAFT_903122 [Arabidopsis lyrata subsp. lyrata]		Bra011757	0	116	0.01	19.27	10.9121	Up	2.22044e-16	2.74369e-15	gi|297838349|ref|XP_002887056.1|/1.20907e-147/hypothetical protein ARALYDRAFT_475761 [Arabidopsis lyrata subsp. lyrata]		Bra023370	0	131	0.01	22.09	11.1092	Up	2.22044e-16	2.88865e-15	gi|18416826|ref|NP_568260.1|/2.30184e-93/oxidoreductase, 2OG-Fe(II) oxygenase family protein [Arabidopsis thaliana]		Bra020096	2	67	0.33	11.51	5.12428	Up	0.000118937	0.000963324	gi|15241313|ref|NP_197528.1|/3.29647e-165/ATSPS1F (sucrose phosphate synthase 1F); sucrose-phosphate synthase/ transferase, transferring glycosyl groups [Arabidopsis thaliana]		Bra026631	0	50	0.01	8.59	9.74651
Bra016757	0	20	0.01	3.37	8.3966	Up	8.17236e-07	7.27716e-06	gi|229365688|dbj|BAG09236.2|/2.39012e-109/UDP-glucose 4-epimerase [Pisum sativum]		Bra039165	0	116	0.01	19.27	10.9121	Up	2.22044e-16	2.66572e-15	gi|15232865|ref|NP_186872.1|/1.51291e-125/RGP1 (REVERSIBLY GLYCOSYLATED POLYPEPTIDE 1); cellulose synthase (UDP-forming) [Arabidopsis thaliana]		Bra032191	0	131	0.01	22.09	11.1092	Up	2.22044e-16	2.84027e-15	gi|21553989|gb|AAM63070.1|/1.32367e-75/VirE2-interacting protein VIP1 [Arabidopsis thaliana]		Bra005301	5	157	0.83	26.96	5.02157	Up	2.99614e-05	0.000288322	gi|30686674|ref|NP_181152.2|/5.27145e-70/DNA-binding protein, putative [Arabidopsis thaliana]		Bra038054	0	50	0.01	8.59	9.74651
Bra037241	0	20	0.01	3.37	8.3966	Up	8.17236e-07	7.27298e-06	gi|297832444|ref|XP_002884104.1|/3.02366e-67/peptide methionine sulfoxide reductase family protein [Arabidopsis lyrata subsp. lyrata]		Bra008331	0	116	0.01	19.27	10.9121	Up	2.22044e-16	2.55391e-15	gi|297839635|ref|XP_002887699.1|/2.1396e-157/hypothetical protein ARALYDRAFT_476937 [Arabidopsis lyrata subsp. lyrata]		Bra037667	0	131	0.01	22.09	11.1092	Up	2.22044e-16	2.73711e-15	gi|30689607|ref|NP_850409.1|/2.17207e-27/ARL (ARGOS-LIKE) [Arabidopsis thaliana]		Bra010895	2	62	0.33	10.65	5.01224	Up	0.000118937	0.000964339	gi|238065080|sp|O81914.2|NAC5_ARATH/1.25999e-15/RecName: Full=NAC domain-containing protein 5; Short=ANAC005		Bra021530	0	50	0.01	8.59	9.74651
Bra010150	0	20	0.01	3.37	8.3966	Up	8.17236e-07	7.2688e-06	-		Bra027387	0	116	0.01	19.27	10.9121	Up	2.22044e-16	2.50597e-15	gi|297834230|ref|XP_002884997.1|/0/predicted protein [Arabidopsis lyrata subsp. lyrata]		Bra029621	0	130	0.01	21.92	11.098	Up	2.22044e-16	3.60008e-15	gi|297833486|ref|XP_002884625.1|/7.72855e-97/predicted protein [Arabidopsis lyrata subsp. lyrata]		Bra021506	3	82	0.5	14.08	4.81558	Up	7.71822e-05	0.000666503	gi|118488890|gb|ABK96254.1|/1.90377e-145/unknown [Populus trichocarpa x Populus deltoides]		Bra037565	0	50	0.01	8.59	9.74651
Bra037804	0	20	0.01	3.37	8.3966	Up	8.17236e-07	7.26463e-06	gi|312282043|dbj|BAJ33887.1|/0/unnamed protein product [Thellungiella halophila]		Bra013804	0	115	0.01	19.11	10.9001	Up	2.22044e-16	3.52005e-15	gi|28973717|gb|AAO64175.1|/1.73389e-65/unknown protein [Arabidopsis thaliana]		Bra039959	0	130	0.01	21.92	11.098	Up	2.22044e-16	3.02793e-15	gi|18403425|ref|NP_566710.1|/9.6953e-65/unknown protein [Arabidopsis thaliana]		Bra016626	4	108	0.66	18.55	4.81281	Up	4.89918e-05	0.00044268	gi|224114826|ref|XP_002316867.1|/2.71845e-26/predicted protein [Populus trichocarpa]		Bra015370	0	50	0.01	8.59	9.74651
Bra027640	0	20	0.01	3.37	8.3966	Up	8.17236e-07	7.26047e-06	gi|6633847|gb|AAF19706.1|AC008047_13/0/F2K11.19 [Arabidopsis thaliana]		Bra006336	0	115	0.01	19.11	10.9001	Up	2.22044e-16	3.11839e-15	gi|15237245|ref|NP_197105.1|/3.25821e-96/3-oxo-5-alpha-steroid 4-dehydrogenase family protein / steroid 5-alpha-reductase family protein [Arabidopsis thaliana]		Bra025025	0	130	0.01	21.92	11.098	Up	2.22044e-16	2.6289e-15	gi|7385217|gb|AAF61738.1|AF244519_1/7.15298e-79/beta-ketoacyl-ACP synthetase 1 [Brassica napus]		Bra031885	4	107	0.66	18.38	4.79953	Up	4.89918e-05	0.000445031	-		Bra027685	0	49	0.01	8.41	9.71596
Bra022314	0	19	0.01	3.2	8.32193	Up	1.64653e-06	1.39254e-05	gi|297834732|ref|XP_002885248.1|/5.60703e-112/hypothetical protein ARALYDRAFT_479330 [Arabidopsis lyrata subsp. lyrata]		Bra037958	0	115	0.01	19.11	10.9001	Up	2.22044e-16	2.84489e-15	gi|66734182|gb|AAY53488.1|/2.57788e-156/epithiospecifier protein [Brassica oleracea var. italica]		Bra021392	0	129	0.01	21.75	11.0868	Up	2.22044e-16	3.37441e-15	gi|297824813|ref|XP_002880289.1|/0/long-chain-fatty-acid--CoA ligase family protein [Arabidopsis lyrata subsp. lyrata]		Bra005819	3	81	0.5	13.91	4.79805	Up	7.71822e-05	0.000667251	gi|15238312|ref|NP_196097.1|/0/CAT6 (CATIONIC AMINO ACID TRANSPORTER 6); amino acid transmembrane transporter/ basic amino acid transmembrane transporter/ cationic amino acid transmembrane transporter [Arabidopsis thaliana]		Bra040854	0	49	0.01	8.41	9.71596
Bra006103	0	19	0.01	3.2	8.32193	Up	1.64653e-06	1.39178e-05	gi|297811267|ref|XP_002873517.1|/1.96721e-87/hypothetical protein ARALYDRAFT_487989 [Arabidopsis lyrata subsp. lyrata]		Bra013176	0	114	0.01	18.94	10.8872	Up	2.22044e-16	2.94133e-15	-		Bra034450	0	129	0.01	21.75	11.0868	Up	2.22044e-16	2.71519e-15	gi|297851836|ref|XP_002893799.1|/3.31774e-42/hypothetical protein ARALYDRAFT_313917 [Arabidopsis lyrata subsp. lyrata]		Bra026115	57	1486	9.47	255.19	4.75206	Up	7.0166e-14	2.86564e-12	gi|60476796|gb|AAR08913.2|/0/pyrophosphate-energized vacuolar membrane proton pump [Eutrema salsugineum]		Bra008036	0	49	0.01	8.41	9.71596
Bra006231	0	19	0.01	3.2	8.32193	Up	1.64653e-06	1.39102e-05	gi|297834692|ref|XP_002885228.1|/2.17597e-87/F-box family protein [Arabidopsis lyrata subsp. lyrata]		Bra032758	0	113	0.01	18.78	10.875	Up	2.22044e-16	2.62937e-15	gi|297800862|ref|XP_002868315.1|/0/hypothetical protein ARALYDRAFT_493503 [Arabidopsis lyrata subsp. lyrata]		Bra003841	0	128	0.01	21.58	11.0755	Up	2.22044e-16	3.10841e-15	gi|297842099|ref|XP_002888931.1|/2.0126e-33/RNA recognition motif-containing protein [Arabidopsis lyrata subsp. lyrata]		Bra034666	2	48	0.33	8.24	4.64211	Up	0.000118937	0.000961806	gi|15236224|ref|NP_195221.1|/5.47815e-126/nodulin family protein [Arabidopsis thaliana]		Bra012385	0	49	0.01	8.41	9.71596
Bra029298	0	19	0.01	3.2	8.32193	Up	1.64653e-06	1.39027e-05	gi|297793753|ref|XP_002864761.1|/9.50095e-165/hypothetical protein ARALYDRAFT_332429 [Arabidopsis lyrata subsp. lyrata]		Bra035560	0	113	0.01	18.78	10.875	Up	2.22044e-16	2.594e-15	gi|297796389|ref|XP_002866079.1|/1.81052e-26/hypothetical protein ARALYDRAFT_918658 [Arabidopsis lyrata subsp. lyrata]		Bra023384	0	128	0.01	21.58	11.0755	Up	2.22044e-16	2.76839e-15	gi|15239944|ref|NP_196799.1|/3.32177e-113/catalytic [Arabidopsis thaliana]		Bra014569	7	167	1.16	28.68	4.62785	Up	1.03923e-05	0.000111428	gi|254029128|gb|ACT53402.1|/5.95435e-74/protein phosphatase 2Ac [Brassica juncea]		Bra031708	0	49	0.01	8.41	9.71596
Bra025024	0	19	0.01	3.2	8.32193	Up	1.64653e-06	1.38951e-05	gi|297791051|ref|XP_002863410.1|/1.65974e-19/hypothetical protein ARALYDRAFT_494342 [Arabidopsis lyrata subsp. lyrata]		Bra017321	0	112	0.01	18.61	10.8619	Up	2.22044e-16	3.50229e-15	gi|297823333|ref|XP_002879549.1|/4.57792e-84/hypothetical protein ARALYDRAFT_482506 [Arabidopsis lyrata subsp. lyrata]		Bra027940	0	128	0.01	21.58	11.0755	Up	2.22044e-16	2.63707e-15	gi|297828069|ref|XP_002881917.1|/1.34502e-53/hypothetical protein ARALYDRAFT_483470 [Arabidopsis lyrata subsp. lyrata]		Bra029407	7	167	1.16	28.68	4.62785	Up	1.03923e-05	0.000111041	gi|281308394|gb|ADA58345.1|/6.79606e-85/pseudo-response regulator 5b [Brassica rapa]		Bra005547	0	49	0.01	8.41	9.71596
Bra019236	0	19	0.01	3.2	8.32193	Up	1.64653e-06	1.38875e-05	-		Bra012543	0	112	0.01	18.61	10.8619	Up	2.22044e-16	3.43981e-15	gi|18415316|ref|NP_567588.1|/0/nodulin-related [Arabidopsis thaliana]		Bra023137	0	127	0.01	21.41	11.0641	Up	2.22044e-16	3.16942e-15	gi|4926827|gb|AAD32937.1|AC004135_12/7.80141e-135/T17H7.12 [Arabidopsis thaliana]		Bra016440	10	236	1.66	40.53	4.60974	Up	1.89843e-06	2.36299e-05	-		Bra024218	0	49	0.01	8.41	9.71596
Bra020424	0	19	0.01	3.2	8.32193	Up	1.64653e-06	1.388e-05	gi|89257624|gb|ABD65112.1|/1.26952e-36/hypothetical protein 31.t00014 [Brassica oleracea]		Bra036896	0	112	0.01	18.61	10.8619	Up	2.22044e-16	2.60764e-15	gi|297800742|ref|XP_002868255.1|/2.98022e-63/hypothetical protein ARALYDRAFT_493423 [Arabidopsis lyrata subsp. lyrata]		Bra005887	0	127	0.01	21.41	11.0641	Up	2.22044e-16	2.90598e-15	gi|297806647|ref|XP_002871207.1|/3.48908e-65/40S ribosomal protein S17 [Arabidopsis lyrata subsp. lyrata]		Bra033379	5	118	0.83	20.26	4.60938	Up	2.99614e-05	0.000287603	gi|297843128|ref|XP_002889445.1|/1.70115e-74/phenazine biosynthesis PhzC/PhzF family protein [Arabidopsis lyrata subsp. lyrata]		Bra034666	0	48	0.01	8.24	9.6865
Bra003018	0	19	0.01	3.2	8.32193	Up	1.64653e-06	1.38724e-05	gi|21594040|gb|AAM65958.1|/1.86749e-31/homogentisate 1,2-dioxygenase [Arabidopsis thaliana]		Bra020631	0	112	0.01	18.61	10.8619	Up	2.22044e-16	2.51505e-15	gi|110738483|dbj|BAF01167.1|/5.09707e-18/hypothetical protein [Arabidopsis thaliana]		Bra038515	0	126	0.01	21.25	11.0532	Up	2.22044e-16	3.5548e-15	gi|297838243|ref|XP_002887003.1|/4.09801e-171/predicted protein [Arabidopsis lyrata subsp. lyrata]		Bra006641	51	1165	8.47	200.06	4.56193	Up	2.22044e-14	1.04872e-12	gi|21593716|gb|AAM65683.1|/1.55764e-64/PGPD14 protein [Arabidopsis thaliana]		Bra028418	0	48	0.01	8.24	9.6865
Bra030109	0	19	0.01	3.2	8.32193	Up	1.64653e-06	1.38649e-05	gi|71905435|gb|AAZ52695.1|/6.74414e-31/expressed protein [Arabidopsis thaliana]		Bra023273	0	111	0.01	18.44	10.8486	Up	2.22044e-16	3.13246e-15	gi|79356329|ref|NP_174530.2|/8.10536e-119/unknown protein [Arabidopsis thaliana]		Bra019598	0	126	0.01	21.25	11.0532	Up	2.22044e-16	2.58285e-15	gi|12324438|gb|AAG52178.1|AC012329_5/2.92128e-139/unknown protein; 69440-65718 [Arabidopsis thaliana]		Bra026426	114	2594	18.94	445.47	4.55582	Up	1.02585e-13	3.93889e-12	gi|297803442|ref|XP_002869605.1|/3.13827e-170/hypothetical protein ARALYDRAFT_492157 [Arabidopsis lyrata subsp. lyrata]		Bra011522	0	47	0.01	8.07	9.65642
Bra033245	0	19	0.01	3.2	8.32193	Up	1.64653e-06	1.38574e-05	gi|79333554|ref|NP_171671.2|/6.05326e-123/aspartic-type endopeptidase/ peptidase [Arabidopsis thaliana]		Bra020430	0	110	0.01	18.28	10.8361	Up	2.22044e-16	3.03654e-15	gi|297796669|ref|XP_002866219.1|/0/calmodulin-binding protein [Arabidopsis lyrata subsp. lyrata]		Bra027057	0	124	0.01	20.91	11.03	Up	2.22044e-16	2.72611e-15	gi|206574987|gb|ACI14403.1|/6.1468e-161/WRKY6-1 transcription factor [Brassica napus]		Bra002319	13	290	2.16	49.8	4.52704	Up	3.21466e-07	4.51607e-06	gi|21554329|gb|AAM63436.1|/4.49978e-56/unknown [Arabidopsis thaliana]		Bra005465	0	47	0.01	8.07	9.65642
Bra017956	0	19	0.01	3.2	8.32193	Up	1.64653e-06	1.38498e-05	gi|255545472|ref|XP_002513796.1|/1.08986e-105/LysM domain GPI-anchored protein 1 precursor, putative [Ricinus communis]		Bra030921	0	109	0.01	18.11	10.8226	Up	2.22044e-16	3.2836e-15	gi|168022987|ref|XP_001764020.1|/6.20685e-60/predicted protein [Physcomitrella patens subsp. patens]		Bra005765	0	124	0.01	20.91	11.03	Up	2.22044e-16	2.47539e-15	gi|297806301|ref|XP_002871034.1|/1.50087e-26/hypothetical protein ARALYDRAFT_487122 [Arabidopsis lyrata subsp. lyrata]		Bra030505	3	67	0.5	11.51	4.52482	Up	7.71822e-05	0.000666877	gi|9972376|gb|AAG10626.1|AC022521_4/1.79623e-24/Unknown protein [Arabidopsis thaliana]		Bra035056	0	47	0.01	8.07	9.65642
Bra004086	0	19	0.01	3.2	8.32193	Up	1.64653e-06	1.38423e-05	gi|297831896|ref|XP_002883830.1|/5.63879e-23/hypothetical protein ARALYDRAFT_480339 [Arabidopsis lyrata subsp. lyrata]		Bra001249	0	109	0.01	18.11	10.8226	Up	2.22044e-16	3.05526e-15	gi|152206068|gb|ABS30419.1|/4.99957e-93/CIL1 [Brassica carinata]		Bra010895	0	123	0.01	20.74	11.0182	Up	2.22044e-16	3.16056e-15	gi|238065080|sp|O81914.2|NAC5_ARATH/1.25999e-15/RecName: Full=NAC domain-containing protein 5; Short=ANAC005		Bra030839	2	43	0.33	7.38	4.48308	Up	0.000118937	0.000961301	gi|15222768|ref|NP_175970.1|/0/AtSIP1 (Arabidopsis thaliana seed imbibition 1); hydrolase, hydrolyzing O-glycosyl compounds		Bra027008	0	47	0.01	8.07	9.65642
Bra004787	0	19	0.01	3.2	8.32193	Up	1.64653e-06	1.38348e-05	gi|15224368|ref|NP_181910.1|/5.899e-119/UGT74F2 (UDP-GLUCOSYLTRANSFERASE 74F2); UDP-glucose:4-aminobenzoate acylglucosyltransferase/ UDP-glucosyltransferase/ UDP-glycosyltransferase/ transferase, transferring glycosyl groups / transferase, transferring hexosyl groups [Arabidopsis thaliana]		Bra018412	0	109	0.01	18.11	10.8226	Up	2.22044e-16	2.70309e-15	gi|9758716|dbj|BAB09102.1|/3.87014e-94/unnamed protein product [Arabidopsis thaliana]		Bra019960	0	122	0.01	20.57	11.0063	Up	2.22044e-16	3.08018e-15	gi|18391117|ref|NP_563862.1|/8.42117e-55/carbohydrate binding [Arabidopsis thaliana]		Bra022068	6	129	1	22.15	4.46923	Up	1.78262e-05	0.000182615	gi|224071371|ref|XP_002303427.1|/7.82807e-39/predicted protein [Populus trichocarpa]		Bra010552	0	46	0.01	7.9	9.62571
Bra005334	0	19	0.01	3.2	8.32193	Up	1.64653e-06	1.38273e-05	gi|145337073|ref|NP_176507.2|/1.38134e-36/unknown protein [Arabidopsis thaliana]		Bra028003	0	109	0.01	18.11	10.8226	Up	2.22044e-16	2.54083e-15	gi|297851780|ref|XP_002893771.1|/3.70643e-102/hypothetical protein ARALYDRAFT_336421 [Arabidopsis lyrata subsp. lyrata]		Bra035168	0	122	0.01	20.57	11.0063	Up	2.22044e-16	2.88619e-15	gi|297839875|ref|XP_002887819.1|/1.73694e-156/predicted protein [Arabidopsis lyrata subsp. lyrata]		Bra000914	6	129	1	22.15	4.46923	Up	1.78262e-05	0.000182251	gi|75284101|sp|Q5DNB1.1|METK_BRARP/0/RecName: Full=S-adenosylmethionine synthase; Short=AdoMet synthase; AltName: Full=Methionine adenosyltransferase; Short=MAT		Bra012474	0	46	0.01	7.9	9.62571
Bra030472	0	19	0.01	3.2	8.32193	Up	1.64653e-06	1.38198e-05	gi|12321800|gb|AAG50942.1|AC079284_17/0/DNA polymerase A family protein, putative [Arabidopsis thaliana]		Bra018796	0	108	0.01	17.95	10.8098	Up	2.22044e-16	3.24068e-15	gi|297847302|ref|XP_002891532.1|/2.1329e-46/basic helix-loop-helix family protein [Arabidopsis lyrata subsp. lyrata]		Bra028882	0	122	0.01	20.57	11.0063	Up	2.22044e-16	2.6703e-15	gi|8778623|gb|AAF79631.1|AC025416_5/9.40432e-86/F5O11.7 [Arabidopsis thaliana]		Bra010744	3	64	0.5	10.99	4.45812	Up	7.71822e-05	0.000663155	gi|297797832|ref|XP_002866800.1|/3.92438e-67/kinase family protein [Arabidopsis lyrata subsp. lyrata]		Bra009620	0	46	0.01	7.9	9.62571
Bra010572	0	19	0.01	3.2	8.32193	Up	1.64653e-06	1.38123e-05	gi|633152|emb|CAA58773.1|/5.15213e-110/G-box binding factor 1B [Brassica napus]		Bra014082	0	108	0.01	17.95	10.8098	Up	2.22044e-16	2.84723e-15	gi|2281103|gb|AAB64039.1|/5.6285e-30/putative beta-1,3-glucanase, C terminal fragment [Arabidopsis thaliana]		Bra022683	0	120	0.01	20.23	10.9823	Up	2.22044e-16	3.52891e-15	gi|15238880|ref|NP_200204.1|/1.00017e-83/unknown protein [Arabidopsis thaliana]		Bra027243	7	148	1.16	25.42	4.45377	Up	1.03923e-05	0.00011081	gi|14335088|gb|AAK59823.1|/2.3076e-125/AT3g15450/MJK13_11 [Arabidopsis thaliana]		Bra010350	0	46	0.01	7.9	9.62571
Bra010713	0	19	0.01	3.2	8.32193	Up	1.64653e-06	1.38049e-05	gi|22329252|ref|NP_195618.2|/1.47881e-60/zinc finger (B-box type) family protein [Arabidopsis thaliana]		Bra030906	0	108	0.01	17.95	10.8098	Up	2.22044e-16	2.82636e-15	gi|297853194|ref|XP_002894478.1|/5.14884e-129/ALDH7B4 [Arabidopsis lyrata subsp. lyrata]		Bra018469	0	120	0.01	20.23	10.9823	Up	2.22044e-16	2.91347e-15	gi|297809533|ref|XP_002872650.1|/0/AT4g12290/T4C9_130 [Arabidopsis lyrata subsp. lyrata]		Bra018386	4	84	0.66	14.43	4.45046	Up	4.89918e-05	0.000444244	gi|297826329|ref|XP_002881047.1|/4.45446e-108/glutathione-s-transferase 5 [Arabidopsis lyrata subsp. lyrata]		Bra039066	0	45	0.01	7.73	9.59432
Bra031331	0	19	0.01	3.2	8.32193	Up	1.64653e-06	1.37974e-05	gi|297835208|ref|XP_002885486.1|/1.44696e-71/hypothetical protein ARALYDRAFT_898681 [Arabidopsis lyrata subsp. lyrata]		Bra032879	0	108	0.01	17.95	10.8098	Up	2.22044e-16	2.6096e-15	gi|297851252|ref|XP_002893507.1|/4.91656e-23/hypothetical protein ARALYDRAFT_473023 [Arabidopsis lyrata subsp. lyrata]		Bra028682	0	120	0.01	20.23	10.9823	Up	2.22044e-16	2.46101e-15	gi|297806819|ref|XP_002871293.1|/4.51634e-134/transferase family protein [Arabidopsis lyrata subsp. lyrata]		Bra034245	30	632	4.98	108.53	4.4458	Up	8.87246e-12	2.12787e-10	gi|30688460|ref|NP_189304.2|/3.43343e-148/protein kinase family protein [Arabidopsis thaliana]		Bra028891	0	45	0.01	7.73	9.59432
Bra009618	0	19	0.01	3.2	8.32193	Up	1.64653e-06	1.37899e-05	gi|297806127|ref|XP_002870947.1|/1.65799e-77/hypothetical protein ARALYDRAFT_486980 [Arabidopsis lyrata subsp. lyrata]		Bra019238	0	107	0.01	17.78	10.796	Up	2.22044e-16	3.262e-15	gi|297799578|ref|XP_002867673.1|/1.83554e-72/hypothetical protein ARALYDRAFT_914165 [Arabidopsis lyrata subsp. lyrata]		Bra021913	0	119	0.01	20.06	10.9701	Up	2.22044e-16	3.31179e-15	gi|15225775|ref|NP_180861.1|/0/AtRLP24 (Receptor Like Protein 24); kinase/ protein binding [Arabidopsis thaliana]		Bra032945	9	190	1.5	32.63	4.44316	Up	3.38178e-06	3.98998e-05	gi|20340235|gb|AAM19704.1|AF499717_1/1.43449e-31/light regulated protein-like protein [Thellungiella halophila]		Bra040509	0	44	0.01	7.56	9.56224
Bra037786	0	18	0.01	3.04	8.24793	Up	3.31736e-06	2.65218e-05	gi|22135882|gb|AAM91523.1|/5.08748e-124/pectin methylesterase-like protein [Arabidopsis thaliana]		Bra006593	0	107	0.01	17.78	10.796	Up	2.22044e-16	2.75677e-15	gi|11762126|gb|AAG40341.1|AF324989_1/1.95286e-28/AT5g21090 [Arabidopsis thaliana]		Bra029930	0	119	0.01	20.06	10.9701	Up	2.22044e-16	2.74375e-15	gi|22330801|ref|NP_566156.2|/3.84227e-66/yrdC family protein [Arabidopsis thaliana]		Bra031136	3	63	0.5	10.82	4.43563	Up	7.71822e-05	0.000665756	gi|297836830|ref|XP_002886297.1|/8.73088e-66/hypothetical protein ARALYDRAFT_480901 [Arabidopsis lyrata subsp. lyrata]		Bra034093	0	44	0.01	7.56	9.56224
Bra008009	0	18	0.01	3.04	8.24793	Up	3.31736e-06	2.65081e-05	gi|186494735|ref|NP_001117585.1|/8.75945e-148/transporter [Arabidopsis thaliana]		Bra005928	0	106	0.01	17.61	10.7822	Up	2.22044e-16	3.15812e-15	gi|15240724|ref|NP_196338.1|/4.41669e-60/ARR21 (ARABIDOPSIS RESPONSE REGULATOR 21); transcription factor/ two-component response regulator [Arabidopsis thaliana]		Bra018573	0	119	0.01	20.06	10.9701	Up	2.22044e-16	2.53269e-15	gi|27528464|emb|CAC82913.1|/2.46275e-149/nicotianamine synthase [Noccaea caerulescens]		Bra011573	5	103	0.83	17.69	4.41368	Up	2.99614e-05	0.000287783	gi|297798430|ref|XP_002867099.1|/1.26403e-95/nodulin family protein [Arabidopsis lyrata subsp. lyrata]		Bra002650	0	44	0.01	7.56	9.56224
Bra037957	0	18	0.01	3.04	8.24793	Up	3.31736e-06	2.64944e-05	gi|1216391|gb|AAC49182.1|/8.55107e-137/myrosinase-associated protein [Brassica napus]		Bra018280	0	106	0.01	17.61	10.7822	Up	2.22044e-16	2.82406e-15	gi|312282491|dbj|BAJ34111.1|/6.46807e-114/unnamed protein product [Thellungiella halophila]		Bra022974	0	118	0.01	19.9	10.9586	Up	2.22044e-16	2.4628e-15	gi|297823223|ref|XP_002879494.1|/1.75655e-175/predicted protein [Arabidopsis lyrata subsp. lyrata]		Bra026630	5	100	0.83	17.17	4.37063	Up	2.99614e-05	0.000287245	gi|297814424|ref|XP_002875095.1|/1.3728e-75/endoxyloglucan transferase [Arabidopsis lyrata subsp. lyrata]		Bra013203	0	44	0.01	7.56	9.56224
Bra018787	0	18	0.01	3.04	8.24793	Up	3.31736e-06	2.64808e-05	gi|73917649|sp|Q9SRP5.1|CML34_ARATH/3.68784e-43/RecName: Full=Probable calcium-binding protein CML34; AltName: Full=Calmodulin-like protein 2; AltName: Full=Calmodulin-like protein 34		Bra016372	0	106	0.01	17.61	10.7822	Up	2.22044e-16	2.55016e-15	gi|255647251|gb|ACU24093.1|/7.6719e-51/unknown [Glycine max]		Bra003548	0	117	0.01	19.73	10.9462	Up	2.22044e-16	3.26398e-15	gi|297842863|ref|XP_002889313.1|/1.68838e-11/hypothetical protein ARALYDRAFT_477251 [Arabidopsis lyrata subsp. lyrata]		Bra015501	12	233	1.99	40.01	4.32952	Up	5.84614e-07	7.91671e-06	gi|157849704|gb|ABV89635.1|/1.52616e-113/peroxisomal small heat shock protein ACD31.2 [Brassica rapa]		Bra013762	0	43	0.01	7.38	9.52748
Bra001414	0	18	0.01	3.04	8.24793	Up	3.31736e-06	2.64671e-05	gi|297833944|ref|XP_002884854.1|/1.16322e-71/hypothetical protein ARALYDRAFT_897364 [Arabidopsis lyrata subsp. lyrata]		Bra003336	0	106	0.01	17.61	10.7822	Up	2.22044e-16	2.48801e-15	gi|297848004|ref|XP_002891883.1|/1.64588e-76/hypothetical protein ARALYDRAFT_474695 [Arabidopsis lyrata subsp. lyrata]		Bra014378	0	117	0.01	19.73	10.9462	Up	2.22044e-16	2.59272e-15	gi|297821212|ref|XP_002878489.1|/0/hypothetical protein ARALYDRAFT_907876 [Arabidopsis lyrata subsp. lyrata]		Bra006850	8	153	1.33	26.27	4.30392	Up	5.96478e-06	6.67925e-05	gi|84579369|dbj|BAE72073.1|/2.88985e-132/pear beta-galactosidase1 [Pyrus communis]		Bra036246	0	43	0.01	7.38	9.52748
Bra006467	0	18	0.01	3.04	8.24793	Up	3.31736e-06	2.64535e-05	gi|15238885|ref|NP_197361.1|/1.408e-50/glutaredoxin family protein [Arabidopsis thaliana]		Bra012318	0	105	0.01	17.45	10.769	Up	2.22044e-16	3.29921e-15	gi|297845250|ref|XP_002890506.1|/5.85029e-49/hypothetical protein ARALYDRAFT_472463 [Arabidopsis lyrata subsp. lyrata]		Bra032061	0	116	0.01	19.56	10.9337	Up	2.22044e-16	3.13427e-15	gi|3341723|gb|AAC35496.1|/4.43351e-131/CONSTANS-like 1 protein [Raphanus sativus]		Bra035179	2	37	0.33	6.35	4.26622	Up	0.000118938	0.000960803	gi|15982956|gb|AAL11506.1|AF367446_1/0/vacuolar H+-pyrophosphatase [Prunus persica]		Bra025982	0	43	0.01	7.38	9.52748
Bra026148	0	18	0.01	3.04	8.24793	Up	3.31736e-06	2.64399e-05	gi|30684286|ref|NP_172980.3|/1.02105e-75/glycine-rich protein [Arabidopsis thaliana]		Bra013717	0	104	0.01	17.28	10.7549	Up	2.22044e-16	3.43641e-15	gi|312282079|dbj|BAJ33905.1|/4.9473e-103/unnamed protein product [Thellungiella halophila]		Bra017005	0	116	0.01	19.56	10.9337	Up	2.22044e-16	2.51392e-15	gi|20198010|gb|AAM15348.1|/3.15547e-111/unknown protein [Arabidopsis thaliana]		Bra034599	8	149	1.33	25.59	4.26608	Up	5.96478e-06	6.66955e-05	gi|7438122|pir||T05433/2.01388e-133/hypothetical protein F28A23.210 - Arabidopsis thaliana		Bra007003	0	43	0.01	7.38	9.52748
Bra026507	0	18	0.01	3.04	8.24793	Up	3.31736e-06	2.64263e-05	gi|164507101|gb|ABY59774.1|/1.88186e-28/MADS-box DNA-binding domain transcription factor [Brassica napus]		Bra031708	0	104	0.01	17.28	10.7549	Up	2.22044e-16	3.0024e-15	gi|226510544|ref|NP_001147035.1|/5.05259e-57/glutathione S-transferase GSTU6 [Zea mays]		Bra032135	0	116	0.01	19.56	10.9337	Up	2.22044e-16	2.48263e-15	gi|15229773|ref|NP_187757.1|/5.37858e-24/small nuclear ribonucleoprotein G, putative / snRNP-G, putative / Sm protein G, putative [Arabidopsis thaliana]		Bra015952	2	36	0.33	6.18	4.22707	Up	0.000118939	0.000960306	gi|297842143|ref|XP_002888953.1|/1.39885e-151/zinc finger family protein [Arabidopsis lyrata subsp. lyrata]		Bra039164	0	43	0.01	7.38	9.52748
Bra040942	0	18	0.01	3.04	8.24793	Up	3.31736e-06	2.64127e-05	-		Bra037130	0	104	0.01	17.28	10.7549	Up	2.22044e-16	2.70942e-15	gi|311115268|gb|ADP69105.1|/0/zeaxanthin epoxidase [Cucumis sativus]		Bra028005	0	116	0.01	19.56	10.9337	Up	2.22044e-16	2.45923e-15	gi|297851782|ref|XP_002893772.1|/2.18432e-55/hypothetical protein ARALYDRAFT_890929 [Arabidopsis lyrata subsp. lyrata]		Bra028697	2	35	0.33	6.01	4.18683	Up	0.000118941	0.000959816	gi|15004984|dbj|BAB62170.1|/9.61993e-104/glutamate dehydrogenase [Brassica napus]		Bra004601	0	43	0.01	7.38	9.52748
Bra037117	0	18	0.01	3.04	8.24793	Up	3.31736e-06	2.63992e-05	gi|297797645|ref|XP_002866707.1|/0/armadillo/beta-catenin repeat family protein [Arabidopsis lyrata subsp. lyrata]		Bra027254	0	104	0.01	17.28	10.7549	Up	2.22044e-16	2.6155e-15	gi|18958241|dbj|BAB85599.1|/2.05999e-10/metallothionein type 3 [Brassica juncea]		Bra013377	0	115	0.01	19.39	10.9211	Up	2.22044e-16	2.65983e-15	gi|2828291|emb|CAA16705.1|/3.92783e-121/putative protein [Arabidopsis thaliana]		Bra005469	5	88	0.83	15.11	4.18625	Up	2.99614e-05	0.000288503	gi|30685858|ref|NP_850220.1|/4.57382e-24/dormancy/auxin associated family protein [Arabidopsis thaliana]		Bra006036	0	43	0.01	7.38	9.52748
Bra034167	0	18	0.01	3.04	8.24793	Up	3.31736e-06	2.63856e-05	gi|297833900|ref|XP_002884832.1|/8.14834e-83/hypothetical protein ARALYDRAFT_478455 [Arabidopsis lyrata subsp. lyrata]		Bra025830	0	103	0.01	17.11	10.7406	Up	2.22044e-16	2.58627e-15	gi|297845022|ref|XP_002890392.1|/1.08064e-22/hypothetical protein ARALYDRAFT_335306 [Arabidopsis lyrata subsp. lyrata]		Bra035389	0	115	0.01	19.39	10.9211	Up	2.22044e-16	2.65151e-15	gi|22327362|ref|NP_198419.2|/8.43969e-170/unknown protein [Arabidopsis thaliana]		Bra024227	10	172	1.66	29.54	4.15341	Up	1.89843e-06	2.36682e-05	-		Bra017201	0	43	0.01	7.38	9.52748
Bra036135	0	18	0.01	3.04	8.24793	Up	3.31736e-06	2.63721e-05	gi|297788030|ref|XP_002862194.1|/2.0222e-50/hypothetical protein ARALYDRAFT_497552 [Arabidopsis lyrata subsp. lyrata]		Bra005887	0	102	0.01	16.95	10.7271	Up	2.22044e-16	2.93139e-15	gi|297806647|ref|XP_002871207.1|/3.48908e-65/40S ribosomal protein S17 [Arabidopsis lyrata subsp. lyrata]		Bra040762	0	114	0.01	19.22	10.9084	Up	2.22044e-16	3.28612e-15	gi|15227033|ref|NP_180473.1|/4.79627e-52/CYP707A2; (+)-abscisic acid 8'-hydroxylase/ oxygen binding [Arabidopsis thaliana]		Bra040235	5	84	0.83	14.43	4.11982	Up	2.99614e-05	0.000287424	gi|114050611|gb|ABI49455.1|/4.25453e-50/At3g06070 [Arabidopsis thaliana]		Bra034025	0	43	0.01	7.38	9.52748
Bra037785	0	18	0.01	3.04	8.24793	Up	3.31736e-06	2.63586e-05	gi|15237747|ref|NP_201267.1|/1.11882e-66/C/VIF2 (CELL WALL / VACUOLAR INHIBITOR OF FRUCTOSIDASE 2); enzyme inhibitor/ pectinesterase/ pectinesterase inhibitor [Arabidopsis thaliana]		Bra027127	0	101	0.01	16.78	10.7125	Up	2.22044e-16	2.66368e-15	gi|297849424|ref|XP_002892593.1|/1.03513e-139/hypothetical protein ARALYDRAFT_888357 [Arabidopsis lyrata subsp. lyrata]		Bra022678	0	114	0.01	19.22	10.9084	Up	2.22044e-16	2.9311e-15	gi|297796233|ref|XP_002866001.1|/1.21798e-09/hypothetical protein ARALYDRAFT_918490 [Arabidopsis lyrata subsp. lyrata]		Bra038681	2	33	0.33	5.67	4.10281	Up	0.000118949	0.000959379	gi|21554315|gb|AAM63420.1|/2.34747e-22/unknown [Arabidopsis thaliana]		Bra019192	0	43	0.01	7.38	9.52748
Bra015647	0	18	0.01	3.04	8.24793	Up	3.31736e-06	2.6345e-05	gi|297839653|ref|XP_002887708.1|/1.13503e-75/hypothetical protein ARALYDRAFT_476954 [Arabidopsis lyrata subsp. lyrata]		Bra029621	0	100	0.01	16.62	10.6987	Up	2.22044e-16	3.5416e-15	gi|297833486|ref|XP_002884625.1|/7.72855e-97/predicted protein [Arabidopsis lyrata subsp. lyrata]		Bra026006	0	114	0.01	19.22	10.9084	Up	2.22044e-16	2.61875e-15	gi|297844640|ref|XP_002890201.1|/3.64106e-84/hypothetical protein ARALYDRAFT_889097 [Arabidopsis lyrata subsp. lyrata]		Bra004131	2	33	0.33	5.67	4.10281	Up	0.000118949	0.000958877	gi|2598269|emb|CAA74661.1|/2.78298e-165/SFR1 [Brassica oleracea var. acephala]		Bra013229	0	43	0.01	7.38	9.52748
Bra037775	0	18	0.01	3.04	8.24793	Up	3.31736e-06	2.63315e-05	gi|297797453|ref|XP_002866611.1|/9.29461e-13/FK506-binding protein 12 kD [Arabidopsis lyrata subsp. lyrata]		Bra029955	0	100	0.01	16.62	10.6987	Up	2.22044e-16	2.94632e-15	gi|297816162|ref|XP_002875964.1|/1.94097e-26/hypothetical protein ARALYDRAFT_906222 [Arabidopsis lyrata subsp. lyrata]		Bra040630	0	113	0.01	19.05	10.8956	Up	2.22044e-16	2.81902e-15	gi|297838395|ref|XP_002887079.1|/2.27609e-08/hypothetical protein ARALYDRAFT_894384 [Arabidopsis lyrata subsp. lyrata]		Bra021530	3	50	0.5	8.59	4.10266	Up	7.71822e-05	0.000663896	gi|18400268|ref|NP_566475.1|/0/lipase class 3 family protein [Arabidopsis thaliana]		Bra029422	0	42	0.01	7.21	9.49386
Bra035339	0	18	0.01	3.04	8.24793	Up	3.31736e-06	2.63181e-05	gi|18141283|gb|AAL60579.1|AF454957_1/1.13861e-75/senescence-associated cysteine protease [Brassica oleracea]		Bra037669	0	100	0.01	16.62	10.6987	Up	2.22044e-16	2.65147e-15	gi|297824395|ref|XP_002880080.1|/5.24696e-155/predicted protein [Arabidopsis lyrata subsp. lyrata]		Bra025979	0	113	0.01	19.05	10.8956	Up	2.22044e-16	2.79347e-15	gi|8778449|gb|AAF79457.1|AC022492_1/0/F1L3.1 [Arabidopsis thaliana]		Bra020342	4	66	0.66	11.33	4.10154	Up	4.89918e-05	0.000444506	gi|42573732|ref|NP_974962.1|/4.11775e-89/ATUCP2 (UNCOUPLING PROTEIN 2); oxidative phosphorylation uncoupler [Arabidopsis thaliana]		Bra034649	0	42	0.01	7.21	9.49386
Bra012002	0	18	0.01	3.04	8.24793	Up	3.31736e-06	2.63046e-05	gi|46518375|gb|AAS99669.1|/5.9279e-62/At2g27740 [Arabidopsis thaliana]		Bra012857	0	100	0.01	16.62	10.6987	Up	2.22044e-16	2.64944e-15	gi|18409320|ref|NP_566948.1|/9.84575e-134/aspartyl protease family protein [Arabidopsis thaliana]		Bra012840	0	113	0.01	19.05	10.8956	Up	2.22044e-16	2.72392e-15	gi|312282205|dbj|BAJ33968.1|/4.11146e-73/unnamed protein product [Thellungiella halophila]		Bra005953	4	65	0.66	11.16	4.07973	Up	4.89918e-05	0.000442161	gi|297806813|ref|XP_002871290.1|/6.48683e-62/hypothetical protein ARALYDRAFT_487610 [Arabidopsis lyrata subsp. lyrata]		Bra005029	0	42	0.01	7.21	9.49386
Bra000117	0	18	0.01	3.04	8.24793	Up	3.31736e-06	2.62911e-05	gi|145360782|ref|NP_181441.3|/6.56052e-74/binding / catalytic [Arabidopsis thaliana]		Bra000401	0	99	0.01	16.45	10.6839	Up	2.22044e-16	2.62738e-15	gi|297824623|ref|XP_002880194.1|/3.86312e-54/peroxisomal biogenesis factor 11 family protein [Arabidopsis lyrata subsp. lyrata]		Bra003724	0	112	0.01	18.88	10.8826	Up	2.22044e-16	3.22365e-15	gi|297842391|ref|XP_002889077.1|/4.06281e-117/hypothetical protein ARALYDRAFT_476789 [Arabidopsis lyrata subsp. lyrata]		Bra010291	23	363	3.82	62.34	4.02851	Up	6.77588e-10	1.32061e-08	gi|15218642|ref|NP_176710.1|/5.07325e-62/XTH17 (XYLOGLUCAN ENDOTRANSGLUCOSYLASE/HYDROLASE 17); hydrolase, acting on glycosyl bonds / hydrolase, hydrolyzing O-glycosyl compounds / xyloglucan:xyloglucosyl transferase [Arabidopsis thaliana]		Bra012988	0	42	0.01	7.21	9.49386
Bra012132	0	18	0.01	3.04	8.24793	Up	3.31736e-06	2.62777e-05	gi|224096742|ref|XP_002310719.1|/6.73393e-126/predicted protein [Populus trichocarpa]		Bra005624	0	99	0.01	16.45	10.6839	Up	2.22044e-16	2.5242e-15	gi|297822947|ref|XP_002879356.1|/0/hypothetical protein ARALYDRAFT_482124 [Arabidopsis lyrata subsp. lyrata]		Bra006857	0	111	0.01	18.72	10.8704	Up	2.22044e-16	3.44292e-15	gi|47779328|gb|AAT38563.1|/3.21541e-88/cytosolic serine acetyltransferase [Thlaspi goesingense]		Bra036492	8	125	1.33	21.47	4.01282	Up	5.96478e-06	6.6744e-05	gi|297836830|ref|XP_002886297.1|/4.19641e-66/hypothetical protein ARALYDRAFT_480901 [Arabidopsis lyrata subsp. lyrata]		Bra024274	0	41	0.01	7.04	9.45943
Bra027758	0	18	0.01	3.04	8.24793	Up	3.31736e-06	2.62643e-05	-		Bra016188	0	97	0.01	16.12	10.6546	Up	2.22044e-16	3.05795e-15	gi|297841825|ref|XP_002888794.1|/0/hypothetical protein ARALYDRAFT_476207 [Arabidopsis lyrata subsp. lyrata]		Bra005241	0	111	0.01	18.72	10.8704	Up	2.22044e-16	3.13717e-15	gi|297827173|ref|XP_002881469.1|/0/don-glucosyltransferase [Arabidopsis lyrata subsp. lyrata]		Bra007256	3	47	0.5	8.07	4.01257	Up	7.71822e-05	0.000663526	gi|297826041|ref|XP_002880903.1|/0/hypothetical protein ARALYDRAFT_901626 [Arabidopsis lyrata subsp. lyrata]		Bra013702	0	41	0.01	7.04	9.45943
Bra001271	0	17	0.01	2.87	8.16491	Up	6.6837e-06	5.02705e-05	gi|48310596|gb|AAT41846.1|/3.1076e-38/At3g07860 [Arabidopsis thaliana]		Bra033201	0	96	0.01	15.95	10.6393	Up	2.22044e-16	3.26814e-15	gi|297813437|ref|XP_002874602.1|/8.42876e-57/hydrolase, alpha/beta fold family protein [Arabidopsis lyrata subsp. lyrata]		Bra038113	0	111	0.01	18.72	10.8704	Up	2.22044e-16	2.74597e-15	gi|297853100|ref|XP_002894431.1|/1.0334e-116/hypothetical protein ARALYDRAFT_892356 [Arabidopsis lyrata subsp. lyrata]		Bra008191	5	78	0.83	13.39	4.0119	Up	2.99614e-05	0.000287066	gi|297842281|ref|XP_002889022.1|/8.657e-65/hypothetical protein ARALYDRAFT_476684 [Arabidopsis lyrata subsp. lyrata]		Bra022837	0	41	0.01	7.04	9.45943
Bra019431	0	17	0.01	2.87	8.16491	Up	6.6837e-06	5.02461e-05	gi|297815580|ref|XP_002875673.1|/1.67342e-89/oxidoreductase, acting on the CH-CH group of donors [Arabidopsis lyrata subsp. lyrata]		Bra031147	0	96	0.01	15.95	10.6393	Up	2.22044e-16	3.14952e-15	gi|157849728|gb|ABV89647.1|/6.5363e-113/chloroplast light-regulated protein [Brassica rapa]		Bra004768	0	110	0.01	18.55	10.8572	Up	2.22044e-16	3.58107e-15	gi|85539361|emb|CAJ44305.1|/7.69653e-41/rapeseed putative trypsin inhibitor 1 [Brassica napus]		Bra032557	2	31	0.33	5.32	4.01089	Up	0.00011898	0.000958623	gi|533707|gb|AAA67356.1|/4.72722e-149/3-methylcrotonyl-CoA carboxylase precursor [Arabidopsis thaliana]		Bra001390	0	40	0.01	6.87	9.42417
Bra013610	0	17	0.01	2.87	8.16491	Up	6.6837e-06	5.02217e-05	gi|297799784|ref|XP_002867776.1|/8.17363e-15/hypothetical protein ARALYDRAFT_492635 [Arabidopsis lyrata subsp. lyrata]		Bra023331	0	95	0.01	15.79	10.6248	Up	2.22044e-16	2.76555e-15	gi|297807193|ref|XP_002871480.1|/0/hypothetical protein ARALYDRAFT_487995 [Arabidopsis lyrata subsp. lyrata]		Bra015591	0	109	0.01	18.38	10.8439	Up	2.22044e-16	3.05246e-15	gi|4006831|gb|AAC95173.1|/0/putative retroelement pol polyprotein [Arabidopsis thaliana]		Bra005926	29	450	4.82	77.28	4.00299	Up	1.6297e-11	3.78468e-10	gi|297806741|ref|XP_002871254.1|/3.92545e-46/hypothetical protein ARALYDRAFT_325332 [Arabidopsis lyrata subsp. lyrata]		Bra039448	0	40	0.01	6.87	9.42417
Bra035608	0	17	0.01	2.87	8.16491	Up	6.6837e-06	5.01974e-05	gi|9758639|dbj|BAB09301.1|/7.903e-115/WD-repeat protein-like [Arabidopsis thaliana]		Bra032906	0	95	0.01	15.79	10.6248	Up	2.22044e-16	2.59594e-15	gi|6560754|gb|AAF16754.1|AC010155_7/7.87228e-90/F3M18.16 [Arabidopsis thaliana]		Bra032752	0	109	0.01	18.38	10.8439	Up	2.22044e-16	2.95407e-15	gi|297800878|ref|XP_002868323.1|/0/AT-HSFA5 [Arabidopsis lyrata subsp. lyrata]		Bra024209	6	92	1	15.8	3.98185	Up	1.78262e-05	0.000182009	gi|297802772|ref|XP_002869270.1|/6.57484e-61/hypothetical protein ARALYDRAFT_913200 [Arabidopsis lyrata subsp. lyrata]		Bra039963	0	40	0.01	6.87	9.42417
Bra026413	0	17	0.01	2.87	8.16491	Up	6.6837e-06	5.01731e-05	gi|4938503|emb|CAB43861.1|/0/hnRNP-like protein [Arabidopsis thaliana]		Bra037847	0	94	0.01	15.62	10.6092	Up	2.22044e-16	2.92645e-15	gi|15240739|ref|NP_201543.1|/2.74804e-84/LBD37 (LOB DOMAIN-CONTAINING PROTEIN 37) [Arabidopsis thaliana]		Bra030417	0	109	0.01	18.38	10.8439	Up	2.22044e-16	2.70869e-15	gi|186490223|ref|NP_175590.3|/0/kinase [Arabidopsis thaliana]		Bra035956	4	60	0.66	10.3	3.96403	Up	4.89918e-05	0.000443983	gi|312282717|dbj|BAJ34224.1|/4.92942e-86/unnamed protein product [Thellungiella halophila]		Bra027941	0	40	0.01	6.87	9.42417
Bra015266	0	17	0.01	2.87	8.16491	Up	6.6837e-06	5.01488e-05	gi|312283185|dbj|BAJ34458.1|/9.41986e-35/unnamed protein product [Thellungiella halophila]		Bra016081	0	93	0.01	15.45	10.5934	Up	2.22044e-16	3.48821e-15	gi|297839079|ref|XP_002887421.1|/0/hypothetical protein ARALYDRAFT_476351 [Arabidopsis lyrata subsp. lyrata]		Bra027464	0	109	0.01	18.38	10.8439	Up	2.22044e-16	2.60267e-15	gi|312283369|dbj|BAJ34550.1|/5.6862e-83/unnamed protein product [Thellungiella halophila]		Bra035461	4	60	0.66	10.3	3.96403	Up	4.89918e-05	0.00044294	gi|297840707|ref|XP_002888235.1|/1.11673e-85/carbonic anhydrase family protein [Arabidopsis lyrata subsp. lyrata]		Bra034438	0	40	0.01	6.87	9.42417
Bra003527	0	17	0.01	2.87	8.16491	Up	6.6837e-06	5.01245e-05	gi|312281595|dbj|BAJ33663.1|/0/unnamed protein product [Thellungiella halophila]		Bra018881	0	93	0.01	15.45	10.5934	Up	2.22044e-16	3.23163e-15	gi|297847442|ref|XP_002891602.1|/2.79253e-64/hypothetical protein ARALYDRAFT_474215 [Arabidopsis lyrata subsp. lyrata]		Bra034881	0	108	0.01	18.21	10.8305	Up	2.22044e-16	3.59627e-15	gi|297790732|ref|XP_002863251.1|/1.93562e-97/hypothetical protein ARALYDRAFT_497058 [Arabidopsis lyrata subsp. lyrata]		Bra024030	11	162	1.83	27.82	3.92621	Up	1.05708e-06	1.38165e-05	gi|297799272|ref|XP_002867520.1|/8.38755e-31/hypothetical protein ARALYDRAFT_492082 [Arabidopsis lyrata subsp. lyrata]		Bra021142	0	40	0.01	6.87	9.42417
Bra026847	0	17	0.01	2.87	8.16491	Up	6.6837e-06	5.01003e-05	gi|5080799|gb|AAD39309.1|AC007576_32/2.79163e-76/Very similar to ribonucleases [Arabidopsis thaliana]		Bra015899	0	93	0.01	15.45	10.5934	Up	2.22044e-16	3.07965e-15	gi|15221336|ref|NP_177603.1|/1.83261e-77/MYB31 (MYB DOMAIN PROTEIN 31); DNA binding / transcription factor [Arabidopsis thaliana]		Bra022191	0	108	0.01	18.21	10.8305	Up	2.22044e-16	3.38789e-15	gi|7670028|dbj|BAA94982.1|/4.71371e-150/unnamed protein product [Arabidopsis thaliana]		Bra014220	3	44	0.5	7.56	3.91839	Up	7.71822e-05	0.000664639	gi|297799272|ref|XP_002867520.1|/3.21966e-27/hypothetical protein ARALYDRAFT_492082 [Arabidopsis lyrata subsp. lyrata]		Bra022755	0	39	0.01	6.7	9.38802
Bra009849	0	17	0.01	2.87	8.16491	Up	6.6837e-06	5.0076e-05	gi|297812769|ref|XP_002874268.1|/2.15888e-40/hypothetical protein ARALYDRAFT_910614 [Arabidopsis lyrata subsp. lyrata]		Bra040057	0	93	0.01	15.45	10.5934	Up	2.22044e-16	2.76115e-15	gi|189166076|gb|ACD79975.1|/0/serine/threonine-protein kinase ATPK19/ATPK2 [Brassica rapa]		Bra026408	0	108	0.01	18.21	10.8305	Up	2.22044e-16	3.03334e-15	gi|297803424|ref|XP_002869596.1|/2.1803e-155/hypothetical protein ARALYDRAFT_913880 [Arabidopsis lyrata subsp. lyrata]		Bra037441	6	88	1	15.11	3.91743	Up	1.78262e-05	0.000182493	gi|42573632|ref|NP_974912.1|/3.13474e-10/Expressed protein [Arabidopsis thaliana]		Bra034372	0	39	0.01	6.7	9.38802
Bra021006	0	17	0.01	2.87	8.16491	Up	6.6837e-06	5.00518e-05	gi|12322171|gb|AAG51127.1|AC069144_24/1.75351e-06/unknown protein [Arabidopsis thaliana]		Bra010627	0	93	0.01	15.45	10.5934	Up	2.22044e-16	2.49516e-15	gi|297802138|ref|XP_002868953.1|/6.61779e-79/elicitor-activated gene 3 [Arabidopsis lyrata subsp. lyrata]		Bra010959	0	107	0.01	18.04	10.817	Up	2.22044e-16	2.94126e-15	gi|297851152|ref|XP_002893457.1|/1.81286e-55/hypothetical protein ARALYDRAFT_472914 [Arabidopsis lyrata subsp. lyrata]		Bra009250	6	88	1	15.11	3.91743	Up	1.78262e-05	0.000181889	gi|38196019|gb|AAR13699.1|/8.15496e-98/AP2 transcription factor/ethylene response element [Brassica oleracea]		Bra013452	0	39	0.01	6.7	9.38802
Bra023514	0	17	0.01	2.87	8.16491	Up	6.6837e-06	5.00277e-05	gi|15242266|ref|NP_197032.1|/0/pentatricopeptide (PPR) repeat-containing protein [Arabidopsis thaliana]		Bra001168	0	92	0.01	15.29	10.5784	Up	2.22044e-16	3.0989e-15	gi|312282531|dbj|BAJ34131.1|/8.07664e-53/unnamed protein product [Thellungiella halophila]		Bra000455	0	106	0.01	17.87	10.8033	Up	2.22044e-16	3.1843e-15	gi|297824865|ref|XP_002880315.1|/1.83345e-111/60S ribosomal protein L7A [Arabidopsis lyrata subsp. lyrata]		Bra041023	4	58	0.66	9.96	3.91561	Up	4.89918e-05	0.000441643	gi|117168205|gb|ABK32185.1|/5.49915e-93/At3g11580 [Arabidopsis thaliana]		Bra033437	0	39	0.01	6.7	9.38802
Bra039974	0	16	0.01	2.7	8.07682	Up	1.3466e-05	9.52271e-05	gi|297826481|ref|XP_002881123.1|/1.68426e-50/hypothetical protein ARALYDRAFT_902059 [Arabidopsis lyrata subsp. lyrata]		Bra009041	0	91	0.01	15.12	10.5622	Up	2.22044e-16	2.76776e-15	gi|72384498|gb|AAZ67614.1|/6.96535e-69/80A08_29 [Brassica rapa subsp. pekinensis]		Bra028547	0	106	0.01	17.87	10.8033	Up	2.22044e-16	2.94638e-15	gi|297816612|ref|XP_002876189.1|/1.3921e-86/hypothetical protein ARALYDRAFT_323856 [Arabidopsis lyrata subsp. lyrata]		Bra014756	4	57	0.66	9.79	3.89077	Up	4.89918e-05	0.000441902	gi|297820292|ref|XP_002878029.1|/0/P-glycoprotein 20 [Arabidopsis lyrata subsp. lyrata]		Bra036708	0	39	0.01	6.7	9.38802
Bra001421	0	16	0.01	2.7	8.07682	Up	1.3466e-05	9.51836e-05	gi|18399357|ref|NP_566401.1|/1.77139e-64/unknown protein [Arabidopsis thaliana]		Bra025766	0	90	0.01	14.95	10.5459	Up	2.22044e-16	3.02069e-15	gi|297844944|ref|XP_002890353.1|/7.51296e-115/ATPUP14 [Arabidopsis lyrata subsp. lyrata]		Bra008920	0	106	0.01	17.87	10.8033	Up	2.22044e-16	2.53459e-15	gi|297811323|ref|XP_002873545.1|/2.49382e-65/17.6 kDa class II heat shock protein [Arabidopsis lyrata subsp. lyrata]		Bra034025	3	43	0.5	7.38	3.88362	Up	7.71822e-05	0.000664267	-		Bra039142	0	39	0.01	6.7	9.38802
Bra006453	0	16	0.01	2.7	8.07682	Up	1.3466e-05	9.51402e-05	gi|297799512|ref|XP_002867640.1|/1.56212e-139/hypothetical protein ARALYDRAFT_492352 [Arabidopsis lyrata subsp. lyrata]		Bra022451	0	89	0.01	14.79	10.5304	Up	2.22044e-16	3.41611e-15	gi|15220964|ref|NP_175213.1|/4.38743e-59/F-box family protein [Arabidopsis thaliana]		Bra037734	0	105	0.01	17.7	10.7895	Up	2.22044e-16	2.6661e-15	-		Bra038499	78	1081	12.96	185.64	3.84037	Up	0	0	gi|122209128|sp|Q2V0W1.1|PPD_RAPSA/3.40426e-127/RecName: Full=Pheophorbidase; Short=RsPPD		Bra003364	0	38	0.01	6.53	9.35094
Bra025806	0	16	0.01	2.7	8.07682	Up	1.3466e-05	9.50969e-05	gi|18394846|ref|NP_564110.1|/6.72402e-136/pentatricopeptide (PPR) repeat-containing protein [Arabidopsis thaliana]		Bra015801	0	89	0.01	14.79	10.5304	Up	2.22044e-16	3.31497e-15	gi|18958249|dbj|BAB85603.1|/8.21902e-42/kinetochore protein [Brassica juncea]		Bra035390	0	105	0.01	17.7	10.7895	Up	2.22044e-16	2.62077e-15	gi|297835754|ref|XP_002885759.1|/3.06084e-61/hypothetical protein ARALYDRAFT_899257 [Arabidopsis lyrata subsp. lyrata]		Bra003881	21	289	3.49	49.63	3.82991	Up	2.36086e-09	4.33256e-08	gi|312282583|dbj|BAJ34157.1|/2.69273e-46/unnamed protein product [Thellungiella halophila]		Bra017526	0	38	0.01	6.53	9.35094
Bra020607	0	16	0.01	2.7	8.07682	Up	1.3466e-05	9.50535e-05	gi|30725452|gb|AAP37748.1|/4.14664e-147/At5g28300 [Arabidopsis thaliana]		Bra023868	0	89	0.01	14.79	10.5304	Up	2.22044e-16	3.24371e-15	gi|297835154|ref|XP_002885459.1|/0/nitrate transporter [Arabidopsis lyrata subsp. lyrata]		Bra039206	0	104	0.01	17.54	10.7764	Up	2.22044e-16	3.21753e-15	gi|15227863|ref|NP_179941.1|/2.19762e-60/ACL (ACETONE-CYANOHYDRIN LYASE); hydrolase/ hydrolase, acting on ester bonds / methyl indole-3-acetate esterase/ methyl jasmonate esterase/ methyl salicylate esterase [Arabidopsis thaliana]		Bra024364	2	27	0.33	4.64	3.81359	Up	0.000119499	0.000961805	gi|297797547|ref|XP_002866658.1|/2.08825e-22/hypothetical protein ARALYDRAFT_496747 [Arabidopsis lyrata subsp. lyrata]		Bra035943	0	38	0.01	6.53	9.35094
Bra017033	0	16	0.01	2.7	8.07682	Up	1.3466e-05	9.50103e-05	gi|30017255|gb|AAP12861.1|/1.09109e-43/At2g40095 [Arabidopsis thaliana]		Bra018836	0	89	0.01	14.79	10.5304	Up	2.22044e-16	3.08239e-15	gi|297737260|emb|CBI26461.3|/7.99084e-125/unnamed protein product [Vitis vinifera]		Bra014375	0	103	0.01	17.37	10.7624	Up	2.22044e-16	3.32153e-15	gi|21358785|gb|AAM47031.1|/1.91797e-93/lipase SIL1 [Brassica rapa subsp. pekinensis]		Bra008518	2	27	0.33	4.64	3.81359	Up	0.000119499	0.000961302	gi|18411282|ref|NP_567167.1|/3.65106e-51/zinc finger (C3HC4-type RING finger) family protein [Arabidopsis thaliana]		Bra000450	0	38	0.01	6.53	9.35094
Bra036218	0	16	0.01	2.7	8.07682	Up	1.3466e-05	9.4967e-05	gi|27805771|sp|Q9LVP9.1|VTI13_ARATH/3.48917e-75/RecName: Full=Vesicle transport v-SNARE 13; Short=AtVTI13; AltName: Full=Vesicle soluble NSF attachment protein receptor 13; AltName: Full=Vesicle transport v-SNARE protein VTI13		Bra003173	0	89	0.01	14.79	10.5304	Up	2.22044e-16	3.06064e-15	gi|15232439|ref|NP_190985.1|/5.12001e-10/ATFIP37 (ARABIDOPSIS THALIANA FKBP12 INTERACTING PROTEIN 37); protein binding [Arabidopsis thaliana]		Bra009005	0	103	0.01	17.37	10.7624	Up	2.22044e-16	3.2766e-15	gi|297811193|ref|XP_002873480.1|/0/hypothetical protein ARALYDRAFT_909044 [Arabidopsis lyrata subsp. lyrata]		Bra029235	2	27	0.33	4.64	3.81359	Up	0.000119499	0.0009608	gi|297797307|ref|XP_002866538.1|/2.18992e-52/hypothetical protein ARALYDRAFT_919604 [Arabidopsis lyrata subsp. lyrata]		Bra033418	0	37	0.01	6.35	9.31061
Bra031050	0	16	0.01	2.7	8.07682	Up	1.3466e-05	9.49238e-05	gi|297810757|ref|XP_002873262.1|/4.72965e-40/hypothetical protein ARALYDRAFT_908581 [Arabidopsis lyrata subsp. lyrata]		Bra005637	0	89	0.01	14.79	10.5304	Up	2.22044e-16	2.57667e-15	gi|224092826|ref|XP_002309711.1|/2.79728e-76/predicted protein [Populus trichocarpa]		Bra004893	0	103	0.01	17.37	10.7624	Up	2.22044e-16	3.05796e-15	gi|224127342|ref|XP_002320050.1|/3.44805e-64/predicted protein [Populus trichocarpa]		Bra007683	60	799	9.97	137.21	3.78265	Up	0	0	gi|15228790|ref|NP_191814.1|/1.4458e-36/universal stress protein (USP) family protein [Arabidopsis thaliana]		Bra032273	0	37	0.01	6.35	9.31061
Bra016082	0	16	0.01	2.7	8.07682	Up	1.3466e-05	9.48806e-05	gi|297850706|ref|XP_002893234.1|/6.01707e-29/hypothetical protein ARALYDRAFT_889762 [Arabidopsis lyrata subsp. lyrata]		Bra031662	0	88	0.01	14.62	10.5137	Up	2.22044e-16	3.20182e-15	gi|255542956|ref|XP_002512541.1|/5.54459e-61/NAD dependent epimerase/dehydratase, putative [Ricinus communis]		Bra032166	0	103	0.01	17.37	10.7624	Up	2.22044e-16	2.83552e-15	gi|3201682|gb|AAC19353.1|/0/extra-large G-protein [Arabidopsis thaliana]		Bra010038	170	2223	28.25	381.75	3.75631	Up	3.74368e-13	1.14368e-11	gi|32481073|gb|AAP83934.1|/5.36473e-176/auxin-induced beta-glucosidase [Chenopodium rubrum]		Bra033861	0	37	0.01	6.35	9.31061
Bra038442	0	16	0.01	2.7	8.07682	Up	1.3466e-05	9.48375e-05	gi|186511755|ref|NP_193149.2|/1.09328e-142/XTR7 (XYLOGLUCAN ENDOTRANSGLYCOSYLASE 7); hydrolase, acting on glycosyl bonds / hydrolase, hydrolyzing O-glycosyl compounds / xyloglucan:xyloglucosyl transferase [Arabidopsis thaliana]		Bra039959	0	88	0.01	14.62	10.5137	Up	2.22044e-16	3.04721e-15	gi|18403425|ref|NP_566710.1|/9.6953e-65/unknown protein [Arabidopsis thaliana]		Bra018163	0	103	0.01	17.37	10.7624	Up	2.22044e-16	2.76388e-15	gi|297819328|ref|XP_002877547.1|/2.82201e-110/hypothetical protein ARALYDRAFT_905943 [Arabidopsis lyrata subsp. lyrata]		Bra013091	20	261	3.32	44.82	3.75489	Up	4.3996e-09	7.84944e-08	gi|18397956|ref|NP_565383.1|/6.43367e-57/MEE14 (maternal effect embryo arrest 14) [Arabidopsis thaliana]		Bra015971	0	37	0.01	6.35	9.31061
Bra034061	0	16	0.01	2.7	8.07682	Up	1.3466e-05	9.47944e-05	gi|297833686|ref|XP_002884725.1|/6.54416e-50/predicted protein [Arabidopsis lyrata subsp. lyrata]		Bra039325	0	88	0.01	14.62	10.5137	Up	2.22044e-16	2.72004e-15	gi|297824611|ref|XP_002880188.1|/2.184e-149/hypothetical protein ARALYDRAFT_483698 [Arabidopsis lyrata subsp. lyrata]		Bra003220	0	103	0.01	17.37	10.7624	Up	2.22044e-16	2.60467e-15	gi|297816890|ref|XP_002876328.1|/2.45569e-134/predicted protein [Arabidopsis lyrata subsp. lyrata]		Bra006784	10	130	1.66	22.32	3.74908	Up	1.89843e-06	2.37258e-05	gi|77744889|gb|ABB02398.1|/8.73551e-103/temperature-induced lipocalin [Brassica napus]		Bra018025	0	37	0.01	6.35	9.31061
Bra006659	0	16	0.01	2.7	8.07682	Up	1.3466e-05	9.47514e-05	gi|15239337|ref|NP_200854.1|/1.53554e-20/sec61beta family protein [Arabidopsis thaliana]		Bra019598	0	88	0.01	14.62	10.5137	Up	2.22044e-16	2.60568e-15	gi|12324438|gb|AAG52178.1|AC012329_5/2.92128e-139/unknown protein; 69440-65718 [Arabidopsis thaliana]		Bra034824	0	103	0.01	17.37	10.7624	Up	2.22044e-16	2.56721e-15	gi|297829716|ref|XP_002882740.1|/5.381e-57/2-cys peroxiredoxin, chloroplast [Arabidopsis lyrata subsp. lyrata]		Bra033480	3	39	0.5	6.7	3.74416	Up	7.71838e-05	0.000662799	gi|297830048|ref|XP_002882906.1|/1.16601e-166/hypothetical protein ARALYDRAFT_478924 [Arabidopsis lyrata subsp. lyrata]		Bra021740	0	37	0.01	6.35	9.31061
Bra035726	0	16	0.01	2.7	8.07682	Up	1.3466e-05	9.47084e-05	gi|301133590|gb|ADK63417.1|/6.1726e-75/C2H2 type zinc finger protein [Brassica rapa]		Bra031290	0	87	0.01	14.46	10.4979	Up	2.22044e-16	3.49172e-15	gi|226533658|emb|CAS03347.1|/0/sinapate 1-glucosyltransferase [Brassica napus var. napus]		Bra035181	0	102	0.01	17.2	10.7482	Up	2.22044e-16	2.94894e-15	gi|297839893|ref|XP_002887828.1|/0/At1g80460 [Arabidopsis lyrata subsp. lyrata]		Bra035489	13	165	2.16	28.34	3.71374	Up	3.21466e-07	4.50374e-06	gi|147804701|emb|CAN64698.1|/6.16098e-97/hypothetical protein VITISV_000807 [Vitis vinifera]		Bra005564	0	37	0.01	6.35	9.31061
Bra014717	0	15	0.01	2.53	7.98299	Up	2.71308e-05	0.000180337	gi|15226686|ref|NP_181577.1|/2.27249e-11/speckle-type POZ protein-related [Arabidopsis thaliana]		Bra037235	0	87	0.01	14.46	10.4979	Up	2.22044e-16	3.17545e-15	gi|312283411|dbj|BAJ34571.1|/1.66987e-66/unnamed protein product [Thellungiella halophila]		Bra012705	0	102	0.01	17.2	10.7482	Up	2.22044e-16	2.87153e-15	gi|297800472|ref|XP_002868120.1|/2.09167e-52/predicted protein [Arabidopsis lyrata subsp. lyrata]		Bra012939	3	38	0.5	6.53	3.70708	Up	7.71852e-05	0.000662442	gi|294991781|gb|ADF57182.1|/3.79864e-99/AP2/ERF transcription factor [Brassica napus]		Bra028478	0	37	0.01	6.35	9.31061
Bra020651	0	15	0.01	2.53	7.98299	Up	2.71308e-05	0.000180259	-		Bra031140	0	87	0.01	14.46	10.4979	Up	2.22044e-16	3.14381e-15	gi|18399493|ref|NP_565488.1|/7.4799e-130/folic acid binding / transferase [Arabidopsis thaliana]		Bra029202	0	102	0.01	17.2	10.7482	Up	2.22044e-16	2.56332e-15	gi|10177059|dbj|BAB10471.1|/3.02938e-103/unnamed protein product [Arabidopsis thaliana]		Bra031539	4	50	0.66	8.59	3.70212	Up	4.89918e-05	0.0004432	gi|297848958|ref|XP_002892360.1|/5.11272e-92/predicted protein [Arabidopsis lyrata subsp. lyrata]		Bra013508	0	37	0.01	6.35	9.31061
Bra020822	0	15	0.01	2.53	7.98299	Up	2.71308e-05	0.000180182	gi|79482785|ref|NP_194037.2|/1.37014e-79/IQD22 (IQ-domain 22); calmodulin binding [Arabidopsis thaliana]		Bra015435	0	87	0.01	14.46	10.4979	Up	2.22044e-16	3.01282e-15	gi|18390540|ref|NP_563742.1|/3.49655e-106/UGT75B1 (UDP-GLUCOSYLTRANSFERASE 75B1); UDP-glucose:4-aminobenzoate acylglucosyltransferase/ UDP-glucosyltransferase/ UDP-glycosyltransferase/ abscisic acid glucosyltransferase/ transferase, transferring glycosyl groups [Arabidopsis thaliana]		Bra027243	0	102	0.01	17.2	10.7482	Up	2.22044e-16	2.51765e-15	gi|14335088|gb|AAK59823.1|/2.3076e-125/AT3g15450/MJK13_11 [Arabidopsis thaliana]		Bra023497	2	25	0.33	4.29	3.70044	Up	0.000120967	0.000971075	gi|297807511|ref|XP_002871639.1|/2.20239e-34/predicted protein [Arabidopsis lyrata subsp. lyrata]		Bra005516	0	37	0.01	6.35	9.31061
Bra013691	0	15	0.01	2.53	7.98299	Up	2.71308e-05	0.000180105	gi|15236503|ref|NP_194075.1|/0/nucleoside-triphosphatase/ nucleotide binding / transmembrane receptor [Arabidopsis thaliana]		Bra032051	0	87	0.01	14.46	10.4979	Up	2.22044e-16	3.0076e-15	gi|297821865|ref|XP_002878815.1|/7.45851e-96/hypothetical protein ARALYDRAFT_901103 [Arabidopsis lyrata subsp. lyrata]		Bra007609	0	101	0.01	17.03	10.7339	Up	2.22044e-16	3.57353e-15	gi|297817470|ref|XP_002876618.1|/1.97207e-135/glycoside hydrolase family 28 protein [Arabidopsis lyrata subsp. lyrata]		Bra039217	2	25	0.33	4.29	3.70044	Up	0.000120967	0.000970569	gi|312281535|dbj|BAJ33633.1|/2.3499e-80/unnamed protein product [Thellungiella halophila]		Bra023023	0	37	0.01	6.35	9.31061
Bra017741	0	15	0.01	2.53	7.98299	Up	2.71308e-05	0.000180028	gi|297798320|ref|XP_002867044.1|/1.3599e-119/predicted protein [Arabidopsis lyrata subsp. lyrata]		Bra022851	0	86	0.01	14.29	10.4808	Up	2.22044e-16	3.20774e-15	gi|297805098|ref|XP_002870433.1|/8.94296e-47/40S ribosomal protein S3 [Arabidopsis lyrata subsp. lyrata]		Bra024654	0	101	0.01	17.03	10.7339	Up	2.22044e-16	3.43247e-15	gi|297803316|ref|XP_002869542.1|/3.31768e-14/forever young oxidoreductase [Arabidopsis lyrata subsp. lyrata]		Bra027319	2	25	0.33	4.29	3.70044	Up	0.000120967	0.000970064	gi|312281537|dbj|BAJ33634.1|/0/unnamed protein product [Thellungiella halophila]		Bra040152	0	36	0.01	6.18	9.27146
Bra036293	0	15	0.01	2.53	7.98299	Up	2.71308e-05	0.000179951	gi|297814111|ref|XP_002874939.1|/0/DNAJ heat shock N-terminal domain-containing protein [Arabidopsis lyrata subsp. lyrata]		Bra004391	0	86	0.01	14.29	10.4808	Up	2.22044e-16	3.20477e-15	gi|18409299|ref|NP_564969.1|/3.01047e-80/UbiE/COQ5 methyltransferase family protein [Arabidopsis thaliana]		Bra036111	0	101	0.01	17.03	10.7339	Up	2.22044e-16	2.57892e-15	gi|297813045|ref|XP_002874406.1|/0/hypothetical protein ARALYDRAFT_489610 [Arabidopsis lyrata subsp. lyrata]		Bra019049	33	414	5.48	71.1	3.6976	Up	1.57785e-12	4.12464e-11	gi|297803358|ref|XP_002869563.1|/3.28942e-151/hypothetical protein ARALYDRAFT_492051 [Arabidopsis lyrata subsp. lyrata]		Bra006546	0	36	0.01	6.18	9.27146
Bra014905	0	15	0.01	2.53	7.98299	Up	2.71308e-05	0.000179874	gi|297851934|ref|XP_002893848.1|/9.93399e-62/hypothetical protein ARALYDRAFT_473644 [Arabidopsis lyrata subsp. lyrata]		Bra028734	0	86	0.01	14.29	10.4808	Up	2.22044e-16	2.63336e-15	gi|297806661|ref|XP_002871214.1|/5.14364e-54/ribosomal protein S8e family protein [Arabidopsis lyrata subsp. lyrata]		Bra002156	0	101	0.01	17.03	10.7339	Up	2.22044e-16	2.50464e-15	gi|15238809|ref|NP_197339.1|/1.22781e-72/40S ribosomal protein S16 (RPS16C) [Arabidopsis thaliana]		Bra017759	7	87	1.16	14.94	3.68698	Up	1.03923e-05	0.000110964	gi|18419831|ref|NP_568004.1|/2.78683e-61/UBC17 (UBIQUITIN-CONJUGATING ENZYME 17); small conjugating protein ligase/ ubiquitin-protein ligase [Arabidopsis thaliana]		Bra008780	0	36	0.01	6.18	9.27146
Bra030507	0	15	0.01	2.53	7.98299	Up	2.71308e-05	0.000179797	gi|297848470|ref|XP_002892116.1|/3.98031e-143/lipase class 3 family protein [Arabidopsis lyrata subsp. lyrata]		Bra026038	0	85	0.01	14.12	10.4635	Up	2.22044e-16	3.48471e-15	gi|3152589|gb|AAC17070.1|/0/Strong similarity to lupeol synthase gb|U49919 from A. thaliana (second gene in a series of three with similar homologies) [Arabidopsis thaliana]		Bra040435	0	100	0.01	16.86	10.7194	Up	2.22044e-16	3.54366e-15	gi|18412649|ref|NP_567140.1|/2.99396e-75/chalcone isomerase [Arabidopsis thaliana]		Bra006441	37	456	6.15	78.31	3.67054	Up	2.56018e-13	8.56937e-12	gi|42573399|ref|NP_974796.1|/7.04731e-78/unknown protein [Arabidopsis thaliana]		Bra037058	0	36	0.01	6.18	9.27146
Bra007883	0	15	0.01	2.53	7.98299	Up	2.71308e-05	0.00017972	gi|15450970|gb|AAK96756.1|/1.65287e-109/Unknown protein [Arabidopsis thaliana]		Bra036118	0	85	0.01	14.12	10.4635	Up	2.22044e-16	3.03124e-15	gi|164374639|gb|ABY52426.1|/3.05362e-77/NN mitogen-activated protein kinase [Nicotiana tabacum]		Bra012318	0	99	0.01	16.69	10.7048	Up	2.22044e-16	3.35438e-15	gi|297845250|ref|XP_002890506.1|/5.85029e-49/hypothetical protein ARALYDRAFT_472463 [Arabidopsis lyrata subsp. lyrata]		Bra002214	3	37	0.5	6.35	3.66676	Up	7.7188e-05	0.000662097	gi|15239656|ref|NP_197413.1|/9.54198e-146/aspartic-type endopeptidase [Arabidopsis thaliana]		Bra015043	0	36	0.01	6.18	9.27146
Bra010032	0	15	0.01	2.53	7.98299	Up	2.71308e-05	0.000179643	gi|15239913|ref|NP_199763.1|/1.65037e-75/WRKY48; transcription factor [Arabidopsis thaliana]		Bra029370	0	85	0.01	14.12	10.4635	Up	2.22044e-16	2.87315e-15	gi|297812483|ref|XP_002874125.1|/4.43236e-94/hypothetical protein ARALYDRAFT_910349 [Arabidopsis lyrata subsp. lyrata]		Bra018814	0	99	0.01	16.69	10.7048	Up	2.22044e-16	3.18131e-15	gi|297847284|ref|XP_002891523.1|/4.12974e-44/hypothetical protein ARALYDRAFT_474094 [Arabidopsis lyrata subsp. lyrata]		Bra017745	5	61	0.83	10.48	3.65838	Up	2.99614e-05	0.000287962	gi|297802324|ref|XP_002869046.1|/8.28703e-52/basic helix-loop-helix family protein [Arabidopsis lyrata subsp. lyrata]		Bra032737	0	35	0.01	6.01	9.23122
Bra025954	0	15	0.01	2.53	7.98299	Up	2.71308e-05	0.000179566	gi|15220814|ref|NP_173212.1|/1.78939e-57/PRA1.F1 (PRENYLATED RAB ACCEPTOR 1.F1) [Arabidopsis thaliana]		Bra023783	0	85	0.01	14.12	10.4635	Up	2.22044e-16	2.62539e-15	gi|297816898|ref|XP_002876332.1|/0/hypothetical protein ARALYDRAFT_486012 [Arabidopsis lyrata subsp. lyrata]		Bra031931	0	99	0.01	16.69	10.7048	Up	2.22044e-16	2.9696e-15	gi|9759399|dbj|BAB09854.1|/6.14299e-79/unnamed protein product [Arabidopsis thaliana]		Bra009524	2	24	0.33	4.12	3.64211	Up	0.00012278	0.000982045	gi|18414255|ref|NP_568121.1|/5.62314e-67/RABC2A (RAB GTPASE HOMOLOG C2A); GTP binding / GTP-dependent protein binding / myosin XI tail binding [Arabidopsis thaliana]		Bra025792	0	35	0.01	6.01	9.23122
Bra003928	0	15	0.01	2.53	7.98299	Up	2.71308e-05	0.00017949	gi|297841903|ref|XP_002888833.1|/9.74239e-166/hypothetical protein ARALYDRAFT_339371 [Arabidopsis lyrata subsp. lyrata]		Bra014157	0	84	0.01	13.96	10.4471	Up	2.22044e-16	2.66163e-15	gi|18402358|ref|NP_564533.1|/1.23212e-167/mov34 family protein [Arabidopsis thaliana]		Bra007157	0	99	0.01	16.69	10.7048	Up	2.22044e-16	2.46818e-15	gi|255575056|ref|XP_002528433.1|/1.24236e-27/ubiquitin-conjugating enzyme E2 G, putative [Ricinus communis]		Bra015694	4	48	0.66	8.24	3.64211	Up	4.89918e-05	0.000443722	gi|2829921|gb|AAC00629.1|/2.42809e-89/Hypothetical protein [Arabidopsis thaliana]		Bra029630	0	35	0.01	6.01	9.23122
Bra008037	0	15	0.01	2.53	7.98299	Up	2.71308e-05	0.000179413	gi|297839111|ref|XP_002887437.1|/0/hypothetical protein ARALYDRAFT_476385 [Arabidopsis lyrata subsp. lyrata]		Bra010114	0	84	0.01	13.96	10.4471	Up	2.22044e-16	2.5558e-15	gi|312281611|dbj|BAJ33671.1|/3.13193e-118/unnamed protein product [Thellungiella halophila]		Bra032698	0	98	0.01	16.52	10.69	Up	2.22044e-16	3.16351e-15	gi|22328591|ref|NP_193071.2|/4.95583e-177/NIG (NSP (NUCLEAR SHUTTLE PROTEIN)-INTERACTING GTPASE); GTP binding / GTPase [Arabidopsis thaliana]		Bra037956	2	24	0.33	4.12	3.64211	Up	0.00012278	0.000981536	-		Bra015247	0	35	0.01	6.01	9.23122
Bra022566	0	15	0.01	2.53	7.98299	Up	2.71308e-05	0.000179336	-		Bra023061	0	84	0.01	13.96	10.4471	Up	2.22044e-16	2.54642e-15	gi|18404102|ref|NP_565844.1|/6.59977e-59/zinc finger (AN1-like) family protein [Arabidopsis thaliana]		Bra017945	0	98	0.01	16.52	10.69	Up	2.22044e-16	2.90101e-15	gi|5263325|gb|AAD41427.1|AC007727_16/3.08856e-61/F8K7.16 [Arabidopsis thaliana]		Bra031030	41	486	6.81	83.46	3.61536	Up	1.5099e-13	5.35668e-12	gi|42571533|ref|NP_973857.1|/9.51877e-103/zinc finger (C3HC4-type RING finger) family protein [Arabidopsis thaliana]		Bra038875	0	35	0.01	6.01	9.23122
Bra031494	0	15	0.01	2.53	7.98299	Up	2.71308e-05	0.00017926	-		Bra002156	0	84	0.01	13.96	10.4471	Up	2.22044e-16	2.53341e-15	gi|15238809|ref|NP_197339.1|/1.22781e-72/40S ribosomal protein S16 (RPS16C) [Arabidopsis thaliana]		Bra021330	0	98	0.01	16.52	10.69	Up	2.22044e-16	2.77065e-15	gi|297848052|ref|XP_002891907.1|/7.03261e-37/hypothetical protein ARALYDRAFT_314862 [Arabidopsis lyrata subsp. lyrata]		Bra035183	11	130	1.83	22.32	3.60842	Up	1.05708e-06	1.38048e-05	gi|297842823|ref|XP_002889293.1|/2.04801e-171/hypothetical protein ARALYDRAFT_477208 [Arabidopsis lyrata subsp. lyrata]		Bra015467	0	35	0.01	6.01	9.23122
Bra010701	0	15	0.01	2.53	7.98299	Up	2.71308e-05	0.000179184	gi|158828251|gb|ABW81128.1|/8.93416e-47/myb-transcription factor [Boechera divaricarpa]		Bra007157	0	84	0.01	13.96	10.4471	Up	2.22044e-16	2.48979e-15	gi|255575056|ref|XP_002528433.1|/1.24236e-27/ubiquitin-conjugating enzyme E2 G, putative [Ricinus communis]		Bra004962	0	97	0.01	16.36	10.676	Up	2.22044e-16	2.67451e-15	gi|186508518|ref|NP_001118532.1|/2.57086e-66/unknown protein [Arabidopsis thaliana]		Bra010706	28	326	4.65	55.98	3.58961	Up	3.00666e-11	6.70921e-10	gi|18141287|gb|AAL60581.1|AF454959_1/4.85437e-98/senescence-associated cysteine protease [Brassica oleracea]		Bra015595	0	35	0.01	6.01	9.23122
Bra038447	0	15	0.01	2.53	7.98299	Up	2.71308e-05	0.000179107	gi|11045078|emb|CAC14568.1|/5.50108e-99/naringenin 3-dioxygenase like protein [Brassica napus]		Bra014244	0	83	0.01	13.79	10.4294	Up	2.22044e-16	3.42623e-15	gi|312283233|dbj|BAJ34482.1|/9.8454e-163/unnamed protein product [Thellungiella halophila]		Bra003633	0	97	0.01	16.36	10.676	Up	2.22044e-16	2.479e-15	gi|297839757|ref|XP_002887760.1|/2.9435e-107/VHA-A [Arabidopsis lyrata subsp. lyrata]		Bra014791	3	35	0.5	6.01	3.58736	Up	7.7203e-05	0.000661857	gi|7258379|emb|CAB77595.1|/1.06896e-82/putative protein [Arabidopsis thaliana]		Bra005239	0	35	0.01	6.01	9.23122
Bra021134	0	15	0.01	2.53	7.98299	Up	2.71308e-05	0.000179031	gi|15231294|ref|NP_187969.1|/5.66731e-13/calmodulin-binding family protein [Arabidopsis thaliana]		Bra035168	0	83	0.01	13.79	10.4294	Up	2.22044e-16	2.91416e-15	gi|297839875|ref|XP_002887819.1|/1.73694e-156/predicted protein [Arabidopsis lyrata subsp. lyrata]		Bra028195	0	96	0.01	16.19	10.6609	Up	2.22044e-16	3.06072e-15	gi|224127408|ref|XP_002329270.1|/9.39565e-57/predicted protein [Populus trichocarpa]		Bra034315	3	35	0.5	6.01	3.58736	Up	7.7203e-05	0.000661488	gi|79592682|ref|NP_850095.2|/0/CIPK3 (CBL-INTERACTING PROTEIN KINASE 3); kinase/ protein kinase/ protein serine/threonine kinase [Arabidopsis thaliana]		Bra039469	0	34	0.01	5.84	9.18982
Bra019719	0	15	0.01	2.53	7.98299	Up	2.71308e-05	0.000178955	gi|15222868|ref|NP_172810.1|/1.9466e-170/unknown protein [Arabidopsis thaliana]		Bra019616	0	83	0.01	13.79	10.4294	Up	2.22044e-16	2.60178e-15	gi|312281827|dbj|BAJ33779.1|/0/unnamed protein product [Thellungiella halophila]		Bra015435	0	96	0.01	16.19	10.6609	Up	2.22044e-16	2.99583e-15	gi|18390540|ref|NP_563742.1|/3.49655e-106/UGT75B1 (UDP-GLUCOSYLTRANSFERASE 75B1); UDP-glucose:4-aminobenzoate acylglucosyltransferase/ UDP-glucosyltransferase/ UDP-glycosyltransferase/ abscisic acid glucosyltransferase/ transferase, transferring glycosyl groups [Arabidopsis thaliana]		Bra021331	8	91	1.33	15.63	3.55482	Up	5.96478e-06	6.68411e-05	gi|89257447|gb|ABD64939.1|/3.82565e-127/hypothetical protein 24.t00017 [Brassica oleracea]		Bra015160	0	34	0.01	5.84	9.18982
Bra016075	0	14	0.01	2.36	7.88264	Up	5.4662e-05	0.000336218	gi|16945735|dbj|BAB72020.1|/3.34232e-72/water-soluble chlorophyll protein [Raphanus sativus var. niger]		Bra001289	0	82	0.01	13.63	10.4126	Up	2.22044e-16	3.47077e-15	gi|108710735|gb|ABF98530.1|/5.98213e-109/Threonine dehydratase biosynthetic, chloroplast precursor, putative, expressed [Oryza sativa Japonica Group]		Bra023783	0	96	0.01	16.19	10.6609	Up	2.22044e-16	2.61068e-15	gi|297816898|ref|XP_002876332.1|/0/hypothetical protein ARALYDRAFT_486012 [Arabidopsis lyrata subsp. lyrata]		Bra012678	3	34	0.5	5.84	3.54597	Up	7.72212e-05	0.000661276	gi|3513747|gb|AAC33963.1|/9.45253e-59/contains similarity to reverse transcriptases (Pfam; rvt.hmm, score: 11.19) [Arabidopsis thaliana]		Bra024691	0	34	0.01	5.84	9.18982
Bra027485	0	14	0.01	2.36	7.88264	Up	5.4662e-05	0.000336085	gi|12229778|sp|O24047.1|MDHC_MESCR/3.50722e-74/RecName: Full=Malate dehydrogenase, cytoplasmic		Bra001942	0	82	0.01	13.63	10.4126	Up	2.22044e-16	2.64742e-15	gi|42571801|ref|NP_973991.1|/0/GATB (GLU-ADT SUBUNIT B); carbon-nitrogen ligase, with glutamine as amido-N-donor / glutaminyl-tRNA synthase (glutamine-hydrolyzing)/ ligase [Arabidopsis thaliana]		Bra004561	0	96	0.01	16.19	10.6609	Up	2.22044e-16	2.49542e-15	gi|30690256|ref|NP_850448.1|/3.06769e-124/unknown protein [Arabidopsis thaliana]		Bra037924	4	44	0.66	7.56	3.51785	Up	4.89922e-05	0.000441388	gi|297809289|ref|XP_002872528.1|/0/predicted protein [Arabidopsis lyrata subsp. lyrata]		Bra006203	0	34	0.01	5.84	9.18982
Bra019445	0	14	0.01	2.36	7.88264	Up	5.4662e-05	0.000335951	gi|312281885|dbj|BAJ33808.1|/5.6011e-178/unnamed protein product [Thellungiella halophila]		Bra005401	0	82	0.01	13.63	10.4126	Up	2.22044e-16	2.61156e-15	gi|15241127|ref|NP_198160.1|/2.11708e-30/WNK9; kinase/ protein kinase [Arabidopsis thaliana]		Bra005206	0	95	0.01	16.02	10.6457	Up	2.22044e-16	3.14298e-15	gi|42569696|ref|NP_181266.2|/2.54592e-140/RabGAP/TBC domain-containing protein [Arabidopsis thaliana]		Bra019644	13	144	2.16	24.73	3.51716	Up	3.21466e-07	4.52019e-06	gi|297816572|ref|XP_002876169.1|/6.91716e-81/AT3g52840/F8J2_10 [Arabidopsis lyrata subsp. lyrata]		Bra003630	0	34	0.01	5.84	9.18982
Bra000876	0	14	0.01	2.36	7.88264	Up	5.4662e-05	0.000335818	gi|31790099|gb|AAP58394.1|/1.36668e-69/glutathione S-transferase 4 [Brassica juncea]		Bra035910	0	81	0.01	13.46	10.3945	Up	2.22044e-16	3.44322e-15	gi|312282635|dbj|BAJ34183.1|/2.10262e-163/unnamed protein product [Thellungiella halophila]		Bra024955	0	95	0.01	16.02	10.6457	Up	2.22044e-16	2.77974e-15	gi|89257422|gb|ABD64914.1|/1.73859e-40/nuclear RNA binding protein, putative [Brassica oleracea]		Bra020083	3	33	0.5	5.67	3.50335	Up	7.72556e-05	0.000661203	gi|297808073|ref|XP_002871920.1|/0/hypothetical protein ARALYDRAFT_488907 [Arabidopsis lyrata subsp. lyrata]		Bra000293	0	33	0.01	5.67	9.1472
Bra007027	0	14	0.01	2.36	7.88264	Up	5.4662e-05	0.000335685	gi|15232329|ref|NP_190948.1|/5.16236e-78/armadillo/beta-catenin repeat family protein [Arabidopsis thaliana]		Bra005428	0	81	0.01	13.46	10.3945	Up	2.22044e-16	3.29295e-15	gi|189032243|gb|ACD75049.1|/2.69731e-70/aquaporin [Arabidopsis thaliana]		Bra024018	0	95	0.01	16.02	10.6457	Up	2.22044e-16	2.77746e-15	gi|297802914|ref|XP_002869341.1|/1.71343e-121/hypothetical protein ARALYDRAFT_491623 [Arabidopsis lyrata subsp. lyrata]		Bra040788	50	545	8.31	93.59	3.49343	Up	4.84058e-14	2.08769e-12	gi|10178213|dbj|BAB11637.1|/9.47037e-167/cationic amino acid transporter-like protein [Arabidopsis thaliana]		Bra003339	0	33	0.01	5.67	9.1472
Bra039100	0	14	0.01	2.36	7.88264	Up	5.4662e-05	0.000335552	gi|296082311|emb|CBI21316.3|/3.37811e-91/unnamed protein product [Vitis vinifera]		Bra032612	0	81	0.01	13.46	10.3945	Up	2.22044e-16	2.95888e-15	gi|15217705|ref|NP_171730.1|/5.47392e-116/TOC33 (TRANSLOCON AT THE OUTER ENVELOPE MEMBRANE OF CHLOROPLASTS 33); GTP binding / GTPase/ protein binding [Arabidopsis thaliana]		Bra014417	0	95	0.01	16.02	10.6457	Up	2.22044e-16	2.69577e-15	gi|15228625|ref|NP_191748.1|/1.76442e-50/ATHB-12 (ARABIDOPSIS THALIANA HOMEOBOX 12); transcription activator/ transcription factor [Arabidopsis thaliana]		Bra020875	7	76	1.16	13.05	3.49185	Up	1.03923e-05	0.00011135	gi|297799966|ref|XP_002867867.1|/3.25768e-87/hypothetical protein ARALYDRAFT_329506 [Arabidopsis lyrata subsp. lyrata]		Bra040319	0	33	0.01	5.67	9.1472
Bra001820	0	14	0.01	2.36	7.88264	Up	5.4662e-05	0.000335419	gi|29888158|gb|AAP03020.1|/4.63446e-154/4-coumarate-CoA ligase-like protein [Arabidopsis thaliana]		Bra023384	0	81	0.01	13.46	10.3945	Up	2.22044e-16	2.78553e-15	gi|15239944|ref|NP_196799.1|/3.32177e-113/catalytic [Arabidopsis thaliana]		Bra033662	0	94	0.01	15.85	10.6303	Up	2.22044e-16	3.34776e-15	gi|79528136|ref|NP_199127.3|/5.16649e-70/TAF4 (TBP-ASSOCIATED FACTOR 4); transcription initiation factor [Arabidopsis thaliana]		Bra018423	25	271	4.15	46.54	3.48729	Up	1.94205e-10	4.03533e-09	gi|196122257|gb|ACG69788.1|/0/glucan water dikinase [Solanum lycopersicum]		Bra029476	0	33	0.01	5.67	9.1472
Bra023845	0	14	0.01	2.36	7.88264	Up	5.4662e-05	0.000335286	gi|116309877|emb|CAH66914.1|/6.62925e-71/OSIGBa0126B18.7 [Oryza sativa Indica Group]		Bra025797	0	81	0.01	13.46	10.3945	Up	2.22044e-16	2.65756e-15	gi|297841825|ref|XP_002888794.1|/9.07035e-40/hypothetical protein ARALYDRAFT_476207 [Arabidopsis lyrata subsp. lyrata]		Bra004391	0	94	0.01	15.85	10.6303	Up	2.22044e-16	3.24214e-15	gi|18409299|ref|NP_564969.1|/3.01047e-80/UbiE/COQ5 methyltransferase family protein [Arabidopsis thaliana]		Bra007003	4	43	0.66	7.38	3.48308	Up	4.89926e-05	0.000441134	gi|28416887|gb|AAO42974.1|/8.56564e-42/At3g53470 [Arabidopsis thaliana]		Bra037521	0	33	0.01	5.67	9.1472
Bra002581	0	14	0.01	2.36	7.88264	Up	5.4662e-05	0.000335154	gi|297793479|ref|XP_002864624.1|/3.95186e-144/predicted protein [Arabidopsis lyrata subsp. lyrata]		Bra003459	0	81	0.01	13.46	10.3945	Up	2.22044e-16	2.53897e-15	gi|297817482|ref|XP_002876624.1|/0/BTB/POZ domain-containing protein [Arabidopsis lyrata subsp. lyrata]		Bra007158	0	94	0.01	15.85	10.6303	Up	2.22044e-16	3.03063e-15	gi|297816832|ref|XP_002876299.1|/1.2078e-43/integral membrane family protein [Arabidopsis lyrata subsp. lyrata]		Bra004601	4	43	0.66	7.38	3.48308	Up	4.89926e-05	0.000440876	gi|297824059|ref|XP_002879912.1|/1.14403e-81/hypothetical protein ARALYDRAFT_483184 [Arabidopsis lyrata subsp. lyrata]		Bra033411	0	33	0.01	5.67	9.1472
Bra032894	0	14	0.01	2.36	7.88264	Up	5.4662e-05	0.000335021	gi|229893932|gb|ACQ90305.1|/7.42267e-38/dormancy-associated protein 1 [Brassica rapa subsp. pekinensis]		Bra015846	0	81	0.01	13.46	10.3945	Up	2.22044e-16	2.49337e-15	gi|10120442|gb|AAG13067.1|AC023754_5/1.91025e-112/hypothetical protein [Arabidopsis thaliana]		Bra040049	0	94	0.01	15.85	10.6303	Up	2.22044e-16	2.98528e-15	gi|6969575|gb|AAF33823.1|AF223351_1/2.4111e-118/phospholipase C1 [Nicotiana tabacum]		Bra030197	3	32	0.5	5.5	3.45943	Up	7.73196e-05	0.000661383	gi|23466373|tpg|DAA00277.1|/1.84767e-18/TPA: TPA_exp: putative phytosulfokine peptide precursor [Brassica napus]		Bra036993	0	32	0.01	5.5	9.10329
Bra040456	0	14	0.01	2.36	7.88264	Up	5.4662e-05	0.000334889	gi|89257600|gb|ABD65089.1|/1.32198e-56/zinc knuckle containing protein [Brassica oleracea]		Bra023857	0	80	0.01	13.29	10.3761	Up	2.22044e-16	3.21368e-15	gi|297835186|ref|XP_002885475.1|/3.69105e-51/zinc finger (B-box type) family protein [Arabidopsis lyrata subsp. lyrata]		Bra030910	0	94	0.01	15.85	10.6303	Up	2.22044e-16	2.84742e-15	gi|297853190|ref|XP_002894476.1|/3.65588e-30/hypothetical protein ARALYDRAFT_314711 [Arabidopsis lyrata subsp. lyrata]		Bra000018	3	32	0.5	5.5	3.45943	Up	7.73196e-05	0.000661016	gi|312281947|dbj|BAJ33839.1|/1.77579e-97/unnamed protein product [Thellungiella halophila]		Bra000706	0	32	0.01	5.5	9.10329
Bra012077	0	14	0.01	2.36	7.88264	Up	5.4662e-05	0.000334756	gi|78499705|gb|ABB45859.1|/1.51102e-75/hypothetical protein [Thellungiella halophila]		Bra036732	0	80	0.01	13.29	10.3761	Up	2.22044e-16	2.9998e-15	gi|18396209|ref|NP_564271.1|/1.25357e-39/binding [Arabidopsis thaliana]		Bra029653	0	94	0.01	15.85	10.6303	Up	2.22044e-16	2.56915e-15	gi|297833544|ref|XP_002884654.1|/2.80311e-43/autophagocytosis-associated family protein [Arabidopsis lyrata subsp. lyrata]		Bra024814	9	96	1.5	16.49	3.45856	Up	3.38178e-06	3.99918e-05	gi|297817882|ref|XP_002876824.1|/9.88394e-76/nucleic acid binding protein [Arabidopsis lyrata subsp. lyrata]		Bra018797	0	32	0.01	5.5	9.10329
Bra033384	0	14	0.01	2.36	7.88264	Up	5.4662e-05	0.000334624	gi|297801734|ref|XP_002868751.1|/2.34189e-100/tRNA synthetase class I (C) family protein [Arabidopsis lyrata subsp. lyrata]		Bra032166	0	80	0.01	13.29	10.3761	Up	2.22044e-16	2.86367e-15	gi|3201682|gb|AAC19353.1|/0/extra-large G-protein [Arabidopsis thaliana]		Bra022505	0	93	0.01	15.68	10.6147	Up	2.22044e-16	3.27977e-15	gi|297739449|emb|CBI29631.3|/3.57036e-105/unnamed protein product [Vitis vinifera]		Bra032375	4	42	0.66	7.21	3.44946	Up	4.89934e-05	0.000440626	gi|297851458|ref|XP_002893610.1|/1.29291e-157/heat shock protein binding protein [Arabidopsis lyrata subsp. lyrata]		Bra001739	0	32	0.01	5.5	9.10329
Bra032614	0	14	0.01	2.36	7.88264	Up	5.4662e-05	0.000334492	gi|297848428|ref|XP_002892095.1|/0/hypothetical protein ARALYDRAFT_470187 [Arabidopsis lyrata subsp. lyrata]		Bra013787	0	80	0.01	13.29	10.3761	Up	2.22044e-16	2.7372e-15	gi|145358728|ref|NP_568594.3|/1.04721e-107/RNA binding / nucleic acid binding / nucleotide binding [Arabidopsis thaliana]		Bra026064	0	92	0.01	15.51	10.599	Up	2.22044e-16	3.55108e-15	gi|14194878|sp|Q9SA34.1|IMDH2_ARATH/2.44841e-177/RecName: Full=Probable inosine-5'-monophosphate dehydrogenase; Short=IMP dehydrogenase; Short=IMPD; Short=IMPDH		Bra035345	4	42	0.66	7.21	3.44946	Up	4.89934e-05	0.000440369	gi|6598586|gb|AAF18641.1|AC006228_12/3.54022e-52/F5J5.16 [Arabidopsis thaliana]		Bra000507	0	32	0.01	5.5	9.10329
Bra009188	0	14	0.01	2.36	7.88264	Up	5.4662e-05	0.00033436	gi|296083154|emb|CBI22790.3|/5.95902e-97/unnamed protein product [Vitis vinifera]		Bra032837	0	79	0.01	13.13	10.3587	Up	2.22044e-16	3.01806e-15	gi|297845716|ref|XP_002890739.1|/1.96851e-139/transferase family protein [Arabidopsis lyrata subsp. lyrata]		Bra002931	0	92	0.01	15.51	10.599	Up	2.22044e-16	3.41175e-15	gi|116830209|gb|ABK28062.1|/5.72692e-33/unknown [Arabidopsis thaliana]		Bra017831	7	73	1.16	12.54	3.43434	Up	1.03923e-05	0.000111118	gi|21592894|gb|AAM64844.1|/2.18382e-37/unknown [Arabidopsis thaliana]		Bra000018	0	32	0.01	5.5	9.10329
Bra026495	0	14	0.01	2.36	7.88264	Up	5.4662e-05	0.000334228	gi|30689015|ref|NP_197740.2|/4.28035e-62/unknown protein [Arabidopsis thaliana]		Bra000533	0	78	0.01	12.96	10.3399	Up	2.22044e-16	3.40605e-15	gi|297825909|ref|XP_002880837.1|/5.79182e-56/hypothetical protein ARALYDRAFT_481556 [Arabidopsis lyrata subsp. lyrata]		Bra036256	0	92	0.01	15.51	10.599	Up	2.22044e-16	3.4049e-15	gi|297809891|ref|XP_002872829.1|/3.85495e-46/hypothetical protein ARALYDRAFT_490301 [Arabidopsis lyrata subsp. lyrata]		Bra036577	4	41	0.66	7.04	3.41504	Up	4.89946e-05	0.000440122	gi|79521972|ref|NP_198009.3|/4.52138e-158/ATGWD3; carbohydrate kinase/ catalytic/ phosphoglucan, water dikinase [Arabidopsis thaliana]		Bra026319	0	32	0.01	5.5	9.10329
Bra011255	0	14	0.01	2.36	7.88264	Up	5.4662e-05	0.000334096	gi|264664506|sp|C0LGR9.1|Y4312_ARATH/6.23144e-112/RecName: Full=Probable LRR receptor-like serine/threonine-protein kinase At4g31250; Flags: Precursor		Bra006857	0	78	0.01	12.96	10.3399	Up	2.22044e-16	3.37295e-15	gi|47779328|gb|AAT38563.1|/3.21541e-88/cytosolic serine acetyltransferase [Thlaspi goesingense]		Bra015272	0	92	0.01	15.51	10.599	Up	2.22044e-16	2.90847e-15	gi|312282547|dbj|BAJ34139.1|/1.07405e-55/unnamed protein product [Thellungiella halophila]		Bra000366	4	41	0.66	7.04	3.41504	Up	4.89946e-05	0.000439866	gi|297824531|ref|XP_002880148.1|/3.99548e-78/hypothetical protein ARALYDRAFT_483623 [Arabidopsis lyrata subsp. lyrata]		Bra020050	0	32	0.01	5.5	9.10329
Bra035452	0	14	0.01	2.36	7.88264	Up	5.4662e-05	0.000333964	gi|297853304|ref|XP_002894533.1|/2.29231e-18/ubiquitin-protein ligase 1 [Arabidopsis lyrata subsp. lyrata]		Bra013848	0	78	0.01	12.96	10.3399	Up	2.22044e-16	2.95133e-15	gi|297803630|ref|XP_002869699.1|/1.86836e-104/sumo-activating enzyme 1A [Arabidopsis lyrata subsp. lyrata]		Bra040468	0	92	0.01	15.51	10.599	Up	2.22044e-16	2.64944e-15	gi|297843922|ref|XP_002889842.1|/1.88502e-92/hypothetical protein ARALYDRAFT_471233 [Arabidopsis lyrata subsp. lyrata]		Bra037190	7	71	1.16	12.19	3.3935	Up	1.03923e-05	0.000111273	gi|30698186|ref|NP_201406.2|/7.88123e-81/unknown protein [Arabidopsis thaliana]		Bra029216	0	32	0.01	5.5	9.10329
Bra012258	0	14	0.01	2.36	7.88264	Up	5.4662e-05	0.000333832	gi|297850516|ref|XP_002893139.1|/3.98181e-140/cyclin-dependent kinase B2_2 [Arabidopsis lyrata subsp. lyrata]		Bra020082	0	78	0.01	12.96	10.3399	Up	2.22044e-16	2.93635e-15	gi|297808069|ref|XP_002871918.1|/2.40343e-158/kinase family protein [Arabidopsis lyrata subsp. lyrata]		Bra023868	0	91	0.01	15.34	10.5831	Up	2.22044e-16	3.27343e-15	gi|297835154|ref|XP_002885459.1|/0/nitrate transporter [Arabidopsis lyrata subsp. lyrata]		Bra030666	15	151	2.49	25.93	3.3804	Up	9.58478e-08	1.44259e-06	gi|297848976|ref|XP_002892369.1|/0/ATTIC110/TIC110 [Arabidopsis lyrata subsp. lyrata]		Bra010755	0	31	0.01	5.32	9.05528
Bra004279	0	14	0.01	2.36	7.88264	Up	5.4662e-05	0.000333701	gi|15220636|ref|NP_176973.1|/2.4011e-180/ATMAP70-1 (microtubule-associated proteins 70-1); microtubule binding [Arabidopsis thaliana]		Bra006031	0	78	0.01	12.96	10.3399	Up	2.22044e-16	2.84024e-15	gi|297807001|ref|XP_002871384.1|/1.02592e-138/hypothetical protein ARALYDRAFT_325521 [Arabidopsis lyrata subsp. lyrata]		Bra004083	0	91	0.01	15.34	10.5831	Up	2.22044e-16	2.99318e-15	gi|79327456|ref|NP_001031862.1|/6.74301e-65/plastid-lipid associated protein PAP / fibrillin family protein [Arabidopsis thaliana]		Bra017496	3	30	0.5	5.15	3.36457	Up	7.76614e-05	0.00066357	gi|89257422|gb|ABD64914.1|/1.60435e-42/nuclear RNA binding protein, putative [Brassica oleracea]		Bra007320	0	31	0.01	5.32	9.05528
Bra007946	0	14	0.01	2.36	7.88264	Up	5.4662e-05	0.00033357	gi|30698759|ref|NP_565003.3|/1.28695e-45/MLP34 (MLP-LIKE PROTEIN 34) [Arabidopsis thaliana]		Bra010999	0	78	0.01	12.96	10.3399	Up	2.22044e-16	2.79675e-15	gi|297851076|ref|XP_002893419.1|/5.37549e-22/hypothetical protein ARALYDRAFT_335795 [Arabidopsis lyrata subsp. lyrata]		Bra028734	0	91	0.01	15.34	10.5831	Up	2.22044e-16	2.61471e-15	gi|297806661|ref|XP_002871214.1|/5.14364e-54/ribosomal protein S8e family protein [Arabidopsis lyrata subsp. lyrata]		Bra003163	6	60	1	10.3	3.36457	Up	1.78262e-05	0.00018213	gi|119720748|gb|ABL97944.1|/1.48979e-61/hypothetical protein [Brassica rapa]		Bra009512	0	31	0.01	5.32	9.05528
Bra013302	0	14	0.01	2.36	7.88264	Up	5.4662e-05	0.000333438	gi|15236863|ref|NP_193572.1|/1.35553e-156/KH domain-containing protein [Arabidopsis thaliana]		Bra032191	0	77	0.01	12.79	10.3208	Up	2.22044e-16	2.8684e-15	gi|21553989|gb|AAM63070.1|/1.32367e-75/VirE2-interacting protein VIP1 [Arabidopsis thaliana]		Bra035214	0	90	0.01	15.18	10.568	Up	2.22044e-16	3.19029e-15	gi|4996367|dbj|BAA78426.1|/0/polyprotein [Arabidopsis thaliana]		Bra030906	108	1054	17.95	181	3.33393	Up	0	0	gi|297853194|ref|XP_002894478.1|/5.14884e-129/ALDH7B4 [Arabidopsis lyrata subsp. lyrata]		Bra015646	0	31	0.01	5.32	9.05528
Bra013232	0	14	0.01	2.36	7.88264	Up	5.4662e-05	0.000333307	gi|15230255|ref|NP_189146.1|/0/CDC45 (cell division cycle 45) [Arabidopsis thaliana]		Bra030253	0	77	0.01	12.79	10.3208	Up	2.22044e-16	2.7833e-15	gi|312281967|dbj|BAJ33849.1|/0/unnamed protein product [Thellungiella halophila]		Bra002567	0	90	0.01	15.18	10.568	Up	2.22044e-16	3.11985e-15	gi|89257475|gb|ABD64966.1|/5.06259e-65/hypothetical protein 25.t00003 [Brassica oleracea]		Bra032854	4	38	0.66	6.53	3.30655	Up	4.90092e-05	0.00043974	gi|21537399|gb|AAM61740.1|/3.46012e-136/unknown [Arabidopsis thaliana]		Bra003369	0	31	0.01	5.32	9.05528
Bra010093	0	14	0.01	2.36	7.88264	Up	5.4662e-05	0.000333176	gi|297839745|ref|XP_002887754.1|/2.82295e-51/hypothetical protein ARALYDRAFT_895772 [Arabidopsis lyrata subsp. lyrata]		Bra018565	0	77	0.01	12.79	10.3208	Up	2.22044e-16	2.67806e-15	gi|21593201|gb|AAM65150.1|/1.79325e-162/putative RNA-binding protein [Arabidopsis thaliana]		Bra026138	0	90	0.01	15.18	10.568	Up	2.22044e-16	2.77292e-15	gi|297844440|ref|XP_002890101.1|/2.03211e-35/lactoylglutathione lyase family protein [Arabidopsis lyrata subsp. lyrata]		Bra039873	5	47	0.83	8.07	3.28139	Up	2.99616e-05	0.00028689	gi|9755385|gb|AAF98192.1|AC000107_15/2.00148e-16/F17F8.25 [Arabidopsis thaliana]		Bra020638	0	31	0.01	5.32	9.05528
Bra018017	2	436	0.33	73.52	7.79953	Up	0.000116978	0.000646616	gi|730449|sp|P41128.1|RL131_BRANA/3.04764e-83/RecName: Full=60S ribosomal protein L13-1; AltName: Full=Cold-induced protein C24A		Bra027464	0	77	0.01	12.79	10.3208	Up	2.22044e-16	2.61945e-15	gi|312283369|dbj|BAJ34550.1|/5.6862e-83/unnamed protein product [Thellungiella halophila]		Bra005273	0	90	0.01	15.18	10.568	Up	2.22044e-16	2.55367e-15	gi|297792055|ref|XP_002863912.1|/1.14933e-171/viral resistance protein [Arabidopsis lyrata subsp. lyrata]		Bra007546	14	131	2.33	22.5	3.27152	Up	1.75903e-07	2.55266e-06	gi|42570499|ref|NP_850729.2|/5.16012e-120/unknown protein [Arabidopsis thaliana]		Bra026915	0	31	0.01	5.32	9.05528
Bra017850	0	13	0.01	2.19	7.77479	Up	0.000110131	0.000622306	gi|297802168|ref|XP_002868968.1|/1.90224e-75/predicted protein [Arabidopsis lyrata subsp. lyrata]		Bra034212	0	77	0.01	12.79	10.3208	Up	2.22044e-16	2.50778e-15	gi|15236326|ref|NP_192260.1|/1.15537e-96/RMA1; protein binding / ubiquitin-protein ligase/ zinc ion binding [Arabidopsis thaliana]		Bra000662	0	90	0.01	15.18	10.568	Up	2.22044e-16	2.49359e-15	gi|18413178|ref|NP_567343.1|/1.09156e-165/F-box family protein (FBW2) [Arabidopsis thaliana]		Bra021431	21	196	3.49	33.66	3.26974	Up	2.36086e-09	4.35331e-08	gi|20139962|sp|Q9XH45.1|RS7_BRAOL/1.57936e-87/RecName: Full=40S ribosomal protein S7		Bra019250	0	31	0.01	5.32	9.05528
Bra028202	0	13	0.01	2.19	7.77479	Up	0.000110131	0.000622079	gi|75126937|sp|Q6NKX1.1|PROD2_ARATH/3.20439e-104/RecName: Full=Proline dehydrogenase 2, mitochondrial; AltName: Full=Osmotic stress-induced proline dehydrogenase; AltName: Full=Proline oxidase; Flags: Precursor		Bra029638	0	77	0.01	12.79	10.3208	Up	2.22044e-16	2.48622e-15	gi|18397912|ref|NP_566302.1|/1.37044e-124/unknown protein [Arabidopsis thaliana]		Bra011693	0	88	0.01	14.84	10.5353	Up	2.22044e-16	3.37777e-15	gi|15234460|ref|NP_195379.1|/9.51913e-66/hydrolase, alpha/beta fold family protein [Arabidopsis thaliana]		Bra017192	3	28	0.5	4.81	3.26604	Up	7.88346e-05	0.000667666	gi|4056490|gb|AAC98056.1|/5.30619e-55/hypothetical protein [Arabidopsis thaliana]		Bra022486	0	30	0.01	5.15	9.00843
Bra014975	0	13	0.01	2.19	7.77479	Up	0.000110131	0.000621853	gi|38605344|sp|Q8LG58.2|XTH16_ARATH/8.81571e-148/RecName: Full=Probable xyloglucan endotransglucosylase/hydrolase protein 16; Short=At-XTH16; Short=XTH-16; Flags: Precursor		Bra024086	0	76	0.01	12.63	10.3026	Up	2.22044e-16	3.32768e-15	gi|224142271|ref|XP_002324482.1|/5.1536e-141/predicted protein [Populus trichocarpa]		Bra009700	0	88	0.01	14.84	10.5353	Up	2.22044e-16	3.09141e-15	gi|15237803|ref|NP_197755.1|/1.38342e-64/MTN3 (Arabidopsis homolog of Medicago truncatula MTN3) [Arabidopsis thaliana]		Bra009445	3	28	0.5	4.81	3.26604	Up	7.88346e-05	0.000667299	gi|297810541|ref|XP_002873154.1|/0/beta-ketoacyl-CoA synthase family protein [Arabidopsis lyrata subsp. lyrata]		Bra026773	0	30	0.01	5.15	9.00843
Bra032544	0	13	0.01	2.19	7.77479	Up	0.000110131	0.000621626	gi|297843184|ref|XP_002889473.1|/0/predicted protein [Arabidopsis lyrata subsp. lyrata]		Bra002827	0	76	0.01	12.63	10.3026	Up	2.22044e-16	2.97665e-15	gi|297796501|ref|XP_002866135.1|/6.14704e-106/hypothetical protein ARALYDRAFT_495718 [Arabidopsis lyrata subsp. lyrata]		Bra008383	0	88	0.01	14.84	10.5353	Up	2.22044e-16	2.90349e-15	gi|225446597|ref|XP_002280492.1|/5.99968e-26/PREDICTED: similar to UBC13A/UBC35 (UBIQUITIN-CONJUGATING ENZYME35); protein binding / ubiquitin-protein ligase isoform 2 [Vitis vinifera]		Bra030494	7	64	1.16	10.99	3.24399	Up	1.03923e-05	0.000110887	gi|15223413|ref|NP_171654.1|/9.52946e-38/LEA14 (LATE EMBRYOGENESIS ABUNDANT 14) [Arabidopsis thaliana]		Bra031766	0	30	0.01	5.15	9.00843
Bra005990	0	13	0.01	2.19	7.77479	Up	0.000110131	0.0006214	gi|145357786|ref|NP_568194.2|/0/unknown protein [Arabidopsis thaliana]		Bra013398	0	76	0.01	12.63	10.3026	Up	2.22044e-16	2.87792e-15	gi|297804206|ref|XP_002869987.1|/0/hypothetical protein ARALYDRAFT_492916 [Arabidopsis lyrata subsp. lyrata]		Bra032101	0	88	0.01	14.84	10.5353	Up	2.22044e-16	2.48627e-15	gi|15214300|sp|Q9ZSR8.1|RSSA_BRANA/1.02478e-91/RecName: Full=40S ribosomal protein SA; AltName: Full=Laminin receptor-like protein; AltName: Full=p40		Bra004633	17	155	2.82	26.62	3.23874	Up	2.81632e-08	4.55014e-07	gi|18405766|ref|NP_565952.1|/0/transferase, transferring glycosyl groups [Arabidopsis thaliana]		Bra040059	0	30	0.01	5.15	9.00843
Bra021402	0	13	0.01	2.19	7.77479	Up	0.000110131	0.000621173	gi|297824855|ref|XP_002880310.1|/8.04503e-49/hypothetical protein ARALYDRAFT_483934 [Arabidopsis lyrata subsp. lyrata]		Bra005354	0	76	0.01	12.63	10.3026	Up	2.22044e-16	2.85425e-15	gi|297823335|ref|XP_002879550.1|/1.01562e-44/hypothetical protein ARALYDRAFT_345276 [Arabidopsis lyrata subsp. lyrata]		Bra040172	0	86	0.01	14.5	10.5018	Up	2.22044e-16	3.30534e-15	gi|297804416|ref|XP_002870092.1|/3.80809e-69/hypothetical protein ARALYDRAFT_493112 [Arabidopsis lyrata subsp. lyrata]		Bra011772	26	235	4.32	40.36	3.22382	Up	1.04089e-10	2.21974e-09	gi|297798114|ref|XP_002866941.1|/1.76787e-55/hypothetical protein ARALYDRAFT_490864 [Arabidopsis lyrata subsp. lyrata]		Bra014719	0	30	0.01	5.15	9.00843
Bra019850	0	13	0.01	2.19	7.77479	Up	0.000110131	0.000620947	gi|6554200|gb|AAF16646.1|AC011661_24/1.66757e-126/T23J18.15 [Arabidopsis thaliana]		Bra024955	0	76	0.01	12.63	10.3026	Up	2.22044e-16	2.80127e-15	gi|89257422|gb|ABD64914.1|/1.73859e-40/nuclear RNA binding protein, putative [Brassica oleracea]		Bra023432	0	86	0.01	14.5	10.5018	Up	2.22044e-16	3.29891e-15	gi|297807397|ref|XP_002871582.1|/2.27141e-52/hypothetical protein ARALYDRAFT_488195 [Arabidopsis lyrata subsp. lyrata]		Bra013937	10	90	1.66	15.46	3.21929	Up	1.89843e-06	2.36873e-05	gi|4538926|emb|CAB39662.1|/1.5671e-70/putative phosphatidylserine decarboxylase [Arabidopsis thaliana]		Bra031133	0	30	0.01	5.15	9.00843
Bra020509	0	13	0.01	2.19	7.77479	Up	0.000110131	0.000620722	gi|297812781|ref|XP_002874274.1|/1.92068e-115/hypothetical protein ARALYDRAFT_910627 [Arabidopsis lyrata subsp. lyrata]		Bra026408	0	75	0.01	12.46	10.2831	Up	2.22044e-16	3.04989e-15	gi|297803424|ref|XP_002869596.1|/2.1803e-155/hypothetical protein ARALYDRAFT_913880 [Arabidopsis lyrata subsp. lyrata]		Bra027965	0	86	0.01	14.5	10.5018	Up	2.22044e-16	2.9644e-15	gi|445114|prf||1908420A/3.5282e-15/acyl carrier protein 2		Bra006578	5	45	0.83	7.73	3.21929	Up	2.99624e-05	0.000286719	gi|297812265|ref|XP_002874016.1|/0/hypothetical protein ARALYDRAFT_910122 [Arabidopsis lyrata subsp. lyrata]		Bra015968	0	30	0.01	5.15	9.00843
Bra032156	0	13	0.01	2.19	7.77479	Up	0.000110131	0.000620496	gi|89257601|gb|ABD65090.1|/3.02317e-12/hypothetical protein 27.t00116 [Brassica oleracea]		Bra008757	0	75	0.01	12.46	10.2831	Up	2.22044e-16	2.89472e-15	gi|15241404|ref|NP_196949.1|/0/GDSL-motif lipase/hydrolase family protein [Arabidopsis thaliana]		Bra007769	0	86	0.01	14.5	10.5018	Up	2.22044e-16	2.89358e-15	gi|3413706|gb|AAC31229.1|/5.14937e-107/hypothetical protein [Arabidopsis thaliana]		Bra001975	3	27	0.5	4.64	3.21412	Up	8.02378e-05	0.000676202	gi|297832570|ref|XP_002884167.1|/2.36294e-83/hypothetical protein ARALYDRAFT_480799 [Arabidopsis lyrata subsp. lyrata]		Bra010737	0	30	0.01	5.15	9.00843
Bra011617	0	13	0.01	2.19	7.77479	Up	0.000110131	0.00062027	gi|20148766|gb|AAM10777.1|/6.4261e-158/PSR9 [Brassica nigra]		Bra021441	0	74	0.01	12.3	10.2644	Up	2.22044e-16	3.14097e-15	gi|22328869|ref|NP_193941.2|/7.73034e-157/BGLU3 (BETA GLUCOSIDASE 2); catalytic/ cation binding / hydrolase, hydrolyzing O-glycosyl compounds [Arabidopsis thaliana]		Bra022812	0	86	0.01	14.5	10.5018	Up	2.22044e-16	2.63094e-15	gi|297822791|ref|XP_002879278.1|/3.40053e-143/hypothetical protein ARALYDRAFT_902068 [Arabidopsis lyrata subsp. lyrata]		Bra017504	3	27	0.5	4.64	3.21412	Up	8.02378e-05	0.000675832	gi|89257429|gb|ABD64921.1|/7.16821e-32/calcineurin B-like protein, putative [Brassica oleracea]		Bra038170	0	30	0.01	5.15	9.00843
Bra001572	0	13	0.01	2.19	7.77479	Up	0.000110131	0.000620045	gi|297830036|ref|XP_002882900.1|/8.59929e-32/predicted protein [Arabidopsis lyrata subsp. lyrata]		Bra028623	0	74	0.01	12.3	10.2644	Up	2.22044e-16	2.75021e-15	gi|297811063|ref|XP_002873415.1|/5.54711e-179/hypothetical protein ARALYDRAFT_908918 [Arabidopsis lyrata subsp. lyrata]		Bra010442	0	86	0.01	14.5	10.5018	Up	2.22044e-16	2.5214e-15	gi|297799396|ref|XP_002867582.1|/1.33683e-52/hypothetical protein ARALYDRAFT_913957 [Arabidopsis lyrata subsp. lyrata]		Bra022191	9	81	1.5	13.91	3.21309	Up	3.38178e-06	4.00533e-05	gi|7670028|dbj|BAA94982.1|/4.71371e-150/unnamed protein product [Arabidopsis thaliana]		Bra037704	0	29	0.01	4.98	8.96
Bra013498	0	13	0.01	2.19	7.77479	Up	0.000110131	0.00061982	gi|5262796|emb|CAB45901.1|/0/putative protein [Arabidopsis thaliana]		Bra034450	0	74	0.01	12.3	10.2644	Up	2.22044e-16	2.72217e-15	gi|297851836|ref|XP_002893799.1|/3.31774e-42/hypothetical protein ARALYDRAFT_313917 [Arabidopsis lyrata subsp. lyrata]		Bra031885	0	85	0.01	14.33	10.4848	Up	2.22044e-16	3.47823e-15	-		Bra036618	21	186	3.49	31.94	3.19407	Up	2.36086e-09	4.34811e-08	gi|240256355|ref|NP_198122.4|/1.0972e-21/structural constituent of ribosome [Arabidopsis thaliana]		Bra026139	0	29	0.01	4.98	8.96
Bra011301	0	13	0.01	2.19	7.77479	Up	0.000110131	0.000619595	gi|312282399|dbj|BAJ34065.1|/0/unnamed protein product [Thellungiella halophila]		Bra033070	0	73	0.01	12.13	10.2444	Up	2.22044e-16	3.02595e-15	gi|15294180|gb|AAK95267.1|AF410281_1/6.00306e-61/AT3g28940/K5K13_2 [Arabidopsis thaliana]		Bra015038	0	85	0.01	14.33	10.4848	Up	2.22044e-16	2.8691e-15	gi|15230110|ref|NP_189085.1|/8.0795e-61/hydrolase, alpha/beta fold family protein [Arabidopsis thaliana]		Bra003055	33	291	5.48	49.97	3.18881	Up	1.57785e-12	4.15995e-11	gi|312281573|dbj|BAJ33652.1|/0/unnamed protein product [Thellungiella halophila]		Bra015336	0	29	0.01	4.98	8.96
Bra012254	0	13	0.01	2.19	7.77479	Up	0.000110131	0.00061937	gi|297842407|ref|XP_002889085.1|/5.66225e-30/RNA recognition motif-containing protein [Arabidopsis lyrata subsp. lyrata]		Bra014674	0	73	0.01	12.13	10.2444	Up	2.22044e-16	2.88031e-15	gi|297820442|ref|XP_002878104.1|/1.28973e-37/hypothetical protein ARALYDRAFT_486111 [Arabidopsis lyrata subsp. lyrata]		Bra006817	0	85	0.01	14.33	10.4848	Up	2.22044e-16	2.7327e-15	gi|297796647|ref|XP_002866208.1|/3.32604e-100/hypothetical protein ARALYDRAFT_495848 [Arabidopsis lyrata subsp. lyrata]		Bra027370	5	44	0.83	7.56	3.1872	Up	2.99634e-05	0.000286551	gi|12322417|gb|AAG51228.1|AC035249_3/2.07076e-143/Tam3-like transposon protein; 93317-95488 [Arabidopsis thaliana]		Bra019349	0	29	0.01	4.98	8.96
Bra030100	0	13	0.01	2.19	7.77479	Up	0.000110131	0.000619145	gi|18146718|dbj|BAA19578.2|/2.83253e-55/water-soluble chlorophyll protein precursor [Lepidium virginicum]		Bra015743	0	73	0.01	12.13	10.2444	Up	2.22044e-16	2.53526e-15	gi|297839517|ref|XP_002887640.1|/1.00858e-118/hypothetical protein ARALYDRAFT_895527 [Arabidopsis lyrata subsp. lyrata]		Bra038083	0	84	0.01	14.16	10.4676	Up	2.22044e-16	3.49977e-15	gi|145340252|ref|NP_193278.4|/0/unknown protein [Arabidopsis thaliana]		Bra040746	13	114	2.16	19.58	3.18028	Up	3.21466e-07	4.51195e-06	gi|122209128|sp|Q2V0W1.1|PPD_RAPSA/3.2147e-55/RecName: Full=Pheophorbidase; Short=RsPPD		Bra003661	0	29	0.01	4.98	8.96
Bra015717	0	13	0.01	2.19	7.77479	Up	0.000110131	0.00061892	gi|297842449|ref|XP_002889106.1|/5.27133e-14/hypothetical protein ARALYDRAFT_895567 [Arabidopsis lyrata subsp. lyrata]		Bra034256	0	72	0.01	11.96	10.224	Up	2.22044e-16	3.42285e-15	gi|297821953|ref|XP_002878859.1|/1.06895e-161/hypothetical protein ARALYDRAFT_901190 [Arabidopsis lyrata subsp. lyrata]		Bra008893	0	84	0.01	14.16	10.4676	Up	2.22044e-16	2.93617e-15	gi|297811367|ref|XP_002873567.1|/1.30371e-105/hypothetical protein ARALYDRAFT_488085 [Arabidopsis lyrata subsp. lyrata]		Bra027835	9	79	1.5	13.57	3.17739	Up	3.38178e-06	3.99304e-05	gi|255573838|ref|XP_002527838.1|/0/helicase, putative [Ricinus communis]		Bra040038	0	29	0.01	4.98	8.96
Bra018674	0	13	0.01	2.19	7.77479	Up	0.000110131	0.000618696	gi|110740555|dbj|BAE98383.1|/1.50133e-61/translation elongation factor EF-1 alpha [Arabidopsis thaliana]		Bra010350	0	72	0.01	11.96	10.224	Up	2.22044e-16	3.06876e-15	gi|297799108|ref|XP_002867438.1|/8.62177e-18/hypothetical protein ARALYDRAFT_491882 [Arabidopsis lyrata subsp. lyrata]		Bra019077	0	84	0.01	14.16	10.4676	Up	2.22044e-16	2.93363e-15	gi|297825171|ref|XP_002880468.1|/1.74148e-127/hypothetical protein ARALYDRAFT_481151 [Arabidopsis lyrata subsp. lyrata]		Bra035051	11	96	1.83	16.49	3.17168	Up	1.05708e-06	1.37931e-05	gi|312281709|dbj|BAJ33720.1|/1.87433e-56/unnamed protein product [Thellungiella halophila]		Bra001951	0	29	0.01	4.98	8.96
Bra009370	0	13	0.01	2.19	7.77479	Up	0.000110131	0.000618472	gi|31322568|gb|AAP35049.1|/6.11035e-80/NAC-domain protein 3 [Brassica napus]		Bra038432	0	72	0.01	11.96	10.224	Up	2.22044e-16	3.06605e-15	gi|12597832|gb|AAG60142.1|AC074360_7/1.05175e-87/copper amine oxidase, putative [Arabidopsis thaliana]		Bra012635	0	84	0.01	14.16	10.4676	Up	2.22044e-16	2.5556e-15	gi|89257688|gb|ABD65175.1|/2.94093e-106/Streptomyces cyclase/dehydrase family protein [Brassica oleracea]		Bra031790	37	322	6.15	55.3	3.16862	Up	2.56018e-13	8.58804e-12	gi|1326165|gb|AAB03108.1|/2.04128e-97/aspartic protease [Brassica napus]		Bra029506	0	29	0.01	4.98	8.96
Bra039276	0	13	0.01	2.19	7.77479	Up	0.000110131	0.000618248	gi|297828385|ref|XP_002882075.1|/2.07313e-85/hypothetical protein ARALYDRAFT_483815 [Arabidopsis lyrata subsp. lyrata]		Bra017974	0	72	0.01	11.96	10.224	Up	2.22044e-16	2.74586e-15	gi|297819604|ref|XP_002877685.1|/6.9101e-18/hypothetical protein ARALYDRAFT_485314 [Arabidopsis lyrata subsp. lyrata]		Bra033380	0	83	0.01	13.99	10.4502	Up	2.22044e-16	3.08579e-15	gi|3850581|gb|AAC72121.1|/1.09045e-51/EST gb|N96383 comes from this gene [Arabidopsis thaliana]		Bra024474	13	113	2.16	19.41	3.1677	Up	3.21466e-07	4.52433e-06	gi|312283223|dbj|BAJ34477.1|/3.13799e-64/unnamed protein product [Thellungiella halophila]		Bra010977	0	29	0.01	4.98	8.96
Bra019930	0	13	0.01	2.19	7.77479	Up	0.000110131	0.000618024	gi|297808737|ref|XP_002872252.1|/1.70749e-46/F-box family protein [Arabidopsis lyrata subsp. lyrata]		Bra018375	0	71	0.01	11.8	10.2046	Up	2.22044e-16	3.51292e-15	gi|297826353|ref|XP_002881059.1|/2.15619e-41/thioesterase family protein [Arabidopsis lyrata subsp. lyrata]		Bra016435	0	82	0.01	13.83	10.4336	Up	2.22044e-16	3.18729e-15	gi|255645046|gb|ACU23022.1|/1.79015e-69/unknown [Glycine max]		Bra028645	6	52	1	8.93	3.15866	Up	1.78263e-05	0.000181769	gi|31322574|gb|AAP35052.1|/5.61585e-144/NAC-domain protein 5-8 [Brassica napus]		Bra023217	0	29	0.01	4.98	8.96
Bra040919	0	13	0.01	2.19	7.77479	Up	0.000110131	0.0006178	gi|297808721|ref|XP_002872244.1|/2.00588e-31/calmodulin binding protein [Arabidopsis lyrata subsp. lyrata]		Bra039066	0	71	0.01	11.8	10.2046	Up	2.22044e-16	3.50937e-15	gi|15232276|ref|NP_189423.1|/3.32339e-54/RPL12-C (ribosomal protein l12-c); structural constituent of ribosome [Arabidopsis thaliana]		Bra004239	0	82	0.01	13.83	10.4336	Up	2.22044e-16	3.12272e-15	gi|297838501|ref|XP_002887132.1|/6.89429e-42/hypothetical protein ARALYDRAFT_475863 [Arabidopsis lyrata subsp. lyrata]		Bra005609	6	52	1	8.93	3.15866	Up	1.78263e-05	0.000181649	gi|18402886|ref|NP_565738.1|/1.93433e-97/haloacid dehalogenase-like hydrolase family protein [Arabidopsis thaliana]		Bra040528	0	29	0.01	4.98	8.96
Bra022964	0	13	0.01	2.19	7.77479	Up	0.000110131	0.000617576	gi|18403429|ref|NP_565777.1|/4.89007e-48/apoptosis inhibitory 5 (API5) family protein [Arabidopsis thaliana]		Bra013979	0	71	0.01	11.8	10.2046	Up	2.22044e-16	2.62341e-15	gi|9294534|dbj|BAB02797.1|/6.17122e-38/unnamed protein product [Arabidopsis thaliana]		Bra028339	0	82	0.01	13.83	10.4336	Up	2.22044e-16	2.89112e-15	gi|297826609|ref|XP_002881187.1|/2.56631e-90/hypothetical protein ARALYDRAFT_482092 [Arabidopsis lyrata subsp. lyrata]		Bra018341	3	26	0.5	4.46	3.15704	Up	8.28152e-05	0.000694124	gi|40782197|emb|CAE30488.1|/5.79064e-93/zinc transporter ZIP6 [Arabidopsis halleri subsp. halleri]		Bra020323	0	28	0.01	4.81	8.90989
Bra002542	0	13	0.01	2.19	7.77479	Up	0.000110131	0.000617353	gi|155242084|gb|ABT18094.1|/6.57541e-167/FERONIA receptor-like kinase [Brassica oleracea]		Bra021819	0	71	0.01	11.8	10.2046	Up	2.22044e-16	2.57476e-15	gi|297823087|ref|XP_002879426.1|/1.38661e-38/tyrosine specific protein phosphatase family protein [Arabidopsis lyrata subsp. lyrata]		Bra006441	0	82	0.01	13.83	10.4336	Up	2.22044e-16	2.76613e-15	gi|42573399|ref|NP_974796.1|/7.04731e-78/unknown protein [Arabidopsis thaliana]		Bra019187	3	26	0.5	4.46	3.15704	Up	8.28152e-05	0.000693746	gi|297799480|ref|XP_002867624.1|/1.55083e-69/protein-methionine-s-oxide reductase [Arabidopsis lyrata subsp. lyrata]		Bra013859	0	28	0.01	4.81	8.90989
Bra024954	0	13	0.01	2.19	7.77479	Up	0.000110131	0.00061713	gi|89257459|gb|ABD64951.1|/3.77842e-69/ethylene responsive element binding factor, putative [Brassica oleracea]		Bra015580	0	71	0.01	11.8	10.2046	Up	2.22044e-16	2.52236e-15	gi|297849036|ref|XP_002892399.1|/7.20732e-69/hypothetical protein ARALYDRAFT_470766 [Arabidopsis lyrata subsp. lyrata]		Bra003176	0	81	0.01	13.66	10.4157	Up	2.22044e-16	3.32805e-15	gi|15232448|ref|NP_190989.1|/8.47706e-73/ribosomal protein L17 family protein [Arabidopsis thaliana]		Bra010320	7	60	1.16	10.3	3.15045	Up	1.03923e-05	0.000111195	gi|297799020|ref|XP_002867394.1|/0/type I phosphodiesterase/nucleotide pyrophosphatase family protein [Arabidopsis lyrata subsp. lyrata]		Bra004680	0	28	0.01	4.81	8.90989
Bra037753	0	13	0.01	2.19	7.77479	Up	0.000110131	0.000616907	gi|30697894|ref|NP_201183.2|/1.14887e-120/SHA1 (shoot apical meristem arrest 1); protein binding / zinc ion binding [Arabidopsis thaliana]		Bra020872	2	2480	0.35	412.08	10.2014	Up	0.000110943	0.000391366	gi|22328861|ref|NP_193906.2|/1.32637e-104/ATML1 (MERISTEM LAYER 1); DNA binding / sequence-specific DNA binding / transcription factor [Arabidopsis thaliana]		Bra003622	0	81	0.01	13.66	10.4157	Up	2.22044e-16	3.10272e-15	gi|297842699|ref|XP_002889231.1|/0/predicted protein [Arabidopsis lyrata subsp. lyrata]		Bra011456	28	240	4.65	41.22	3.14804	Up	3.00666e-11	6.6995e-10	gi|297798566|ref|XP_002867167.1|/8.72367e-37/hypothetical protein ARALYDRAFT_491320 [Arabidopsis lyrata subsp. lyrata]		Bra031800	0	28	0.01	4.81	8.90989
Bra028840	0	13	0.01	2.19	7.77479	Up	0.000110131	0.000616684	gi|7378612|emb|CAB83288.1|/1.94736e-102/protein kinase-like [Arabidopsis thaliana]		Bra034881	0	70	0.01	11.63	10.1836	Up	2.22044e-16	3.53439e-15	gi|297790732|ref|XP_002863251.1|/1.93562e-97/hypothetical protein ARALYDRAFT_497058 [Arabidopsis lyrata subsp. lyrata]		Bra019804	0	81	0.01	13.66	10.4157	Up	2.22044e-16	3.06349e-15	gi|297849688|ref|XP_002892725.1|/4.96014e-76/hypothetical protein ARALYDRAFT_471456 [Arabidopsis lyrata subsp. lyrata]		Bra014401	33	281	5.48	48.26	3.13858	Up	1.57785e-12	4.15284e-11	gi|15228790|ref|NP_191814.1|/1.63459e-40/universal stress protein (USP) family protein [Arabidopsis thaliana]		Bra036422	0	28	0.01	4.81	8.90989
Bra020608	0	13	0.01	2.19	7.77479	Up	0.000110131	0.000616461	gi|224131290|ref|XP_002328502.1|/2.4245e-115/predicted protein [Populus trichocarpa]		Bra032315	0	70	0.01	11.63	10.1836	Up	2.22044e-16	3.32449e-15	gi|18397074|ref|NP_564327.1|/9.01366e-28/COR314-TM2 [Arabidopsis thaliana]		Bra010999	0	81	0.01	13.66	10.4157	Up	2.22044e-16	2.77519e-15	gi|297851076|ref|XP_002893419.1|/5.37549e-22/hypothetical protein ARALYDRAFT_335795 [Arabidopsis lyrata subsp. lyrata]		Bra034237	20	170	3.32	29.19	3.13622	Up	4.3996e-09	7.84035e-08	gi|297818150|ref|XP_002876958.1|/6.95541e-91/hypothetical protein ARALYDRAFT_904813 [Arabidopsis lyrata subsp. lyrata]		Bra001701	0	28	0.01	4.81	8.90989
Bra030483	0	13	0.01	2.19	7.77479	Up	0.000110131	0.000616238	gi|9758853|dbj|BAB09379.1|/0/non-LTR retroelement reverse transcriptase-like protein [Arabidopsis thaliana]		Bra034991	0	70	0.01	11.63	10.1836	Up	2.22044e-16	3.25283e-15	gi|297815522|ref|XP_002875644.1|/7.88552e-69/predicted protein [Arabidopsis lyrata subsp. lyrata]		Bra039816	0	80	0.01	13.49	10.3977	Up	2.22044e-16	2.6228e-15	gi|67772580|gb|AAY81665.1|/3.4535e-102/peroxidase [Brassica napus]		Bra025682	65	550	10.8	94.45	3.12852	Up	0	0	gi|186478622|ref|NP_001117307.1|/1.68263e-47/NDF6 (NDH DEPENDENT FLOW 6) [Arabidopsis thaliana]		Bra016781	0	28	0.01	4.81	8.90989
Bra000569	0	13	0.01	2.19	7.77479	Up	0.000110131	0.000616016	gi|15242132|ref|NP_199973.1|/6.77947e-18/PLE (PLEIADE); microtubule binding [Arabidopsis thaliana]		Bra028339	0	70	0.01	11.63	10.1836	Up	2.22044e-16	2.92152e-15	gi|297826609|ref|XP_002881187.1|/2.56631e-90/hypothetical protein ARALYDRAFT_482092 [Arabidopsis lyrata subsp. lyrata]		Bra018216	0	80	0.01	13.49	10.3977	Up	2.22044e-16	2.61673e-15	gi|211926828|dbj|BAG82627.1|/5.00055e-80/heat shock protein [Brassica rapa subsp. chinensis]		Bra015547	10	84	1.66	14.43	3.11982	Up	1.89843e-06	2.3649e-05	gi|312282267|dbj|BAJ33999.1|/6.80593e-65/unnamed protein product [Thellungiella halophila]		Bra029139	0	28	0.01	4.81	8.90989
Bra021724	0	13	0.01	2.19	7.77479	Up	0.000110131	0.000615793	gi|15232352|ref|NP_190955.1|/2.70123e-55/40S ribosomal protein S3 (RPS3B) [Arabidopsis thaliana]		Bra012705	0	70	0.01	11.63	10.1836	Up	2.22044e-16	2.89714e-15	gi|297800472|ref|XP_002868120.1|/2.09167e-52/predicted protein [Arabidopsis lyrata subsp. lyrata]		Bra012678	0	80	0.01	13.49	10.3977	Up	2.22044e-16	2.45745e-15	gi|3513747|gb|AAC33963.1|/9.45253e-59/contains similarity to reverse transcriptases (Pfam; rvt.hmm, score: 11.19) [Arabidopsis thaliana]		Bra015380	16	134	2.66	23.01	3.11276	Up	5.20372e-08	8.12593e-07	gi|27447954|gb|AAO13735.1|AF252853_1/7.16886e-100/putative 1-aminocyclopropane-1-carboxylate oxidase [Brassica oleracea]		Bra011063	0	28	0.01	4.81	8.90989
Bra021252	0	13	0.01	2.19	7.77479	Up	0.000110131	0.000615571	gi|4544375|gb|AAD22286.1|/7.81243e-26/putative non-LTR retroelement reverse transcriptase [Arabidopsis thaliana]		Bra029516	0	70	0.01	11.63	10.1836	Up	2.22044e-16	2.77218e-15	gi|15234447|ref|NP_192386.1|/0/ATABC1 (ATP BINDING CASSETTE PROTEIN 1); ATPase, coupled to transmembrane movement of substances / protein binding / transporter [Arabidopsis thaliana]		Bra030964	0	79	0.01	13.32	10.3794	Up	2.22044e-16	3.59246e-15	gi|312282395|dbj|BAJ34063.1|/1.48149e-63/unnamed protein product [Thellungiella halophila]		Bra030653	476	3978	79.09	683.14	3.11061	Up	1.09579e-12	2.97564e-11	gi|312282189|dbj|BAJ33960.1|/6.34232e-36/unnamed protein product [Thellungiella halophila]		Bra016241	0	27	0.01	4.64	8.85798
Bra007387	9	1669	1.5	281.42	7.55162	Up	3.11936e-06	2.51464e-05	gi|297820640|ref|XP_002878203.1|/2.04368e-47/hypothetical protein ARALYDRAFT_907304 [Arabidopsis lyrata subsp. lyrata]		Bra038081	0	70	0.01	11.63	10.1836	Up	2.22044e-16	2.71154e-15	gi|21537231|gb|AAM61572.1|/4.62743e-58/unknown [Arabidopsis thaliana]		Bra029445	0	79	0.01	13.32	10.3794	Up	2.22044e-16	2.78888e-15	gi|15234514|ref|NP_192967.1|/3.62311e-115/CYP706A4; electron carrier/ heme binding / iron ion binding / monooxygenase/ oxygen binding [Arabidopsis thaliana]		Bra020592	16	133	2.66	22.84	3.10206	Up	5.20372e-08	8.13418e-07	gi|18421108|ref|NP_568494.1|/2.45551e-50/SFP2; carbohydrate transmembrane transporter/ sugar:hydrogen symporter [Arabidopsis thaliana]		Bra039661	0	27	0.01	4.64	8.85798
Bra032887	2	281	0.33	47.38	7.16567	Up	0.000116978	0.000647077	gi|15217876|ref|NP_174147.1|/0/unknown protein [Arabidopsis thaliana]		Bra013013	0	69	0.01	11.47	10.1636	Up	2.22044e-16	3.2805e-15	gi|312281671|dbj|BAJ33701.1|/1.24754e-81/unnamed protein product [Thellungiella halophila]		Bra014836	0	79	0.01	13.32	10.3794	Up	2.22044e-16	2.52327e-15	gi|206601419|gb|ACI16426.1|/1.34772e-82/RUB1-conjugation enzyme [Brassica juncea]		Bra036607	3	25	0.5	4.29	3.10098	Up	8.75322e-05	0.000731668	gi|297808737|ref|XP_002872252.1|/2.64822e-157/F-box family protein [Arabidopsis lyrata subsp. lyrata]		Bra037275	0	27	0.01	4.64	8.85798
Bra025421	4	484	0.66	81.61	6.95014	Up	4.72728e-05	0.000296777	gi|169665585|gb|ACA63477.1|/9.49185e-157/proline dehydrogenase [Brassica napus]		Bra000374	0	69	0.01	11.47	10.1636	Up	2.22044e-16	3.23766e-15	gi|297824557|ref|XP_002880161.1|/1.76351e-127/hypothetical protein ARALYDRAFT_483649 [Arabidopsis lyrata subsp. lyrata]		Bra036758	0	78	0.01	13.15	10.3608	Up	2.22044e-16	3.46049e-15	gi|297851944|ref|XP_002893853.1|/1.40312e-58/hypothetical protein ARALYDRAFT_473651 [Arabidopsis lyrata subsp. lyrata]		Bra014618	3	25	0.5	4.29	3.10098	Up	8.75322e-05	0.000731271	gi|297820558|ref|XP_002878162.1|/4.50224e-136/aspartate/glutamate/uridylate kinase family protein [Arabidopsis lyrata subsp. lyrata]		Bra014171	0	27	0.01	4.64	8.85798
Bra028697	2	208	0.33	35.07	6.73163	Up	0.000116978	0.00064754	gi|15004984|dbj|BAB62170.1|/9.61993e-104/glutamate dehydrogenase [Brassica napus]		Bra007166	0	69	0.01	11.47	10.1636	Up	2.22044e-16	3.13813e-15	gi|145332861|ref|NP_001078296.1|/1.71658e-44/C2 domain-containing protein [Arabidopsis thaliana]		Bra037063	0	78	0.01	13.15	10.3608	Up	2.22044e-16	3.14882e-15	gi|297804842|ref|XP_002870305.1|/3.48392e-135/hypothetical protein ARALYDRAFT_915409 [Arabidopsis lyrata subsp. lyrata]		Bra011643	3	25	0.5	4.29	3.10098	Up	8.75322e-05	0.000730875	gi|42567430|ref|NP_195309.2|/2.58752e-84/zinc finger (C3HC4-type RING finger) family protein [Arabidopsis thaliana]		Bra007240	0	27	0.01	4.64	8.85798
Bra022957	6	592	1	99.82	6.64126	Up	1.6893e-05	0.000117583	gi|297826853|ref|XP_002881309.1|/2.2076e-134/frigida-essential 1 [Arabidopsis lyrata subsp. lyrata]		Bra018159	0	69	0.01	11.47	10.1636	Up	2.22044e-16	3.09338e-15	gi|297791995|ref|XP_002863882.1|/4.2584e-15/hypothetical protein ARALYDRAFT_494878 [Arabidopsis lyrata subsp. lyrata]		Bra004712	0	78	0.01	13.15	10.3608	Up	2.22044e-16	3.07738e-15	gi|297788408|ref|XP_002862313.1|/4.95373e-40/hypothetical protein ARALYDRAFT_497523 [Arabidopsis lyrata subsp. lyrata]		Bra018216	20	164	3.32	28.16	3.08439	Up	4.3996e-09	7.83129e-08	gi|211926828|dbj|BAG82627.1|/5.00055e-80/heat shock protein [Brassica rapa subsp. chinensis]		Bra039141	0	27	0.01	4.64	8.85798
Bra009445	3	279	0.5	47.04	6.55582	Up	7.51568e-05	0.000442263	gi|297810541|ref|XP_002873154.1|/0/beta-ketoacyl-CoA synthase family protein [Arabidopsis lyrata subsp. lyrata]		Bra014278	0	69	0.01	11.47	10.1636	Up	2.22044e-16	2.80353e-15	gi|157849766|gb|ABV89666.1|/1.20927e-68/zinc finger an1-like family protein [Brassica rapa]		Bra026943	0	78	0.01	13.15	10.3608	Up	2.22044e-16	2.81668e-15	-		Bra020646	21	172	3.49	29.54	3.08137	Up	2.36086e-09	4.3274e-08	gi|255548487|ref|XP_002515300.1|/4.25393e-170/Beta-glucosidase, putative [Ricinus communis]		Bra001975	0	27	0.01	4.64	8.85798
Bra015054	12	1034	1.99	174.35	6.45307	Up	5.24908e-07	4.85548e-06	gi|297831300|ref|XP_002883532.1|/0/hypothetical protein ARALYDRAFT_479968 [Arabidopsis lyrata subsp. lyrata]		Bra024108	0	69	0.01	11.47	10.1636	Up	2.22044e-16	2.69261e-15	gi|15234617|ref|NP_194739.1|/0/tRNA-splicing endonuclease positive effector-related [Arabidopsis thaliana]		Bra017276	0	78	0.01	13.15	10.3608	Up	2.22044e-16	2.80039e-15	gi|297823403|ref|XP_002879584.1|/1.30824e-84/hypothetical protein ARALYDRAFT_482567 [Arabidopsis lyrata subsp. lyrata]		Bra020495	7	57	1.16	9.79	3.07718	Up	1.03923e-05	0.000110734	gi|297812727|ref|XP_002874247.1|/2.2509e-129/hypothetical protein ARALYDRAFT_910571 [Arabidopsis lyrata subsp. lyrata]		Bra013876	0	27	0.01	4.64	8.85798
Bra028648	2	171	0.33	28.83	6.44896	Up	0.000116978	0.000646385	gi|3676294|gb|AAD03391.1|/1.09611e-158/mitochondrial ATPase beta subunit [Nicotiana sylvestris]		Bra035390	0	69	0.01	11.47	10.1636	Up	2.22044e-16	2.63736e-15	gi|297835754|ref|XP_002885759.1|/3.06084e-61/hypothetical protein ARALYDRAFT_899257 [Arabidopsis lyrata subsp. lyrata]		Bra034376	0	78	0.01	13.15	10.3608	Up	2.22044e-16	2.54792e-15	gi|297826157|ref|XP_002880961.1|/4.08014e-84/hypothetical protein ARALYDRAFT_481716 [Arabidopsis lyrata subsp. lyrata]		Bra039742	7	57	1.16	9.79	3.07718	Up	1.03923e-05	0.000110657	gi|6686400|gb|AAF23834.1|AC007234_6/2.16089e-147/F1E22.18 [Arabidopsis thaliana]		Bra041116	0	27	0.01	4.64	8.85798
Bra014018	11	805	1.83	135.73	6.21275	Up	9.57682e-07	8.44046e-06	gi|89257600|gb|ABD65089.1|/3.46106e-34/zinc knuckle containing protein [Brassica oleracea]		Bra036256	0	68	0.01	11.3	10.1421	Up	2.22044e-16	3.34693e-15	gi|297809891|ref|XP_002872829.1|/3.85495e-46/hypothetical protein ARALYDRAFT_490301 [Arabidopsis lyrata subsp. lyrata]		Bra039504	0	77	0.01	12.98	10.3421	Up	2.22044e-16	3.28294e-15	gi|297814624|ref|XP_002875195.1|/7.42419e-46/hypothetical protein ARALYDRAFT_484224 [Arabidopsis lyrata subsp. lyrata]		Bra029550	4	32	0.66	5.5	3.05889	Up	4.96582e-05	0.000445045	gi|297809729|ref|XP_002872748.1|/5.65632e-51/vesicle-associated membrane family protein [Arabidopsis lyrata subsp. lyrata]		Bra010534	0	27	0.01	4.64	8.85798
Bra031136	3	196	0.5	33.05	6.04658	Up	7.51568e-05	0.000441425	gi|297836830|ref|XP_002886297.1|/8.73088e-66/hypothetical protein ARALYDRAFT_480901 [Arabidopsis lyrata subsp. lyrata]		Bra033547	0	68	0.01	11.3	10.1421	Up	2.22044e-16	3.33407e-15	gi|297800526|ref|XP_002868147.1|/1.10022e-71/hypothetical protein ARALYDRAFT_915132 [Arabidopsis lyrata subsp. lyrata]		Bra036110	0	77	0.01	12.98	10.3421	Up	2.22044e-16	3.15175e-15	gi|270567211|gb|ACZ92142.1|/1.96049e-171/Na+/H+ antiporter [Brassica napus]		Bra014678	4	32	0.66	5.5	3.05889	Up	4.96582e-05	0.000444786	gi|15228989|ref|NP_191227.1|/1.89113e-99/nucleic acid binding [Arabidopsis thaliana]		Bra032174	0	27	0.01	4.64	8.85798
Bra010895	2	123	0.33	20.74	5.97381	Up	0.000116978	0.000649861	gi|238065080|sp|O81914.2|NAC5_ARATH/1.25999e-15/RecName: Full=NAC domain-containing protein 5; Short=ANAC005		Bra003622	0	68	0.01	11.3	10.1421	Up	2.22044e-16	3.10445e-15	gi|297842699|ref|XP_002889231.1|/0/predicted protein [Arabidopsis lyrata subsp. lyrata]		Bra004409	0	77	0.01	12.98	10.3421	Up	2.22044e-16	3.01179e-15	gi|15229378|ref|NP_191867.1|/1.15253e-28/ATGPX5 (glutathione peroxidase 5); glutathione peroxidase [Arabidopsis thaliana]		Bra029216	4	32	0.66	5.5	3.05889	Up	4.96582e-05	0.000444528	gi|79546803|ref|NP_201157.3|/1.85507e-48/unknown protein [Arabidopsis thaliana]		Bra033315	0	27	0.01	4.64	8.85798
Bra004768	2	110	0.33	18.55	5.81281	Up	0.000116978	0.000650561	gi|85539361|emb|CAJ44305.1|/7.69653e-41/rapeseed putative trypsin inhibitor 1 [Brassica napus]		Bra018609	0	68	0.01	11.3	10.1421	Up	2.22044e-16	3.04187e-15	gi|297843652|ref|XP_002889707.1|/1.57872e-131/hypothetical protein ARALYDRAFT_888100 [Arabidopsis lyrata subsp. lyrata]		Bra036599	0	77	0.01	12.98	10.3421	Up	2.22044e-16	2.79808e-15	gi|297808721|ref|XP_002872244.1|/4.9683e-55/calmodulin binding protein [Arabidopsis lyrata subsp. lyrata]		Bra035917	6	48	1	8.24	3.04264	Up	1.78271e-05	0.000181537	gi|297788533|ref|XP_002862354.1|/1.43098e-18/hypothetical protein ARALYDRAFT_920859 [Arabidopsis lyrata subsp. lyrata]		Bra029235	0	27	0.01	4.64	8.85798
Bra001609	29	1584	4.82	267.08	5.79209	Up	1.26881e-11	2.06936e-10	gi|312281637|dbj|BAJ33684.1|/1.22923e-107/unnamed protein product [Thellungiella halophila]		Bra011919	0	68	0.01	11.3	10.1421	Up	2.22044e-16	2.91907e-15	gi|168056654|ref|XP_001780334.1|/0/predicted protein [Physcomitrella patens subsp. patens]		Bra026816	0	76	0.01	12.81	10.3231	Up	2.22044e-16	2.7482e-15	gi|297849874|ref|XP_002892818.1|/0/hypothetical protein ARALYDRAFT_471639 [Arabidopsis lyrata subsp. lyrata]		Bra026765	3	24	0.5	4.12	3.04264	Up	9.61318e-05	0.000796631	gi|297849968|ref|XP_002892865.1|/2.01621e-49/hypothetical protein ARALYDRAFT_471740 [Arabidopsis lyrata subsp. lyrata]		Bra009131	0	26	0.01	4.46	8.8009
Bra026538	2	104	0.33	17.54	5.73204	Up	0.000116978	0.000647308	gi|38230552|gb|AAR14296.1|/6.33337e-86/steroid sulfotransferase 4 [Brassica napus]		Bra005820	0	68	0.01	11.3	10.1421	Up	2.22044e-16	2.50055e-15	gi|297806461|ref|XP_002871114.1|/9.26504e-63/40S ribosomal protein S17 [Arabidopsis lyrata subsp. lyrata]		Bra037228	0	75	0.01	12.65	10.3049	Up	2.22044e-16	3.31828e-15	gi|21536700|gb|AAM61032.1|/6.4057e-65/unknown [Arabidopsis thaliana]		Bra029901	4	31	0.66	5.32	3.01089	Up	5.02048e-05	0.000446823	gi|4325363|gb|AAD17360.1|/2.30622e-33/contains similarity to transposase [Arabidopsis thaliana]		Bra028622	0	26	0.01	4.46	8.8009
Bra033189	12	553	1.99	93.24	5.55011	Up	5.24908e-07	4.84969e-06	gi|51094438|gb|AAT95386.1|/7.83615e-141/sodium transport protein [Arabidopsis thaliana]		Bra040974	0	67	0.01	11.13	10.1202	Up	2.22044e-16	3.49876e-15	gi|229914877|gb|ACQ90602.1|/5.15644e-142/putative C2H2 zinc finger protein [Thellungiella halophila]		Bra033746	0	75	0.01	12.65	10.3049	Up	2.22044e-16	2.99054e-15	gi|15241503|ref|NP_199261.1|/5.14845e-173/DUR (DEFECTIVE UGE IN ROOT); UDP-glucose 4-epimerase/ binding / catalytic/ coenzyme binding [Arabidopsis thaliana]		Bra011792	52	401	8.64	68.86	2.99456	Up	6.77236e-14	2.81062e-12	gi|15235730|ref|NP_195500.1|/1.62231e-175/PCK1 (PHOSPHOENOLPYRUVATE CARBOXYKINASE 1); ATP binding / phosphoenolpyruvate carboxykinase (ATP)/ phosphoenolpyruvate carboxykinase/ purine nucleotide binding [Arabidopsis thaliana]		Bra008259	0	26	0.01	4.46	8.8009
Bra002214	3	131	0.5	22.09	5.46532	Up	7.51568e-05	0.00044176	gi|15239656|ref|NP_197413.1|/9.54198e-146/aspartic-type endopeptidase [Arabidopsis thaliana]		Bra032369	0	67	0.01	11.13	10.1202	Up	2.22044e-16	3.3534e-15	gi|312282563|dbj|BAJ34147.1|/1.26222e-11/unnamed protein product [Thellungiella halophila]		Bra004496	0	75	0.01	12.65	10.3049	Up	2.22044e-16	2.82842e-15	gi|16604537|gb|AAL24274.1|/3.96273e-90/At2g46910/F14M4.26 [Arabidopsis thaliana]		Bra031836	3	23	0.5	3.95	2.98185	Up	0.000111746	0.000910344	gi|15218705|ref|NP_171809.1|/9.87386e-120/pentatricopeptide (PPR) repeat-containing protein [Arabidopsis thaliana]		Bra040419	0	26	0.01	4.46	8.8009
Bra030197	3	130	0.5	21.92	5.45418	Up	7.51568e-05	0.000442431	gi|23466373|tpg|DAA00277.1|/1.84767e-18/TPA: TPA_exp: putative phytosulfokine peptide precursor [Brassica napus]		Bra038205	0	67	0.01	11.13	10.1202	Up	2.22044e-16	3.22562e-15	gi|157849678|gb|ABV89622.1|/0/U-box domain-containing protein [Brassica rapa]		Bra002308	0	75	0.01	12.65	10.3049	Up	2.22044e-16	2.82136e-15	gi|297812233|ref|XP_002874000.1|/1.80099e-52/hypothetical protein ARALYDRAFT_910089 [Arabidopsis lyrata subsp. lyrata]		Bra010785	8	61	1.33	10.48	2.97814	Up	5.9648e-06	6.66473e-05	gi|51536420|gb|AAU05448.1|/1.93568e-23/At1g30250 [Arabidopsis thaliana]		Bra030828	0	26	0.01	4.46	8.8009
Bra002563	14	601	2.33	101.34	5.44273	Up	1.5513e-07	1.5517e-06	gi|30697234|ref|NP_851223.1|/1.89372e-75/haloacid dehalogenase-like hydrolase family protein [Arabidopsis thaliana]		Bra001598	0	67	0.01	11.13	10.1202	Up	2.22044e-16	3.21665e-15	gi|297747667|gb|ADB93646.2|/3.19394e-63/indole-3-acetic acid inducible 19 [Arabidopsis thaliana]		Bra007399	0	75	0.01	12.65	10.3049	Up	2.22044e-16	2.46998e-15	gi|225441549|ref|XP_002281113.1|/2.19904e-115/PREDICTED: hypothetical protein [Vitis vinifera]		Bra022603	149	1131	24.76	194.23	2.97168	Up	2.71782e-13	8.9992e-12	gi|15237696|ref|NP_196058.1|/1.60077e-83/S-adenosyl-L-methionine:carboxyl methyltransferase family protein [Arabidopsis thaliana]		Bra005105	0	26	0.01	4.46	8.8009
Bra006817	2	85	0.33	14.33	5.44043	Up	0.000116978	0.000647771	gi|297796647|ref|XP_002866208.1|/3.32604e-100/hypothetical protein ARALYDRAFT_495848 [Arabidopsis lyrata subsp. lyrata]		Bra040372	0	67	0.01	11.13	10.1202	Up	2.22044e-16	3.19592e-15	gi|297833518|ref|XP_002884641.1|/1.20805e-100/hypothetical protein ARALYDRAFT_896892 [Arabidopsis lyrata subsp. lyrata]		Bra038877	0	74	0.01	12.48	10.2854	Up	2.22044e-16	3.08298e-15	gi|15230386|ref|NP_190673.1|/1.99093e-104/RTH (RTE1-HOMOLOG) [Arabidopsis thaliana]		Bra032013	4	30	0.66	5.15	2.96403	Up	5.11926e-05	0.000455088	gi|32395571|gb|AAP37967.1|/4.91183e-42/seed specific protein Bn15D1B [Brassica napus]		Bra034882	0	26	0.01	4.46	8.8009
Bra026970	2	82	0.33	13.83	5.38919	Up	0.000116978	0.000648931	gi|8778645|gb|AAF79653.1|AC025416_27/2.39273e-55/F5O11.17 [Arabidopsis thaliana]		Bra025905	0	67	0.01	11.13	10.1202	Up	2.22044e-16	3.16387e-15	gi|58743494|gb|AAW81735.1|/4.76284e-36/Putative Putative Pepidyl-tRNA hydrolase family protein [Brassica oleracea]		Bra019982	0	73	0.01	12.31	10.2656	Up	2.22044e-16	3.1256e-15	gi|2160175|gb|AAB60738.1|/1.10426e-139/Strong similarity to Dianthus cysteine proteinase (gb|U17135) [Arabidopsis thaliana]		Bra040933	64	477	10.63	81.91	2.9459	Up	0	0	gi|15237303|ref|NP_200104.1|/0/PKP-BETA1 (PLASTIDIC PYRUVATE KINASE BETA SUBUNIT 1); pyruvate kinase [Arabidopsis thaliana]		Bra018917	0	26	0.01	4.46	8.8009
Bra001600	7	286	1.16	48.22	5.37743	Up	9.75996e-06	7.08626e-05	gi|297834436|ref|XP_002885100.1|/3.74737e-27/hypothetical protein ARALYDRAFT_479015 [Arabidopsis lyrata subsp. lyrata]		Bra016088	0	67	0.01	11.13	10.1202	Up	2.22044e-16	3.08787e-15	gi|22330580|ref|NP_565032.2|/6.21877e-120/deoxynucleoside kinase family [Arabidopsis thaliana]		Bra023528	0	73	0.01	12.31	10.2656	Up	2.22044e-16	3.02253e-15	gi|30685446|ref|NP_197067.2|/3.03806e-117/IRX6 [Arabidopsis thaliana]		Bra039206	10	73	1.66	12.54	2.91728	Up	1.89843e-06	2.37066e-05	gi|15227863|ref|NP_179941.1|/2.19762e-60/ACL (ACETONE-CYANOHYDRIN LYASE); hydrolase/ hydrolase, acting on ester bonds / methyl indole-3-acetate esterase/ methyl jasmonate esterase/ methyl salicylate esterase [Arabidopsis thaliana]		Bra020538	0	26	0.01	4.46	8.8009
Bra020096	2	73	0.33	12.31	5.22122	Up	0.000116978	0.000648698	gi|15241313|ref|NP_197528.1|/3.29647e-165/ATSPS1F (sucrose phosphate synthase 1F); sucrose-phosphate synthase/ transferase, transferring glycosyl groups [Arabidopsis thaliana]		Bra003220	0	67	0.01	11.13	10.1202	Up	2.22044e-16	2.62143e-15	gi|297816890|ref|XP_002876328.1|/2.45569e-134/predicted protein [Arabidopsis lyrata subsp. lyrata]		Bra005609	0	73	0.01	12.31	10.2656	Up	2.22044e-16	2.921e-15	gi|18402886|ref|NP_565738.1|/1.93433e-97/haloacid dehalogenase-like hydrolase family protein [Arabidopsis thaliana]		Bra016251	9	66	1.5	11.33	2.91711	Up	3.38178e-06	3.99611e-05	-		Bra015499	0	26	0.01	4.46	8.8009
Bra028690	5	179	0.83	30.18	5.18434	Up	2.865e-05	0.000188254	gi|38260618|gb|AAR15436.1|/1.46873e-64/AP2 transcription factor [Sisymbrium irio]		Bra014836	0	67	0.01	11.13	10.1202	Up	2.22044e-16	2.54269e-15	gi|206601419|gb|ACI16426.1|/1.34772e-82/RUB1-conjugation enzyme [Brassica juncea]		Bra001477	0	73	0.01	12.31	10.2656	Up	2.22044e-16	2.86184e-15	gi|297834100|ref|XP_002884932.1|/1.23915e-130/protein binding protein [Arabidopsis lyrata subsp. lyrata]		Bra020403	4	29	0.66	4.98	2.91561	Up	5.2972e-05	0.000469551	gi|9758362|dbj|BAB08863.1|/2.71684e-170/unnamed protein product [Arabidopsis thaliana]		Bra016698	0	26	0.01	4.46	8.8009
Bra011290	5	179	0.83	30.18	5.18434	Up	2.865e-05	0.000187856	gi|15236036|ref|NP_194895.1|/0/UBP18 (UBIQUITIN-SPECIFIC PROTEASE 18); cysteine-type endopeptidase/ ubiquitin thiolesterase [Arabidopsis thaliana]		Bra010012	0	66	0.01	10.97	10.0993	Up	2.22044e-16	3.51648e-15	gi|224144582|ref|XP_002325339.1|/3.04161e-127/predicted protein [Populus trichocarpa]		Bra008331	0	73	0.01	12.31	10.2656	Up	2.22044e-16	2.52515e-15	gi|297839635|ref|XP_002887699.1|/2.1396e-157/hypothetical protein ARALYDRAFT_476937 [Arabidopsis lyrata subsp. lyrata]		Bra018329	46	333	7.64	57.19	2.90412	Up	8.61534e-14	3.40129e-12	gi|297826413|ref|XP_002881089.1|/2.43013e-73/hypothetical protein ARALYDRAFT_481930 [Arabidopsis lyrata subsp. lyrata]		Bra036459	0	26	0.01	4.46	8.8009
Bra003777	3	99	0.5	16.69	5.06091	Up	7.51568e-05	0.000442768	gi|5882727|gb|AAD55280.1|AC008263_11/1.82624e-103/Similar to gb|AF060519 3-ketoacyl-ACP synthase (Kas4) from Cuphea hookeriana [Arabidopsis thaliana]		Bra017241	0	66	0.01	10.97	10.0993	Up	2.22044e-16	3.46039e-15	gi|297823451|ref|XP_002879608.1|/0/ATPDR6/PDR6 [Arabidopsis lyrata subsp. lyrata]		Bra020875	0	72	0.01	12.14	10.2456	Up	2.22044e-16	3.45344e-15	gi|297799966|ref|XP_002867867.1|/3.25768e-87/hypothetical protein ARALYDRAFT_329506 [Arabidopsis lyrata subsp. lyrata]		Bra023766	18	129	2.99	22.15	2.88909	Up	1.52011e-08	2.54959e-07	gi|15810257|gb|AAL07016.1|/2.18144e-74/unknown protein [Arabidopsis thaliana]		Bra026426	6	2594	1.01	445.47	8.78483
Bra040899	4	130	0.66	21.92	5.05364	Up	4.72728e-05	0.000296897	gi|7362774|emb|CAB83146.1|/7.46602e-30/leucine-rich repeat protein LRP-like [Arabidopsis thaliana]		Bra015091	0	66	0.01	10.97	10.0993	Up	2.22044e-16	3.36641e-15	gi|240255415|ref|NP_189131.4|/0/DNA binding [Arabidopsis thaliana]		Bra033287	0	72	0.01	12.14	10.2456	Up	2.22044e-16	3.30212e-15	gi|297843010|ref|XP_002889386.1|/2.16619e-85/predicted protein [Arabidopsis lyrata subsp. lyrata]		Bra026408	75	535	12.46	91.88	2.88245	Up	0	0	gi|297803424|ref|XP_002869596.1|/2.1803e-155/hypothetical protein ARALYDRAFT_913880 [Arabidopsis lyrata subsp. lyrata]		Bra040902	0	25	0.01	4.29	8.74483
Bra035067	4	129	0.66	21.75	5.04241	Up	4.72728e-05	0.000296656	gi|17644159|gb|AAL38777.1|/2.76541e-131/unknown protein [Arabidopsis thaliana]		Bra001959	0	66	0.01	10.97	10.0993	Up	2.22044e-16	3.22862e-15	gi|18398011|ref|NP_028242.1|/8.92574e-71/PDV2 (PLASTID DIVISION2) [Arabidopsis thaliana]		Bra026354	0	72	0.01	12.14	10.2456	Up	2.22044e-16	2.86426e-15	-		Bra002710	126	898	20.94	154.21	2.88056	Up	1.15685e-13	4.35502e-12	gi|312282455|dbj|BAJ34093.1|/2.23594e-133/unnamed protein product [Thellungiella halophila]		Bra017440	0	25	0.01	4.29	8.74483
Bra033968	2	62	0.33	10.45	4.98489	Up	0.000116978	0.000645464	gi|297841531|ref|XP_002888647.1|/8.88741e-63/hypothetical protein ARALYDRAFT_475925 [Arabidopsis lyrata subsp. lyrata]		Bra036540	0	66	0.01	10.97	10.0993	Up	2.22044e-16	2.99462e-15	gi|119720804|gb|ABL97972.1|/2.12233e-80/serine-rich protein [Brassica rapa]		Bra000869	0	72	0.01	12.14	10.2456	Up	2.22044e-16	2.71737e-15	gi|297848530|ref|XP_002892146.1|/0/hypothetical protein ARALYDRAFT_311407 [Arabidopsis lyrata subsp. lyrata]		Bra000797	8	57	1.33	9.79	2.87988	Up	5.96486e-06	6.65997e-05	gi|297851968|ref|XP_002893865.1|/3.2443e-141/predicted protein [Arabidopsis lyrata subsp. lyrata]		Bra028879	0	25	0.01	4.29	8.74483
Bra030061	12	371	1.99	62.56	4.9744	Up	5.24908e-07	4.85258e-06	gi|25083215|gb|AAN72051.1|/3.15977e-53/cell cycle control crn (crooked neck) protein-like [Arabidopsis thaliana]		Bra022190	0	66	0.01	10.97	10.0993	Up	2.22044e-16	2.83791e-15	gi|119720802|gb|ABL97971.1|/1.00035e-26/unknown [Brassica rapa]		Bra038005	0	72	0.01	12.14	10.2456	Up	2.22044e-16	2.664e-15	gi|297853262|ref|XP_002894512.1|/0/F-box family protein [Arabidopsis lyrata subsp. lyrata]		Bra001249	109	774	18.11	132.92	2.8757	Up	0	0	gi|152206068|gb|ABS30419.1|/4.99957e-93/CIL1 [Brassica carinata]		Bra028104	0	25	0.01	4.29	8.74483
Bra015659	19	581	3.16	97.96	4.9542	Up	6.90446e-09	8.31218e-08	gi|15217445|ref|NP_177893.1|/1.41125e-71/pathogenesis-related thaumatin family protein [Arabidopsis thaliana]		Bra003537	0	65	0.01	10.8	10.0768	Up	2.22044e-16	3.25588e-15	gi|15220005|ref|NP_178105.1|/9.76926e-71/oxidoreductase family protein [Arabidopsis thaliana]		Bra012218	0	72	0.01	12.14	10.2456	Up	2.22044e-16	2.57696e-15	gi|27464177|gb|AAO15998.1|AF516879_1/3.85634e-109/expansin [Glycine max]		Bra021017	26	184	4.32	31.6	2.87082	Up	1.04089e-10	2.21667e-09	gi|2832698|emb|CAA16796.1|/0/starch synthase-like protein [Arabidopsis thaliana]		Bra019251	0	25	0.01	4.29	8.74483
Bra036607	3	89	0.5	15.01	4.90785	Up	7.51568e-05	0.000442095	gi|297808737|ref|XP_002872252.1|/2.64822e-157/F-box family protein [Arabidopsis lyrata subsp. lyrata]		Bra035214	0	65	0.01	10.8	10.0768	Up	2.22044e-16	3.16099e-15	gi|4996367|dbj|BAA78426.1|/0/polyprotein [Arabidopsis thaliana]		Bra029245	0	72	0.01	12.14	10.2456	Up	2.22044e-16	2.54983e-15	gi|186532678|ref|NP_201091.2|/1.78144e-52/AtVEX1 (VEGETATIVE CELL EXPRESSED1) [Arabidopsis thaliana]		Bra011734	44	311	7.31	53.41	2.86917	Up	8.70414e-14	3.42756e-12	gi|106880170|emb|CAJ80767.1|/2.10599e-97/red chlorophyll catabolite reductase [Brassica napus]		Bra019408	0	25	0.01	4.29	8.74483
Bra003439	3	87	0.5	14.67	4.8748	Up	7.51568e-05	0.00044009	gi|297817426|ref|XP_002876596.1|/1.63303e-165/hypothetical protein ARALYDRAFT_324546 [Arabidopsis lyrata subsp. lyrata]		Bra002163	0	65	0.01	10.8	10.0768	Up	2.22044e-16	3.0742e-15	gi|297807871|ref|XP_002871819.1|/5.26655e-110/kinase family protein [Arabidopsis lyrata subsp. lyrata]		Bra010114	0	72	0.01	12.14	10.2456	Up	2.22044e-16	2.5308e-15	gi|312281611|dbj|BAJ33671.1|/3.13193e-118/unnamed protein product [Thellungiella halophila]		Bra033249	4	28	0.66	4.81	2.8655	Up	5.61648e-05	0.000494719	gi|297842960|ref|XP_002889361.1|/6.60177e-84/glycerol-3-phosphate acyltransferase 4 [Arabidopsis lyrata subsp. lyrata]		Bra012364	0	25	0.01	4.29	8.74483
Bra002669	16	462	2.66	77.9	4.87213	Up	4.50782e-08	4.89791e-07	gi|255546656|ref|XP_002514387.1|/5.57586e-98/serine/threonine protein kinase, putative [Ricinus communis]		Bra019804	0	65	0.01	10.8	10.0768	Up	2.22044e-16	3.06334e-15	gi|297849688|ref|XP_002892725.1|/4.96014e-76/hypothetical protein ARALYDRAFT_471456 [Arabidopsis lyrata subsp. lyrata]		Bra017494	0	70	0.01	11.8	10.2046	Up	2.22044e-16	3.58486e-15	-		Bra016656	5	35	0.83	6.01	2.85618	Up	3.0427e-05	0.000290804	gi|297844452|ref|XP_002890107.1|/0/hypothetical protein ARALYDRAFT_471751 [Arabidopsis lyrata subsp. lyrata]		Bra017779	0	25	0.01	4.29	8.74483
Bra032375	4	113	0.66	19.05	4.85118	Up	4.72728e-05	0.000297863	gi|297851458|ref|XP_002893610.1|/1.29291e-157/heat shock protein binding protein [Arabidopsis lyrata subsp. lyrata]		Bra021330	0	65	0.01	10.8	10.0768	Up	2.22044e-16	2.78777e-15	gi|297848052|ref|XP_002891907.1|/7.03261e-37/hypothetical protein ARALYDRAFT_314862 [Arabidopsis lyrata subsp. lyrata]		Bra010621	0	70	0.01	11.8	10.2046	Up	2.22044e-16	3.34446e-15	gi|4467098|emb|CAB37532.1|/5.42645e-100/putative protein [Arabidopsis thaliana]		Bra018611	10	70	1.66	12.02	2.85618	Up	1.89844e-06	2.35918e-05	gi|297849168|ref|XP_002892465.1|/9.05552e-67/hypothetical protein ARALYDRAFT_470930 [Arabidopsis lyrata subsp. lyrata]		Bra011558	0	25	0.01	4.29	8.74483
Bra039057	16	453	2.66	76.38	4.8437	Up	4.50782e-08	4.90134e-07	gi|15242235|ref|NP_200007.1|/1.0475e-29/NRPB6A; DNA binding / DNA-directed RNA polymerase [Arabidopsis thaliana]		Bra040435	0	64	0.01	10.63	10.0539	Up	2.22044e-16	3.4673e-15	gi|18412649|ref|NP_567140.1|/2.99396e-75/chalcone isomerase [Arabidopsis thaliana]		Bra003544	0	70	0.01	11.8	10.2046	Up	2.22044e-16	2.85702e-15	gi|186496585|ref|NP_178118.2|/0/FRS8 (FAR1-related sequence 8); zinc ion binding [Arabidopsis thaliana]		Bra003047	23	161	3.82	27.65	2.85563	Up	6.77588e-10	1.32228e-08	gi|312282711|dbj|BAJ34221.1|/0/unnamed protein product [Thellungiella halophila]		Bra007056	0	25	0.01	4.29	8.74483
Bra022234	2	54	0.33	9.11	4.78691	Up	0.000116978	0.000649163	gi|89257538|gb|ABD65028.1|/4.95846e-45/hypothetical protein 26.t00082 [Brassica oleracea]		Bra010959	0	64	0.01	10.63	10.0539	Up	2.22044e-16	2.96394e-15	gi|297851152|ref|XP_002893457.1|/1.81286e-55/hypothetical protein ARALYDRAFT_472914 [Arabidopsis lyrata subsp. lyrata]		Bra024108	0	70	0.01	11.8	10.2046	Up	2.22044e-16	2.68085e-15	gi|15234617|ref|NP_194739.1|/0/tRNA-splicing endonuclease positive effector-related [Arabidopsis thaliana]		Bra007222	33	230	5.48	39.5	2.8496	Up	1.57785e-12	4.13165e-11	gi|18410440|ref|NP_567036.1|/1.69238e-50/CAN (CA-2+ DEPENDENT NUCLEASE); nuclease [Arabidopsis thaliana]		Bra039869	0	25	0.01	4.29	8.74483
Bra035881	3	81	0.5	13.66	4.77189	Up	7.51568e-05	0.000441928	gi|15241970|ref|NP_201085.1|/1.72343e-110/DXR (1-DEOXY-D-XYLULOSE 5-PHOSPHATE REDUCTOISOMERASE); 1-deoxy-D-xylulose-5-phosphate reductoisomerase [Arabidopsis thaliana]		Bra038942	0	64	0.01	10.63	10.0539	Up	2.22044e-16	2.90684e-15	gi|297805064|ref|XP_002870416.1|/3.16494e-127/peptidyl-prolyl cis-trans isomerase [Arabidopsis lyrata subsp. lyrata]		Bra014828	0	69	0.01	11.63	10.1836	Up	2.22044e-16	3.56227e-15	gi|21593243|gb|AAM65192.1|/1.30928e-52/diphosphomevalonate decarboxylase-like protein [Arabidopsis thaliana]		Bra037186	21	145	3.49	24.9	2.83485	Up	2.36086e-09	4.34291e-08	gi|79332615|ref|NP_001032158.1|/2.60534e-53/zinc finger (C3HC4-type RING finger) family protein [Arabidopsis thaliana]		Bra015665	0	25	0.01	4.29	8.74483
Bra035075	2	53	0.33	8.94	4.75974	Up	0.000116978	0.000650094	gi|3834304|gb|AAC83020.1|/3.43429e-139/Contains similarity to gi|1786244 hypothetical 24.9 kD protein in surA-hepA intergenic region yab0 from Escherichia coli genome gb|AE000116, and to hypothetical YABO family PF|00849 [Arabidopsis thaliana]		Bra025903	0	64	0.01	10.63	10.0539	Up	2.22044e-16	2.7945e-15	gi|58743497|gb|AAW81738.1|/0/Putative [Brassica oleracea]		Bra027897	0	69	0.01	11.63	10.1836	Up	2.22044e-16	2.86668e-15	gi|297853618|ref|XP_002894690.1|/0/hypothetical protein ARALYDRAFT_474859 [Arabidopsis lyrata subsp. lyrata]		Bra015531	33	227	5.48	38.98	2.83049	Up	1.57785e-12	4.14576e-11	gi|217039132|gb|ACJ76846.1|/0/chloroplast lipase protein [Brassica napus]		Bra039516	5	2048	0.84	351.7	8.70974
Bra012678	3	80	0.5	13.49	4.75382	Up	7.51568e-05	0.000439758	gi|3513747|gb|AAC33963.1|/9.45253e-59/contains similarity to reverse transcriptases (Pfam; rvt.hmm, score: 11.19) [Arabidopsis thaliana]		Bra031333	0	64	0.01	10.63	10.0539	Up	2.22044e-16	2.70099e-15	gi|42571865|ref|NP_974023.1|/0/RNA binding [Arabidopsis thaliana]		Bra033107	0	69	0.01	11.63	10.1836	Up	2.22044e-16	2.69149e-15	gi|15230034|ref|NP_189605.1|/0/transferase family protein [Arabidopsis thaliana]		Bra038046	13	89	2.16	15.28	2.82254	Up	3.21466e-07	4.53261e-06	gi|2326372|emb|CAA74753.1|/2.16349e-38/putative arabinose kinase [Arabidopsis thaliana]		Bra021400	0	24	0.01	4.12	8.6865
Bra026943	3	78	0.5	13.15	4.71699	Up	7.51568e-05	0.000441091	-		Bra034696	0	64	0.01	10.63	10.0539	Up	2.22044e-16	2.66982e-15	gi|18399930|ref|NP_566450.1|/1.14758e-107/RNA binding [Arabidopsis thaliana]		Bra027603	0	69	0.01	11.63	10.1836	Up	2.22044e-16	2.46459e-15	gi|297791203|ref|XP_002863486.1|/1.23773e-64/F-box family protein [Arabidopsis lyrata subsp. lyrata]		Bra000483	5	34	0.83	5.84	2.81479	Up	3.0796e-05	0.000294148	gi|224109876|ref|XP_002315340.1|/1.77449e-50/histone H2 [Populus trichocarpa]		Bra004835	0	24	0.01	4.12	8.6865
Bra000167	2	51	0.33	8.6	4.7038	Up	0.000116978	0.000646154	gi|30017255|gb|AAP12861.1|/2.5163e-87/At2g40095 [Arabidopsis thaliana]		Bra040933	0	64	0.01	10.63	10.0539	Up	2.22044e-16	2.55204e-15	gi|15237303|ref|NP_200104.1|/0/PKP-BETA1 (PLASTIDIC PYRUVATE KINASE BETA SUBUNIT 1); pyruvate kinase [Arabidopsis thaliana]		Bra036540	0	68	0.01	11.47	10.1636	Up	2.22044e-16	2.98265e-15	gi|119720804|gb|ABL97972.1|/2.12233e-80/serine-rich protein [Brassica rapa]		Bra017046	5	34	0.83	5.84	2.81479	Up	3.0796e-05	0.000293965	gi|297823895|ref|XP_002879830.1|/2.37812e-112/hypothetical protein ARALYDRAFT_483024 [Arabidopsis lyrata subsp. lyrata]		Bra025902	0	24	0.01	4.12	8.6865
Bra010735	2	51	0.33	8.6	4.7038	Up	0.000116978	0.000645924	gi|297801932|ref|XP_002868850.1|/2.25024e-77/multiubiquitin chain binding protein MBP1 [Arabidopsis lyrata subsp. lyrata]		Bra029599	0	64	0.01	10.63	10.0539	Up	2.22044e-16	2.53711e-15	gi|12321909|gb|AAG50988.1|AC036106_1/9.35143e-52/hypothetical protein; 8379-15114 [Arabidopsis thaliana]		Bra016564	0	68	0.01	11.47	10.1636	Up	2.22044e-16	2.83078e-15	gi|75334873|sp|Q9LE22.1|CML27_ARATH/9.78039e-76/RecName: Full=Probable calcium-binding protein CML27; AltName: Full=Calmodulin-like protein 27		Bra027284	5	34	0.83	5.84	2.81479	Up	3.0796e-05	0.000293783	gi|15232470|ref|NP_188121.1|/8.72289e-145/TCP4 (TCP family transcription factor 4); transcription factor [Arabidopsis thaliana]		Bra018804	0	24	0.01	4.12	8.6865
Bra022086	8	205	1.33	34.57	4.70002	Up	5.55166e-06	4.23106e-05	gi|192910820|gb|ACF06518.1|/1.42154e-37/40S ribosomal protein S23 [Elaeis guineensis]		Bra010699	0	63	0.01	10.47	10.032	Up	2.22044e-16	3.01021e-15	gi|297802014|ref|XP_002868891.1|/0/hypothetical protein ARALYDRAFT_912375 [Arabidopsis lyrata subsp. lyrata]		Bra027254	0	68	0.01	11.47	10.1636	Up	2.22044e-16	2.59669e-15	gi|18958241|dbj|BAB85599.1|/2.05999e-10/metallothionein type 3 [Brassica juncea]		Bra009769	206	1396	34.23	239.73	2.80808	Up	2.9221e-13	9.49189e-12	gi|10176701|dbj|BAB09923.1|/0/copia-like retrotransposable element [Arabidopsis thaliana]		Bra039179	0	24	0.01	4.12	8.6865
Bra037506	3	77	0.5	12.98	4.69822	Up	7.51568e-05	0.000441258	gi|312282799|dbj|BAJ34265.1|/1.93019e-176/unnamed protein product [Thellungiella halophila]		Bra029627	0	63	0.01	10.47	10.032	Up	2.22044e-16	2.51687e-15	gi|297794253|ref|XP_002865011.1|/2.75501e-172/hypothetical protein ARALYDRAFT_496871 [Arabidopsis lyrata subsp. lyrata]		Bra025090	0	68	0.01	11.47	10.1636	Up	2.22044e-16	2.55946e-15	gi|297791275|ref|XP_002863522.1|/2.92746e-67/hypothetical protein ARALYDRAFT_917015 [Arabidopsis lyrata subsp. lyrata]		Bra018469	117	790	19.44	135.67	2.803	Up	1.48548e-13	5.3439e-12	gi|297809533|ref|XP_002872650.1|/0/AT4g12290/T4C9_130 [Arabidopsis lyrata subsp. lyrata]		Bra014208	0	24	0.01	4.12	8.6865
Bra038649	4	99	0.66	16.69	4.66037	Up	4.72728e-05	0.000297017	gi|30697873|ref|NP_851257.1|/0/oxidoreductase, zinc-binding dehydrogenase family protein [Arabidopsis thaliana]		Bra027446	0	62	0.01	10.3	10.0084	Up	2.22044e-16	3.38612e-15	gi|297846966|ref|XP_002891364.1|/2.89285e-107/ATRBP47C [Arabidopsis lyrata subsp. lyrata]		Bra005637	0	68	0.01	11.47	10.1636	Up	2.22044e-16	2.55752e-15	gi|224092826|ref|XP_002309711.1|/2.79728e-76/predicted protein [Populus trichocarpa]		Bra019733	8	54	1.33	9.27	2.80114	Up	5.96522e-06	6.65554e-05	gi|3157931|gb|AAC17614.1|/3.85222e-115/Similar to pyrophosphate-dependent phosphofuctokinase beta subunit gb|Z32850 from Ricinus communis. ESTs gb|N65773, gb|N64925 and gb|F15232 come from this gene [Arabidopsis thaliana]		Bra023098	0	24	0.01	4.12	8.6865
Bra006850	8	199	1.33	33.55	4.65681	Up	5.55166e-06	4.22482e-05	gi|84579369|dbj|BAE72073.1|/2.88985e-132/pear beta-galactosidase1 [Pyrus communis]		Bra029628	0	62	0.01	10.3	10.0084	Up	2.22044e-16	3.0392e-15	gi|4588012|gb|AAD25952.1|AF085717_1/3.47487e-88/putative callose synthase catalytic subunit [Gossypium hirsutum]		Bra016138	0	68	0.01	11.47	10.1636	Up	2.22044e-16	2.54409e-15	gi|297838983|ref|XP_002887373.1|/1.83234e-16/hypothetical protein ARALYDRAFT_894991 [Arabidopsis lyrata subsp. lyrata]		Bra037364	8	54	1.33	9.27	2.80114	Up	5.96522e-06	6.65072e-05	gi|297810027|ref|XP_002872897.1|/2.49461e-178/hypothetical protein ARALYDRAFT_490443 [Arabidopsis lyrata subsp. lyrata]		Bra031989	0	24	0.01	4.12	8.6865
Bra001663	2	49	0.33	8.26	4.6456	Up	0.000116978	0.000645694	gi|297834658|ref|XP_002885211.1|/5.04144e-70/NPSN13 [Arabidopsis lyrata subsp. lyrata]		Bra030043	0	62	0.01	10.3	10.0084	Up	2.22044e-16	2.8899e-15	gi|110737152|dbj|BAF00526.1|/1.84988e-27/hypothetical protein [Arabidopsis thaliana]		Bra036740	0	68	0.01	11.47	10.1636	Up	2.22044e-16	2.53648e-15	gi|18399111|ref|NP_564435.1|/1.11605e-163/alliinase family protein [Arabidopsis thaliana]		Bra009476	18	120	2.99	20.61	2.78513	Up	1.52011e-08	2.55237e-07	gi|9955577|emb|CAC05504.1|/0/calcium lipid binding protein-like [Arabidopsis thaliana]		Bra037956	0	24	0.01	4.12	8.6865
Bra018590	2	49	0.33	8.26	4.6456	Up	0.000116978	0.000645005	gi|15223983|ref|NP_172369.1|/7.51399e-76/phosphoglycerate/bisphosphoglycerate mutase family protein [Arabidopsis thaliana]		Bra026354	0	62	0.01	10.3	10.0084	Up	2.22044e-16	2.8851e-15	-		Bra023799	0	67	0.01	11.3	10.1421	Up	2.22044e-16	3.40832e-15	gi|6910572|gb|AAF31277.1|AC006424_6/1.64137e-06/Second of four adjacent putative subtilase family> [Arabidopsis thaliana]		Bra032205	6	40	1	6.87	2.78031	Up	1.79246e-05	0.000182168	gi|297852202|ref|XP_002893982.1|/5.76978e-149/ALDH3H1 [Arabidopsis lyrata subsp. lyrata]		Bra040637	0	24	0.01	4.12	8.6865
Bra024209	6	145	1	24.45	4.61176	Up	1.6893e-05	0.000117162	gi|297802772|ref|XP_002869270.1|/6.57484e-61/hypothetical protein ARALYDRAFT_913200 [Arabidopsis lyrata subsp. lyrata]		Bra040145	0	62	0.01	10.3	10.0084	Up	2.22044e-16	2.8566e-15	gi|15238809|ref|NP_197339.1|/7.21883e-74/40S ribosomal protein S16 (RPS16C) [Arabidopsis thaliana]		Bra011955	0	67	0.01	11.3	10.1421	Up	2.22044e-16	2.9515e-15	gi|312282557|dbj|BAJ34144.1|/0/unnamed protein product [Thellungiella halophila]		Bra008082	6	40	1	6.87	2.78031	Up	1.79246e-05	0.000182048	gi|225448095|ref|XP_002276595.1|/4.72246e-09/PREDICTED: hypothetical protein [Vitis vinifera]		Bra022850	0	24	0.01	4.12	8.6865
Bra030906	108	2594	17.95	437.38	4.60683	Up	0	0	gi|297853194|ref|XP_002894478.1|/5.14884e-129/ALDH7B4 [Arabidopsis lyrata subsp. lyrata]		Bra036110	0	61	0.01	10.14	9.98584	Up	2.22044e-16	3.13529e-15	gi|270567211|gb|ACZ92142.1|/1.96049e-171/Na+/H+ antiporter [Brassica napus]		Bra030327	0	67	0.01	11.3	10.1421	Up	2.22044e-16	2.5947e-15	gi|297801500|ref|XP_002868634.1|/0/hypothetical protein ARALYDRAFT_916145 [Arabidopsis lyrata subsp. lyrata]		Bra034438	6	40	1	6.87	2.78031	Up	1.79246e-05	0.000181928	gi|3377816|gb|AAC28189.1|/3.42168e-73/contains similarity to Arabidopsis thaliana retrotransposon Athila (GB:X81801)		Bra036102	0	24	0.01	4.12	8.6865
Bra031127	6	141	1	23.77	4.57107	Up	1.6893e-05	0.00011753	gi|15225377|ref|NP_179646.1|/3.6709e-145/DNAJ heat shock family protein [Arabidopsis thaliana]		Bra004239	0	61	0.01	10.14	9.98584	Up	2.22044e-16	3.11559e-15	gi|297838501|ref|XP_002887132.1|/6.89429e-42/hypothetical protein ARALYDRAFT_475863 [Arabidopsis lyrata subsp. lyrata]		Bra031647	0	66	0.01	11.13	10.1202	Up	2.22044e-16	3.34116e-15	gi|297843680|ref|XP_002889721.1|/2.35647e-76/EMB3001 [Arabidopsis lyrata subsp. lyrata]		Bra015977	10	66	1.66	11.33	2.77089	Up	1.89844e-06	2.35728e-05	gi|9719732|gb|AAF97834.1|AC034107_17/2.94809e-68/T10F20.18 [Arabidopsis thaliana]		Bra010076	0	24	0.01	4.12	8.6865
Bra023092	2	46	0.33	7.76	4.55552	Up	0.000116978	0.000650328	gi|30687001|ref|NP_850275.1|/1.04284e-80/TRFL8 (TRF-LIKE 8); DNA binding [Arabidopsis thaliana]		Bra003167	0	61	0.01	10.14	9.98584	Up	2.22044e-16	2.96141e-15	gi|4996369|dbj|BAA78427.1|/0/polyprotein [Arabidopsis thaliana]		Bra040600	0	66	0.01	11.13	10.1202	Up	2.22044e-16	3.25459e-15	gi|312283179|dbj|BAJ34455.1|/8.11497e-36/unnamed protein product [Thellungiella halophila]		Bra021110	7	46	1.16	7.9	2.76773	Up	1.0404e-05	0.000110705	gi|297830124|ref|XP_002882944.1|/5.15923e-92/hypothetical protein ARALYDRAFT_478991 [Arabidopsis lyrata subsp. lyrata]		Bra000809	0	23	0.01	3.95	8.62571
Bra017470	2	45	0.33	7.59	4.52356	Up	0.000116978	0.000649628	gi|31711824|gb|AAP68268.1|/3.81075e-90/At5g47680 [Arabidopsis thaliana]		Bra012840	0	61	0.01	10.14	9.98584	Up	2.22044e-16	2.73504e-15	gi|312282205|dbj|BAJ33968.1|/4.11146e-73/unnamed protein product [Thellungiella halophila]		Bra011147	0	65	0.01	10.96	10.098	Up	2.22044e-16	3.54736e-15	gi|297805154|ref|XP_002870461.1|/1.16012e-42/hypothetical protein ARALYDRAFT_915733 [Arabidopsis lyrata subsp. lyrata]		Bra013895	36	237	5.98	40.7	2.76681	Up	3.69038e-13	1.14328e-11	gi|297803572|ref|XP_002869670.1|/9.36007e-76/hypothetical protein ARALYDRAFT_492278 [Arabidopsis lyrata subsp. lyrata]		Bra030360	0	23	0.01	3.95	8.62571
Bra036143	2	45	0.33	7.59	4.52356	Up	0.000116978	0.000648234	gi|15239867|ref|NP_199747.1|/0/BXL1 (BETA-XYLOSIDASE 1); hydrolase, hydrolyzing O-glycosyl compounds [Arabidopsis thaliana]		Bra012963	0	61	0.01	10.14	9.98584	Up	2.22044e-16	2.64138e-15	gi|297797095|ref|XP_002866432.1|/3.34859e-92/hypothetical protein ARALYDRAFT_919384 [Arabidopsis lyrata subsp. lyrata]		Bra003237	0	65	0.01	10.96	10.098	Up	2.22044e-16	3.53996e-15	gi|79327949|ref|NP_001031892.1|/1.10884e-43/unknown protein [Arabidopsis thaliana]		Bra039967	16	105	2.66	18.03	2.7609	Up	5.20372e-08	8.1177e-07	gi|158828171|gb|ABW81050.1|/3.47948e-107/tropinone-reductase-like35 [Arabidopsis lyrata subsp. lyrata]		Bra038293	0	23	0.01	3.95	8.62571
Bra021331	8	176	1.33	29.68	4.47999	Up	5.55166e-06	4.2269e-05	gi|89257447|gb|ABD64939.1|/3.82565e-127/hypothetical protein 24.t00017 [Brassica oleracea]		Bra003396	0	61	0.01	10.14	9.98584	Up	2.22044e-16	2.48445e-15	gi|297817294|ref|XP_002876530.1|/5.42932e-53/SET domain-containing protein [Arabidopsis lyrata subsp. lyrata]		Bra001676	0	65	0.01	10.96	10.098	Up	2.22044e-16	3.2084e-15	gi|18401606|ref|NP_566585.1|/4.88803e-135/CNBT1 (CYCLIC NUCLEOTIDE-BINDING TRANSPORTER 1); calmodulin binding / cyclic nucleotide binding / ion channel [Arabidopsis thaliana]		Bra020492	33	216	5.48	37.09	2.75878	Up	1.57785e-12	4.13869e-11	gi|15238747|ref|NP_197906.1|/1.03267e-45/unknown protein [Arabidopsis thaliana]		Bra019784	0	23	0.01	3.95	8.62571
Bra033335	3	66	0.5	11.13	4.47638	Up	7.51568e-05	0.000440924	gi|6069576|dbj|BAA85462.1|/0/transposon-like ORF [Brassica rapa]		Bra020138	0	61	0.01	10.14	9.98584	Up	2.22044e-16	2.48267e-15	gi|297808157|ref|XP_002871962.1|/1.55921e-28/hypothetical protein ARALYDRAFT_489002 [Arabidopsis lyrata subsp. lyrata]		Bra025905	0	65	0.01	10.96	10.098	Up	2.22044e-16	3.19329e-15	gi|58743494|gb|AAW81735.1|/4.76284e-36/Putative Putative Pepidyl-tRNA hydrolase family protein [Brassica oleracea]		Bra035067	4	26	0.66	4.46	2.75651	Up	7.2022e-05	0.00062545	gi|17644159|gb|AAL38777.1|/2.76541e-131/unknown protein [Arabidopsis thaliana]		Bra036705	0	23	0.01	3.95	8.62571
Bra021478	3	65	0.5	10.96	4.45418	Up	7.51568e-05	0.000440757	gi|15232844|ref|NP_186857.1|/1.17452e-50/40S ribosomal protein S19 (RPS19A) [Arabidopsis thaliana]		Bra023810	0	60	0.01	9.97	9.96145	Up	2.22044e-16	3.34371e-15	gi|297830988|ref|XP_002883376.1|/4.54055e-59/hypothetical protein ARALYDRAFT_898758 [Arabidopsis lyrata subsp. lyrata]		Bra001249	0	65	0.01	10.96	10.098	Up	2.22044e-16	3.04424e-15	gi|152206068|gb|ABS30419.1|/4.99957e-93/CIL1 [Brassica carinata]		Bra022716	4	26	0.66	4.46	2.75651	Up	7.2022e-05	0.000625097	gi|16930707|gb|AAL32019.1|AF436837_1/4.58433e-68/At1g04870/F13M7_12 [Arabidopsis thaliana]		Bra009738	0	23	0.01	3.95	8.62571
Bra009250	6	130	1	21.92	4.45418	Up	1.6893e-05	0.000117057	gi|38196019|gb|AAR13699.1|/8.15496e-98/AP2 transcription factor/ethylene response element [Brassica oleracea]		Bra017565	0	60	0.01	9.97	9.96145	Up	2.22044e-16	3.01544e-15	gi|15237422|ref|NP_199441.1|/1.08289e-140/KAS I (3-KETOACYL-ACYL CARRIER PROTEIN SYNTHASE I); catalytic/ fatty-acid synthase/ transferase, transferring acyl groups other than amino-acyl groups [Arabidopsis thaliana]		Bra009611	0	65	0.01	10.96	10.098	Up	2.22044e-16	3.0415e-15	gi|297810309|ref|XP_002873038.1|/1.41561e-78/hypothetical protein ARALYDRAFT_486989 [Arabidopsis lyrata subsp. lyrata]		Bra038623	8	52	1.33	8.93	2.74723	Up	5.96618e-06	6.64698e-05	gi|297830306|ref|XP_002883035.1|/2.25423e-33/calmodulin-binding protein [Arabidopsis lyrata subsp. lyrata]		Bra035914	0	23	0.01	3.95	8.62571
Bra031885	4	85	0.66	14.33	4.44043	Up	4.72728e-05	0.000297621	-		Bra023608	0	60	0.01	9.97	9.96145	Up	2.22044e-16	2.8058e-15	gi|17979262|gb|AAL49947.1|/8.16144e-30/AT5g17280/MKP11_13 [Arabidopsis thaliana]		Bra021478	0	65	0.01	10.96	10.098	Up	2.22044e-16	2.65566e-15	gi|15232844|ref|NP_186857.1|/1.17452e-50/40S ribosomal protein S19 (RPS19A) [Arabidopsis thaliana]		Bra020461	6	39	1	6.7	2.74416	Up	1.80014e-05	0.000182587	gi|79331135|ref|NP_001032087.1|/6.04178e-66/CIA2 (CHLOROPLAST IMPORT APPARATUS 2); transcription regulator [Arabidopsis thaliana]		Bra015067	0	23	0.01	3.95	8.62571
Bra024769	5	105	0.83	17.7	4.41449	Up	2.865e-05	0.000187935	-		Bra011017	0	60	0.01	9.97	9.96145	Up	2.22044e-16	2.75896e-15	gi|297851062|ref|XP_002893412.1|/9.92434e-28/hypothetical protein ARALYDRAFT_472797 [Arabidopsis lyrata subsp. lyrata]		Bra023138	0	65	0.01	10.96	10.098	Up	2.22044e-16	2.60868e-15	gi|21617920|gb|AAM66970.1|/7.07836e-12/putative RNA-binding protein [Arabidopsis thaliana]		Bra038384	13	84	2.16	14.43	2.73997	Up	3.21466e-07	4.49965e-06	gi|15233756|ref|NP_192654.1|/2.55905e-174/T-complex protein 11 [Arabidopsis thaliana]		Bra028181	0	23	0.01	3.95	8.62571
Bra002984	4	82	0.66	13.83	4.38919	Up	4.72728e-05	0.000297742	gi|297792903|ref|XP_002864336.1|/4.09831e-50/pinoid-binding protein 1 [Arabidopsis lyrata subsp. lyrata]		Bra037201	0	60	0.01	9.97	9.96145	Up	2.22044e-16	2.71578e-15	gi|297835940|ref|XP_002885852.1|/0/hypothetical protein ARALYDRAFT_899530 [Arabidopsis lyrata subsp. lyrata]		Bra008215	0	65	0.01	10.96	10.098	Up	2.22044e-16	2.59074e-15	gi|255538904|ref|XP_002510517.1|/2.73406e-38/conserved hypothetical protein [Ricinus communis]		Bra024017	7	45	1.16	7.73	2.73634	Up	1.04131e-05	0.000110725	gi|42567296|ref|NP_194849.2|/2.61931e-121/DNA topoisomerase family protein [Arabidopsis thaliana]		Bra025984	0	23	0.01	3.95	8.62571
Bra004803	2	41	0.33	6.91	4.38815	Up	0.000116978	0.000648003	gi|297824399|ref|XP_002880082.1|/1.02998e-16/hypothetical protein ARALYDRAFT_483527 [Arabidopsis lyrata subsp. lyrata]		Bra033576	0	60	0.01	9.97	9.96145	Up	2.22044e-16	2.48089e-15	gi|297801962|ref|XP_002868865.1|/1.38449e-50/calcium-binding EF hand family protein [Arabidopsis lyrata subsp. lyrata]		Bra032377	0	65	0.01	10.96	10.098	Up	2.22044e-16	2.58482e-15	gi|297799258|ref|XP_002867513.1|/1.93362e-17/hypothetical protein ARALYDRAFT_913813 [Arabidopsis lyrata subsp. lyrata]		Bra007247	9	58	1.5	9.96	2.73118	Up	3.38196e-06	3.98714e-05	gi|297816970|ref|XP_002876368.1|/9.87185e-140/F-box family protein [Arabidopsis lyrata subsp. lyrata]		Bra021543	0	23	0.01	3.95	8.62571
Bra039130	2	41	0.33	6.91	4.38815	Up	0.000116978	0.000645234	gi|18395770|ref|NP_566135.1|/2.67852e-124/band 7 family protein [Arabidopsis thaliana]		Bra022920	0	59	0.01	9.8	9.93664	Up	2.22044e-16	3.52362e-15	gi|237682460|gb|ACR10277.1|/2.26438e-100/2-oxoacid-dependent dioxygenase [Brassica rapa subsp. pekinensis]		Bra021927	0	65	0.01	10.96	10.098	Up	2.22044e-16	2.56139e-15	gi|15451196|gb|AAK96869.1|/5.42235e-18/similar to Pto kinase interactor 1 gb|AAC61805.1 [Arabidopsis thaliana]		Bra012714	5	32	0.83	5.5	2.72825	Up	3.26166e-05	0.000309999	gi|15235767|ref|NP_193381.1|/0/INT4 (INOSITOL TRANSPORTER 4); carbohydrate transmembrane transporter/ myo-inositol:hydrogen symporter/ sugar:hydrogen symporter [Arabidopsis thaliana]		Bra030744	0	23	0.01	3.95	8.62571
Bra024335	2	40	0.33	6.74	4.35221	Up	0.000116978	0.000649396	gi|297794089|ref|XP_002864929.1|/2.77793e-09/hypothetical protein ARALYDRAFT_919816 [Arabidopsis lyrata subsp. lyrata]		Bra001867	0	59	0.01	9.8	9.93664	Up	2.22044e-16	3.43301e-15	gi|297830962|ref|XP_002883363.1|/0/predicted protein [Arabidopsis lyrata subsp. lyrata]		Bra002038	0	64	0.01	10.79	10.0755	Up	2.22044e-16	2.50094e-15	gi|297833924|ref|XP_002884844.1|/6.15555e-143/AHG3/ATPP2CA [Arabidopsis lyrata subsp. lyrata]		Bra018507	13	83	2.16	14.25	2.72186	Up	3.21466e-07	4.50784e-06	gi|297809651|ref|XP_002872709.1|/1.76326e-20/hypothetical protein ARALYDRAFT_352398 [Arabidopsis lyrata subsp. lyrata]		Bra002050	0	23	0.01	3.95	8.62571
Bra024730	2	40	0.33	6.74	4.35221	Up	0.000116978	0.000648466	gi|297851070|ref|XP_002893416.1|/0/ATPPC4 [Arabidopsis lyrata subsp. lyrata]		Bra036835	0	59	0.01	9.8	9.93664	Up	2.22044e-16	3.38942e-15	gi|297816378|ref|XP_002876072.1|/1.45022e-105/hypothetical protein ARALYDRAFT_485468 [Arabidopsis lyrata subsp. lyrata]		Bra032400	0	63	0.01	10.62	10.0526	Up	2.22044e-16	3.42208e-15	gi|6634777|gb|AAF19757.1|AC009917_16/1.42472e-65/F26G16.16 [Arabidopsis thaliana]		Bra034093	7	44	1.16	7.56	2.70426	Up	1.04291e-05	0.000110819	gi|297833788|ref|XP_002884776.1|/6.41557e-115/hypothetical protein ARALYDRAFT_478336 [Arabidopsis lyrata subsp. lyrata]		Bra020121	0	23	0.01	3.95	8.62571
Bra033904	2	40	0.33	6.74	4.35221	Up	0.000116978	0.000646846	gi|89257601|gb|ABD65090.1|/1.74716e-32/hypothetical protein 27.t00116 [Brassica oleracea]		Bra037283	0	59	0.01	9.8	9.93664	Up	2.22044e-16	3.09062e-15	gi|312283055|dbj|BAJ34393.1|/1.92354e-132/unnamed protein product [Thellungiella halophila]		Bra024659	0	63	0.01	10.62	10.0526	Up	2.22044e-16	3.28931e-15	gi|297850948|ref|XP_002893355.1|/1.15115e-51/glutathione S-transferase 12 [Arabidopsis lyrata subsp. lyrata]		Bra025973	4	25	0.66	4.29	2.70044	Up	9.0002e-05	0.000750277	gi|297844692|ref|XP_002890227.1|/2.00199e-95/hypothetical protein ARALYDRAFT_471953 [Arabidopsis lyrata subsp. lyrata]		Bra009349	0	23	0.01	3.95	8.62571
Bra007721	3	60	0.5	10.12	4.33914	Up	7.51568e-05	0.000440423	gi|117168187|gb|ABK32176.1|/3.60196e-22/At3g62990 [Arabidopsis thaliana]		Bra024948	0	59	0.01	9.8	9.93664	Up	2.22044e-16	2.87553e-15	gi|89257493|gb|ABD64984.1|/3.56287e-57/homeobox-leucine zipper protein, putative [Brassica oleracea]		Bra007166	0	63	0.01	10.62	10.0526	Up	2.22044e-16	3.15468e-15	gi|145332861|ref|NP_001078296.1|/1.71658e-44/C2 domain-containing protein [Arabidopsis thaliana]		Bra036462	4	25	0.66	4.29	2.70044	Up	9.0002e-05	0.000749871	gi|297836782|ref|XP_002886273.1|/3.36123e-91/hypothetical protein ARALYDRAFT_319882 [Arabidopsis lyrata subsp. lyrata]		Bra003974	0	23	0.01	3.95	8.62571
Bra034599	8	159	1.33	26.81	4.33327	Up	5.55166e-06	4.22068e-05	gi|7438122|pir||T05433/2.01388e-133/hypothetical protein F28A23.210 - Arabidopsis thaliana		Bra017636	0	59	0.01	9.8	9.93664	Up	2.22044e-16	2.86604e-15	gi|297802020|ref|XP_002868894.1|/2.19126e-37/kelch repeat-containing F-box family protein [Arabidopsis lyrata subsp. lyrata]		Bra001032	0	63	0.01	10.62	10.0526	Up	2.22044e-16	2.9722e-15	gi|30678498|ref|NP_850501.1|/2.04799e-109/PTF1 (PLASTID TRANSCRIPTION FACTOR 1); transcription factor [Arabidopsis thaliana]		Bra007052	4	25	0.66	4.29	2.70044	Up	9.0002e-05	0.000749465	gi|15232439|ref|NP_190985.1|/1.03301e-34/ATFIP37 (ARABIDOPSIS THALIANA FKBP12 INTERACTING PROTEIN 37); protein binding [Arabidopsis thaliana]		Bra038020	0	23	0.01	3.95	8.62571
Bra000613	2	39	0.33	6.58	4.31755	Up	0.000116979	0.000644776	gi|297792319|ref|XP_002864044.1|/6.75936e-56/wound-responsive 3 [Arabidopsis lyrata subsp. lyrata]		Bra006645	0	59	0.01	9.8	9.93664	Up	2.22044e-16	2.74804e-15	gi|297808285|ref|XP_002872026.1|/4.30185e-58/SNF7 family protein [Arabidopsis lyrata subsp. lyrata]		Bra017759	0	63	0.01	10.62	10.0526	Up	2.22044e-16	2.812e-15	gi|18419831|ref|NP_568004.1|/2.78683e-61/UBC17 (UBIQUITIN-CONJUGATING ENZYME 17); small conjugating protein ligase/ ubiquitin-protein ligase [Arabidopsis thaliana]		Bra002995	4	25	0.66	4.29	2.70044	Up	9.0002e-05	0.00074906	gi|21618169|gb|AAM67219.1|/8.44164e-42/ARF GAP-like zinc finger-containing protein ZIGA3 [Arabidopsis thaliana]		Bra016718	0	23	0.01	3.95	8.62571
Bra033977	2	39	0.33	6.58	4.31755	Up	0.000116979	0.000644547	gi|15220546|ref|NP_176947.1|/9.10644e-96/SUFE2 (SULFUR E 2); enzyme activator [Arabidopsis thaliana]		Bra021033	0	59	0.01	9.8	9.93664	Up	2.22044e-16	2.73289e-15	gi|2245137|emb|CAB10558.1|/9.39856e-109/MYB transcription factor like protein [Arabidopsis thaliana]		Bra036600	0	63	0.01	10.62	10.0526	Up	2.22044e-16	2.70221e-15	gi|297808723|ref|XP_002872245.1|/4.85325e-29/predicted protein [Arabidopsis lyrata subsp. lyrata]		Bra015850	4	25	0.66	4.29	2.70044	Up	9.0002e-05	0.000748655	gi|297839413|ref|XP_002887588.1|/3.48545e-56/EMB2184 [Arabidopsis lyrata subsp. lyrata]		Bra034317	0	23	0.01	3.95	8.62571
Bra032557	2	37	0.33	6.24	4.24101	Up	0.000116979	0.000644322	gi|533707|gb|AAA67356.1|/4.72722e-149/3-methylcrotonyl-CoA carboxylase precursor [Arabidopsis thaliana]		Bra029527	0	59	0.01	9.8	9.93664	Up	2.22044e-16	2.6822e-15	gi|255566373|ref|XP_002524172.1|/0/homeobox protein, putative [Ricinus communis]		Bra000243	0	63	0.01	10.62	10.0526	Up	2.22044e-16	2.59868e-15	gi|312281551|dbj|BAJ33641.1|/1.25639e-22/unnamed protein product [Thellungiella halophila]		Bra000227	331	2076	55	356.51	2.69644	Up	0	0	gi|312282917|dbj|BAJ34324.1|/1.88882e-47/unnamed protein product [Thellungiella halophila]		Bra033391	0	23	0.01	3.95	8.62571
Bra007256	3	56	0.5	9.44	4.23879	Up	7.51568e-05	0.000439924	gi|297826041|ref|XP_002880903.1|/0/hypothetical protein ARALYDRAFT_901626 [Arabidopsis lyrata subsp. lyrata]		Bra012140	0	59	0.01	9.8	9.93664	Up	2.22044e-16	2.59013e-15	gi|312282427|dbj|BAJ34079.1|/1.51263e-75/unnamed protein product [Thellungiella halophila]		Bra005638	0	62	0.01	10.45	10.0293	Up	2.22044e-16	3.38113e-15	gi|297826629|ref|XP_002881197.1|/0/endonuclease/exonuclease/phosphatase family protein [Arabidopsis lyrata subsp. lyrata]		Bra026348	15	94	2.49	16.14	2.69642	Up	9.58478e-08	1.444e-06	gi|4972070|emb|CAB43877.1|/3.8431e-93/putative protein [Arabidopsis thaliana]		Bra041148	0	22	0.01	3.78	8.56224
Bra000915	30	553	4.98	93.24	4.22673	Up	6.87362e-12	1.15761e-10	gi|255548245|ref|XP_002515179.1|/0/conserved hypothetical protein [Ricinus communis]		Bra005765	0	59	0.01	9.8	9.93664	Up	2.22044e-16	2.50236e-15	gi|297806301|ref|XP_002871034.1|/1.50087e-26/hypothetical protein ARALYDRAFT_487122 [Arabidopsis lyrata subsp. lyrata]		Bra031662	0	62	0.01	10.45	10.0293	Up	2.22044e-16	3.23904e-15	gi|255542956|ref|XP_002512541.1|/5.54459e-61/NAD dependent epimerase/dehydratase, putative [Ricinus communis]		Bra019002	1013	6352	168.32	1090.83	2.69615	Up	2.2431e-12	5.73704e-11	gi|297853064|ref|XP_002894413.1|/6.65396e-92/predicted protein [Arabidopsis lyrata subsp. lyrata]		Bra009371	0	22	0.01	3.78	8.56224
Bra005819	3	55	0.5	9.27	4.21257	Up	7.51568e-05	0.0004426	gi|15238312|ref|NP_196097.1|/0/CAT6 (CATIONIC AMINO ACID TRANSPORTER 6); amino acid transmembrane transporter/ basic amino acid transmembrane transporter/ cationic amino acid transmembrane transporter [Arabidopsis thaliana]		Bra036758	0	58	0.01	9.64	9.91289	Up	2.22044e-16	3.39274e-15	gi|297851944|ref|XP_002893853.1|/1.40312e-58/hypothetical protein ARALYDRAFT_473651 [Arabidopsis lyrata subsp. lyrata]		Bra024120	0	62	0.01	10.45	10.0293	Up	2.22044e-16	3.22979e-15	gi|297803046|ref|XP_002869407.1|/2.3333e-69/hypothetical protein ARALYDRAFT_491771 [Arabidopsis lyrata subsp. lyrata]		Bra026552	11	69	1.83	11.85	2.69497	Up	1.05709e-06	1.37815e-05	gi|297818004|ref|XP_002876885.1|/9.38453e-30/hypothetical protein ARALYDRAFT_904622 [Arabidopsis lyrata subsp. lyrata]		Bra039714	0	22	0.01	3.78	8.56224
Bra013077	2	36	0.33	6.07	4.20116	Up	0.000116981	0.0006441	gi|15227191|ref|NP_179232.1|/0/DRD1 (DEFECTIVE IN RNA-DIRECTED DNA METHYLATION 1); ATP binding / DNA binding / helicase/ nucleic acid binding [Arabidopsis thaliana]		Bra018013	0	58	0.01	9.64	9.91289	Up	2.22044e-16	3.33728e-15	gi|18408768|ref|NP_566915.1|/0/protein kinase family protein / U-box domain-containing protein [Arabidopsis thaliana]		Bra030577	0	62	0.01	10.45	10.0293	Up	2.22044e-16	3.09706e-15	gi|2924772|gb|AAC04901.1|/4.58438e-35/expressed protein [Arabidopsis thaliana]		Bra003947	13	81	2.16	13.91	2.68702	Up	3.21466e-07	4.52846e-06	gi|240254344|ref|NP_177227.5|/4.32867e-45/TIFY7 [Arabidopsis thaliana]		Bra005168	0	22	0.01	3.78	8.56224
Bra018543	7	125	1.16	21.08	4.18368	Up	9.75996e-06	7.04992e-05	gi|31790095|gb|AAP58392.1|/8.65137e-110/glutathione S-transferase 2 [Brassica juncea]		Bra039471	0	58	0.01	9.64	9.91289	Up	2.22044e-16	3.19005e-15	gi|113195|sp|P07088.1|ACP_BRACM/4.18632e-38/RecName: Full=Acyl carrier protein SF2, chloroplastic; Short=ACP; Flags: Precursor		Bra018695	0	62	0.01	10.45	10.0293	Up	2.22044e-16	3.06625e-15	gi|297852408|ref|XP_002894085.1|/5.09364e-44/hypothetical protein ARALYDRAFT_891603 [Arabidopsis lyrata subsp. lyrata]		Bra017063	60	373	9.97	64.06	2.68376	Up	0	0	gi|297823847|ref|XP_002879806.1|/3.51695e-141/ACT domain-containing protein [Arabidopsis lyrata subsp. lyrata]		Bra015818	0	22	0.01	3.78	8.56224
Bra002944	2	35	0.33	5.9	4.16018	Up	0.000116983	0.000643882	gi|312282923|dbj|BAJ34327.1|/1.52633e-53/unnamed protein product [Thellungiella halophila]		Bra022592	0	58	0.01	9.64	9.91289	Up	2.22044e-16	3.09614e-15	gi|297792577|ref|XP_002864173.1|/3.27268e-104/hypothetical protein ARALYDRAFT_495312 [Arabidopsis lyrata subsp. lyrata]		Bra016067	0	62	0.01	10.45	10.0293	Up	2.22044e-16	2.80503e-15	gi|297839093|ref|XP_002887428.1|/1.24935e-91/hypothetical protein ARALYDRAFT_476359 [Arabidopsis lyrata subsp. lyrata]		Bra012733	376	2336	62.48	401.16	2.68271	Up	5.3002e-13	1.56636e-11	gi|2244977|emb|CAB10398.1|/1.30373e-161/cysteine proteinase like protein [Arabidopsis thaliana]		Bra004792	0	22	0.01	3.78	8.56224
Bra017912	2	34	0.33	5.73	4.118	Up	0.000116986	0.000643674	gi|255558474|ref|XP_002520262.1|/3.24752e-145/2-oxoisovalerate dehydrogenase, putative [Ricinus communis]		Bra004395	0	58	0.01	9.64	9.91289	Up	2.22044e-16	2.98176e-15	gi|297818374|ref|XP_002877070.1|/3.21781e-142/hypothetical protein ARALYDRAFT_484564 [Arabidopsis lyrata subsp. lyrata]		Bra031214	0	62	0.01	10.45	10.0293	Up	2.22044e-16	2.65358e-15	gi|297802028|ref|XP_002868898.1|/1.37857e-63/hypothetical protein ARALYDRAFT_912388 [Arabidopsis lyrata subsp. lyrata]		Bra029378	10	62	1.66	10.65	2.6816	Up	1.8985e-06	2.35545e-05	gi|8778378|gb|AAF79386.1|AC007887_45/4.1759e-168/F15O4.8 [Arabidopsis thaliana]		Bra022058	0	22	0.01	3.78	8.56224
Bra034800	2	34	0.33	5.73	4.118	Up	0.000116986	0.000643446	gi|30681959|ref|NP_850563.1|/1.85332e-27/universal stress protein (USP) family protein [Arabidopsis thaliana]		Bra036297	0	58	0.01	9.64	9.91289	Up	2.22044e-16	2.52972e-15	gi|75317777|sp|O04249.1|STP7_ARATH/1.25118e-177/RecName: Full=Sugar transport protein 7; AltName: Full=Hexose transporter 7		Bra021489	0	61	0.01	10.29	10.007	Up	2.22044e-16	3.05521e-15	gi|297828622|ref|XP_002882193.1|/4.74031e-154/hypothetical protein ARALYDRAFT_477409 [Arabidopsis lyrata subsp. lyrata]		Bra010755	5	31	0.83	5.32	2.68024	Up	3.46722e-05	0.000328927	gi|15235996|ref|NP_194885.1|/1.66845e-40/unknown protein [Arabidopsis thaliana]		Bra014448	0	22	0.01	3.78	8.56224
Bra009686	2	34	0.33	5.73	4.118	Up	0.000116986	0.000643218	gi|297812497|ref|XP_002874132.1|/0/ATLCBK1 [Arabidopsis lyrata subsp. lyrata]		Bra004561	0	58	0.01	9.64	9.91289	Up	2.22044e-16	2.52053e-15	gi|30690256|ref|NP_850448.1|/3.06769e-124/unknown protein [Arabidopsis thaliana]		Bra020167	0	61	0.01	10.29	10.007	Up	2.22044e-16	2.83789e-15	gi|312282131|dbj|BAJ33931.1|/7.44348e-63/unnamed protein product [Thellungiella halophila]		Bra002574	5	31	0.83	5.32	2.68024	Up	3.46722e-05	0.000328724	gi|297793487|ref|XP_002864628.1|/2.00471e-66/hypothetical protein ARALYDRAFT_496062 [Arabidopsis lyrata subsp. lyrata]		Bra011862	0	22	0.01	3.78	8.56224
Bra019608	5	84	0.83	14.16	4.09257	Up	2.865e-05	0.000187697	gi|6522613|emb|CAB62025.1|/4.05857e-144/receptor-like protein kinase homolog [Arabidopsis thaliana]		Bra000455	0	57	0.01	9.47	9.88722	Up	2.22044e-16	3.15238e-15	gi|297824865|ref|XP_002880315.1|/1.83345e-111/60S ribosomal protein L7A [Arabidopsis lyrata subsp. lyrata]		Bra029628	0	60	0.01	10.12	9.98299	Up	2.22044e-16	3.01984e-15	gi|4588012|gb|AAD25952.1|AF085717_1/3.47487e-88/putative callose synthase catalytic subunit [Gossypium hirsutum]		Bra025755	18	111	2.99	19.06	2.67233	Up	1.52011e-08	2.54404e-07	gi|297850356|ref|XP_002893059.1|/1.48241e-127/wound-responsive family protein [Arabidopsis lyrata subsp. lyrata]		Bra030196	0	22	0.01	3.78	8.56224
Bra023555	3	50	0.5	8.43	4.07553	Up	7.51568e-05	0.00044059	gi|297807647|ref|XP_002871707.1|/0/ATCRS1/CRS1 [Arabidopsis lyrata subsp. lyrata]		Bra001638	0	57	0.01	9.47	9.88722	Up	2.22044e-16	3.02332e-15	gi|297834560|ref|XP_002885162.1|/9.79259e-33/nodulin MtN3 family protein [Arabidopsis lyrata subsp. lyrata]		Bra013353	0	60	0.01	10.12	9.98299	Up	2.22044e-16	3.01447e-15	gi|30684540|ref|NP_193617.2|/0/ATP binding / DNA binding / DNA-directed DNA polymerase/ nucleoside-triphosphatase/ nucleotide binding [Arabidopsis thaliana]		Bra026727	19	117	3.16	20.09	2.66848	Up	8.1859e-09	1.41299e-07	gi|18394339|ref|NP_563994.1|/6.59903e-89/SYP51 (SYNTAXIN OF PLANTS 51); SNAP receptor [Arabidopsis thaliana]		Bra000063	0	22	0.01	3.78	8.56224
Bra017417	3	50	0.5	8.43	4.07553	Up	7.51568e-05	0.000440257	gi|15226952|ref|NP_178344.1|/4.17084e-37/ATGSTZ1 (ARABIDOPSIS THALIANA GLUTATHIONE S-TRANSFERASE ZETA 1); catalytic/ glutathione transferase [Arabidopsis thaliana]		Bra034095	0	57	0.01	9.47	9.88722	Up	2.22044e-16	2.98432e-15	gi|145332016|ref|NP_001078130.1|/2.58762e-34/unknown protein [Arabidopsis thaliana]		Bra004252	0	60	0.01	10.12	9.98299	Up	2.22044e-16	2.967e-15	gi|15220530|ref|NP_176940.1|/9.79718e-44/PSBY [Arabidopsis thaliana]		Bra036321	6	37	1	6.35	2.66676	Up	1.83764e-05	0.000186023	gi|312283137|dbj|BAJ34434.1|/5.5773e-102/unnamed protein product [Thellungiella halophila]		Bra039110	0	22	0.01	3.78	8.56224
Bra022774	5	83	0.83	13.99	4.07514	Up	2.865e-05	0.000188574	gi|297822727|ref|XP_002879246.1|/5.23715e-175/transducin family protein [Arabidopsis lyrata subsp. lyrata]		Bra022678	0	57	0.01	9.47	9.88722	Up	2.22044e-16	2.95385e-15	gi|297796233|ref|XP_002866001.1|/1.21798e-09/hypothetical protein ARALYDRAFT_918490 [Arabidopsis lyrata subsp. lyrata]		Bra025272	0	60	0.01	10.12	9.98299	Up	2.22044e-16	2.85221e-15	gi|312282975|dbj|BAJ34353.1|/2.21181e-144/unnamed protein product [Thellungiella halophila]		Bra030470	6	37	1	6.35	2.66676	Up	1.83764e-05	0.000185901	gi|297852802|ref|XP_002894282.1|/0/binding protein [Arabidopsis lyrata subsp. lyrata]		Bra038377	0	22	0.01	3.78	8.56224
Bra006641	51	845	8.47	142.48	4.07225	Up	1.66533e-14	4.11526e-13	gi|21593716|gb|AAM65683.1|/1.55764e-64/PGPD14 protein [Arabidopsis thaliana]		Bra011830	0	57	0.01	9.47	9.88722	Up	2.22044e-16	2.90441e-15	gi|215274557|gb|ACJ65004.1|/2.39238e-134/myo-inositol 1-phosphate synthase type 2 [Brassica napus]		Bra003750	0	60	0.01	10.12	9.98299	Up	2.22044e-16	2.73932e-15	gi|15222264|ref|NP_177683.1|/2.74716e-74/transcription initiation factor IIF beta subunit (TFIIF-beta) family protein [Arabidopsis thaliana]		Bra013395	8	49	1.33	8.41	2.66068	Up	5.97254e-06	6.64926e-05	gi|192764525|gb|ACF05806.1|/7.26153e-106/PAE [Litchi chinensis]		Bra011325	0	21	0.01	3.61	8.49586
Bra008215	4	65	0.66	10.96	4.05364	Up	4.72728e-05	0.000296177	gi|255538904|ref|XP_002510517.1|/2.73406e-38/conserved hypothetical protein [Ricinus communis]		Bra036294	0	57	0.01	9.47	9.88722	Up	2.22044e-16	2.82176e-15	gi|2104551|gb|AAB57800.1|/2.3576e-79/AGAA.5 [Arabidopsis thaliana]		Bra007721	0	60	0.01	10.12	9.98299	Up	2.22044e-16	2.55175e-15	gi|117168187|gb|ABK32176.1|/3.60196e-22/At3g62990 [Arabidopsis thaliana]		Bra007108	4	24	0.66	4.12	2.64211	Up	0.00012169	0.000975354	gi|297820240|ref|XP_002878003.1|/2.28932e-35/hypothetical protein ARALYDRAFT_485901 [Arabidopsis lyrata subsp. lyrata]		Bra019286	0	21	0.01	3.61	8.49586
Bra028746	3	49	0.5	8.26	4.04614	Up	7.51568e-05	0.000441593	gi|297810697|ref|XP_002873232.1|/9.44803e-108/hypothetical protein ARALYDRAFT_487401 [Arabidopsis lyrata subsp. lyrata]		Bra011216	0	57	0.01	9.47	9.88722	Up	2.22044e-16	2.64339e-15	gi|297810429|ref|XP_002873098.1|/1.10918e-06/hypothetical protein ARALYDRAFT_349631 [Arabidopsis lyrata subsp. lyrata]		Bra007102	0	60	0.01	10.12	9.98299	Up	2.22044e-16	2.46638e-15	gi|297822075|ref|XP_002878920.1|/7.90713e-89/hypothetical protein ARALYDRAFT_481467 [Arabidopsis lyrata subsp. lyrata]		Bra013955	4	24	0.66	4.12	2.64211	Up	0.00012169	0.000974846	gi|297799390|ref|XP_002867579.1|/3.65529e-74/hypothetical protein ARALYDRAFT_492200 [Arabidopsis lyrata subsp. lyrata]		Bra016376	0	21	0.01	3.61	8.49586
Bra041153	2	32	0.33	5.4	4.03242	Up	0.000117008	0.000643106	gi|78499691|gb|ABB45845.1|/2.78597e-101/hypothetical protein [Thellungiella halophila]		Bra002038	0	57	0.01	9.47	9.88722	Up	2.22044e-16	2.52603e-15	gi|297833924|ref|XP_002884844.1|/6.15555e-143/AHG3/ATPP2CA [Arabidopsis lyrata subsp. lyrata]		Bra011402	0	59	0.01	9.95	9.95855	Up	2.22044e-16	3.56601e-15	gi|297798662|ref|XP_002867215.1|/1.36166e-08/hypothetical protein ARALYDRAFT_491396 [Arabidopsis lyrata subsp. lyrata]		Bra004125	24	145	3.99	24.9	2.64169	Up	3.62752e-10	7.27252e-09	gi|312281961|dbj|BAJ33846.1|/1.05885e-140/unnamed protein product [Thellungiella halophila]		Bra027283	0	21	0.01	3.61	8.49586
Bra013623	2	32	0.33	5.4	4.03242	Up	0.000117008	0.000642878	gi|15235684|ref|NP_193984.1|/3.96935e-119/embryo-abundant protein-related [Arabidopsis thaliana]		Bra027965	0	56	0.01	9.31	9.86264	Up	2.22044e-16	2.9792e-15	gi|445114|prf||1908420A/3.5282e-15/acyl carrier protein 2		Bra000509	0	59	0.01	9.95	9.95855	Up	2.22044e-16	2.70653e-15	gi|15225886|ref|NP_180318.1|/5.3369e-102/ATCOAE; ATP binding / dephospho-CoA kinase [Arabidopsis thaliana]		Bra002459	7	42	1.16	7.21	2.63587	Up	1.05068e-05	0.000111568	gi|297793625|ref|XP_002864697.1|/2.67947e-60/hypothetical protein ARALYDRAFT_496217 [Arabidopsis lyrata subsp. lyrata]		Bra000768	0	21	0.01	3.61	8.49586
Bra017496	3	48	0.5	8.09	4.01614	Up	7.5157e-05	0.000439593	gi|89257422|gb|ABD64914.1|/1.60435e-42/nuclear RNA binding protein, putative [Brassica oleracea]		Bra036235	0	56	0.01	9.31	9.86264	Up	2.22044e-16	2.77662e-15	gi|15234233|ref|NP_192892.1|/7.13513e-98/DC1 domain-containing protein [Arabidopsis thaliana]		Bra005999	0	58	0.01	9.78	9.93369	Up	2.22044e-16	3.32478e-15	gi|297788595|ref|XP_002862374.1|/8.64518e-13/hypothetical protein ARALYDRAFT_920829 [Arabidopsis lyrata subsp. lyrata]		Bra013850	7	42	1.16	7.21	2.63587	Up	1.05068e-05	0.000111491	gi|297803626|ref|XP_002869697.1|/1.78337e-34/hypothetical protein ARALYDRAFT_914090 [Arabidopsis lyrata subsp. lyrata]		Bra018636	0	21	0.01	3.61	8.49586
Bra024659	4	63	0.66	10.62	4.00817	Up	4.72728e-05	0.000297258	gi|297850948|ref|XP_002893355.1|/1.15115e-51/glutathione S-transferase 12 [Arabidopsis lyrata subsp. lyrata]		Bra009898	0	56	0.01	9.31	9.86264	Up	2.22044e-16	2.6947e-15	gi|297808663|ref|XP_002872215.1|/3.10234e-69/uridylate kinase [Arabidopsis lyrata subsp. lyrata]		Bra007334	0	58	0.01	9.78	9.93369	Up	2.22044e-16	3.26713e-15	gi|94958384|gb|ABF47341.1|/1.82692e-106/calcium-dependent protein kinase [Isatis tinctoria]		Bra039513	16	96	2.66	16.49	2.63209	Up	5.20372e-08	8.14245e-07	gi|158828275|gb|ABW81151.1|/2.72056e-103/TRL20 [Capsella rubella]		Bra017443	0	21	0.01	3.61	8.49586
Bra030910	6	94	1	15.85	3.98641	Up	1.6893e-05	0.000117267	gi|297853190|ref|XP_002894476.1|/3.65588e-30/hypothetical protein ARALYDRAFT_314711 [Arabidopsis lyrata subsp. lyrata]		Bra011510	0	56	0.01	9.31	9.86264	Up	2.22044e-16	2.63136e-15	gi|10719920|sp|Q42726.1|CADH1_EUCGU/2.0333e-70/RecName: Full=Probable cinnamyl alcohol dehydrogenase 1; Short=CAD 1		Bra015824	0	58	0.01	9.78	9.93369	Up	2.22044e-16	3.20537e-15	gi|312282391|dbj|BAJ34061.1|/1.48722e-88/unnamed protein product [Thellungiella halophila]		Bra018030	6	36	1	6.18	2.62761	Up	1.87966e-05	0.000189529	gi|297819504|ref|XP_002877635.1|/0/AtClpC [Arabidopsis lyrata subsp. lyrata]		Bra004784	0	21	0.01	3.61	8.49586
Bra036259	2	31	0.33	5.23	3.98627	Up	0.000117034	0.000642795	gi|31790097|gb|AAP58393.1|/1.29451e-65/glutathione S-transferase 3 [Brassica juncea]		Bra011013	0	56	0.01	9.31	9.86264	Up	2.22044e-16	2.57094e-15	gi|297851064|ref|XP_002893413.1|/9.87713e-37/hypothetical protein ARALYDRAFT_890129 [Arabidopsis lyrata subsp. lyrata]		Bra036169	0	58	0.01	9.78	9.93369	Up	2.22044e-16	3.19932e-15	gi|297792025|ref|XP_002863897.1|/3.27807e-115/hypothetical protein ARALYDRAFT_494908 [Arabidopsis lyrata subsp. lyrata]		Bra028680	6	36	1	6.18	2.62761	Up	1.87966e-05	0.000189405	gi|297810893|ref|XP_002873330.1|/2.25878e-59/leucine-rich repeat family protein [Arabidopsis lyrata subsp. lyrata]		Bra014108	0	21	0.01	3.61	8.49586
Bra006766	2	31	0.33	5.23	3.98627	Up	0.000117034	0.000642567	gi|297801232|ref|XP_002868500.1|/2.66584e-52/zinc finger family protein [Arabidopsis lyrata subsp. lyrata]		Bra036000	0	55	0.01	9.14	9.83605	Up	2.22044e-16	3.52721e-15	gi|24210535|gb|AAN51934.1|AF337545_1/1.67582e-132/chlorophyllase 2 [Brassica oleracea]		Bra028687	0	58	0.01	9.78	9.93369	Up	2.22044e-16	3.01715e-15	gi|15240835|ref|NP_196383.1|/1.34343e-156/structural maintenance of chromosomes (SMC) family protein [Arabidopsis thaliana]		Bra029971	28	167	4.65	28.68	2.62474	Up	3.00666e-11	6.68982e-10	gi|297816226|ref|XP_002875996.1|/1.93787e-11/ATPSK4 [Arabidopsis lyrata subsp. lyrata]		Bra021395	0	21	0.01	3.61	8.49586
Bra023396	2	31	0.33	5.23	3.98627	Up	0.000117034	0.00064234	gi|7529274|emb|CAB86626.1|/2.42709e-36/putative protein [Arabidopsis thaliana]		Bra023178	0	55	0.01	9.14	9.83605	Up	2.22044e-16	3.2774e-15	gi|312282209|dbj|BAJ33970.1|/1.58007e-59/unnamed protein product [Thellungiella halophila]		Bra030524	0	58	0.01	9.78	9.93369	Up	2.22044e-16	2.98791e-15	gi|255559474|ref|XP_002520757.1|/0/DNA repair helicase rad3/xp-d, putative [Ricinus communis]		Bra014852	87	512	14.46	87.93	2.60429	Up	0	0	gi|119720748|gb|ABL97944.1|/4.84063e-52/hypothetical protein [Brassica rapa]		Bra011699	0	21	0.01	3.61	8.49586
Bra004712	5	78	0.83	13.15	3.98581	Up	2.865e-05	0.000188174	gi|297788408|ref|XP_002862313.1|/4.95373e-40/hypothetical protein ARALYDRAFT_497523 [Arabidopsis lyrata subsp. lyrata]		Bra001841	0	55	0.01	9.14	9.83605	Up	2.22044e-16	3.16965e-15	gi|30686351|ref|NP_850622.1|/3.08247e-67/SGP2; GTP binding [Arabidopsis thaliana]		Bra025773	0	58	0.01	9.78	9.93369	Up	2.22044e-16	2.91848e-15	gi|297796683|ref|XP_002866226.1|/1.3794e-22/XBAT32 [Arabidopsis lyrata subsp. lyrata]		Bra024274	7	41	1.16	7.04	2.60145	Up	1.05933e-05	0.000112177	gi|297794001|ref|XP_002864885.1|/6.39706e-39/hypothetical protein ARALYDRAFT_919722 [Arabidopsis lyrata subsp. lyrata]		Bra018009	0	21	0.01	3.61	8.49586
Bra010291	23	352	3.82	59.35	3.9576	Up	5.5191e-10	7.58093e-09	gi|15218642|ref|NP_176710.1|/5.07325e-62/XTH17 (XYLOGLUCAN ENDOTRANSGLUCOSYLASE/HYDROLASE 17); hydrolase, acting on glycosyl bonds / hydrolase, hydrolyzing O-glycosyl compounds / xyloglucan:xyloglucosyl transferase [Arabidopsis thaliana]		Bra028547	0	55	0.01	9.14	9.83605	Up	2.22044e-16	2.96647e-15	gi|297816612|ref|XP_002876189.1|/1.3921e-86/hypothetical protein ARALYDRAFT_323856 [Arabidopsis lyrata subsp. lyrata]		Bra012543	0	57	0.01	9.61	9.90839	Up	2.22044e-16	3.51064e-15	gi|18415316|ref|NP_567588.1|/0/nodulin-related [Arabidopsis thaliana]		Bra003416	7	41	1.16	7.04	2.60145	Up	1.05933e-05	0.0001121	gi|297817356|ref|XP_002876561.1|/2.81762e-110/hypothetical protein ARALYDRAFT_486522 [Arabidopsis lyrata subsp. lyrata]		Bra017641	0	21	0.01	3.61	8.49586
Bra003394	15	228	2.49	38.44	3.94839	Up	8.37756e-08	8.69403e-07	gi|224038408|gb|ACN38308.1|/3.25631e-39/ARGOS [Brassica rapa subsp. pekinensis]		Bra018956	0	55	0.01	9.14	9.83605	Up	2.22044e-16	2.84256e-15	gi|297852974|ref|XP_002894368.1|/0/hypothetical protein ARALYDRAFT_337379 [Arabidopsis lyrata subsp. lyrata]		Bra033547	0	57	0.01	9.61	9.90839	Up	2.22044e-16	3.39467e-15	gi|297800526|ref|XP_002868147.1|/1.10022e-71/hypothetical protein ARALYDRAFT_915132 [Arabidopsis lyrata subsp. lyrata]		Bra012851	62	364	10.3	62.51	2.60144	Up	0	0	gi|6572073|emb|CAB63016.1|/1.03126e-104/putative protein [Arabidopsis thaliana]		Bra040139	0	21	0.01	3.61	8.49586
Bra013532	13	197	2.16	33.22	3.94295	Up	2.86056e-07	2.75631e-06	gi|18415709|ref|NP_567629.1|/2.89518e-45/F-box family protein [Arabidopsis thaliana]		Bra012218	0	55	0.01	9.14	9.83605	Up	2.22044e-16	2.59788e-15	gi|27464177|gb|AAO15998.1|AF516879_1/3.85634e-109/expansin [Glycine max]		Bra016648	0	57	0.01	9.61	9.90839	Up	2.22044e-16	3.15761e-15	gi|18394296|ref|NP_563985.1|/8.13599e-70/GOS11 (golgi snare 11); SNARE binding [Arabidopsis thaliana]		Bra001501	62	364	10.3	62.51	2.60144	Up	0	0	gi|297829870|ref|XP_002882817.1|/1.49954e-151/WD-40 repeat family protein [Arabidopsis lyrata subsp. lyrata]		Bra029634	0	21	0.01	3.61	8.49586
Bra018399	2	30	0.33	5.06	3.9386	Up	0.000117084	0.000642387	gi|297822653|ref|XP_002879209.1|/4.0789e-101/hypothetical protein ARALYDRAFT_481846 [Arabidopsis lyrata subsp. lyrata]		Bra035105	0	55	0.01	9.14	9.83605	Up	2.22044e-16	2.54455e-15	gi|186496370|ref|NP_178048.2|/3.61433e-133/NUA (NUCLEAR PORE ANCHOR) [Arabidopsis thaliana]		Bra025830	0	57	0.01	9.61	9.90839	Up	2.22044e-16	2.56526e-15	gi|297845022|ref|XP_002890392.1|/1.08064e-22/hypothetical protein ARALYDRAFT_335306 [Arabidopsis lyrata subsp. lyrata]		Bra019693	30	176	4.98	30.22	2.60129	Up	8.87246e-12	2.11797e-10	gi|238478468|ref|NP_001154334.1|/1.02434e-58/unknown protein [Arabidopsis thaliana]		Bra000268	0	21	0.01	3.61	8.49586
Bra032775	2	30	0.33	5.06	3.9386	Up	0.000117084	0.000642159	gi|297804886|ref|XP_002870327.1|/2.91531e-46/hypothetical protein ARALYDRAFT_493483 [Arabidopsis lyrata subsp. lyrata]		Bra010390	0	55	0.01	9.14	9.83605	Up	2.22044e-16	2.49875e-15	gi|224118158|ref|XP_002317745.1|/1.4592e-114/predicted protein [Populus trichocarpa]		Bra004558	0	57	0.01	9.61	9.90839	Up	2.22044e-16	2.49726e-15	-		Bra023061	84	493	13.96	84.66	2.60038	Up	0	0	gi|18404102|ref|NP_565844.1|/6.59977e-59/zinc finger (AN1-like) family protein [Arabidopsis thaliana]		Bra012867	0	21	0.01	3.61	8.49586
Bra037673	2	30	0.33	5.06	3.9386	Up	0.000117084	0.000641932	gi|255645606|gb|ACU23297.1|/3.04016e-44/unknown [Glycine max]		Bra012260	0	54	0.01	8.97	9.80896	Up	2.22044e-16	3.30235e-15	gi|297850522|ref|XP_002893142.1|/0/EMB1507 [Arabidopsis lyrata subsp. lyrata]		Bra039634	0	56	0.01	9.44	9.88264	Up	2.22044e-16	3.47467e-15	gi|297790618|ref|XP_002863194.1|/3.44402e-15/predicted protein [Arabidopsis lyrata subsp. lyrata]		Bra012788	14	82	2.33	14.08	2.59525	Up	1.75903e-07	2.55026e-06	gi|297804708|ref|XP_002870238.1|/8.26166e-157/hydroperoxide lyase [Arabidopsis lyrata subsp. lyrata]		Bra014478	0	21	0.01	3.61	8.49586
Bra034315	3	45	0.5	7.59	3.9241	Up	7.5157e-05	0.000439262	gi|79592682|ref|NP_850095.2|/0/CIPK3 (CBL-INTERACTING PROTEIN KINASE 3); kinase/ protein kinase/ protein serine/threonine kinase [Arabidopsis thaliana]		Bra012030	0	54	0.01	8.97	9.80896	Up	2.22044e-16	3.27431e-15	gi|297821291|ref|XP_002878528.1|/1.7572e-08/lipid binding protein [Arabidopsis lyrata subsp. lyrata]		Bra008568	0	56	0.01	9.44	9.88264	Up	2.22044e-16	3.46756e-15	gi|225465518|ref|XP_002273145.1|/1.84542e-114/PREDICTED: hypothetical protein [Vitis vinifera]		Bra026611	6	35	1	6.01	2.58736	Up	1.95319e-05	0.0001963	gi|167178797|gb|ABZ11029.1|/2.61475e-37/tobamovirus multiplication protein [Arachis hypogaea]		Bra018294	0	21	0.01	3.61	8.49586
Bra018530	3	45	0.5	7.59	3.9241	Up	7.5157e-05	0.000439096	gi|297802532|ref|XP_002869150.1|/2.0877e-41/hypothetical protein ARALYDRAFT_912952 [Arabidopsis lyrata subsp. lyrata]		Bra028808	0	54	0.01	8.97	9.80896	Up	2.22044e-16	3.19887e-15	gi|89274202|gb|ABD65606.1|/5.60803e-50/hypothetical protein 23.t00002 [Brassica oleracea]		Bra020342	0	56	0.01	9.44	9.88264	Up	2.22044e-16	3.2957e-15	gi|42573732|ref|NP_974962.1|/4.11775e-89/ATUCP2 (UNCOUPLING PROTEIN 2); oxidative phosphorylation uncoupler [Arabidopsis thaliana]		Bra015467	6	35	1	6.01	2.58736	Up	1.95319e-05	0.000196172	gi|119720810|gb|ABL97975.1|/1.72961e-87/unknown [Brassica rapa]		Bra009769	4	1396	0.67	239.73	8.48303
Bra011402	4	59	0.66	9.95	3.91416	Up	4.72728e-05	0.000297984	gi|297798662|ref|XP_002867215.1|/1.36166e-08/hypothetical protein ARALYDRAFT_491396 [Arabidopsis lyrata subsp. lyrata]		Bra030530	0	54	0.01	8.97	9.80896	Up	2.22044e-16	2.81262e-15	gi|18379088|ref|NP_563683.1|/1.94249e-149/BSD domain-containing protein [Arabidopsis thaliana]		Bra007325	0	56	0.01	9.44	9.88264	Up	2.22044e-16	3.23595e-15	gi|297817066|ref|XP_002876416.1|/3.63242e-155/hypothetical protein ARALYDRAFT_486184 [Arabidopsis lyrata subsp. lyrata]		Bra008371	11	64	1.83	10.99	2.58628	Up	1.05716e-06	1.37708e-05	gi|312281709|dbj|BAJ33720.1|/6.13428e-64/unnamed protein product [Thellungiella halophila]		Bra036019	0	20	0.01	3.43	8.42206
Bra037190	7	103	1.16	17.37	3.9044	Up	9.75996e-06	7.07631e-05	gi|30698186|ref|NP_201406.2|/7.88123e-81/unknown protein [Arabidopsis thaliana]		Bra032650	0	54	0.01	8.97	9.80896	Up	2.22044e-16	2.75458e-15	gi|297848324|ref|XP_002892043.1|/2.49707e-48/LIM domain-containing protein [Arabidopsis lyrata subsp. lyrata]		Bra025974	0	56	0.01	9.44	9.88264	Up	2.22044e-16	2.80271e-15	gi|18394486|ref|NP_564024.1|/1.54362e-57/ELF4-L4 (ELF4-Like 4) [Arabidopsis thaliana]		Bra001865	22	128	3.66	21.98	2.58628	Up	1.26534e-09	2.38755e-08	gi|312282139|dbj|BAJ33935.1|/2.20137e-95/unnamed protein product [Thellungiella halophila]		Bra024777	0	20	0.01	3.43	8.42206
Bra011693	6	88	1	14.84	3.89142	Up	1.6893e-05	0.000117478	gi|15234460|ref|NP_195379.1|/9.51913e-66/hydrolase, alpha/beta fold family protein [Arabidopsis thaliana]		Bra031577	0	54	0.01	8.97	9.80896	Up	2.22044e-16	2.58434e-15	gi|312282103|dbj|BAJ33917.1|/6.6255e-64/unnamed protein product [Thellungiella halophila]		Bra011065	0	56	0.01	9.44	9.88264	Up	2.22044e-16	2.62483e-15	gi|297803170|ref|XP_002869469.1|/3.88835e-21/hypothetical protein ARALYDRAFT_353917 [Arabidopsis lyrata subsp. lyrata]		Bra028166	22	128	3.66	21.98	2.58628	Up	1.26534e-09	2.38462e-08	gi|297805964|ref|XP_002870866.1|/1.17136e-122/hypothetical protein ARALYDRAFT_916554 [Arabidopsis lyrata subsp. lyrata]		Bra023102	0	20	0.01	3.43	8.42206
Bra008191	5	73	0.83	12.31	3.89058	Up	2.865e-05	0.000187618	gi|297842281|ref|XP_002889022.1|/8.657e-65/hypothetical protein ARALYDRAFT_476684 [Arabidopsis lyrata subsp. lyrata]		Bra032101	0	54	0.01	8.97	9.80896	Up	2.22044e-16	2.51141e-15	gi|15214300|sp|Q9ZSR8.1|RSSA_BRANA/1.02478e-91/RecName: Full=40S ribosomal protein SA; AltName: Full=Laminin receptor-like protein; AltName: Full=p40		Bra006171	0	56	0.01	9.44	9.88264	Up	2.22044e-16	2.50279e-15	gi|297606169|ref|NP_001058067.2|/1.22405e-131/Os06g0612900 [Oryza sativa Japonica Group]		Bra032089	36	209	5.98	35.89	2.58536	Up	3.69038e-13	1.14098e-11	gi|312283195|dbj|BAJ34463.1|/1.75671e-125/unnamed protein product [Thellungiella halophila]		Bra022263	0	20	0.01	3.43	8.42206
Bra027243	7	102	1.16	17.2	3.89021	Up	9.75996e-06	7.04008e-05	gi|14335088|gb|AAK59823.1|/2.3076e-125/AT3g15450/MJK13_11 [Arabidopsis thaliana]		Bra021464	0	53	0.01	8.81	9.783	Up	4.4409e-16	4.9231e-15	gi|33943521|gb|AAQ55455.1|/1.30166e-158/Col-2-like protein [Brassica rapa subsp. campestris]		Bra016708	0	55	0.01	9.27	9.85643	Up	2.22044e-16	3.43595e-15	gi|18394085|ref|NP_563941.1|/7.63889e-97/ribonuclease T2 family protein [Arabidopsis thaliana]		Bra037704	5	29	0.83	4.98	2.58496	Up	4.46178e-05	0.000414593	gi|297824341|ref|XP_002880053.1|/3.67475e-47/hypothetical protein ARALYDRAFT_483465 [Arabidopsis lyrata subsp. lyrata]		Bra032027	0	20	0.01	3.43	8.42206
Bra035461	4	58	0.66	9.78	3.8893	Up	4.72728e-05	0.000296416	gi|297840707|ref|XP_002888235.1|/1.11673e-85/carbonic anhydrase family protein [Arabidopsis lyrata subsp. lyrata]		Bra009186	0	53	0.01	8.81	9.783	Up	4.4409e-16	4.91961e-15	gi|119720754|gb|ABL97947.1|/4.01284e-61/bis(5'-nucleosy1)-tetraphosphatase [Brassica rapa]		Bra015561	0	55	0.01	9.27	9.85643	Up	2.22044e-16	3.41863e-15	gi|297849012|ref|XP_002892387.1|/0/hypothetical protein ARALYDRAFT_311783 [Arabidopsis lyrata subsp. lyrata]		Bra006201	5	29	0.83	4.98	2.58496	Up	4.46178e-05	0.000414343	gi|297807369|ref|XP_002871568.1|/2.37014e-115/IQ-domain 11 [Arabidopsis lyrata subsp. lyrata]		Bra020112	0	20	0.01	3.43	8.42206
Bra018911	2	29	0.33	4.89	3.8893	Up	0.000117179	0.000642223	gi|297852874|ref|XP_002894318.1|/0/abc transporter family protein [Arabidopsis lyrata subsp. lyrata]		Bra032698	0	53	0.01	8.81	9.783	Up	4.4409e-16	4.91613e-15	gi|22328591|ref|NP_193071.2|/4.95583e-177/NIG (NSP (NUCLEAR SHUTTLE PROTEIN)-INTERACTING GTPASE); GTP binding / GTPase [Arabidopsis thaliana]		Bra032565	0	55	0.01	9.27	9.85643	Up	2.22044e-16	3.39807e-15	gi|6056403|gb|AAF02867.1|AC009525_1/0/Hypothetical protein [Arabidopsis thaliana]		Bra005404	67	387	11.13	66.46	2.57803	Up	0	0	gi|3128206|gb|AAC26686.1|/0/unknown protein [Arabidopsis thaliana]		Bra018104	0	20	0.01	3.43	8.42206
Bra014618	3	43	0.5	7.25	3.85798	Up	7.5157e-05	0.000439427	gi|297820558|ref|XP_002878162.1|/4.50224e-136/aspartate/glutamate/uridylate kinase family protein [Arabidopsis lyrata subsp. lyrata]		Bra010718	0	53	0.01	8.81	9.783	Up	4.4409e-16	4.91265e-15	gi|22329245|ref|NP_195607.2|/3.13648e-63/zinc finger (B-box type) family protein [Arabidopsis thaliana]		Bra005819	0	55	0.01	9.27	9.85643	Up	2.22044e-16	3.33459e-15	gi|15238312|ref|NP_196097.1|/0/CAT6 (CATIONIC AMINO ACID TRANSPORTER 6); amino acid transmembrane transporter/ basic amino acid transmembrane transporter/ cationic amino acid transmembrane transporter [Arabidopsis thaliana]		Bra003560	9	52	1.5	8.93	2.5737	Up	3.3868e-06	3.98979e-05	gi|312281659|dbj|BAJ33695.1|/3.91888e-179/unnamed protein product [Thellungiella halophila]		Bra001022	0	20	0.01	3.43	8.42206
Bra023996	55	783	9.14	132.02	3.85242	Up	0	0	gi|89257510|gb|ABD65000.1|/3.32531e-18/hypothetical protein 26.t00020 [Brassica oleracea]		Bra025272	0	53	0.01	8.81	9.783	Up	4.4409e-16	4.90917e-15	gi|312282975|dbj|BAJ34353.1|/2.21181e-144/unnamed protein product [Thellungiella halophila]		Bra018135	0	55	0.01	9.27	9.85643	Up	2.22044e-16	3.11126e-15	gi|159895446|gb|ABX10014.1|/0/vacuolar H+-pyrophosphatase [Triticum aestivum]		Bra029930	31	178	5.15	30.57	2.56947	Up	4.89408e-12	1.20374e-10	gi|22330801|ref|NP_566156.2|/3.84227e-66/yrdC family protein [Arabidopsis thaliana]		Bra004225	0	20	0.01	3.43	8.42206
Bra005620	2	28	0.33	4.72	3.83825	Up	0.000117357	0.000642521	gi|240256282|ref|NP_196804.5|/2.50771e-63/ATGSL12 (glucan synthase-like 12); 1,3-beta-glucan synthase/ transferase, transferring glycosyl groups [Arabidopsis thaliana]		Bra025076	0	53	0.01	8.81	9.783	Up	4.4409e-16	4.9057e-15	gi|297791181|ref|XP_002863475.1|/0/hypothetical protein ARALYDRAFT_494434 [Arabidopsis lyrata subsp. lyrata]		Bra006158	0	55	0.01	9.27	9.85643	Up	2.22044e-16	2.7305e-15	gi|297807283|ref|XP_002871525.1|/0/hypothetical protein ARALYDRAFT_488087 [Arabidopsis lyrata subsp. lyrata]		Bra032295	27	155	4.49	26.62	2.56772	Up	5.58588e-11	1.21994e-09	gi|82879859|gb|ABB92566.1|/4.28161e-162/peroxisomal import receptor PTS2 [Brassica napus]		Bra011128	0	20	0.01	3.43	8.42206
Bra020342	4	56	0.66	9.44	3.83825	Up	4.72728e-05	0.000297379	gi|42573732|ref|NP_974962.1|/4.11775e-89/ATUCP2 (UNCOUPLING PROTEIN 2); oxidative phosphorylation uncoupler [Arabidopsis thaliana]		Bra018467	0	53	0.01	8.81	9.783	Up	4.4409e-16	4.90224e-15	gi|297849324|ref|XP_002892543.1|/2.60862e-91/hypothetical protein ARALYDRAFT_888260 [Arabidopsis lyrata subsp. lyrata]		Bra009898	0	55	0.01	9.27	9.85643	Up	2.22044e-16	2.6851e-15	gi|297808663|ref|XP_002872215.1|/3.10234e-69/uridylate kinase [Arabidopsis lyrata subsp. lyrata]		Bra006804	6	34	1	5.84	2.54597	Up	2.08134e-05	0.000207286	gi|111074260|gb|ABH04503.1|/1.65333e-11/At5g57785 [Arabidopsis thaliana]		Bra024150	0	20	0.01	3.43	8.42206
Bra027199	2	28	0.33	4.72	3.83825	Up	0.000117357	0.000642294	gi|15233475|ref|NP_193190.1|/6.80108e-63/NF-YB3 (NUCLEAR FACTOR Y, SUBUNIT B3); transcription factor [Arabidopsis thaliana]		Bra000617	0	52	0.01	8.64	9.75489	Up	6.66134e-16	7.30178e-15	gi|297792335|ref|XP_002864052.1|/3.8745e-78/kelch repeat-containing protein [Arabidopsis lyrata subsp. lyrata]		Bra029599	0	55	0.01	9.27	9.85643	Up	2.22044e-16	2.5102e-15	gi|12321909|gb|AAG50988.1|AC036106_1/9.35143e-52/hypothetical protein; 8379-15114 [Arabidopsis thaliana]		Bra017959	6	34	1	5.84	2.54597	Up	2.08134e-05	0.000207152	gi|238480011|ref|NP_001154669.1|/1.1459e-95/GTP binding [Arabidopsis thaliana]		Bra005596	0	20	0.01	3.43	8.42206
Bra026032	2	28	0.33	4.72	3.83825	Up	0.000117357	0.000642068	gi|255578162|ref|XP_002529950.1|/2.9318e-135/ATP binding protein, putative [Ricinus communis]		Bra033846	0	52	0.01	8.64	9.75489	Up	6.66134e-16	7.29666e-15	gi|297851660|ref|XP_002893711.1|/1.02559e-110/hypothetical protein ARALYDRAFT_473408 [Arabidopsis lyrata subsp. lyrata]		Bra010130	0	55	0.01	9.27	9.85643	Up	2.22044e-16	2.48082e-15	gi|297793881|ref|XP_002864825.1|/4.10348e-35/hypothetical protein ARALYDRAFT_496475 [Arabidopsis lyrata subsp. lyrata]		Bra020507	26	146	4.32	25.07	2.53686	Up	1.04089e-10	2.22282e-09	gi|42568081|ref|NP_197938.2|/1.26364e-81/zinc finger (C3HC4-type RING finger) family protein [Arabidopsis thaliana]		Bra031307	0	20	0.01	3.43	8.42206
Bra039217	2	28	0.33	4.72	3.83825	Up	0.000117357	0.000641841	gi|312281535|dbj|BAJ33633.1|/2.3499e-80/unnamed protein product [Thellungiella halophila]		Bra013072	0	52	0.01	8.64	9.75489	Up	6.66134e-16	7.29156e-15	gi|297836688|ref|XP_002886226.1|/9.51934e-166/predicted protein [Arabidopsis lyrata subsp. lyrata]		Bra037846	0	54	0.01	9.11	9.83131	Up	2.22044e-16	3.50339e-15	gi|15240741|ref|NP_201545.1|/2.07388e-147/NPY3 (NAKED PINS IN YUC MUTANTS 3); protein binding / signal transducer [Arabidopsis thaliana]		Bra032771	23	129	3.82	22.15	2.53566	Up	6.77588e-10	1.32396e-08	gi|224102601|ref|XP_002312743.1|/1.75791e-102/predicted protein [Populus trichocarpa]		Bra026708	0	20	0.01	3.43	8.42206
Bra009313	9	126	1.5	21.25	3.82443	Up	3.11936e-06	2.51203e-05	gi|21592859|gb|AAM64809.1|/6.03558e-40/unknown [Arabidopsis thaliana]		Bra035664	0	52	0.01	8.64	9.75489	Up	6.66134e-16	7.28645e-15	gi|225434974|ref|XP_002283965.1|/1.82383e-114/PREDICTED: hypothetical protein isoform 1 [Vitis vinifera]		Bra015423	0	54	0.01	9.11	9.83131	Up	2.22044e-16	3.14007e-15	gi|297848816|ref|XP_002892289.1|/1.45777e-45/hypothetical protein ARALYDRAFT_470544 [Arabidopsis lyrata subsp. lyrata]		Bra010030	5	28	0.83	4.81	2.53485	Up	5.56518e-05	0.000491607	gi|297795711|ref|XP_002865740.1|/4.70731e-29/hypothetical protein ARALYDRAFT_331361 [Arabidopsis lyrata subsp. lyrata]		Bra038024	0	20	0.01	3.43	8.42206
Bra007510	57	794	9.47	133.88	3.82143	Up	6.4393e-14	1.50031e-12	gi|297817312|ref|XP_002876539.1|/2.19341e-109/hypothetical protein ARALYDRAFT_486481 [Arabidopsis lyrata subsp. lyrata]		Bra008383	0	52	0.01	8.64	9.75489	Up	6.66134e-16	7.28136e-15	gi|225446597|ref|XP_002280492.1|/5.99968e-26/PREDICTED: similar to UBC13A/UBC35 (UBIQUITIN-CONJUGATING ENZYME35); protein binding / ubiquitin-protein ligase isoform 2 [Vitis vinifera]		Bra029984	0	54	0.01	9.11	9.83131	Up	2.22044e-16	3.09989e-15	gi|15229631|ref|NP_190560.1|/2.49261e-58/60S ribosomal protein L26 (RPL26A) [Arabidopsis thaliana]		Bra013859	5	28	0.83	4.81	2.53485	Up	5.56518e-05	0.000491325	gi|297803614|ref|XP_002869691.1|/7.87063e-39/hypothetical protein ARALYDRAFT_914076 [Arabidopsis lyrata subsp. lyrata]		Bra019272	0	20	0.01	3.43	8.42206
Bra006158	4	55	0.66	9.27	3.81203	Up	4.72728e-05	0.000296536	gi|297807283|ref|XP_002871525.1|/0/hypothetical protein ARALYDRAFT_488087 [Arabidopsis lyrata subsp. lyrata]		Bra018694	0	52	0.01	8.64	9.75489	Up	6.66134e-16	7.27627e-15	gi|297803134|ref|XP_002869451.1|/1.67518e-132/6-phosphogluconate dehydrogenase NAD-binding domain-containing protein [Arabidopsis lyrata subsp. lyrata]		Bra022234	0	54	0.01	9.11	9.83131	Up	2.22044e-16	3.00379e-15	gi|89257538|gb|ABD65028.1|/4.95846e-45/hypothetical protein 26.t00082 [Brassica oleracea]		Bra011063	5	28	0.83	4.81	2.53485	Up	5.56518e-05	0.000491043	gi|42567229|ref|NP_194611.2|/6.13296e-12/zinc finger (HIT type) family protein [Arabidopsis thaliana]		Bra016517	0	20	0.01	3.43	8.42206
Bra024364	2	27	0.33	4.55	3.78533	Up	0.000117695	0.000643231	gi|297797547|ref|XP_002866658.1|/2.08825e-22/hypothetical protein ARALYDRAFT_496747 [Arabidopsis lyrata subsp. lyrata]		Bra028882	0	52	0.01	8.64	9.75489	Up	6.66134e-16	7.27119e-15	gi|8778623|gb|AAF79631.1|AC025416_5/9.40432e-86/F5O11.7 [Arabidopsis thaliana]		Bra030901	0	54	0.01	9.11	9.83131	Up	2.22044e-16	2.92352e-15	gi|297853196|ref|XP_002894479.1|/2.84196e-42/TAFII21 [Arabidopsis lyrata subsp. lyrata]		Bra001564	12	67	1.99	11.51	2.53205	Up	5.84662e-07	7.9104e-06	gi|15231906|ref|NP_188086.1|/6.53647e-66/CYP72A14; electron carrier/ heme binding / iron ion binding / monooxygenase/ oxygen binding [Arabidopsis thaliana]		Bra028425	0	20	0.01	3.43	8.42206
Bra029393	31	417	5.15	70.31	3.77109	Up	3.78208e-12	6.57683e-11	gi|6685411|sp|O65727.1|ERG11_BRANA/4.49476e-105/RecName: Full=Squalene monooxygenase 1,1; AltName: Full=Squalene epoxidase 1,1; Short=SE 1,1		Bra000944	0	52	0.01	8.64	9.75489	Up	6.66134e-16	7.26611e-15	gi|15234063|ref|NP_192019.1|/1.63255e-99/ADNT1 (ADENINE NUCLEOTIDE TRANSPORTER 1); ADP transmembrane transporter/ AMP transmembrane transporter/ ATP transmembrane transporter/ binding [Arabidopsis thaliana]		Bra020324	0	54	0.01	9.11	9.83131	Up	2.22044e-16	2.87884e-15	gi|28973769|gb|AAO64200.1|/1.00078e-41/putative E2, ubiquitin-conjugating enzyme UBC7 [Arabidopsis thaliana]		Bra011636	47	263	7.81	45.16	2.53165	Up	0	0	gi|312282961|dbj|BAJ34346.1|/3.02587e-64/unnamed protein product [Thellungiella halophila]		Bra016649	0	20	0.01	3.43	8.42206
Bra006495	56	749	9.31	126.29	3.76182	Up	2.4647e-14	6.00441e-13	gi|302810034|ref|XP_002986709.1|/2.95726e-75/hypothetical protein SELMODRAFT_182535 [Selaginella moellendorffii]		Bra025025	0	52	0.01	8.64	9.75489	Up	6.66134e-16	7.26105e-15	gi|7385217|gb|AAF61738.1|AF244519_1/7.15298e-79/beta-ketoacyl-ACP synthetase 1 [Brassica napus]		Bra006367	0	54	0.01	9.11	9.83131	Up	2.22044e-16	2.58088e-15	gi|15237400|ref|NP_197175.1|/0/unknown protein [Arabidopsis thaliana]		Bra007820	81	451	13.46	77.45	2.52459	Up	5.77316e-14	2.42205e-12	gi|312283169|dbj|BAJ34450.1|/1.29054e-126/unnamed protein product [Thellungiella halophila]		Bra021374	0	20	0.01	3.43	8.42206
Bra021961	16	214	2.66	36.08	3.7617	Up	4.50782e-08	4.90479e-07	gi|297794737|ref|XP_002865253.1|/2.48364e-71/pectin acetylesterase [Arabidopsis lyrata subsp. lyrata]		Bra035939	0	52	0.01	8.64	9.75489	Up	6.66134e-16	7.25599e-15	gi|15240154|ref|NP_200925.1|/1.46454e-29/40S ribosomal protein S19 (RPS19C) [Arabidopsis thaliana]		Bra037996	0	54	0.01	9.11	9.83131	Up	2.22044e-16	2.51578e-15	gi|116830383|gb|ABK28149.1|/4.91111e-27/unknown [Arabidopsis thaliana]		Bra002332	18	100	2.99	17.17	2.52167	Up	1.52011e-08	2.54681e-07	gi|297812265|ref|XP_002874016.1|/0/hypothetical protein ARALYDRAFT_910122 [Arabidopsis lyrata subsp. lyrata]		Bra011202	0	20	0.01	3.43	8.42206
Bra030618	3	40	0.5	6.74	3.75275	Up	7.51582e-05	0.000438937	gi|15220595|ref|NP_172055.1|/2.33788e-134/ankyrin repeat family protein [Arabidopsis thaliana]		Bra013752	0	52	0.01	8.64	9.75489	Up	6.66134e-16	7.25093e-15	-		Bra031439	0	54	0.01	9.11	9.83131	Up	2.22044e-16	2.50834e-15	gi|297837343|ref|XP_002886553.1|/1.55632e-40/hypothetical protein ARALYDRAFT_893390 [Arabidopsis lyrata subsp. lyrata]		Bra020046	60	333	9.97	57.19	2.5201	Up	0	0	gi|62910999|gb|AAY21212.1|/5.80322e-177/unknown [Brassica napus]		Bra033168	0	20	0.01	3.43	8.42206
Bra025660	10	132	1.66	22.26	3.7452	Up	1.73545e-06	1.44798e-05	gi|224062033|ref|XP_002300721.1|/1.28702e-151/predicted protein [Populus trichocarpa]		Bra016617	0	52	0.01	8.64	9.75489	Up	6.66134e-16	7.24589e-15	gi|18394444|ref|NP_564015.1|/6.21135e-94/tropomyosin-related [Arabidopsis thaliana]		Bra007044	0	53	0.01	8.94	9.80413	Up	4.4409e-16	4.87956e-15	gi|297816714|ref|XP_002876240.1|/0/pfkB-type carbohydrate kinase family protein [Arabidopsis lyrata subsp. lyrata]		Bra016557	30	166	4.98	28.51	2.51725	Up	8.87246e-12	2.12126e-10	gi|297850242|ref|XP_002893002.1|/8.23764e-112/zinc finger family protein [Arabidopsis lyrata subsp. lyrata]		Bra023393	0	19	0.01	3.26	8.34873
Bra028645	6	79	1	13.32	3.73552	Up	1.6893e-05	0.000117372	gi|31322574|gb|AAP35052.1|/5.61585e-144/NAC-domain protein 5-8 [Brassica napus]		Bra000809	0	51	0.01	8.47	9.72622	Up	1.33227e-15	1.43125e-14	gi|297813873|ref|XP_002874820.1|/0/transducin family protein [Arabidopsis lyrata subsp. lyrata]		Bra018872	0	53	0.01	8.94	9.80413	Up	4.4409e-16	4.87605e-15	gi|15223633|ref|NP_175488.1|/2.62864e-40/unknown protein [Arabidopsis thaliana]		Bra008958	41	227	6.81	38.98	2.51701	Up	1.5099e-13	5.36905e-12	gi|297811265|ref|XP_002873516.1|/1.22895e-71/GTP binding protein [Arabidopsis lyrata subsp. lyrata]		Bra033076	0	19	0.01	3.26	8.34873
Bra022378	2	26	0.33	4.38	3.73039	Up	0.000118328	0.000646467	gi|21593702|gb|AAM65669.1|/7.86543e-86/unknown [Arabidopsis thaliana]		Bra040220	0	51	0.01	8.47	9.72622	Up	1.33227e-15	1.43027e-14	gi|301133584|gb|ADK63414.1|/2.36804e-149/CCCH type zinc finger protein [Brassica rapa]		Bra011568	0	53	0.01	8.94	9.80413	Up	4.4409e-16	4.87255e-15	gi|157272141|gb|ABV26711.1|/1.10197e-68/cyclophilin [Gerbera hybrid cultivar]		Bra013012	21	115	3.49	19.75	2.50055	Up	2.36086e-09	4.33773e-08	gi|297812451|ref|XP_002874109.1|/3.9665e-111/acyl-activating enzyme 17 [Arabidopsis lyrata subsp. lyrata]		Bra023857	0	19	0.01	3.26	8.34873
Bra026686	2	26	0.33	4.38	3.73039	Up	0.000118328	0.000646239	gi|110738443|dbj|BAF01147.1|/9.36643e-135/hypothetical protein [Arabidopsis thaliana]		Bra009146	0	51	0.01	8.47	9.72622	Up	1.33227e-15	1.42928e-14	gi|297806605|ref|XP_002871186.1|/1.81337e-111/UDP-glucoronosyl/UDP-glucosyl transferase family protein [Arabidopsis lyrata subsp. lyrata]		Bra004576	0	53	0.01	8.94	9.80413	Up	4.4409e-16	4.86905e-15	gi|297823987|ref|XP_002879876.1|/1.51439e-150/hypothetical protein ARALYDRAFT_903345 [Arabidopsis lyrata subsp. lyrata]		Bra011795	21	114	3.49	19.58	2.48808	Up	2.36086e-09	4.35853e-08	gi|27754707|gb|AAO22797.1|/3.61368e-145/unknown protein [Arabidopsis thaliana]		Bra026501	0	19	0.01	3.26	8.34873
Bra032889	7	91	1.16	15.34	3.7251	Up	9.75996e-06	7.0565e-05	gi|145324054|ref|NP_001077616.1|/2.14029e-45/AGP31 (arabinogalactan-protein 31) [Arabidopsis thaliana]		Bra037944	0	51	0.01	8.47	9.72622	Up	1.33227e-15	1.4283e-14	gi|125588450|gb|EAZ29114.1|/2.89111e-103/hypothetical protein OsJ_13173 [Oryza sativa Japonica Group]		Bra008181	0	53	0.01	8.94	9.80413	Up	4.4409e-16	4.86556e-15	gi|89274223|gb|ABD65627.1|/1.23381e-23/hypothetical protein 23.t00068 [Brassica oleracea]		Bra037197	9	49	1.5	8.41	2.48714	Up	3.40818e-06	4.01191e-05	gi|224144124|ref|XP_002325194.1|/9.14736e-115/predicted protein [Populus trichocarpa]		Bra010816	0	19	0.01	3.26	8.34873
Bra005762	5	65	0.83	10.96	3.72299	Up	2.865e-05	0.000187776	gi|297810411|ref|XP_002873089.1|/5.63664e-27/hypothetical protein ARALYDRAFT_908205 [Arabidopsis lyrata subsp. lyrata]		Bra040207	0	51	0.01	8.47	9.72622	Up	1.33227e-15	1.42733e-14	gi|297812013|ref|XP_002873890.1|/8.82442e-72/40S ribosomal protein S16 [Arabidopsis lyrata subsp. lyrata]		Bra006645	0	53	0.01	8.94	9.80413	Up	4.4409e-16	4.86207e-15	gi|297808285|ref|XP_002872026.1|/4.30185e-58/SNF7 family protein [Arabidopsis lyrata subsp. lyrata]		Bra005486	9	49	1.5	8.41	2.48714	Up	3.40818e-06	4.00884e-05	gi|297826811|ref|XP_002881288.1|/3.44994e-79/hypothetical protein ARALYDRAFT_902429 [Arabidopsis lyrata subsp. lyrata]		Bra007526	0	19	0.01	3.26	8.34873
Bra020566	3	39	0.5	6.58	3.71809	Up	7.51592e-05	0.000438778	gi|2191171|gb|AAB61057.1|/2.54259e-38/similar to A. thaliana DI19 mRNA (NID:g469110) [Arabidopsis thaliana]		Bra013303	0	51	0.01	8.47	9.72622	Up	1.33227e-15	1.42635e-14	gi|15236865|ref|NP_193573.1|/4.19445e-138/F-box family protein [Arabidopsis thaliana]		Bra009152	0	53	0.01	8.94	9.80413	Up	4.4409e-16	4.85859e-15	gi|42567681|ref|NP_196213.2|/5.90495e-132/ROPGEF5 (ROP GUANINE NUCLEOTIDE EXCHANGE FACTOR 5); Rho guanyl-nucleotide exchange factor [Arabidopsis thaliana]		Bra007632	5	27	0.83	4.64	2.48294	Up	7.479e-05	0.000647661	gi|297817514|ref|XP_002876640.1|/0/hypothetical protein ARALYDRAFT_349241 [Arabidopsis lyrata subsp. lyrata]		Bra030305	0	19	0.01	3.26	8.34873
Bra000523	3	39	0.5	6.58	3.71809	Up	7.51592e-05	0.000438613	gi|297825999|ref|XP_002880882.1|/4.3007e-54/heat shock family protein [Arabidopsis lyrata subsp. lyrata]		Bra006641	0	51	0.01	8.47	9.72622	Up	1.33227e-15	1.42537e-14	gi|21593716|gb|AAM65683.1|/1.55764e-64/PGPD14 protein [Arabidopsis thaliana]		Bra038359	0	52	0.01	8.77	9.77643	Up	6.66134e-16	7.25668e-15	gi|15221490|ref|NP_177039.1|/1.09953e-38/TADA (TRNA ARGININE ADENOSINE DEAMINASE); catalytic/ hydrolase/ zinc ion binding [Arabidopsis thaliana]		Bra025438	5	27	0.83	4.64	2.48294	Up	7.479e-05	0.000647297	gi|238481447|ref|NP_001154755.1|/1.07274e-58/CAM1 (CALMODULIN 1); calcium ion binding [Arabidopsis thaliana]		Bra023957	0	19	0.01	3.26	8.34873
Bra022954	5	64	0.83	10.79	3.70044	Up	2.865e-05	0.000188334	gi|297823181|ref|XP_002879473.1|/2.4348e-26/hypothetical protein ARALYDRAFT_482334 [Arabidopsis lyrata subsp. lyrata]		Bra025829	0	51	0.01	8.47	9.72622	Up	1.33227e-15	1.4244e-14	gi|10177087|dbj|BAB10393.1|/1.03244e-71/unnamed protein product [Arabidopsis thaliana]		Bra011714	0	52	0.01	8.77	9.77643	Up	6.66134e-16	7.25151e-15	gi|21553405|gb|AAM62498.1|/3.90931e-84/unknown [Arabidopsis thaliana]		Bra015731	57	308	9.47	52.89	2.48156	Up	7.0166e-14	2.87326e-12	gi|312282733|dbj|BAJ34232.1|/4.2267e-66/unnamed protein product [Thellungiella halophila]		Bra030447	0	19	0.01	3.26	8.34873
Bra040203	7	89	1.16	15.01	3.69373	Up	9.75996e-06	7.07963e-05	gi|297833112|ref|XP_002884438.1|/5.40171e-59/Li-tolerant lipase 1 [Arabidopsis lyrata subsp. lyrata]		Bra005371	0	51	0.01	8.47	9.72622	Up	1.33227e-15	1.42342e-14	gi|30686280|ref|NP_850240.1|/0/AICARFT/IMPCHase bienzyme family protein [Arabidopsis thaliana]		Bra015802	0	52	0.01	8.77	9.77643	Up	6.66134e-16	7.24634e-15	gi|15222901|ref|NP_177718.1|/5.20885e-69/family II extracellular lipase 3 (EXL3) [Arabidopsis thaliana]		Bra012840	61	329	10.14	56.5	2.47819	Up	4.72956e-14	2.06878e-12	gi|312282205|dbj|BAJ33968.1|/4.11146e-73/unnamed protein product [Thellungiella halophila]		Bra037938	0	19	0.01	3.26	8.34873
Bra033135	8	101	1.33	17.03	3.67858	Up	5.55166e-06	4.23314e-05	gi|116830829|gb|ABK28372.1|/1.83359e-72/unknown [Arabidopsis thaliana]		Bra030327	0	51	0.01	8.47	9.72622	Up	1.33227e-15	1.42245e-14	gi|297801500|ref|XP_002868634.1|/0/hypothetical protein ARALYDRAFT_916145 [Arabidopsis lyrata subsp. lyrata]		Bra023608	0	52	0.01	8.77	9.77643	Up	6.66134e-16	7.24118e-15	gi|17979262|gb|AAL49947.1|/8.16144e-30/AT5g17280/MKP11_13 [Arabidopsis thaliana]		Bra004527	6	32	1	5.5	2.45943	Up	2.68836e-05	0.000261648	gi|297828385|ref|XP_002882075.1|/6.59325e-118/hypothetical protein ARALYDRAFT_483815 [Arabidopsis lyrata subsp. lyrata]		Bra009515	0	19	0.01	3.26	8.34873
Bra027532	2	25	0.33	4.22	3.67671	Up	0.000119517	0.000652272	gi|297791445|ref|XP_002863607.1|/3.95554e-94/predicted protein [Arabidopsis lyrata subsp. lyrata]		Bra017748	0	50	0.01	8.31	9.6987	Up	2.66454e-15	2.80846e-14	-		Bra024748	0	52	0.01	8.77	9.77643	Up	6.66134e-16	7.23603e-15	-		Bra008769	6	32	1	5.5	2.45943	Up	2.68836e-05	0.000261482	gi|7573451|emb|CAB87765.1|/1.32937e-109/putative protein [Arabidopsis thaliana]		Bra014430	0	19	0.01	3.26	8.34873
Bra002991	2	25	0.33	4.22	3.67671	Up	0.000119517	0.000652042	gi|297796315|ref|XP_002866042.1|/3.18441e-180/hypothetical protein ARALYDRAFT_331786 [Arabidopsis lyrata subsp. lyrata]		Bra021759	0	50	0.01	8.31	9.6987	Up	2.66454e-15	2.80657e-14	gi|224589537|gb|ACN59302.1|/0/leucine-rich repeat receptor-like protein kinase [Arabidopsis thaliana]		Bra040662	0	52	0.01	8.77	9.77643	Up	6.66134e-16	7.23089e-15	gi|18402692|ref|NP_564549.1|/9.17431e-64/myb family transcription factor [Arabidopsis thaliana]		Bra031642	6	32	1	5.5	2.45943	Up	2.68836e-05	0.000261317	gi|63259317|gb|AAY40317.1|/1.06632e-33/Cu/Zn superoxide dismutase [Brassica napus]		Bra012627	0	19	0.01	3.26	8.34873
Bra004523	2	25	0.33	4.22	3.67671	Up	0.000119517	0.000651813	gi|297828391|ref|XP_002882078.1|/3.4994e-69/hypothetical protein ARALYDRAFT_483824 [Arabidopsis lyrata subsp. lyrata]		Bra017569	0	50	0.01	8.31	9.6987	Up	2.66454e-15	2.80468e-14	gi|297791065|ref|XP_002863417.1|/3.39135e-156/hypothetical protein ARALYDRAFT_916814 [Arabidopsis lyrata subsp. lyrata]		Bra029329	0	52	0.01	8.77	9.77643	Up	6.66134e-16	7.22576e-15	gi|297821118|ref|XP_002878442.1|/6.84163e-27/hypothetical protein ARALYDRAFT_486728 [Arabidopsis lyrata subsp. lyrata]		Bra001738	9	48	1.5	8.24	2.45768	Up	3.42746e-06	4.02537e-05	gi|302791772|ref|XP_002977652.1|/0/hypothetical protein SELMODRAFT_152047 [Selaginella moellendorffii]		Bra038684	0	19	0.01	3.26	8.34873
Bra039162	2	25	0.33	4.22	3.67671	Up	0.000119517	0.000651583	gi|297828662|ref|XP_002882213.1|/4.23636e-122/proteasome family protein [Arabidopsis lyrata subsp. lyrata]		Bra021605	0	50	0.01	8.31	9.6987	Up	2.66454e-15	2.80279e-14	gi|218546771|sp|Q0WNN7.2|PP176_ARATH/7.15053e-129/RecName: Full=Pentatricopeptide repeat-containing protein At2g30100, chloroplastic; Flags: Precursor		Bra027185	0	51	0.01	8.6	9.74819	Up	1.11022e-15	1.18826e-14	gi|297834490|ref|XP_002885127.1|/2.54036e-150/proton-dependent oligopeptide transport family protein [Arabidopsis lyrata subsp. lyrata]		Bra005242	7	37	1.16	6.35	2.45263	Up	1.22414e-05	0.000127957	gi|297827173|ref|XP_002881469.1|/0/don-glucosyltransferase [Arabidopsis lyrata subsp. lyrata]		Bra006660	0	19	0.01	3.26	8.34873
Bra030717	2	25	0.33	4.22	3.67671	Up	0.000119517	0.000651354	gi|18390865|ref|NP_563808.1|/3.18225e-111/aspartyl protease family protein [Arabidopsis thaliana]		Bra000662	0	50	0.01	8.31	9.6987	Up	2.66454e-15	2.8009e-14	gi|18413178|ref|NP_567343.1|/1.09156e-165/F-box family protein (FBW2) [Arabidopsis thaliana]		Bra005469	0	51	0.01	8.6	9.74819	Up	1.11022e-15	1.18743e-14	gi|30685858|ref|NP_850220.1|/4.57382e-24/dormancy/auxin associated family protein [Arabidopsis thaliana]		Bra007158	14	74	2.33	12.71	2.44756	Up	1.75914e-07	2.54802e-06	gi|297816832|ref|XP_002876299.1|/1.2078e-43/integral membrane family protein [Arabidopsis lyrata subsp. lyrata]		Bra015706	0	19	0.01	3.26	8.34873
Bra038291	49	611	8.14	103.02	3.66175	Up	4.5297e-14	1.07808e-12	gi|15230664|ref|NP_190116.1|/4.97851e-59/IVD (ISOVALERYL-COA-DEHYDROGENASE); ATP binding / isovaleryl-CoA dehydrogenase [Arabidopsis thaliana]		Bra011776	0	50	0.01	8.31	9.6987	Up	2.66454e-15	2.79902e-14	gi|42573822|ref|NP_975007.1|/1.03959e-105/BT4 (BTB AND TAZ DOMAIN PROTEIN 4); protein binding / transcription regulator [Arabidopsis thaliana]		Bra021144	0	51	0.01	8.6	9.74819	Up	1.11022e-15	1.1866e-14	gi|297834464|ref|XP_002885114.1|/1.0231e-19/hypothetical protein ARALYDRAFT_479046 [Arabidopsis lyrata subsp. lyrata]		Bra040150	11	58	1.83	9.96	2.4443	Up	1.05907e-06	1.37841e-05	gi|297833092|ref|XP_002884428.1|/2.04367e-45/SIP1_1 [Arabidopsis lyrata subsp. lyrata]		Bra019781	0	19	0.01	3.26	8.34873
Bra010078	9	112	1.5	18.88	3.65382	Up	3.11936e-06	2.51333e-05	gi|297819344|ref|XP_002877555.1|/3.89885e-19/40S ribosomal protein S20 [Arabidopsis lyrata subsp. lyrata]		Bra014710	0	49	0.01	8.14	9.66888	Up	5.10702e-15	5.31123e-14	gi|297820364|ref|XP_002878065.1|/0/hypothetical protein ARALYDRAFT_907046 [Arabidopsis lyrata subsp. lyrata]		Bra018136	0	51	0.01	8.6	9.74819	Up	1.11022e-15	1.18577e-14	gi|281398307|gb|ADA67984.1|/4.84771e-56/RING-type E3 ubiquitin ligase [Brassica napus]		Bra003851	12	63	1.99	10.82	2.44286	Up	5.85032e-07	7.90846e-06	gi|15219413|ref|NP_177466.1|/2.93534e-54/nascent polypeptide-associated complex (NAC) domain-containing protein [Arabidopsis thaliana]		Bra029513	0	19	0.01	3.26	8.34873
Bra036462	4	49	0.66	8.26	3.6456	Up	4.72728e-05	0.000297138	gi|297836782|ref|XP_002886273.1|/3.36123e-91/hypothetical protein ARALYDRAFT_319882 [Arabidopsis lyrata subsp. lyrata]		Bra009101	0	49	0.01	8.14	9.66888	Up	5.10702e-15	5.3077e-14	gi|18414838|ref|NP_568154.1|/3.23717e-39/chalcone-flavanone isomerase family protein [Arabidopsis thaliana]		Bra034296	0	51	0.01	8.6	9.74819	Up	1.11022e-15	1.18494e-14	gi|42570317|ref|NP_850075.2|/1.55062e-154/unknown protein [Arabidopsis thaliana]		Bra016401	27	142	4.49	24.39	2.4415	Up	5.58588e-11	1.21821e-09	gi|297850614|ref|XP_002893188.1|/6.23483e-59/emp24/gp25L/p24 family protein [Arabidopsis lyrata subsp. lyrata]		Bra023966	0	19	0.01	3.26	8.34873
Bra000681	3	37	0.5	6.24	3.64155	Up	7.5165e-05	0.000438481	gi|7267646|emb|CAB78074.1|/0/neutral invertase like protein [Arabidopsis thaliana]		Bra007941	0	49	0.01	8.14	9.66888	Up	5.10702e-15	5.30417e-14	gi|297838891|ref|XP_002887327.1|/9.24562e-51/hypothetical protein ARALYDRAFT_894894 [Arabidopsis lyrata subsp. lyrata]		Bra016434	0	51	0.01	8.6	9.74819	Up	1.11022e-15	1.18411e-14	gi|57340266|gb|AAW50121.1|/5.22249e-54/DnaJ-like protein [Brassica juncea]		Bra011645	24	126	3.99	21.64	2.43924	Up	3.62752e-10	7.282e-09	gi|297798332|ref|XP_002867050.1|/7.71422e-41/GTP-binding 2 [Arabidopsis lyrata subsp. lyrata]		Bra009215	0	18	0.01	3.09	8.27146
Bra024353	6	74	1	12.48	3.64155	Up	1.6893e-05	0.00011711	gi|297794109|ref|XP_002864939.1|/0/hypothetical protein ARALYDRAFT_332725 [Arabidopsis lyrata subsp. lyrata]		Bra029260	0	49	0.01	8.14	9.66888	Up	5.10702e-15	5.30065e-14	gi|297797213|ref|XP_002866491.1|/3.96383e-36/hypothetical protein ARALYDRAFT_496421 [Arabidopsis lyrata subsp. lyrata]		Bra000167	0	51	0.01	8.6	9.74819	Up	1.11022e-15	1.18328e-14	gi|30017255|gb|AAP12861.1|/2.5163e-87/At2g40095 [Arabidopsis thaliana]		Bra037607	127	663	21.1	113.86	2.43195	Up	6.9722e-14	2.87035e-12	gi|89077585|gb|ABD60316.1|/0/chloroplast pheophorbide a oxygenase PaO2 [Brassica napus]		Bra026346	0	18	0.01	3.09	8.27146
Bra011004	12	147	1.99	24.79	3.63892	Up	5.24908e-07	4.85838e-06	gi|297850712|ref|XP_002893237.1|/2.37288e-80/proton-dependent oligopeptide transport family protein [Arabidopsis lyrata subsp. lyrata]		Bra017443	0	49	0.01	8.14	9.66888	Up	5.10702e-15	5.29714e-14	gi|75104297|sp|Q5BN22.1|RGA2_BRACM/0/RecName: Full=DELLA protein RGA2; AltName: Full=BrRGA2; AltName: Full=RGA-like protein 2		Bra025494	0	50	0.01	8.43	9.71939	Up	1.9984e-15	2.1093e-14	gi|297801406|ref|XP_002868587.1|/1.56386e-107/predicted protein [Arabidopsis lyrata subsp. lyrata]		Bra015482	5	26	0.83	4.46	2.42586	Up	0.000107811	0.000881086	gi|18390623|ref|NP_563761.1|/2.03002e-93/ATP binding / ATPase, coupled to transmembrane movement of ions, phosphorylative mechanism [Arabidopsis thaliana]		Bra037694	0	18	0.01	3.09	8.27146
Bra010038	170	2085	28.25	351.56	3.63745	Up	3.60378e-13	7.24215e-12	gi|32481073|gb|AAP83934.1|/5.36473e-176/auxin-induced beta-glucosidase [Chenopodium rubrum]		Bra016965	0	49	0.01	8.14	9.66888	Up	5.10702e-15	5.29362e-14	gi|15226769|ref|NP_181620.1|/1.55725e-37/ATCYSA (CYSTATIN A); cysteine-type endopeptidase inhibitor [Arabidopsis thaliana]		Bra004782	0	50	0.01	8.43	9.71939	Up	1.9984e-15	2.10784e-14	gi|15224353|ref|NP_181904.1|/3.24021e-82/molybdopterin biosynthesis MoaE family protein [Arabidopsis thaliana]		Bra032094	5	26	0.83	4.46	2.42586	Up	0.000107811	0.000880619	gi|18400547|ref|NP_565570.1|/5.37449e-12/selenium binding [Arabidopsis thaliana]		Bra021591	0	18	0.01	3.09	8.27146
Bra005609	6	73	1	12.31	3.62176	Up	1.6893e-05	0.00011732	gi|18402886|ref|NP_565738.1|/1.93433e-97/haloacid dehalogenase-like hydrolase family protein [Arabidopsis thaliana]		Bra040955	0	49	0.01	8.14	9.66888	Up	5.10702e-15	5.29011e-14	gi|25091506|sp|Q9SX77.1|UMP6_ARATH/3.91204e-69/RecName: Full=Uncharacterized protein At1g47420, mitochondrial; Flags: Precursor		Bra018907	0	50	0.01	8.43	9.71939	Up	1.9984e-15	2.10639e-14	gi|312283313|dbj|BAJ34522.1|/6.58608e-24/unnamed protein product [Thellungiella halophila]		Bra019608	5	26	0.83	4.46	2.42586	Up	0.000107811	0.000880152	gi|6522613|emb|CAB62025.1|/4.05857e-144/receptor-like protein kinase homolog [Arabidopsis thaliana]		Bra001863	0	18	0.01	3.09	8.27146
Bra030470	6	73	1	12.31	3.62176	Up	1.6893e-05	0.000117215	gi|297852802|ref|XP_002894282.1|/0/binding protein [Arabidopsis lyrata subsp. lyrata]		Bra013750	0	49	0.01	8.14	9.66888	Up	5.10702e-15	5.28661e-14	gi|2262116|gb|AAB63624.1|/0/cellulose synthase isolog [Arabidopsis thaliana]		Bra014382	0	50	0.01	8.43	9.71939	Up	1.9984e-15	2.10494e-14	gi|297821208|ref|XP_002878487.1|/1.90297e-47/glutaredoxin family protein [Arabidopsis lyrata subsp. lyrata]		Bra004214	11	57	1.83	9.79	2.41947	Up	1.06051e-06	1.37911e-05	gi|9828630|gb|AAG00253.1|AC002130_18/5.22015e-89/F1N21.10 [Arabidopsis thaliana]		Bra022316	0	18	0.01	3.09	8.27146
Bra012744	2	24	0.33	4.05	3.61738	Up	0.000121741	0.000662311	gi|53828651|gb|AAU94435.1|/3.15395e-92/At4g16100 [Arabidopsis thaliana]		Bra013921	0	49	0.01	8.14	9.66888	Up	5.10702e-15	5.28311e-14	gi|297803542|ref|XP_002869655.1|/0/calmodulin-binding protein [Arabidopsis lyrata subsp. lyrata]		Bra040971	0	50	0.01	8.43	9.71939	Up	1.9984e-15	2.10349e-14	gi|297846438|ref|XP_002891100.1|/1.13374e-166/zinc finger family protein [Arabidopsis lyrata subsp. lyrata]		Bra003013	7	36	1.16	6.18	2.41348	Up	1.35838e-05	0.000141317	gi|30682881|ref|NP_193188.2|/2.24711e-60/DNA-directed RNA polymerase II-related [Arabidopsis thaliana]		Bra027823	0	18	0.01	3.09	8.27146
Bra013582	2	24	0.33	4.05	3.61738	Up	0.000121741	0.000662078	gi|15234688|ref|NP_193932.1|/6.4872e-139/sks4 (SKU5 Similar 4); copper ion binding / oxidoreductase [Arabidopsis thaliana]		Bra013942	0	49	0.01	8.14	9.66888	Up	5.10702e-15	5.27962e-14	gi|124360347|gb|ABN08360.1|/2.56756e-38/Cation transporting ATPase, C-terminal [Medicago truncatula]		Bra024299	0	50	0.01	8.43	9.71939	Up	1.9984e-15	2.10204e-14	gi|15221400|ref|NP_172104.1|/0/pentatricopeptide (PPR) repeat-containing protein [Arabidopsis thaliana]		Bra032671	53	273	8.81	46.88	2.41176	Up	6.12844e-14	2.55026e-12	gi|186506676|ref|NP_001118478.1|/6.13169e-24/RNS2 (RIBONUCLEASE 2); RNA binding / endoribonuclease/ ribonuclease T2 [Arabidopsis thaliana]		Bra021553	0	18	0.01	3.09	8.27146
Bra003193	4	48	0.66	8.09	3.6156	Up	4.72728e-05	0.0002975	gi|297816772|ref|XP_002876269.1|/0/hypothetical protein ARALYDRAFT_485890 [Arabidopsis lyrata subsp. lyrata]		Bra011202	0	49	0.01	8.14	9.66888	Up	5.10702e-15	5.27613e-14	gi|297788595|ref|XP_002862374.1|/8.17714e-10/hypothetical protein ARALYDRAFT_920829 [Arabidopsis lyrata subsp. lyrata]		Bra008471	0	50	0.01	8.43	9.71939	Up	1.9984e-15	2.10059e-14	gi|297841061|ref|XP_002888412.1|/8.54469e-162/hypothetical protein ARALYDRAFT_315588 [Arabidopsis lyrata subsp. lyrata]		Bra029260	49	252	8.14	43.28	2.4106	Up	4.72956e-14	2.09256e-12	gi|297797213|ref|XP_002866491.1|/3.96383e-36/hypothetical protein ARALYDRAFT_496421 [Arabidopsis lyrata subsp. lyrata]		Bra040053	0	18	0.01	3.09	8.27146
Bra005953	4	48	0.66	8.09	3.6156	Up	4.72728e-05	0.000296296	gi|297806813|ref|XP_002871290.1|/6.48683e-62/hypothetical protein ARALYDRAFT_487610 [Arabidopsis lyrata subsp. lyrata]		Bra012183	0	49	0.01	8.14	9.66888	Up	5.10702e-15	5.27264e-14	gi|30686409|ref|NP_564087.2|/7.45794e-39/ATRL5 (ARABIDOPSIS RAD-LIKE 5); DNA binding / transcription factor [Arabidopsis thaliana]		Bra012348	0	50	0.01	8.43	9.71939	Up	1.9984e-15	2.09915e-14	gi|15215602|gb|AAK91346.1|/1.64651e-35/At1g22850/F29G20_19 [Arabidopsis thaliana]		Bra033281	29	149	4.82	25.59	2.40848	Up	1.6297e-11	3.7904e-10	gi|297848408|ref|XP_002892085.1|/1.54667e-14/hypothetical protein ARALYDRAFT_887341 [Arabidopsis lyrata subsp. lyrata]		Bra001581	0	18	0.01	3.09	8.27146
Bra035183	11	133	1.83	22.43	3.61551	Up	9.57682e-07	8.43087e-06	gi|297842823|ref|XP_002889293.1|/2.04801e-171/hypothetical protein ARALYDRAFT_477208 [Arabidopsis lyrata subsp. lyrata]		Bra022683	0	48	0.01	7.98	9.64024	Up	9.992e-15	1.01617e-13	gi|15238880|ref|NP_200204.1|/1.00017e-83/unknown protein [Arabidopsis thaliana]		Bra016617	0	50	0.01	8.43	9.71939	Up	1.9984e-15	2.0977e-14	gi|18394444|ref|NP_564015.1|/6.21135e-94/tropomyosin-related [Arabidopsis thaliana]		Bra026947	10	51	1.66	8.76	2.39975	Up	1.92659e-06	2.38838e-05	gi|15222113|ref|NP_172751.1|/0/ATAN11 (ANTHOCYANIN11); nucleotide binding [Arabidopsis thaliana]		Bra011336	0	18	0.01	3.09	8.27146
Bra012063	5	60	0.83	10.12	3.60795	Up	2.865e-05	0.000188095	gi|18409794|ref|NP_566981.1|/1.40996e-96/nodulin MtN21 family protein [Arabidopsis thaliana]		Bra033287	0	48	0.01	7.98	9.64024	Up	9.992e-15	1.01485e-13	gi|297843010|ref|XP_002889386.1|/2.16619e-85/predicted protein [Arabidopsis lyrata subsp. lyrata]		Bra000617	0	49	0.01	8.26	9.69	Up	3.77476e-15	3.91657e-14	gi|297792335|ref|XP_002864052.1|/3.8745e-78/kelch repeat-containing protein [Arabidopsis lyrata subsp. lyrata]		Bra021122	11	56	1.83	9.62	2.39419	Up	1.06296e-06	1.38113e-05	gi|18400841|ref|NP_566520.1|/0/UVR3 (UV REPAIR DEFECTIVE 3); DNA (6-4) photolyase [Arabidopsis thaliana]		Bra039273	0	18	0.01	3.09	8.27146
Bra032038	16	192	2.66	32.37	3.60516	Up	4.50782e-08	4.90823e-07	gi|21593658|gb|AAM65625.1|/2.30795e-37/unknown [Arabidopsis thaliana]		Bra018872	0	48	0.01	7.98	9.64024	Up	9.992e-15	1.01419e-13	gi|15223633|ref|NP_175488.1|/2.62864e-40/unknown protein [Arabidopsis thaliana]		Bra029572	0	49	0.01	8.26	9.69	Up	3.77476e-15	3.91391e-14	gi|297813911|ref|XP_002874839.1|/4.22268e-126/ARF-GAP domain 13 [Arabidopsis lyrata subsp. lyrata]		Bra021980	39	198	6.48	34	2.39147	Up	1.50768e-13	5.39855e-12	gi|297794711|ref|XP_002865240.1|/9.09919e-101/hypothetical protein ARALYDRAFT_916916 [Arabidopsis lyrata subsp. lyrata]		Bra026246	0	18	0.01	3.09	8.27146
Bra026254	46	551	7.64	92.91	3.60419	Up	8.12684e-14	1.87098e-12	gi|89257607|gb|ABD65095.1|/1.02408e-70/hypothetical protein 31.t00062 [Brassica oleracea]		Bra015300	0	48	0.01	7.98	9.64024	Up	9.992e-15	1.01287e-13	gi|145335074|ref|NP_171924.2|/6.53927e-98/unknown protein [Arabidopsis thaliana]		Bra036462	0	49	0.01	8.26	9.69	Up	3.77476e-15	3.91126e-14	gi|297836782|ref|XP_002886273.1|/3.36123e-91/hypothetical protein ARALYDRAFT_319882 [Arabidopsis lyrata subsp. lyrata]		Bra009298	7	35	1.16	6.01	2.37324	Up	1.58793e-05	0.00016376	gi|79507883|ref|NP_196320.2|/3.74987e-80/aspartic-type endopeptidase [Arabidopsis thaliana]		Bra039732	0	18	0.01	3.09	8.27146
Bra022191	9	108	1.5	18.21	3.6017	Up	3.11936e-06	2.51726e-05	gi|7670028|dbj|BAA94982.1|/4.71371e-150/unnamed protein product [Arabidopsis thaliana]		Bra038976	0	48	0.01	7.98	9.64024	Up	9.992e-15	1.01222e-13	gi|89257556|gb|ABD65046.1|/2.40234e-09/hypothetical protein 26.t00107 [Brassica oleracea]		Bra038205	0	49	0.01	8.26	9.69	Up	3.77476e-15	3.9086e-14	gi|157849678|gb|ABV89622.1|/0/U-box domain-containing protein [Brassica rapa]		Bra015595	7	35	1.16	6.01	2.37324	Up	1.58793e-05	0.00016365	gi|145335230|ref|NP_172241.2|/2.67999e-177/unknown protein [Arabidopsis thaliana]		Bra039988	0	18	0.01	3.09	8.27146
Bra010404	7	83	1.16	13.99	3.5922	Up	9.75996e-06	7.0598e-05	gi|4972070|emb|CAB43877.1|/3.01344e-94/putative protein [Arabidopsis thaliana]		Bra004899	0	48	0.01	7.98	9.64024	Up	9.992e-15	1.01156e-13	gi|79576892|ref|NP_182058.2|/2.28825e-71/emb1067 (embryo defective 1067); tRNA 2'-phosphotransferase/ transferase, transferring phosphorus-containing groups [Arabidopsis thaliana]		Bra028746	0	49	0.01	8.26	9.69	Up	3.77476e-15	3.90596e-14	gi|297810697|ref|XP_002873232.1|/9.44803e-108/hypothetical protein ARALYDRAFT_487401 [Arabidopsis lyrata subsp. lyrata]		Bra015054	12	60	1.99	10.3	2.3718	Up	5.8672e-07	7.92432e-06	gi|297831300|ref|XP_002883532.1|/0/hypothetical protein ARALYDRAFT_479968 [Arabidopsis lyrata subsp. lyrata]		Bra025400	0	18	0.01	3.09	8.27146
Bra005206	8	95	1.33	16.02	3.59038	Up	5.55166e-06	4.23523e-05	gi|42569696|ref|NP_181266.2|/2.54592e-140/RabGAP/TBC domain-containing protein [Arabidopsis thaliana]		Bra034671	0	47	0.01	7.81	9.60918	Up	1.93179e-14	1.93439e-13	-		Bra000651	0	49	0.01	8.26	9.69	Up	3.77476e-15	3.90331e-14	gi|109134213|gb|ABG25104.1|/1.71092e-08/At4g08555 [Arabidopsis thaliana]		Bra014375	13	65	2.16	11.16	2.36923	Up	3.21908e-07	4.50174e-06	gi|21358785|gb|AAM47031.1|/1.91797e-93/lipase SIL1 [Brassica rapa subsp. pekinensis]		Bra017974	0	18	0.01	3.09	8.27146
Bra026348	15	175	2.49	29.51	3.56699	Up	8.37756e-08	8.69986e-07	gi|4972070|emb|CAB43877.1|/3.8431e-93/putative protein [Arabidopsis thaliana]		Bra021015	0	47	0.01	7.81	9.60918	Up	1.93179e-14	1.93315e-13	gi|297804350|ref|XP_002870059.1|/4.17928e-18/hypothetical protein ARALYDRAFT_914862 [Arabidopsis lyrata subsp. lyrata]		Bra039555	0	49	0.01	8.26	9.69	Up	3.77476e-15	3.90067e-14	gi|297800648|ref|XP_002868208.1|/0/hypothetical protein ARALYDRAFT_915274 [Arabidopsis lyrata subsp. lyrata]		Bra032043	8	40	1.33	6.87	2.36888	Up	7.08972e-06	7.80833e-05	gi|312283169|dbj|BAJ34450.1|/6.58481e-159/unnamed protein product [Thellungiella halophila]		Bra023583	0	18	0.01	3.09	8.27146
Bra019001	3	35	0.5	5.9	3.56071	Up	7.51852e-05	0.000438434	gi|297853060|ref|XP_002894411.1|/3.0576e-67/predicted protein [Arabidopsis lyrata subsp. lyrata]		Bra008878	0	47	0.01	7.81	9.60918	Up	1.93179e-14	1.93191e-13	gi|30684143|ref|NP_850811.1|/4.78813e-19/NF-YA1 (NUCLEAR FACTOR Y, SUBUNIT A1); transcription factor [Arabidopsis thaliana]		Bra004633	0	49	0.01	8.26	9.69	Up	3.77476e-15	3.89803e-14	gi|18405766|ref|NP_565952.1|/0/transferase, transferring glycosyl groups [Arabidopsis thaliana]		Bra030547	6	30	1	5.15	2.36457	Up	4.48306e-05	0.000415567	gi|6686410|gb|AAF23844.1|AC007234_16/1.11944e-104/F1E22.4 [Arabidopsis thaliana]		Bra024667	0	18	0.01	3.09	8.27146
Bra036931	3	35	0.5	5.9	3.56071	Up	7.51852e-05	0.000438269	gi|297852172|ref|XP_002893967.1|/8.49009e-131/hypothetical protein ARALYDRAFT_891365 [Arabidopsis lyrata subsp. lyrata]		Bra028195	0	47	0.01	7.81	9.60918	Up	1.93179e-14	1.93068e-13	gi|224127408|ref|XP_002329270.1|/9.39565e-57/predicted protein [Populus trichocarpa]		Bra028849	0	49	0.01	8.26	9.69	Up	3.77476e-15	3.8954e-14	gi|21593578|gb|AAM65545.1|/8.62468e-14/unknown [Arabidopsis thaliana]		Bra031133	6	30	1	5.15	2.36457	Up	4.48306e-05	0.000415317	gi|145329198|ref|NP_001077928.1|/8.68527e-15/unknown protein [Arabidopsis thaliana]		Bra032943	0	18	0.01	3.09	8.27146
Bra036492	8	93	1.33	15.68	3.55943	Up	5.55166e-06	4.22275e-05	gi|297836830|ref|XP_002886297.1|/4.19641e-66/hypothetical protein ARALYDRAFT_480901 [Arabidopsis lyrata subsp. lyrata]		Bra013513	0	47	0.01	7.81	9.60918	Up	1.93179e-14	1.92944e-13	gi|297804030|ref|XP_002869899.1|/7.6165e-110/phosphoprotein phosphatase/ protein kinase [Arabidopsis lyrata subsp. lyrata]		Bra016149	0	49	0.01	8.26	9.69	Up	3.77476e-15	3.89277e-14	gi|12323838|gb|AAG51892.1|AC016162_13/4.50736e-66/ARE1-like protein; 78992-73047 [Arabidopsis thaliana]		Bra001471	6	30	1	5.15	2.36457	Up	4.48306e-05	0.000415067	gi|225462240|ref|XP_002262755.1|/9.08848e-58/PREDICTED: hypothetical protein [Vitis vinifera]		Bra003292	0	18	0.01	3.09	8.27146
Bra007334	5	58	0.83	9.78	3.55865	Up	2.865e-05	0.000188414	gi|94958384|gb|ABF47341.1|/1.82692e-106/calcium-dependent protein kinase [Isatis tinctoria]		Bra000869	0	47	0.01	7.81	9.60918	Up	1.93179e-14	1.92821e-13	gi|297848530|ref|XP_002892146.1|/0/hypothetical protein ARALYDRAFT_311407 [Arabidopsis lyrata subsp. lyrata]		Bra017496	0	48	0.01	8.09	9.66	Up	7.10542e-15	7.27841e-14	gi|89257422|gb|ABD64914.1|/1.60435e-42/nuclear RNA binding protein, putative [Brassica oleracea]		Bra028008	6	30	1	5.15	2.36457	Up	4.48306e-05	0.000414818	gi|297851790|ref|XP_002893776.1|/0/hypothetical protein ARALYDRAFT_473529 [Arabidopsis lyrata subsp. lyrata]		Bra018849	0	18	0.01	3.09	8.27146
Bra039286	4	46	0.66	7.76	3.55552	Up	4.7273e-05	0.000296058	gi|297806293|ref|XP_002871030.1|/2.59979e-49/hypothetical protein ARALYDRAFT_908206 [Arabidopsis lyrata subsp. lyrata]		Bra036957	0	47	0.01	7.81	9.60918	Up	1.93179e-14	1.92698e-13	gi|116830579|gb|ABK28247.1|/5.65261e-19/unknown [Arabidopsis thaliana]		Bra021038	0	48	0.01	8.09	9.66	Up	7.10542e-15	7.27353e-14	gi|89257563|gb|ABD65052.1|/5.78315e-32/myb family transcription factor [Brassica oleracea]		Bra027908	62	304	10.3	52.21	2.34168	Up	0	0	gi|255570972|ref|XP_002526437.1|/9.56123e-162/All-trans-retinol 13,14-reductase precursor, putative [Ricinus communis]		Bra003069	0	18	0.01	3.09	8.27146
Bra007052	4	46	0.66	7.76	3.55552	Up	4.7273e-05	0.000295939	gi|15232439|ref|NP_190985.1|/1.03301e-34/ATFIP37 (ARABIDOPSIS THALIANA FKBP12 INTERACTING PROTEIN 37); protein binding [Arabidopsis thaliana]		Bra006171	0	47	0.01	7.81	9.60918	Up	1.93179e-14	1.92575e-13	gi|297606169|ref|NP_001058067.2|/1.22405e-131/Os06g0612900 [Oryza sativa Japonica Group]		Bra028570	0	48	0.01	8.09	9.66	Up	7.10542e-15	7.26866e-14	gi|297811179|ref|XP_002873473.1|/5.27432e-99/hypothetical protein ARALYDRAFT_487908 [Arabidopsis lyrata subsp. lyrata]		Bra021984	10	49	1.66	8.41	2.34092	Up	1.98075e-06	2.44176e-05	gi|15242483|ref|NP_199387.1|/3.86177e-72/AtRABA1c (Arabidopsis Rab GTPase homolog A1c); GTP binding [Arabidopsis thaliana]		Bra001355	0	18	0.01	3.09	8.27146
Bra027164	2	23	0.33	3.88	3.55552	Up	0.000125891	0.000682966	gi|145336892|ref|NP_176228.3|/1.18191e-58/ULP1D (UB-LIKE PROTEASE 1D); SUMO-specific protease/ cysteine-type peptidase [Arabidopsis thaliana]		Bra006543	0	46	0.01	7.64	9.57743	Up	3.77476e-14	3.72731e-13	gi|15241275|ref|NP_197515.1|/3.03836e-96/SPX1 (SPX DOMAIN GENE 1) [Arabidopsis thaliana]		Bra022507	0	48	0.01	8.09	9.66	Up	7.10542e-15	7.26379e-14	gi|297739465|emb|CBI29647.3|/0/unnamed protein product [Vitis vinifera]		Bra034212	77	377	12.79	64.74	2.33964	Up	0	0	gi|15236326|ref|NP_192260.1|/1.15537e-96/RMA1; protein binding / ubiquitin-protein ligase/ zinc ion binding [Arabidopsis thaliana]		Bra024445	0	18	0.01	3.09	8.27146
Bra014800	2	23	0.33	3.88	3.55552	Up	0.000125891	0.000682727	gi|7258364|emb|CAB77581.1|/1.28202e-51/histon acetyltransferase HAT1 [Arabidopsis thaliana]		Bra003176	0	46	0.01	7.64	9.57743	Up	3.77476e-14	3.72495e-13	gi|15232448|ref|NP_190989.1|/8.47706e-73/ribosomal protein L17 family protein [Arabidopsis thaliana]		Bra024227	0	48	0.01	8.09	9.66	Up	7.10542e-15	7.25894e-14	-		Bra036007	132	644	21.93	110.59	2.33424	Up	1.27676e-13	4.68053e-12	gi|21555213|gb|AAM63804.1|/2.84971e-69/vegetative storage protein-like [Arabidopsis thaliana]		Bra000158	0	18	0.01	3.09	8.27146
Bra040598	14	162	2.33	27.32	3.55156	Up	1.5513e-07	1.5527e-06	gi|79305850|ref|NP_001030625.1|/0/protein phosphatase 2C family protein / PP2C family protein [Arabidopsis thaliana]		Bra034372	0	46	0.01	7.64	9.57743	Up	3.77476e-14	3.7226e-13	gi|15226259|ref|NP_180350.1|/1.21758e-173/PD1 (PREPHENATE DEHYDRATASE 1); arogenate dehydratase/ prephenate dehydratase [Arabidopsis thaliana]		Bra020851	0	48	0.01	8.09	9.66	Up	7.10542e-15	7.25408e-14	gi|21537175|gb|AAM61516.1|/5.23652e-76/unknown [Arabidopsis thaliana]		Bra024664	8	39	1.33	6.7	2.33273	Up	7.8887e-06	8.62046e-05	gi|255558248|ref|XP_002520151.1|/2.97774e-101/protein with unknown function [Ricinus communis]		Bra031142	0	17	0.01	2.92	8.18982
Bra012555	10	114	1.66	19.22	3.53335	Up	1.73545e-06	1.4472e-05	gi|2828289|emb|CAA16703.1|/4.67241e-55/hypothetical protein [Arabidopsis thaliana]		Bra032520	0	46	0.01	7.64	9.57743	Up	3.77476e-14	3.72026e-13	gi|297843236|ref|XP_002889499.1|/2.545e-30/hypothetical protein ARALYDRAFT_470401 [Arabidopsis lyrata subsp. lyrata]		Bra007387	2	1669	0.35	281.42	9.65115	Up	0.000112511	0.000401586	gi|297820640|ref|XP_002878203.1|/2.04368e-47/hypothetical protein ARALYDRAFT_907304 [Arabidopsis lyrata subsp. lyrata]		Bra001600	7	34	1.16	5.84	2.33184	Up	1.97874e-05	0.000198609	gi|297834436|ref|XP_002885100.1|/3.74737e-27/hypothetical protein ARALYDRAFT_479015 [Arabidopsis lyrata subsp. lyrata]		Bra013477	0	17	0.01	2.92	8.18982
Bra015216	122	1388	20.27	234.04	3.52934	Up	5.21804e-14	1.22497e-12	gi|5081421|gb|AAD39373.1|AF118382_1/2.65891e-33/plasma membrane intrinsic protein 1 [Brassica napus]		Bra015828	0	46	0.01	7.64	9.57743	Up	3.77476e-14	3.71791e-13	gi|9369381|gb|AAF87130.1|AC006434_26/0/F10A5.15 [Arabidopsis thaliana]		Bra009099	0	47	0.01	7.92	9.62936	Up	1.37668e-14	1.39153e-13	gi|15810045|gb|AAL06949.1|/1.92647e-98/AT5g05250/K18I23_5 [Arabidopsis thaliana]		Bra012710	45	219	7.48	37.61	2.33001	Up	3.06422e-14	1.38357e-12	gi|297800486|ref|XP_002868127.1|/3.41592e-32/hypothetical protein ARALYDRAFT_915092 [Arabidopsis lyrata subsp. lyrata]		Bra015415	0	17	0.01	2.92	8.18982
Bra021506	3	34	0.5	5.73	3.51854	Up	7.52096e-05	0.000438247	gi|118488890|gb|ABK96254.1|/1.90377e-145/unknown [Populus trichocarpa x Populus deltoides]		Bra012153	0	46	0.01	7.64	9.57743	Up	3.77476e-14	3.71557e-13	gi|145329593|ref|NP_001077946.1|/1.25668e-31/serine-type carboxypeptidase [Arabidopsis thaliana]		Bra012418	0	47	0.01	7.92	9.62936	Up	1.37668e-14	1.39061e-13	gi|23306664|gb|AAN15218.1|/3.01702e-118/pyruvate dehydrogenase E1a-like subunit IAR4 [Arabidopsis thaliana]		Bra030498	14	68	2.33	11.68	2.32564	Up	1.76172e-07	2.54937e-06	gi|297843028|ref|XP_002889395.1|/2.00525e-80/hypothetical protein ARALYDRAFT_887368 [Arabidopsis lyrata subsp. lyrata]		Bra007753	0	17	0.01	2.92	8.18982
Bra015949	3	34	0.5	5.73	3.51854	Up	7.52096e-05	0.000438082	gi|42563211|ref|NP_177537.2|/0/unknown protein [Arabidopsis thaliana]		Bra013300	0	46	0.01	7.64	9.57743	Up	3.77476e-14	3.71323e-13	gi|168022423|ref|XP_001763739.1|/2.09463e-52/predicted protein [Physcomitrella patens subsp. patens]		Bra009695	0	47	0.01	7.92	9.62936	Up	1.37668e-14	1.38969e-13	gi|312282697|dbj|BAJ34214.1|/0/unnamed protein product [Thellungiella halophila]		Bra020645	18	87	2.99	14.94	2.32096	Up	1.52021e-08	2.54143e-07	gi|12321909|gb|AAG50988.1|AC036106_1/8.01731e-34/hypothetical protein; 8379-15114 [Arabidopsis thaliana]		Bra020815	0	17	0.01	2.92	8.18982
Bra038746	2	22	0.33	3.71	3.49088	Up	0.000133608	0.000722302	gi|297834078|ref|XP_002884921.1|/2.93884e-80/methyladenine glycosylase family protein [Arabidopsis lyrata subsp. lyrata]		Bra038426	0	46	0.01	7.64	9.57743	Up	3.77476e-14	3.7109e-13	gi|297846518|ref|XP_002891140.1|/2.17398e-120/endonuclease/exonuclease/phosphatase family protein [Arabidopsis lyrata subsp. lyrata]		Bra021759	0	47	0.01	7.92	9.62936	Up	1.37668e-14	1.38877e-13	gi|224589537|gb|ACN59302.1|/0/leucine-rich repeat receptor-like protein kinase [Arabidopsis thaliana]		Bra033461	35	169	5.82	29.02	2.31796	Up	5.65548e-13	1.65546e-11	gi|297816478|ref|XP_002876122.1|/6.42267e-40/hypothetical protein ARALYDRAFT_906567 [Arabidopsis lyrata subsp. lyrata]		Bra027618	0	17	0.01	2.92	8.18982
Bra002995	4	44	0.66	7.42	3.49088	Up	4.72734e-05	0.000295822	gi|21618169|gb|AAM67219.1|/8.44164e-42/ARF GAP-like zinc finger-containing protein ZIGA3 [Arabidopsis thaliana]		Bra010518	0	46	0.01	7.64	9.57743	Up	3.77476e-14	3.70857e-13	gi|21593770|gb|AAM65737.1|/6.23132e-24/unknown [Arabidopsis thaliana]		Bra028839	0	47	0.01	7.92	9.62936	Up	1.37668e-14	1.38785e-13	gi|110738394|dbj|BAF01123.1|/2.93236e-81/hypothetical protein [Arabidopsis thaliana]		Bra029627	63	302	10.47	51.86	2.30836	Up	0	0	gi|297794253|ref|XP_002865011.1|/2.75501e-172/hypothetical protein ARALYDRAFT_496871 [Arabidopsis lyrata subsp. lyrata]		Bra038287	0	17	0.01	2.92	8.18982
Bra007329	3	33	0.5	5.56	3.47508	Up	7.5255e-05	0.000438181	gi|297820540|ref|XP_002878153.1|/1.26826e-154/peptidase M16 family protein [Arabidopsis lyrata subsp. lyrata]		Bra024715	5	3995	0.87	663.81	9.57554	Up	2.48722e-05	0.000100356	gi|297851044|ref|XP_002893403.1|/0/pentatricopeptide repeat-containing protein [Arabidopsis lyrata subsp. lyrata]		Bra024590	0	47	0.01	7.92	9.62936	Up	1.37668e-14	1.38694e-13	gi|15220718|ref|NP_173749.1|/1.35885e-59/invertase/pectin methylesterase inhibitor family protein [Arabidopsis thaliana]		Bra017201	9	43	1.5	7.38	2.29866	Up	4.0575e-06	4.71853e-05	gi|21617920|gb|AAM66970.1|/1.32325e-76/putative RNA-binding protein [Arabidopsis thaliana]		Bra013662	0	17	0.01	2.92	8.18982
Bra020013	11	120	1.83	20.23	3.46658	Up	9.57682e-07	8.45971e-06	gi|240119389|dbj|BAH79243.1|/0/phytochrome A [Cardamine resedifolia]		Bra008861	0	45	0.01	7.48	9.54689	Up	7.37188e-14	7.09107e-13	gi|79327754|ref|NP_001031873.1|/1.28002e-43/5-FCL (5-FORMYLTETRAHYDROFOLATE CYCLOLIGASE); 5-formyltetrahydrofolate cyclo-ligase [Arabidopsis thaliana]		Bra003304	0	47	0.01	7.92	9.62936	Up	1.37668e-14	1.38602e-13	gi|297817122|ref|XP_002876444.1|/2.23538e-74/hypothetical protein ARALYDRAFT_486242 [Arabidopsis lyrata subsp. lyrata]		Bra011714	12	57	1.99	9.79	2.29854	Up	5.9497e-07	8.02871e-06	gi|21553405|gb|AAM62498.1|/3.90931e-84/unknown [Arabidopsis thaliana]		Bra001227	0	17	0.01	2.92	8.18982
Bra033981	7	76	1.16	12.81	3.46507	Up	9.75996e-06	7.073e-05	gi|297852136|ref|XP_002893949.1|/5.40563e-162/hypothetical protein ARALYDRAFT_473764 [Arabidopsis lyrata subsp. lyrata]		Bra037846	0	45	0.01	7.48	9.54689	Up	7.37188e-14	7.08671e-13	gi|15240741|ref|NP_201545.1|/2.07388e-147/NPY3 (NAKED PINS IN YUC MUTANTS 3); protein binding / signal transducer [Arabidopsis thaliana]		Bra032068	0	47	0.01	7.92	9.62936	Up	1.37668e-14	1.38511e-13	gi|42562952|ref|NP_176664.2|/1.01338e-139/F-box family protein [Arabidopsis thaliana]		Bra038346	8	38	1.33	6.53	2.29566	Up	9.2426e-06	9.98655e-05	gi|18409138|ref|NP_564947.1|/1.43722e-137/RAV2 (REGULATOR OF THE ATPASE OF THE VACUOLAR MEMBRANE); DNA binding / transcription factor/ transcription repressor [Arabidopsis thaliana]		Bra020294	0	17	0.01	2.92	8.18982
Bra017831	7	76	1.16	12.81	3.46507	Up	9.75996e-06	7.06309e-05	gi|21592894|gb|AAM64844.1|/2.18382e-37/unknown [Arabidopsis thaliana]		Bra031899	0	45	0.01	7.48	9.54689	Up	7.37188e-14	7.08235e-13	gi|297797503|ref|XP_002866636.1|/1.9913e-36/hypothetical protein ARALYDRAFT_332703 [Arabidopsis lyrata subsp. lyrata]		Bra028568	0	46	0.01	7.76	9.59991	Up	2.68674e-14	2.67326e-13	gi|297811185|ref|XP_002873476.1|/5.6934e-142/hypothetical protein ARALYDRAFT_325615 [Arabidopsis lyrata subsp. lyrata]		Bra004962	155	735	25.75	126.22	2.2933	Up	3.71924e-13	1.14302e-11	gi|186508518|ref|NP_001118532.1|/2.57086e-66/unknown protein [Arabidopsis thaliana]		Bra010682	0	17	0.01	2.92	8.18982
Bra002161	9	98	1.5	16.52	3.46118	Up	3.11936e-06	2.51072e-05	gi|144587400|sp|Q56XW8.2|FBL30_ARATH/5.4326e-105/RecName: Full=F-box/LRR-repeat protein At1g48400		Bra023417	0	45	0.01	7.48	9.54689	Up	7.37188e-14	7.078e-13	gi|3334115|sp|O22342.1|ADT1_GOSHI/6.21644e-147/RecName: Full=ADP,ATP carrier protein 1, mitochondrial; AltName: Full=ADP/ATP translocase 1; AltName: Full=Adenine nucleotide translocator 1; Short=ANT 1; Flags: Precursor		Bra023092	0	46	0.01	7.76	9.59991	Up	2.68674e-14	2.67152e-13	gi|30687001|ref|NP_850275.1|/1.04284e-80/TRFL8 (TRF-LIKE 8); DNA binding [Arabidopsis thaliana]		Bra001608	57	270	9.47	46.37	2.29176	Up	7.0166e-14	2.88092e-12	gi|18400924|ref|NP_566528.1|/5.49087e-72/PIFI (post-illumination chlorophyll fluorescence increase) [Arabidopsis thaliana]		Bra030059	0	17	0.01	2.92	8.18982
Bra039683	13	140	2.16	23.61	3.45029	Up	2.86056e-07	2.75289e-06	gi|30695559|ref|NP_564640.2|/2.18538e-57/MSRB1 (methionine sulfoxide reductase B 1); peptide-methionine-(S)-S-oxide reductase [Arabidopsis thaliana]		Bra007325	0	45	0.01	7.48	9.54689	Up	7.37188e-14	7.07366e-13	gi|297817066|ref|XP_002876416.1|/3.63242e-155/hypothetical protein ARALYDRAFT_486184 [Arabidopsis lyrata subsp. lyrata]		Bra008212	0	46	0.01	7.76	9.59991	Up	2.68674e-14	2.66978e-13	gi|9369381|gb|AAF87130.1|AC006434_26/3.6263e-133/F10A5.15 [Arabidopsis thaliana]		Bra010404	7	33	1.16	5.67	2.28922	Up	2.641e-05	0.000257853	gi|4972070|emb|CAB43877.1|/3.01344e-94/putative protein [Arabidopsis thaliana]		Bra003809	0	17	0.01	2.92	8.18982
Bra038201	8	86	1.33	14.5	3.44655	Up	5.55166e-06	4.2394e-05	gi|6227018|gb|AAF06054.1|AC009513_10/2.43654e-160/Strong similarity to gb|AF155333 NADP-specific isocitrate dehydrogenase from Oryza sativa. ESTs gb|R30474, gb|H36712, gb|T22563, gb|N97293, gb|T43729, gb|Z17440, gb|Z34193, gb|Z46528, gb|T14072, gb|T42413, gb|AA389759, gb|N38098, gb|T43337, gb|N96032, gb|N96031 and gb|Z38038 come from this gene [Arabidopsis thaliana]		Bra013507	0	45	0.01	7.48	9.54689	Up	7.37188e-14	7.06932e-13	gi|300681451|emb|CBH32545.1|/1.71339e-70/dolichyl-diphosphooligosaccharide--protein glycosyltransferase, putative, expressed [Triticum aestivum]		Bra028112	0	46	0.01	7.76	9.59991	Up	2.68674e-14	2.66805e-13	gi|238478982|ref|NP_001154452.1|/4.05147e-43/microsomal glutathione s-transferase, putative [Arabidopsis thaliana]		Bra011339	178	840	29.58	144.25	2.28588	Up	1.18572e-13	4.44197e-12	gi|14532728|gb|AAK64165.1|/8.49311e-25/unknown protein [Arabidopsis thaliana]		Bra024536	0	17	0.01	2.92	8.18982
Bra024273	3	32	0.5	5.4	3.43296	Up	7.53388e-05	0.000438505	gi|297797431|ref|XP_002866600.1|/2.23676e-79/hypothetical protein ARALYDRAFT_496615 [Arabidopsis lyrata subsp. lyrata]		Bra040971	0	45	0.01	7.48	9.54689	Up	7.37188e-14	7.06498e-13	gi|297846438|ref|XP_002891100.1|/1.13374e-166/zinc finger family protein [Arabidopsis lyrata subsp. lyrata]		Bra010729	0	46	0.01	7.76	9.59991	Up	2.68674e-14	2.66631e-13	gi|42567518|ref|NP_195584.2|/6.74976e-84/unknown protein [Arabidopsis thaliana]		Bra000929	10	47	1.66	8.07	2.28139	Up	2.13614e-06	2.62073e-05	gi|18411448|ref|NP_567190.1|/1.17433e-13/60S acidic ribosomal protein P1 (RPP1B) [Arabidopsis thaliana]		Bra033072	0	17	0.01	2.92	8.18982
Bra003268	2	21	0.33	3.54	3.42321	Up	0.000147911	0.000781364	gi|15230230|ref|NP_191272.1|/6.89953e-136/BOP1 (BLADE ON PETIOLE 1); protein binding [Arabidopsis thaliana]		Bra037058	0	45	0.01	7.48	9.54689	Up	7.37188e-14	7.06065e-13	gi|21592998|gb|AAM64947.1|/1.07524e-45/unknown [Arabidopsis thaliana]		Bra019375	0	46	0.01	7.76	9.59991	Up	2.68674e-14	2.66458e-13	gi|7770332|gb|AAF69702.1|AC016041_7/1.51448e-41/F27J15.16 [Arabidopsis thaliana]		Bra022967	30	140	4.98	24.04	2.27122	Up	8.87246e-12	2.12456e-10	gi|297823201|ref|XP_002879483.1|/2.03714e-53/zinc finger family protein [Arabidopsis lyrata subsp. lyrata]		Bra020084	0	17	0.01	2.92	8.18982
Bra015252	4	42	0.66	7.08	3.42321	Up	4.72748e-05	0.000295711	gi|312282965|dbj|BAJ34348.1|/5.24906e-29/unnamed protein product [Thellungiella halophila]		Bra027771	0	45	0.01	7.48	9.54689	Up	7.37188e-14	7.05633e-13	gi|15222565|ref|NP_176575.1|/1.48755e-104/AtMYB103 (myb domain protein 103); DNA binding / transcription activator/ transcription factor [Arabidopsis thaliana]		Bra039030	0	46	0.01	7.76	9.59991	Up	2.68674e-14	2.66285e-13	gi|297832162|ref|XP_002883963.1|/0/RNA-dependent RNA polymerase family protein [Arabidopsis lyrata subsp. lyrata]		Bra030871	15	70	2.49	12.02	2.27122	Up	9.61234e-08	1.44532e-06	gi|19424066|gb|AAL87254.1|/2.67385e-137/unknown protein [Arabidopsis thaliana]		Bra020529	0	17	0.01	2.92	8.18982
Bra003201	2	21	0.33	3.54	3.42321	Up	0.000147911	0.000781097	gi|297820246|ref|XP_002878006.1|/0/hypothetical protein ARALYDRAFT_906907 [Arabidopsis lyrata subsp. lyrata]		Bra038113	0	45	0.01	7.48	9.54689	Up	7.37188e-14	7.05201e-13	gi|297853100|ref|XP_002894431.1|/1.0334e-116/hypothetical protein ARALYDRAFT_892356 [Arabidopsis lyrata subsp. lyrata]		Bra039286	0	46	0.01	7.76	9.59991	Up	2.68674e-14	2.66113e-13	gi|297806293|ref|XP_002871030.1|/2.59979e-49/hypothetical protein ARALYDRAFT_908206 [Arabidopsis lyrata subsp. lyrata]		Bra001697	48	224	7.98	38.47	2.26927	Up	1.13687e-13	4.32206e-12	gi|297830444|ref|XP_002883104.1|/5.52298e-89/hypothetical protein ARALYDRAFT_898158 [Arabidopsis lyrata subsp. lyrata]		Bra004447	0	17	0.01	2.92	8.18982
Bra002245	2	21	0.33	3.54	3.42321	Up	0.000147911	0.000780831	gi|693690|gb|AAA79370.1|/2.04717e-54/aspartate aminotransferase [Arabidopsis thaliana]		Bra023108	0	45	0.01	7.48	9.54689	Up	7.37188e-14	7.0477e-13	gi|297827229|ref|XP_002881497.1|/7.74604e-57/hypothetical protein ARALYDRAFT_482714 [Arabidopsis lyrata subsp. lyrata]		Bra024302	0	46	0.01	7.76	9.59991	Up	2.68674e-14	2.6594e-13	gi|297794039|ref|XP_002864904.1|/3.39096e-67/hypothetical protein ARALYDRAFT_496659 [Arabidopsis lyrata subsp. lyrata]		Bra001477	17	79	2.82	13.57	2.26665	Up	2.8184e-08	4.54873e-07	gi|297834100|ref|XP_002884932.1|/1.23915e-130/protein binding protein [Arabidopsis lyrata subsp. lyrata]		Bra005345	0	17	0.01	2.92	8.18982
Bra019956	2	21	0.33	3.54	3.42321	Up	0.000147911	0.000780565	gi|4914322|gb|AAD32870.1|AC005489_8/2.63199e-95/F14N23.8 [Arabidopsis thaliana]		Bra016123	0	44	0.01	7.31	9.51373	Up	1.44107e-13	1.34641e-12	gi|297839005|ref|XP_002887384.1|/8.03828e-176/predicted protein [Arabidopsis lyrata subsp. lyrata]		Bra027138	0	46	0.01	7.76	9.59991	Up	2.68674e-14	2.65768e-13	gi|224069573|ref|XP_002303002.1|/1.45072e-75/predicted protein [Populus trichocarpa]		Bra013377	23	107	3.82	18.38	2.26649	Up	6.77594e-10	1.31895e-08	gi|2828291|emb|CAA16705.1|/3.92783e-121/putative protein [Arabidopsis thaliana]		Bra022270	0	17	0.01	2.92	8.18982
Bra011292	2	21	0.33	3.54	3.42321	Up	0.000147911	0.000780299	gi|297850544|ref|XP_002893153.1|/9.86579e-91/hypothetical protein ARALYDRAFT_472352 [Arabidopsis lyrata subsp. lyrata]		Bra023137	0	44	0.01	7.31	9.51373	Up	1.44107e-13	1.3456e-12	gi|4926827|gb|AAD32937.1|AC004135_12/7.80141e-135/T17H7.12 [Arabidopsis thaliana]		Bra032051	0	46	0.01	7.76	9.59991	Up	2.68674e-14	2.65596e-13	gi|297821865|ref|XP_002878815.1|/7.45851e-96/hypothetical protein ARALYDRAFT_901103 [Arabidopsis lyrata subsp. lyrata]		Bra031549	6	28	1	4.81	2.26604	Up	9.68478e-05	0.000796563	gi|297848978|ref|XP_002892370.1|/1.94183e-59/hypothetical protein ARALYDRAFT_470720 [Arabidopsis lyrata subsp. lyrata]		Bra033251	0	17	0.01	2.92	8.18982
Bra012993	2	21	0.33	3.54	3.42321	Up	0.000147911	0.000780034	gi|15239487|ref|NP_200903.1|/1.77994e-81/COBL5 (COBRA-LIKE PROTEIN 5 PRECURSOR) [Arabidopsis thaliana]		Bra031060	0	44	0.01	7.31	9.51373	Up	1.44107e-13	1.3448e-12	gi|312282593|dbj|BAJ34162.1|/5.05822e-46/unnamed protein product [Thellungiella halophila]		Bra011081	0	46	0.01	7.76	9.59991	Up	2.68674e-14	2.65424e-13	gi|22328958|ref|NP_194417.2|/0/aspartyl-tRNA synthetase, putative / aspartate--tRNA ligase, putative [Arabidopsis thaliana]		Bra023407	6	28	1	4.81	2.26604	Up	9.68478e-05	0.000796138	gi|297807367|ref|XP_002871567.1|/0/hypothetical protein ARALYDRAFT_488158 [Arabidopsis lyrata subsp. lyrata]		Bra010177	0	17	0.01	2.92	8.18982
Bra021029	2	21	0.33	3.54	3.42321	Up	0.000147911	0.000779768	gi|297804388|ref|XP_002870078.1|/1.03253e-71/zinc-binding family protein [Arabidopsis lyrata subsp. lyrata]		Bra022507	0	44	0.01	7.31	9.51373	Up	1.44107e-13	1.344e-12	gi|297739465|emb|CBI29647.3|/0/unnamed protein product [Vitis vinifera]		Bra007052	0	46	0.01	7.76	9.59991	Up	2.68674e-14	2.65253e-13	gi|15232439|ref|NP_190985.1|/1.03301e-34/ATFIP37 (ARABIDOPSIS THALIANA FKBP12 INTERACTING PROTEIN 37); protein binding [Arabidopsis thaliana]		Bra011773	9	42	1.5	7.21	2.26504	Up	4.5283e-06	5.21483e-05	gi|297802196|ref|XP_002868982.1|/1.08063e-114/hypothetical protein ARALYDRAFT_490862 [Arabidopsis lyrata subsp. lyrata]		Bra024670	0	17	0.01	2.92	8.18982
Bra007247	9	95	1.5	16.02	3.41684	Up	3.11936e-06	2.51595e-05	gi|297816970|ref|XP_002876368.1|/9.87185e-140/F-box family protein [Arabidopsis lyrata subsp. lyrata]		Bra033063	0	44	0.01	7.31	9.51373	Up	1.44107e-13	1.34319e-12	gi|297818506|ref|XP_002877136.1|/2.51749e-18/transcription regulator [Arabidopsis lyrata subsp. lyrata]		Bra011506	0	46	0.01	7.76	9.59991	Up	2.68674e-14	2.65081e-13	gi|297798490|ref|XP_002867129.1|/1.26152e-112/hypothetical protein ARALYDRAFT_491252 [Arabidopsis lyrata subsp. lyrata]		Bra027738	14	65	2.33	11.16	2.25994	Up	1.77209e-07	2.55956e-06	gi|18408028|ref|NP_564830.1|/5.35978e-91/SEH1H; nucleotide binding [Arabidopsis thaliana]		Bra004137	0	17	0.01	2.92	8.18982
Bra034212	77	810	12.79	136.58	3.41666	Up	0	0	gi|15236326|ref|NP_192260.1|/1.15537e-96/RMA1; protein binding / ubiquitin-protein ligase/ zinc ion binding [Arabidopsis thaliana]		Bra000959	0	44	0.01	7.31	9.51373	Up	1.44107e-13	1.34239e-12	gi|18411430|ref|NP_567184.1|/0/dehydration-responsive protein-related [Arabidopsis thaliana]		Bra008790	0	46	0.01	7.76	9.59991	Up	2.68674e-14	2.6491e-13	gi|297811517|ref|XP_002873642.1|/1.34309e-101/hypothetical protein ARALYDRAFT_488223 [Arabidopsis lyrata subsp. lyrata]		Bra015170	11	51	1.83	8.76	2.25909	Up	1.14084e-06	1.47361e-05	gi|15224993|ref|NP_178641.1|/8.51052e-60/PAA2 (20S PROTEASOME SUBUNIT PAA2); endopeptidase/ peptidase/ threonine-type endopeptidase [Arabidopsis thaliana]		Bra011970	0	17	0.01	2.92	8.18982
Bra039206	10	104	1.66	17.54	3.40139	Up	1.73545e-06	1.44954e-05	gi|15227863|ref|NP_179941.1|/2.19762e-60/ACL (ACETONE-CYANOHYDRIN LYASE); hydrolase/ hydrolase, acting on ester bonds / methyl indole-3-acetate esterase/ methyl jasmonate esterase/ methyl salicylate esterase [Arabidopsis thaliana]		Bra030380	0	44	0.01	7.31	9.51373	Up	1.44107e-13	1.34159e-12	gi|22330196|ref|NP_175660.2|/4.54822e-104/hydrolase, alpha/beta fold family protein [Arabidopsis thaliana]		Bra039438	0	45	0.01	7.59	9.56796	Up	5.28466e-14	5.11487e-13	gi|297833258|ref|XP_002884511.1|/6.47348e-48/predicted protein [Arabidopsis lyrata subsp. lyrata]		Bra011140	32	148	5.32	25.42	2.25647	Up	2.75336e-12	6.97261e-11	gi|15233723|ref|NP_194713.1|/0/MTO2 (METHIONINE OVER-ACCUMULATOR 2); threonine synthase [Arabidopsis thaliana]		Bra025641	0	17	0.01	2.92	8.18982
Bra020875	7	72	1.16	12.14	3.38757	Up	9.75996e-06	7.08294e-05	gi|297799966|ref|XP_002867867.1|/3.25768e-87/hypothetical protein ARALYDRAFT_329506 [Arabidopsis lyrata subsp. lyrata]		Bra011134	0	44	0.01	7.31	9.51373	Up	1.44107e-13	1.3408e-12	gi|22326989|ref|NP_680208.1|/1.41067e-148/DC1 domain-containing protein [Arabidopsis thaliana]		Bra014595	0	45	0.01	7.59	9.56796	Up	5.28466e-14	5.11163e-13	gi|297820596|ref|XP_002878181.1|/3.36107e-139/hypothetical protein ARALYDRAFT_486249 [Arabidopsis lyrata subsp. lyrata]		Bra002138	16	74	2.66	12.71	2.25647	Up	5.21354e-08	8.12478e-07	gi|186522887|ref|NP_001119225.1|/1.44392e-20/unknown protein [Arabidopsis thaliana]		Bra004399	0	17	0.01	2.92	8.18982
Bra031617	3	31	0.5	5.23	3.38681	Up	7.54938e-05	0.000439242	gi|18390865|ref|NP_563808.1|/8.99561e-95/aspartyl protease family protein [Arabidopsis thaliana]		Bra023181	0	44	0.01	7.31	9.51373	Up	1.44107e-13	1.34e-12	gi|297846538|ref|XP_002891150.1|/6.27314e-158/F-box family protein [Arabidopsis lyrata subsp. lyrata]		Bra028863	0	45	0.01	7.59	9.56796	Up	5.28466e-14	5.10839e-13	gi|15241956|ref|NP_195899.1|/2.06534e-60/In2-1 protein, putative [Arabidopsis thaliana]		Bra011923	198	913	32.9	156.79	2.25267	Up	0	0	gi|30684032|ref|NP_180450.2|/7.71644e-179/ankyrin repeat family protein [Arabidopsis thaliana]		Bra019484	0	17	0.01	2.92	8.18982
Bra005469	5	51	0.83	8.6	3.37315	Up	2.865e-05	0.000188494	gi|30685858|ref|NP_850220.1|/4.57382e-24/dormancy/auxin associated family protein [Arabidopsis thaliana]		Bra004671	0	43	0.01	7.14	9.47978	Up	2.81996e-13	2.57169e-12	gi|147719766|sp|Q8S9M1.2|PAP13_ARATH/1.3574e-38/RecName: Full=Probable plastid-lipid-associated protein 13, chloroplastic; AltName: Full=Fibrillin-13; Short=AtPGL30; Flags: Precursor		Bra020032	0	45	0.01	7.59	9.56796	Up	5.28466e-14	5.10516e-13	gi|15239709|ref|NP_197430.1|/1.57188e-170/esterase/lipase/thioesterase family protein [Arabidopsis thaliana]		Bra003190	146	672	24.26	115.4	2.24999	Up	4.15224e-14	1.84775e-12	gi|297816756|ref|XP_002876261.1|/2.98698e-68/DJ-1 family protein [Arabidopsis lyrata subsp. lyrata]		Bra016257	0	17	0.01	2.92	8.18982
Bra029971	28	284	4.65	47.89	3.36442	Up	2.35402e-11	3.69911e-10	gi|297816226|ref|XP_002875996.1|/1.93787e-11/ATPSK4 [Arabidopsis lyrata subsp. lyrata]		Bra010129	0	43	0.01	7.14	9.47978	Up	2.81996e-13	2.57019e-12	gi|122064607|sp|Q27GI3.2|NAT6_ARATH/2.18054e-121/RecName: Full=Nucleobase-ascorbate transporter 6; Short=AtNAT6		Bra036507	0	45	0.01	7.59	9.56796	Up	5.28466e-14	5.10194e-13	gi|297836856|ref|XP_002886310.1|/5.59932e-45/secretory carrier membrane protein family protein [Arabidopsis lyrata subsp. lyrata]		Bra008807	51	234	8.47	40.18	2.24604	Up	2.22044e-14	1.05194e-12	gi|312282731|dbj|BAJ34231.1|/4.21483e-77/unnamed protein product [Thellungiella halophila]		Bra037487	0	17	0.01	2.92	8.18982
Bra009966	4	40	0.66	6.74	3.35221	Up	4.72798e-05	0.000295623	gi|255641370|gb|ACU20962.1|/3.37321e-34/unknown [Glycine max]		Bra029753	0	43	0.01	7.14	9.47978	Up	2.81996e-13	2.56869e-12	gi|297833680|ref|XP_002884722.1|/1.43888e-158/hypothetical protein ARALYDRAFT_478237 [Arabidopsis lyrata subsp. lyrata]		Bra014278	0	45	0.01	7.59	9.56796	Up	5.28466e-14	5.09871e-13	gi|157849766|gb|ABV89666.1|/1.20927e-68/zinc finger an1-like family protein [Brassica rapa]		Bra029472	7	32	1.16	5.5	2.24531	Up	3.75778e-05	0.00035496	gi|297807911|ref|XP_002871839.1|/2.34455e-92/F-box family protein [Arabidopsis lyrata subsp. lyrata]		Bra021287	0	17	0.01	2.92	8.18982
Bra029901	4	40	0.66	6.74	3.35221	Up	4.72798e-05	0.000295504	gi|4325363|gb|AAD17360.1|/2.30622e-33/contains similarity to transposase [Arabidopsis thaliana]		Bra016943	0	43	0.01	7.14	9.47978	Up	2.81996e-13	2.5672e-12	gi|297824073|ref|XP_002879919.1|/9.3291e-36/hypothetical protein ARALYDRAFT_483202 [Arabidopsis lyrata subsp. lyrata]		Bra027771	0	45	0.01	7.59	9.56796	Up	5.28466e-14	5.09549e-13	gi|15222565|ref|NP_176575.1|/1.48755e-104/AtMYB103 (myb domain protein 103); DNA binding / transcription activator/ transcription factor [Arabidopsis thaliana]		Bra011179	25	114	4.15	19.58	2.2382	Up	1.94206e-10	4.02991e-09	gi|312281751|dbj|BAJ33741.1|/5.50441e-136/unnamed protein product [Thellungiella halophila]		Bra018387	0	17	0.01	2.92	8.18982
Bra019227	2	20	0.33	3.37	3.35221	Up	0.000174329	0.000912824	gi|110738549|dbj|BAF01200.1|/4.72185e-39/hypothetical protein [Arabidopsis thaliana]		Bra011306	0	43	0.01	7.14	9.47978	Up	2.81996e-13	2.5657e-12	-		Bra030380	0	45	0.01	7.59	9.56796	Up	5.28466e-14	5.09228e-13	gi|22330196|ref|NP_175660.2|/4.54822e-104/hydrolase, alpha/beta fold family protein [Arabidopsis thaliana]		Bra007598	14	64	2.33	10.99	2.23779	Up	1.78102e-07	2.57005e-06	gi|297817448|ref|XP_002876607.1|/4.96723e-32/hypothetical protein ARALYDRAFT_486610 [Arabidopsis lyrata subsp. lyrata]		Bra008401	0	17	0.01	2.92	8.18982
Bra017088	2	20	0.33	3.37	3.35221	Up	0.000174329	0.000912516	gi|296085988|emb|CBI31429.3|/1.59608e-93/unnamed protein product [Vitis vinifera]		Bra009611	0	43	0.01	7.14	9.47978	Up	2.81996e-13	2.56421e-12	gi|297810309|ref|XP_002873038.1|/1.41561e-78/hypothetical protein ARALYDRAFT_486989 [Arabidopsis lyrata subsp. lyrata]		Bra002703	0	45	0.01	7.59	9.56796	Up	5.28466e-14	5.08907e-13	gi|15242850|ref|NP_200579.1|/0/heat shock protein-related [Arabidopsis thaliana]		Bra009313	9	41	1.5	7.04	2.23061	Up	5.32e-06	6.03181e-05	gi|21592859|gb|AAM64809.1|/6.03558e-40/unknown [Arabidopsis thaliana]		Bra018439	0	17	0.01	2.92	8.18982
Bra030710	2	20	0.33	3.37	3.35221	Up	0.000174329	0.000912208	gi|256997243|dbj|BAI22702.1|/1.9854e-74/tyrosylprotein sulfotransferase [Arabidopsis thaliana]		Bra020609	0	43	0.01	7.14	9.47978	Up	2.81996e-13	2.56272e-12	gi|297808857|ref|XP_002872312.1|/6.61864e-132/predicted protein [Arabidopsis lyrata subsp. lyrata]		Bra023108	0	45	0.01	7.59	9.56796	Up	5.28466e-14	5.08586e-13	gi|297827229|ref|XP_002881497.1|/7.74604e-57/hypothetical protein ARALYDRAFT_482714 [Arabidopsis lyrata subsp. lyrata]		Bra032415	116	526	19.27	90.33	2.22885	Up	1.1946e-13	4.46438e-12	gi|297848936|ref|XP_002892349.1|/2.27389e-178/4-hydroxyphenylpyruvate dioxygenase [Arabidopsis lyrata subsp. lyrata]		Bra022771	0	17	0.01	2.92	8.18982
Bra007595	2	20	0.33	3.37	3.35221	Up	0.000174329	0.0009119	gi|30695388|ref|NP_191690.2|/5.19892e-76/DNA-binding family protein [Arabidopsis thaliana]		Bra003369	0	43	0.01	7.14	9.47978	Up	2.81996e-13	2.56123e-12	gi|297820762|ref|XP_002878264.1|/2.94335e-28/hypothetical protein ARALYDRAFT_907429 [Arabidopsis lyrata subsp. lyrata]		Bra012228	0	45	0.01	7.59	9.56796	Up	5.28466e-14	5.08266e-13	gi|297850454|ref|XP_002893108.1|/4.13811e-73/hypothetical protein ARALYDRAFT_889490 [Arabidopsis lyrata subsp. lyrata]		Bra000415	21	95	3.49	16.31	2.22446	Up	2.3612e-09	4.32288e-08	gi|13605752|gb|AAK32869.1|AF361857_1/2.25205e-66/At2g46220/T3F17.13 [Arabidopsis thaliana]		Bra039560	0	17	0.01	2.92	8.18982
Bra030856	2	20	0.33	3.37	3.35221	Up	0.000174329	0.000911592	gi|297847914|ref|XP_002891838.1|/4.62066e-107/BCDH BETA1 [Arabidopsis lyrata subsp. lyrata]		Bra026865	0	43	0.01	7.14	9.47978	Up	2.81996e-13	2.55974e-12	gi|297849804|ref|XP_002892783.1|/4.56973e-149/hypothetical protein ARALYDRAFT_471564 [Arabidopsis lyrata subsp. lyrata]		Bra008878	0	44	0.01	7.42	9.53528	Up	1.04139e-13	9.83013e-13	gi|30684143|ref|NP_850811.1|/4.78813e-19/NF-YA1 (NUCLEAR FACTOR Y, SUBUNIT A1); transcription factor [Arabidopsis thaliana]		Bra029823	24	108	3.99	18.55	2.21696	Up	3.6276e-10	7.26322e-09	gi|297833802|ref|XP_002884783.1|/1.99756e-74/hypothetical protein ARALYDRAFT_897197 [Arabidopsis lyrata subsp. lyrata]		Bra037249	0	17	0.01	2.92	8.18982
Bra002153	2	20	0.33	3.37	3.35221	Up	0.000174329	0.000911285	gi|227438227|gb|ACP30603.1|/0/disease resistance protein [Brassica rapa subsp. pekinensis]		Bra034376	0	43	0.01	7.14	9.47978	Up	2.81996e-13	2.55826e-12	gi|297826157|ref|XP_002880961.1|/4.08014e-84/hypothetical protein ARALYDRAFT_481716 [Arabidopsis lyrata subsp. lyrata]		Bra011993	0	44	0.01	7.42	9.53528	Up	1.04139e-13	9.82406e-13	gi|4510428|gb|AAD21514.1|/1.08835e-174/Argonaute (AGO1)-like protein [Arabidopsis thaliana]		Bra027784	8	36	1.33	6.18	2.21618	Up	1.53649e-05	0.000159095	gi|6633822|gb|AAF19681.1|AC009519_15/1.0418e-80/F1N19.25 [Arabidopsis thaliana]		Bra022208	0	17	0.01	2.92	8.18982
Bra018030	6	60	1	10.12	3.33914	Up	1.6893e-05	0.000117425	gi|297819504|ref|XP_002877635.1|/0/AtClpC [Arabidopsis lyrata subsp. lyrata]		Bra021082	0	43	0.01	7.14	9.47978	Up	2.81996e-13	2.55677e-12	gi|297804500|ref|XP_002870134.1|/2.57792e-81/ATTPS03 [Arabidopsis lyrata subsp. lyrata]		Bra020533	0	44	0.01	7.42	9.53528	Up	1.04139e-13	9.81799e-13	gi|147828502|emb|CAN77581.1|/3.01108e-121/hypothetical protein VITISV_015347 [Vitis vinifera]		Bra027942	8	36	1.33	6.18	2.21618	Up	1.53649e-05	0.000158988	gi|297848138|ref|XP_002891950.1|/0/predicted protein [Arabidopsis lyrata subsp. lyrata]		Bra029391	0	16	0.01	2.75	8.10329
Bra002571	10	99	1.66	16.69	3.32973	Up	1.73545e-06	1.45032e-05	gi|15231447|ref|NP_190236.1|/6.00097e-111/ACT12 (ACTIN-12); structural constituent of cytoskeleton [Arabidopsis thaliana]		Bra024531	0	42	0.01	6.98	9.44708	Up	5.52224e-13	4.90444e-12	gi|30687988|ref|NP_850950.1|/2.94021e-59/tetratricopeptide repeat (TPR)-containing protein [Arabidopsis thaliana]		Bra031333	0	44	0.01	7.42	9.53528	Up	1.04139e-13	9.81194e-13	gi|42571865|ref|NP_974023.1|/0/RNA binding [Arabidopsis thaliana]		Bra033007	14	63	2.33	10.82	2.2153	Up	1.79597e-07	2.58676e-06	gi|30693640|ref|NP_198880.2|/9.26788e-140/unknown protein [Arabidopsis thaliana]		Bra013066	0	16	0.01	2.75	8.10329
Bra028340	5	49	0.83	8.26	3.31496	Up	2.865e-05	0.000188015	-		Bra010013	0	42	0.01	6.98	9.44708	Up	5.52224e-13	4.90165e-12	gi|297833124|ref|XP_002884444.1|/0/hypothetical protein ARALYDRAFT_896477 [Arabidopsis lyrata subsp. lyrata]		Bra003710	0	44	0.01	7.42	9.53528	Up	1.04139e-13	9.80589e-13	gi|18411187|ref|NP_565139.1|/2.02199e-84/5-formyltetrahydrofolate cyclo-ligase family protein [Arabidopsis thaliana]		Bra026182	17	76	2.82	13.05	2.21028	Up	2.82618e-08	4.55651e-07	gi|297844392|ref|XP_002890077.1|/1.09319e-62/hypothetical protein ARALYDRAFT_471677 [Arabidopsis lyrata subsp. lyrata]		Bra016134	0	16	0.01	2.75	8.10329
Bra025090	7	68	1.16	11.47	3.30567	Up	9.75996e-06	7.04335e-05	gi|297791275|ref|XP_002863522.1|/2.92746e-67/hypothetical protein ARALYDRAFT_917015 [Arabidopsis lyrata subsp. lyrata]		Bra003541	0	42	0.01	6.98	9.44708	Up	5.52224e-13	4.89887e-12	gi|21536782|gb|AAM61114.1|/1.98042e-36/unknown [Arabidopsis thaliana]		Bra006146	0	44	0.01	7.42	9.53528	Up	1.04139e-13	9.79985e-13	gi|227438257|gb|ACP30618.1|/0/disease resistance protein [Brassica rapa subsp. pekinensis]		Bra027654	17	76	2.82	13.05	2.21028	Up	2.82618e-08	4.55175e-07	gi|297837023|ref|XP_002886393.1|/0/hypothetical protein ARALYDRAFT_474984 [Arabidopsis lyrata subsp. lyrata]		Bra040713	0	16	0.01	2.75	8.10329
Bra000102	36	349	5.98	58.85	3.29883	Up	2.98206e-13	6.18528e-12	gi|297820214|ref|XP_002877990.1|/2.94675e-16/hypothetical protein ARALYDRAFT_906872 [Arabidopsis lyrata subsp. lyrata]		Bra038381	0	42	0.01	6.98	9.44708	Up	5.52224e-13	4.89609e-12	gi|15233838|ref|NP_192673.1|/1.45751e-98/DNAJ heat shock N-terminal domain-containing protein [Arabidopsis thaliana]		Bra002162	0	44	0.01	7.42	9.53528	Up	1.04139e-13	9.79381e-13	gi|297812029|ref|XP_002873898.1|/0/hypothetical protein ARALYDRAFT_909860 [Arabidopsis lyrata subsp. lyrata]		Bra013754	29	129	4.82	22.15	2.2002	Up	1.6297e-11	3.77898e-10	gi|28973727|gb|AAO64180.1|/1.09988e-165/unknown protein [Arabidopsis thaliana]		Bra011446	0	16	0.01	2.75	8.10329
Bra030096	19	184	3.16	31.02	3.2952	Up	6.90446e-09	8.29928e-08	gi|255549595|ref|XP_002515849.1|/1.65455e-66/Bystin, putative [Ricinus communis]		Bra015094	0	42	0.01	6.98	9.44708	Up	5.52224e-13	4.89332e-12	gi|18417073|ref|NP_567787.1|/2.59449e-97/BGLU10 (BETA GLUCOSIDASE 10); catalytic/ cation binding / hydrolase, hydrolyzing O-glycosyl compounds [Arabidopsis thaliana]		Bra021443	0	43	0.01	7.25	9.50184	Up	2.05392e-13	1.90003e-12	gi|297828499|ref|XP_002882132.1|/1.34217e-132/transducin family protein [Arabidopsis lyrata subsp. lyrata]		Bra014330	7	31	1.16	5.32	2.1973	Up	5.63136e-05	0.000495746	gi|297849928|ref|XP_002892845.1|/2.0068e-125/quiescin-sulfhydryl oxidase 1 [Arabidopsis lyrata subsp. lyrata]		Bra019673	0	16	0.01	2.75	8.10329
Bra009421	3	29	0.5	4.89	3.28983	Up	7.6304e-05	0.000441964	gi|297810577|ref|XP_002873172.1|/3.27037e-157/hypothetical protein ARALYDRAFT_487270 [Arabidopsis lyrata subsp. lyrata]		Bra024018	0	42	0.01	6.98	9.44708	Up	5.52224e-13	4.89055e-12	gi|297802914|ref|XP_002869341.1|/1.71343e-121/hypothetical protein ARALYDRAFT_491623 [Arabidopsis lyrata subsp. lyrata]		Bra023321	0	43	0.01	7.25	9.50184	Up	2.05392e-13	1.89888e-12	gi|297807173|ref|XP_002871470.1|/3.08775e-46/hypothetical protein ARALYDRAFT_909096 [Arabidopsis lyrata subsp. lyrata]		Bra035262	9	40	1.5	6.87	2.19535	Up	6.64584e-06	7.36688e-05	gi|21553659|gb|AAM62752.1|/4.01624e-121/UDP-galactose 4-epimerase-like protein [Arabidopsis thaliana]		Bra024356	0	16	0.01	2.75	8.10329
Bra035035	3	29	0.5	4.89	3.28983	Up	7.6304e-05	0.000441799	gi|297839707|ref|XP_002887735.1|/1.96181e-36/VQ motif-containing protein [Arabidopsis lyrata subsp. lyrata]		Bra026816	0	42	0.01	6.98	9.44708	Up	5.52224e-13	4.88778e-12	gi|297849874|ref|XP_002892818.1|/0/hypothetical protein ARALYDRAFT_471639 [Arabidopsis lyrata subsp. lyrata]		Bra020605	0	43	0.01	7.25	9.50184	Up	2.05392e-13	1.89773e-12	gi|222424429|dbj|BAH20170.1|/1.1429e-64/AT5G28020 [Arabidopsis thaliana]		Bra009941	82	363	13.63	62.34	2.19337	Up	0	0	gi|130708|sp|P23777.1|PP1_BRANA/7.85846e-141/RecName: Full=Serine/threonine-protein phosphatase PP1		Bra010273	0	16	0.01	2.75	8.10329
Bra028589	116	1117	19.27	188.34	3.28891	Up	1.03029e-13	2.33381e-12	gi|72255624|gb|AAZ66942.1|/2.94792e-101/117M18_23 [Brassica rapa]		Bra005552	0	42	0.01	6.98	9.44708	Up	5.52224e-13	4.88501e-12	gi|297826731|ref|XP_002881248.1|/1.18271e-140/hypothetical protein ARALYDRAFT_482227 [Arabidopsis lyrata subsp. lyrata]		Bra007151	0	43	0.01	7.25	9.50184	Up	2.05392e-13	1.89659e-12	gi|297816822|ref|XP_002876294.1|/3.62788e-123/short-chain dehydrogenase/reductase family protein [Arabidopsis lyrata subsp. lyrata]		Bra011076	10	44	1.66	7.56	2.1872	Up	3.03584e-06	3.63192e-05	gi|224142159|ref|XP_002324426.1|/1.12885e-116/predicted protein [Populus trichocarpa]		Bra014420	0	16	0.01	2.75	8.10329
Bra025612	11	106	1.83	17.87	3.28762	Up	9.57682e-07	8.45007e-06	gi|297831546|ref|XP_002883655.1|/8.51496e-47/cellular repressor of E1A-stimulated genes family [Arabidopsis lyrata subsp. lyrata]		Bra012843	0	42	0.01	6.98	9.44708	Up	5.52224e-13	4.88225e-12	gi|297816430|ref|XP_002876098.1|/5.61703e-109/SEC14 cytosolic factor family protein [Arabidopsis lyrata subsp. lyrata]		Bra011494	0	43	0.01	7.25	9.50184	Up	2.05392e-13	1.89544e-12	gi|297802576|ref|XP_002869172.1|/6.84655e-60/D111/G-patch domain-containing protein [Arabidopsis lyrata subsp. lyrata]		Bra031801	15	66	2.49	11.33	2.18593	Up	9.80354e-08	1.46977e-06	gi|297794419|ref|XP_002865094.1|/1.5266e-138/hypothetical protein ARALYDRAFT_497034 [Arabidopsis lyrata subsp. lyrata]		Bra016641	0	16	0.01	2.75	8.10329
Bra019869	5	48	0.83	8.09	3.28496	Up	2.86502e-05	0.00018754	gi|297837305|ref|XP_002886534.1|/9.93773e-155/hypothetical protein ARALYDRAFT_315221 [Arabidopsis lyrata subsp. lyrata]		Bra007348	0	42	0.01	6.98	9.44708	Up	5.52224e-13	4.87949e-12	gi|297817096|ref|XP_002876431.1|/8.34447e-103/peptidase S41 family protein [Arabidopsis lyrata subsp. lyrata]		Bra028167	0	43	0.01	7.25	9.50184	Up	2.05392e-13	1.89429e-12	gi|15242952|ref|NP_200041.1|/6.59609e-18/protein transport protein-related [Arabidopsis thaliana]		Bra025033	36	157	5.98	26.96	2.1726	Up	3.69038e-13	1.13869e-11	gi|157890950|dbj|BAF81516.1|/0/ornithine-oxo-acid transaminase [Brassica rapa]		Bra020444	0	16	0.01	2.75	8.10329
Bra027654	17	162	2.82	27.32	3.27619	Up	2.41804e-08	2.72078e-07	gi|297837023|ref|XP_002886393.1|/0/hypothetical protein ARALYDRAFT_474984 [Arabidopsis lyrata subsp. lyrata]		Bra027696	0	42	0.01	6.98	9.44708	Up	5.52224e-13	4.87673e-12	gi|297840021|ref|XP_002887892.1|/1.15676e-35/hypothetical protein ARALYDRAFT_474913 [Arabidopsis lyrata subsp. lyrata]		Bra035071	0	43	0.01	7.25	9.50184	Up	2.05392e-13	1.89315e-12	gi|225446597|ref|XP_002280492.1|/2.61114e-27/PREDICTED: similar to UBC13A/UBC35 (UBIQUITIN-CONJUGATING ENZYME35); protein binding / ubiquitin-protein ligase isoform 2 [Vitis vinifera]		Bra038291	49	212	8.14	36.41	2.16123	Up	4.72956e-14	2.05709e-12	gi|15230664|ref|NP_190116.1|/4.97851e-59/IVD (ISOVALERYL-COA-DEHYDROGENASE); ATP binding / isovaleryl-CoA dehydrogenase [Arabidopsis thaliana]		Bra010164	0	16	0.01	2.75	8.10329
Bra003881	21	199	3.49	33.55	3.26501	Up	1.95654e-09	2.53679e-08	gi|312282583|dbj|BAJ34157.1|/2.69273e-46/unnamed protein product [Thellungiella halophila]		Bra018618	0	42	0.01	6.98	9.44708	Up	5.52224e-13	4.87398e-12	gi|6664314|gb|AAF22896.1|AC006932_13/9.46079e-42/T27G7.21 [Arabidopsis thaliana]		Bra001057	0	43	0.01	7.25	9.50184	Up	2.05392e-13	1.89201e-12	gi|297828724|ref|XP_002882244.1|/0/hypothetical protein ARALYDRAFT_477504 [Arabidopsis lyrata subsp. lyrata]		Bra019950	9	39	1.5	6.7	2.1592	Up	8.85664e-06	9.60322e-05	gi|6651399|gb|AAF22291.1|AF180732_1/5.3188e-72/dynamin-like protein 6 [Arabidopsis thaliana]		Bra037725	0	16	0.01	2.75	8.10329
Bra006868	137	1285	22.76	216.67	3.25093	Up	2.75336e-13	5.77274e-12	gi|15241248|ref|NP_200466.1|/2.08484e-45/OXS3 (OXIDATIVE STRESS 3) [Arabidopsis thaliana]		Bra006203	0	42	0.01	6.98	9.44708	Up	5.52224e-13	4.87123e-12	gi|312282629|dbj|BAJ34180.1|/6.62296e-177/unnamed protein product [Thellungiella halophila]		Bra009213	0	43	0.01	7.25	9.50184	Up	2.05392e-13	1.89087e-12	gi|297851804|ref|XP_002893783.1|/5.9262e-19/predicted protein [Arabidopsis lyrata subsp. lyrata]		Bra028096	9	39	1.5	6.7	2.1592	Up	8.85664e-06	9.59646e-05	gi|116831085|gb|ABK28497.1|/3.88033e-154/unknown [Arabidopsis thaliana]		Bra030560	0	16	0.01	2.75	8.10329
Bra023138	7	65	1.16	10.96	3.24005	Up	9.75996e-06	7.04664e-05	gi|21617920|gb|AAM66970.1|/7.07836e-12/putative RNA-binding protein [Arabidopsis thaliana]		Bra022974	0	42	0.01	6.98	9.44708	Up	5.52224e-13	4.86848e-12	gi|297823223|ref|XP_002879494.1|/1.75655e-175/predicted protein [Arabidopsis lyrata subsp. lyrata]		Bra021361	0	43	0.01	7.25	9.50184	Up	2.05392e-13	1.88973e-12	gi|297828818|ref|XP_002882291.1|/8.38876e-76/hypothetical protein ARALYDRAFT_477585 [Arabidopsis lyrata subsp. lyrata]		Bra030692	23	99	3.82	17	2.15389	Up	6.77922e-10	1.31792e-08	gi|224589509|gb|ACN59288.1|/7.97975e-79/leucine-rich repeat receptor-like protein kinase [Arabidopsis thaliana]		Bra017893	0	16	0.01	2.75	8.10329
Bra016237	26	240	4.32	40.47	3.22775	Up	8.27134e-11	1.23703e-09	gi|18409445|ref|NP_564983.1|/0/LGT8 (GLUCOSYL TRANSFERASE FAMILY 8); polygalacturonate 4-alpha-galacturonosyltransferase/ transferase, transferring glycosyl groups / transferase, transferring hexosyl groups [Arabidopsis thaliana]		Bra007609	0	41	0.01	6.81	9.41151	Up	1.0818e-12	9.31661e-12	gi|297817470|ref|XP_002876618.1|/1.97207e-135/glycoside hydrolase family 28 protein [Arabidopsis lyrata subsp. lyrata]		Bra016540	0	43	0.01	7.25	9.50184	Up	2.05392e-13	1.88859e-12	gi|297850272|ref|XP_002893017.1|/1.71319e-125/hypothetical protein ARALYDRAFT_889309 [Arabidopsis lyrata subsp. lyrata]		Bra011142	7	30	1.16	5.15	2.15045	Up	8.75744e-05	0.000730831	gi|297799000|ref|XP_002867384.1|/5.22367e-59/EMB2757 [Arabidopsis lyrata subsp. lyrata]		Bra030664	0	16	0.01	2.75	8.10329
Bra008425	7	64	1.16	10.79	3.2175	Up	9.75996e-06	7.0697e-05	gi|297839825|ref|XP_002887794.1|/2.48116e-81/hypothetical protein ARALYDRAFT_477131 [Arabidopsis lyrata subsp. lyrata]		Bra029138	0	41	0.01	6.81	9.41151	Up	1.0818e-12	9.31148e-12	-		Bra034638	0	43	0.01	7.25	9.50184	Up	2.05392e-13	1.88746e-12	gi|38707281|emb|CAE82296.1|/2.11079e-87/can of worms 1 protein [Arabidopsis thaliana]		Bra039271	39	167	6.48	28.68	2.14598	Up	1.50768e-13	5.37356e-12	gi|297824743|ref|XP_002880254.1|/1.26163e-59/hypothetical protein ARALYDRAFT_904129 [Arabidopsis lyrata subsp. lyrata]		Bra037798	0	16	0.01	2.75	8.10329
Bra004994	36	328	5.98	55.31	3.20932	Up	2.98206e-13	6.21022e-12	gi|27311581|gb|AAO00756.1|/3.90773e-180/Unknown protein [Arabidopsis thaliana]		Bra029422	0	41	0.01	6.81	9.41151	Up	1.0818e-12	9.30636e-12	gi|312281567|dbj|BAJ33649.1|/2.23651e-19/unnamed protein product [Thellungiella halophila]		Bra033379	0	43	0.01	7.25	9.50184	Up	2.05392e-13	1.88632e-12	gi|297843128|ref|XP_002889445.1|/1.70115e-74/phenazine biosynthesis PhzC/PhzF family protein [Arabidopsis lyrata subsp. lyrata]		Bra028849	18	77	2.99	13.22	2.1445	Up	1.5363e-08	2.56555e-07	gi|21593578|gb|AAM65545.1|/8.62468e-14/unknown [Arabidopsis thaliana]		Bra004159	0	16	0.01	2.75	8.10329
Bra017759	7	63	1.16	10.62	3.19459	Up	9.75996e-06	7.05321e-05	gi|18419831|ref|NP_568004.1|/2.78683e-61/UBC17 (UBIQUITIN-CONJUGATING ENZYME 17); small conjugating protein ligase/ ubiquitin-protein ligase [Arabidopsis thaliana]		Bra000620	0	41	0.01	6.81	9.41151	Up	1.0818e-12	9.30124e-12	gi|145359080|ref|NP_199845.3|/8.66502e-43/ATP binding / damaged DNA binding / nucleoside-triphosphatase/ nucleotide binding [Arabidopsis thaliana]		Bra018611	0	43	0.01	7.25	9.50184	Up	2.05392e-13	1.88519e-12	gi|297849168|ref|XP_002892465.1|/9.05552e-67/hypothetical protein ARALYDRAFT_470930 [Arabidopsis lyrata subsp. lyrata]		Bra019991	15	64	2.49	10.99	2.14197	Up	1.01918e-07	1.525e-06	gi|21593999|gb|AAM65917.1|/2.99444e-52/ATP phosphoribosyl transferase [Arabidopsis thaliana]		Bra032813	0	16	0.01	2.75	8.10329
Bra011636	47	424	7.81	71.49	3.19435	Up	0	0	gi|312282961|dbj|BAJ34346.1|/3.02587e-64/unnamed protein product [Thellungiella halophila]		Bra018814	0	41	0.01	6.81	9.41151	Up	1.0818e-12	9.29612e-12	gi|297847284|ref|XP_002891523.1|/4.12974e-44/hypothetical protein ARALYDRAFT_474094 [Arabidopsis lyrata subsp. lyrata]		Bra037179	0	42	0.01	7.08	9.46761	Up	4.05232e-13	3.63851e-12	gi|297797757|ref|XP_002866763.1|/3.12345e-74/hypothetical protein ARALYDRAFT_496982 [Arabidopsis lyrata subsp. lyrata]		Bra012322	11	47	1.83	8.07	2.14073	Up	1.72068e-06	2.16448e-05	gi|297850684|ref|XP_002893223.1|/3.26161e-140/transcription factor/ transferase, transferring glycosyl groups [Arabidopsis lyrata subsp. lyrata]		Bra038012	0	16	0.01	2.75	8.10329
Bra005795	5	45	0.83	7.59	3.19292	Up	2.86516e-05	0.00018747	gi|9955568|emb|CAC05495.1|/6.79467e-75/DNA gyrase subunit B-like protein [Arabidopsis thaliana]		Bra001976	0	41	0.01	6.81	9.41151	Up	1.0818e-12	9.29101e-12	gi|15227193|ref|NP_179233.1|/6.92916e-159/BLH7 (bell1-like homeodomain 7); DNA binding / transcription factor [Arabidopsis thaliana]		Bra033022	0	42	0.01	7.08	9.46761	Up	4.05232e-13	3.63637e-12	gi|312281813|dbj|BAJ33772.1|/1.75034e-138/unnamed protein product [Thellungiella halophila]		Bra034077	128	542	21.27	93.08	2.12965	Up	4.77396e-14	2.06474e-12	gi|15242574|ref|NP_195916.1|/5.47816e-64/40S ribosomal protein S23 (RPS23B) [Arabidopsis thaliana]		Bra000092	0	16	0.01	2.75	8.10329
Bra014791	3	27	0.5	4.55	3.18587	Up	7.90188e-05	0.000456324	gi|7258379|emb|CAB77595.1|/1.06896e-82/putative protein [Arabidopsis thaliana]		Bra038877	0	41	0.01	6.81	9.41151	Up	1.0818e-12	9.28591e-12	gi|15230386|ref|NP_190673.1|/1.99093e-104/RTH (RTE1-HOMOLOG) [Arabidopsis thaliana]		Bra014510	0	42	0.01	7.08	9.46761	Up	4.05232e-13	3.63424e-12	gi|15232262|ref|NP_191573.1|/4.42027e-147/DIN2 (DARK INDUCIBLE 2); catalytic/ cation binding / hydrolase, hydrolyzing O-glycosyl compounds [Arabidopsis thaliana]		Bra007092	26	110	4.32	18.89	2.12852	Up	1.04114e-10	2.21414e-09	gi|79324955|ref|NP_001031562.1|/8.27899e-93/unknown protein [Arabidopsis thaliana]		Bra034284	0	16	0.01	2.75	8.10329
Bra033337	3	27	0.5	4.55	3.18587	Up	7.90188e-05	0.000456154	gi|297843058|ref|XP_002889410.1|/0/hypothetical protein ARALYDRAFT_470222 [Arabidopsis lyrata subsp. lyrata]		Bra016564	0	41	0.01	6.81	9.41151	Up	1.0818e-12	9.28082e-12	gi|75334873|sp|Q9LE22.1|CML27_ARATH/9.78039e-76/RecName: Full=Probable calcium-binding protein CML27; AltName: Full=Calmodulin-like protein 27		Bra006988	0	42	0.01	7.08	9.46761	Up	4.05232e-13	3.63211e-12	gi|297816634|ref|XP_002876200.1|/2.85985e-116/predicted protein [Arabidopsis lyrata subsp. lyrata]		Bra040417	36	152	5.98	26.1	2.12583	Up	3.69038e-13	1.14558e-11	gi|4538901|emb|CAB39638.1|/1.59089e-116/RNA-directed DNA polymerase-like protein [Arabidopsis thaliana]		Bra034471	0	16	0.01	2.75	8.10329
Bra003590	3	27	0.5	4.55	3.18587	Up	7.90188e-05	0.000455984	gi|6587807|gb|AAF18498.1|AC010924_11/6.27859e-15/Identical to gb|Y10291 GAG1 protein from Arabidopsis thaliana		Bra003675	0	41	0.01	6.81	9.41151	Up	1.0818e-12	9.27573e-12	gi|21618197|gb|AAM67247.1|/0/putative aminotransferase [Arabidopsis thaliana]		Bra011126	0	42	0.01	7.08	9.46761	Up	4.05232e-13	3.62998e-12	gi|297799028|ref|XP_002867398.1|/1.58198e-30/hypothetical protein ARALYDRAFT_328749 [Arabidopsis lyrata subsp. lyrata]		Bra009592	27	114	4.49	19.58	2.12459	Up	5.58678e-11	1.21669e-09	gi|238009338|gb|ACR35704.1|/2.15106e-90/unknown [Zea mays]		Bra040353	0	16	0.01	2.75	8.10329
Bra037183	58	516	9.64	87	3.17391	Up	1.17684e-14	2.94095e-13	gi|15239274|ref|NP_201416.1|/1.01428e-145/glycosyl hydrolase family 38 protein [Arabidopsis thaliana]		Bra019192	0	41	0.01	6.81	9.41151	Up	1.0818e-12	9.27064e-12	gi|222422857|dbj|BAH19415.1|/6.73297e-63/AT4G25080 [Arabidopsis thaliana]		Bra008271	0	42	0.01	7.08	9.46761	Up	4.05232e-13	3.62785e-12	gi|42572133|ref|NP_974157.1|/3.32535e-161/OPR1; 12-oxophytodienoate reductase [Arabidopsis thaliana]		Bra039224	482	2033	80.09	349.13	2.12407	Up	8.74856e-14	3.43626e-12	gi|297825313|ref|XP_002880539.1|/1.55974e-44/predicted protein [Arabidopsis lyrata subsp. lyrata]		Bra036400	0	16	0.01	2.75	8.10329
Bra018695	7	62	1.16	10.45	3.17131	Up	9.75996e-06	7.06639e-05	gi|297852408|ref|XP_002894085.1|/5.09364e-44/hypothetical protein ARALYDRAFT_891603 [Arabidopsis lyrata subsp. lyrata]		Bra010624	0	41	0.01	6.81	9.41151	Up	1.0818e-12	9.26556e-12	gi|42567493|ref|NP_195508.2|/4.6325e-97/lyase [Arabidopsis thaliana]		Bra012980	0	42	0.01	7.08	9.46761	Up	4.05232e-13	3.62572e-12	gi|15240154|ref|NP_200925.1|/7.09062e-55/40S ribosomal protein S19 (RPS19C) [Arabidopsis thaliana]		Bra033415	9	38	1.5	6.53	2.12212	Up	1.25266e-05	0.000130672	gi|15218860|ref|NP_171860.1|/1.42708e-86/POR C (PROTOCHLOROPHYLLIDE OXIDOREDUCTASE); NADPH dehydrogenase/ oxidoreductase/ protochlorophyllide reductase [Arabidopsis thaliana]		Bra016262	0	16	0.01	2.75	8.10329
Bra038046	13	115	2.16	19.39	3.16621	Up	2.86056e-07	2.76147e-06	gi|2326372|emb|CAA74753.1|/2.16349e-38/putative arabinose kinase [Arabidopsis thaliana]		Bra006146	0	41	0.01	6.81	9.41151	Up	1.0818e-12	9.26049e-12	gi|227438257|gb|ACP30618.1|/0/disease resistance protein [Brassica rapa subsp. pekinensis]		Bra009776	0	42	0.01	7.08	9.46761	Up	4.05232e-13	3.6236e-12	gi|297808475|ref|XP_002872121.1|/5.83957e-66/hypothetical protein ARALYDRAFT_910505 [Arabidopsis lyrata subsp. lyrata]		Bra018819	12	50	1.99	8.59	2.10989	Up	9.70036e-07	1.2722e-05	gi|297847328|ref|XP_002891545.1|/3.75031e-18/hypothetical protein ARALYDRAFT_314408 [Arabidopsis lyrata subsp. lyrata]		Bra027337	0	16	0.01	2.75	8.10329
Bra003633	11	97	1.83	16.36	3.16026	Up	9.57682e-07	8.42608e-06	gi|297839757|ref|XP_002887760.1|/2.9435e-107/VHA-A [Arabidopsis lyrata subsp. lyrata]		Bra011839	0	41	0.01	6.81	9.41151	Up	1.0818e-12	9.25542e-12	gi|297802080|ref|XP_002868924.1|/7.54331e-30/hypothetical protein ARALYDRAFT_490753 [Arabidopsis lyrata subsp. lyrata]		Bra032771	0	42	0.01	7.08	9.46761	Up	4.05232e-13	3.62148e-12	gi|224102601|ref|XP_002312743.1|/1.75791e-102/predicted protein [Populus trichocarpa]		Bra017253	46	192	7.64	32.97	2.10951	Up	8.61534e-14	3.41004e-12	gi|21537164|gb|AAM61505.1|/2.92357e-61/unknown [Arabidopsis thaliana]		Bra004126	0	16	0.01	2.75	8.10329
Bra015547	10	88	1.66	14.84	3.16024	Up	1.73545e-06	1.44876e-05	gi|312282267|dbj|BAJ33999.1|/6.80593e-65/unnamed protein product [Thellungiella halophila]		Bra007886	0	40	0.01	6.65	9.37721	Up	2.11942e-12	1.78591e-11	gi|312282217|dbj|BAJ33974.1|/8.76527e-159/unnamed protein product [Thellungiella halophila]		Bra014643	0	42	0.01	7.08	9.46761	Up	4.05232e-13	3.61936e-12	gi|297820512|ref|XP_002878139.1|/3.44645e-83/beta-1,3-glucanase 3 [Arabidopsis lyrata subsp. lyrata]		Bra001726	25	104	4.15	17.86	2.10555	Up	1.94397e-10	4.02845e-09	gi|297830546|ref|XP_002883155.1|/3.14042e-116/transducin family protein [Arabidopsis lyrata subsp. lyrata]		Bra022148	0	16	0.01	2.75	8.10329
Bra032503	4	35	0.66	5.9	3.16018	Up	4.74192e-05	0.000296255	gi|297843264|ref|XP_002889513.1|/6.87643e-46/hypothetical protein ARALYDRAFT_470436 [Arabidopsis lyrata subsp. lyrata]		Bra027906	0	40	0.01	6.65	9.37721	Up	2.11942e-12	1.78495e-11	gi|297853618|ref|XP_002894690.1|/0/hypothetical protein ARALYDRAFT_474859 [Arabidopsis lyrata subsp. lyrata]		Bra032758	0	42	0.01	7.08	9.46761	Up	4.05232e-13	3.61725e-12	gi|297800862|ref|XP_002868315.1|/0/hypothetical protein ARALYDRAFT_493503 [Arabidopsis lyrata subsp. lyrata]		Bra011776	50	208	8.31	35.72	2.10381	Up	4.84058e-14	2.08186e-12	gi|42573822|ref|NP_975007.1|/1.03959e-105/BT4 (BTB AND TAZ DOMAIN PROTEIN 4); protein binding / transcription regulator [Arabidopsis thaliana]		Bra038058	0	16	0.01	2.75	8.10329
Bra024373	4	35	0.66	5.9	3.16018	Up	4.74192e-05	0.000296136	gi|7268214|emb|CAB77741.1|/9.23119e-29/putative actin polymerization factor [Arabidopsis thaliana]		Bra015545	0	40	0.01	6.65	9.37721	Up	2.11942e-12	1.78399e-11	gi|297848988|ref|XP_002892375.1|/8.80102e-117/mitochondrial substrate carrier family protein [Arabidopsis lyrata subsp. lyrata]		Bra035961	0	42	0.01	7.08	9.46761	Up	4.05232e-13	3.61513e-12	gi|79528136|ref|NP_199127.3|/3.61883e-85/TAF4 (TBP-ASSOCIATED FACTOR 4); transcription initiation factor [Arabidopsis thaliana]		Bra015630	21	87	3.49	14.94	2.09788	Up	2.38064e-09	4.35329e-08	gi|297839679|ref|XP_002887721.1|/1.45257e-125/F-box family protein [Arabidopsis lyrata subsp. lyrata]		Bra005398	0	16	0.01	2.75	8.10329
Bra021549	4	35	0.66	5.9	3.16018	Up	4.74192e-05	0.000296017	gi|62320976|dbj|BAD94011.1|/3.34686e-128/pectin methylesterase like protein [Arabidopsis thaliana]		Bra030577	0	40	0.01	6.65	9.37721	Up	2.11942e-12	1.78303e-11	gi|2924772|gb|AAC04901.1|/4.58438e-35/expressed protein [Arabidopsis thaliana]		Bra011157	0	42	0.01	7.08	9.46761	Up	4.05232e-13	3.61302e-12	gi|4938476|emb|CAB43835.1|/0/dihydropteroate synthase-like protein [Arabidopsis thaliana]		Bra018180	21	87	3.49	14.94	2.09788	Up	2.38064e-09	4.34813e-08	gi|297819302|ref|XP_002877534.1|/2.46199e-107/alpha-glucan phosphorylase 2 [Arabidopsis lyrata subsp. lyrata]		Bra039738	0	16	0.01	2.75	8.10329
Bra002660	27	236	4.49	39.79	3.14762	Up	4.4051e-11	6.751e-10	gi|312281617|dbj|BAJ33674.1|/0/unnamed protein product [Thellungiella halophila]		Bra015591	0	40	0.01	6.65	9.37721	Up	2.11942e-12	1.78207e-11	gi|4006831|gb|AAC95173.1|/0/putative retroelement pol polyprotein [Arabidopsis thaliana]		Bra034014	0	41	0.01	6.91	9.43254	Up	7.99582e-13	6.97431e-12	gi|297838459|ref|XP_002887111.1|/4.36156e-115/proline-rich spliceosome-associated family protein [Arabidopsis lyrata subsp. lyrata]		Bra019212	36	149	5.98	25.59	2.09736	Up	3.69038e-13	1.14789e-11	gi|15233935|ref|NP_194200.1|/3.54479e-159/ubiquitin-associated (UBA)/TS-N domain-containing protein / octicosapeptide/Phox/Bemp1 (PB1) domain-containing protein [Arabidopsis thaliana]		Bra010309	0	16	0.01	2.75	8.10329
Bra019960	14	122	2.33	20.57	3.14214	Up	1.5513e-07	1.55471e-06	gi|18391117|ref|NP_563862.1|/8.42117e-55/carbohydrate binding [Arabidopsis thaliana]		Bra023370	0	40	0.01	6.65	9.37721	Up	2.11942e-12	1.78111e-11	gi|18416826|ref|NP_568260.1|/2.30184e-93/oxidoreductase, 2OG-Fe(II) oxygenase family protein [Arabidopsis thaliana]		Bra000620	0	41	0.01	6.91	9.43254	Up	7.99582e-13	6.97033e-12	gi|145359080|ref|NP_199845.3|/8.66502e-43/ATP binding / damaged DNA binding / nucleoside-triphosphatase/ nucleotide binding [Arabidopsis thaliana]		Bra036782	8	33	1.33	5.67	2.09192	Up	5.01284e-05	0.000446659	gi|297816430|ref|XP_002876098.1|/5.20322e-114/SEC14 cytosolic factor family protein [Arabidopsis lyrata subsp. lyrata]		Bra029584	0	16	0.01	2.75	8.10329
Bra036327	3	26	0.5	4.38	3.13093	Up	8.22112e-05	0.000472997	gi|297810005|ref|XP_002872886.1|/3.51708e-48/hypothetical protein ARALYDRAFT_327634 [Arabidopsis lyrata subsp. lyrata]		Bra002308	0	40	0.01	6.65	9.37721	Up	2.11942e-12	1.78015e-11	gi|297812233|ref|XP_002874000.1|/1.80099e-52/hypothetical protein ARALYDRAFT_910089 [Arabidopsis lyrata subsp. lyrata]		Bra036044	0	41	0.01	6.91	9.43254	Up	7.99582e-13	6.96635e-12	gi|30693260|ref|NP_190569.2|/9.19347e-145/CKA2 (CASEIN KINASE II, ALPHA CHAIN 2); kinase [Arabidopsis thaliana]		Bra038703	8	33	1.33	5.67	2.09192	Up	5.01284e-05	0.000446401	gi|297834020|ref|XP_002884892.1|/1.12353e-156/kinase family protein [Arabidopsis lyrata subsp. lyrata]		Bra029138	0	15	0.01	2.58	8.01123
Bra029715	3	26	0.5	4.38	3.13093	Up	8.22112e-05	0.000472821	gi|15231963|ref|NP_187488.1|/1.8832e-112/ATSIK; ATP binding / kinase/ protein kinase/ protein tyrosine kinase [Arabidopsis thaliana]		Bra029210	0	40	0.01	6.65	9.37721	Up	2.11942e-12	1.7792e-11	gi|297833316|ref|XP_002884540.1|/2.79048e-19/hypothetical protein ARALYDRAFT_477888 [Arabidopsis lyrata subsp. lyrata]		Bra014359	0	41	0.01	6.91	9.43254	Up	7.99582e-13	6.96238e-12	gi|297847874|ref|XP_002891818.1|/1.40629e-77/hypothetical protein ARALYDRAFT_474572 [Arabidopsis lyrata subsp. lyrata]		Bra031960	16	66	2.66	11.33	2.09065	Up	5.79072e-08	8.99694e-07	gi|297828878|ref|XP_002882321.1|/1.02042e-100/hypothetical protein ARALYDRAFT_477648 [Arabidopsis lyrata subsp. lyrata]		Bra028777	0	15	0.01	2.58	8.01123
Bra033379	5	43	0.83	7.25	3.1268	Up	2.86556e-05	0.000187417	gi|297843128|ref|XP_002889445.1|/1.70115e-74/phenazine biosynthesis PhzC/PhzF family protein [Arabidopsis lyrata subsp. lyrata]		Bra031062	0	40	0.01	6.65	9.37721	Up	2.11942e-12	1.77824e-11	gi|297844862|ref|XP_002890312.1|/0/hypothetical protein ARALYDRAFT_472127 [Arabidopsis lyrata subsp. lyrata]		Bra039867	0	41	0.01	6.91	9.43254	Up	7.99582e-13	6.95841e-12	gi|11067271|gb|AAG28799.1|AC079374_2/2.61589e-07/unknown protein [Arabidopsis thaliana]		Bra032038	16	66	2.66	11.33	2.09065	Up	5.79072e-08	8.98787e-07	gi|21593658|gb|AAM65625.1|/2.30795e-37/unknown [Arabidopsis thaliana]		Bra023492	0	15	0.01	2.58	8.01123
Bra009514	16	137	2.66	23.1	3.11839	Up	4.50782e-08	4.91169e-07	gi|312282349|dbj|BAJ34040.1|/4.23063e-103/unnamed protein product [Thellungiella halophila]		Bra031439	0	40	0.01	6.65	9.37721	Up	2.11942e-12	1.77729e-11	gi|297837343|ref|XP_002886553.1|/1.55632e-40/hypothetical protein ARALYDRAFT_893390 [Arabidopsis lyrata subsp. lyrata]		Bra020754	0	41	0.01	6.91	9.43254	Up	7.99582e-13	6.95445e-12	gi|312282273|dbj|BAJ34002.1|/4.26919e-113/unnamed protein product [Thellungiella halophila]		Bra010075	20	82	3.32	14.08	2.08439	Up	4.49142e-09	7.97629e-08	gi|297793803|ref|XP_002864786.1|/9.26333e-88/hypothetical protein ARALYDRAFT_496412 [Arabidopsis lyrata subsp. lyrata]		Bra032020	0	15	0.01	2.58	8.01123
Bra027738	14	120	2.33	20.23	3.11809	Up	1.5513e-07	1.55572e-06	gi|18408028|ref|NP_564830.1|/5.35978e-91/SEH1H; nucleotide binding [Arabidopsis thaliana]		Bra011522	0	39	0.01	6.48	9.33985	Up	4.15224e-12	3.43224e-11	gi|312281865|dbj|BAJ33798.1|/4.4741e-170/unnamed protein product [Thellungiella halophila]		Bra014674	0	41	0.01	6.91	9.43254	Up	7.99582e-13	6.95049e-12	gi|297820442|ref|XP_002878104.1|/1.28973e-37/hypothetical protein ARALYDRAFT_486111 [Arabidopsis lyrata subsp. lyrata]		Bra018116	10	41	1.66	7.04	2.08439	Up	7.16182e-06	7.87647e-05	gi|225456711|ref|XP_002274102.1|/0/PREDICTED: hypothetical protein isoform 1 [Vitis vinifera]		Bra026198	0	15	0.01	2.58	8.01123
Bra026439	4	34	0.66	5.73	3.118	Up	4.75392e-05	0.000296527	gi|297803454|ref|XP_002869611.1|/1.64452e-85/hypothetical protein ARALYDRAFT_492170 [Arabidopsis lyrata subsp. lyrata]		Bra023432	0	39	0.01	6.48	9.33985	Up	4.15224e-12	3.43043e-11	gi|297807397|ref|XP_002871582.1|/2.27141e-52/hypothetical protein ARALYDRAFT_488195 [Arabidopsis lyrata subsp. lyrata]		Bra013776	0	41	0.01	6.91	9.43254	Up	7.99582e-13	6.94654e-12	gi|259014871|gb|ACV88719.1|/7.71266e-76/SLY1 F-box protein [Brassica napus]		Bra040927	29	119	4.82	20.44	2.08429	Up	1.63018e-11	3.77443e-10	gi|297826273|ref|XP_002881019.1|/2.06585e-41/hypothetical protein ARALYDRAFT_481805 [Arabidopsis lyrata subsp. lyrata]		Bra009605	0	15	0.01	2.58	8.01123
Bra022264	4	34	0.66	5.73	3.118	Up	4.75392e-05	0.000296407	gi|297834706|ref|XP_002885235.1|/1.19557e-125/aldose 1-epimerase family protein [Arabidopsis lyrata subsp. lyrata]		Bra000265	0	39	0.01	6.48	9.33985	Up	4.15224e-12	3.42861e-11	gi|90194340|gb|ABA01003.2|/1.47875e-28/cold-regulated protein [Brassica rapa subsp. chinensis]		Bra004803	0	41	0.01	6.91	9.43254	Up	7.99582e-13	6.94259e-12	gi|297824399|ref|XP_002880082.1|/1.02998e-16/hypothetical protein ARALYDRAFT_483527 [Arabidopsis lyrata subsp. lyrata]		Bra028478	9	37	1.5	6.35	2.08179	Up	1.85902e-05	0.00018794	gi|289541479|gb|ADD09860.1|/0/chloride channel A [Thellungiella halophila]		Bra009717	0	15	0.01	2.58	8.01123
Bra000680	11	94	1.83	15.85	3.11457	Up	9.57682e-07	8.44526e-06	gi|15233894|ref|NP_192684.1|/1.89126e-86/ATMYB6; DNA binding / transcription factor [Arabidopsis thaliana]		Bra037365	0	39	0.01	6.48	9.33985	Up	4.15224e-12	3.4268e-11	gi|297814215|ref|XP_002874991.1|/8.87406e-28/predicted protein [Arabidopsis lyrata subsp. lyrata]		Bra040057	0	41	0.01	6.91	9.43254	Up	7.99582e-13	6.93865e-12	gi|189166076|gb|ACD79975.1|/0/serine/threonine-protein kinase ATPK19/ATPK2 [Brassica rapa]		Bra014721	12	49	1.99	8.41	2.07934	Up	1.22243e-06	1.57636e-05	gi|297816900|ref|XP_002876333.1|/2.17332e-46/LIM domain-containing protein [Arabidopsis lyrata subsp. lyrata]		Bra017087	0	15	0.01	2.58	8.01123
Bra011772	26	219	4.32	36.93	3.09569	Up	8.27134e-11	1.23346e-09	gi|297798114|ref|XP_002866941.1|/1.76787e-55/hypothetical protein ARALYDRAFT_490864 [Arabidopsis lyrata subsp. lyrata]		Bra025773	0	39	0.01	6.48	9.33985	Up	4.15224e-12	3.425e-11	gi|297796683|ref|XP_002866226.1|/1.3794e-22/XBAT32 [Arabidopsis lyrata subsp. lyrata]		Bra003177	0	41	0.01	6.91	9.43254	Up	7.99582e-13	6.93471e-12	gi|297820170|ref|XP_002877968.1|/1.16297e-74/ATVAMP727 [Arabidopsis lyrata subsp. lyrata]		Bra038238	11	45	1.83	7.73	2.07862	Up	2.88616e-06	3.46092e-05	gi|297834924|ref|XP_002885344.1|/7.22667e-139/hypothetical protein ARALYDRAFT_898385 [Arabidopsis lyrata subsp. lyrata]		Bra024060	0	15	0.01	2.58	8.01123
Bra038515	15	126	2.49	21.25	3.09325	Up	8.37756e-08	8.71154e-07	gi|297838243|ref|XP_002887003.1|/4.09801e-171/predicted protein [Arabidopsis lyrata subsp. lyrata]		Bra015748	0	39	0.01	6.48	9.33985	Up	4.15224e-12	3.42319e-11	gi|15223045|ref|NP_177769.1|/6.65276e-120/phosphate transporter family protein [Arabidopsis thaliana]		Bra003650	0	41	0.01	6.91	9.43254	Up	7.99582e-13	6.93077e-12	gi|21618139|gb|AAM67189.1|/7.0176e-112/serine-threonine protein kinase, putative [Arabidopsis thaliana]		Bra024531	42	171	6.98	29.37	2.07304	Up	1.16573e-13	4.37776e-12	gi|30687988|ref|NP_850950.1|/2.94021e-59/tetratricopeptide repeat (TPR)-containing protein [Arabidopsis thaliana]		Bra012339	0	15	0.01	2.58	8.01123
Bra015272	11	92	1.83	15.51	3.08328	Up	9.57682e-07	8.45489e-06	gi|312282547|dbj|BAJ34139.1|/1.07405e-55/unnamed protein product [Thellungiella halophila]		Bra000560	0	39	0.01	6.48	9.33985	Up	4.15224e-12	3.42138e-11	gi|20127012|gb|AAM10933.1|AF488561_1/1.55604e-60/putative bHLH transcription factor [Arabidopsis thaliana]		Bra007054	0	41	0.01	6.91	9.43254	Up	7.99582e-13	6.92684e-12	gi|297816726|ref|XP_002876246.1|/7.21828e-50/hypothetical protein ARALYDRAFT_485817 [Arabidopsis lyrata subsp. lyrata]		Bra015580	71	289	11.8	49.63	2.07243	Up	0	0	gi|297849036|ref|XP_002892399.1|/7.20732e-69/hypothetical protein ARALYDRAFT_470766 [Arabidopsis lyrata subsp. lyrata]		Bra039035	0	15	0.01	2.58	8.01123
Bra012815	3	25	0.5	4.22	3.07724	Up	8.79996e-05	0.000502938	gi|297816498|ref|XP_002876132.1|/0/myb family transcription factor [Arabidopsis lyrata subsp. lyrata]		Bra036734	0	39	0.01	6.48	9.33985	Up	4.15224e-12	3.41958e-11	gi|42562483|ref|NP_174597.2|/2.81061e-61/patatin-related [Arabidopsis thaliana]		Bra011013	0	41	0.01	6.91	9.43254	Up	7.99582e-13	6.92291e-12	gi|297851064|ref|XP_002893413.1|/9.87713e-37/hypothetical protein ARALYDRAFT_890129 [Arabidopsis lyrata subsp. lyrata]		Bra003433	16	65	2.66	11.16	2.06884	Up	6.1713e-08	9.52099e-07	gi|297817412|ref|XP_002876589.1|/6.97538e-57/hypothetical protein ARALYDRAFT_486567 [Arabidopsis lyrata subsp. lyrata]		Bra032521	0	15	0.01	2.58	8.01123
Bra040067	3	25	0.5	4.22	3.07724	Up	8.79996e-05	0.000502753	gi|297798742|ref|XP_002867255.1|/1.13813e-60/vesicle-associated membrane protein 7C [Arabidopsis lyrata subsp. lyrata]		Bra034676	0	39	0.01	6.48	9.33985	Up	4.15224e-12	3.41778e-11	gi|297798414|ref|XP_002867091.1|/9.37543e-125/hypothetical protein ARALYDRAFT_353319 [Arabidopsis lyrata subsp. lyrata]		Bra029901	0	40	0.01	6.74	9.3966	Up	1.57763e-12	1.34609e-11	gi|4325363|gb|AAD17360.1|/2.30622e-33/contains similarity to transposase [Arabidopsis thaliana]		Bra023663	21	85	3.49	14.6	2.06467	Up	2.41438e-09	4.39931e-08	gi|119720826|gb|ABL97983.1|/1.47182e-47/auxin-induced protein-like [Brassica rapa]		Bra011511	0	15	0.01	2.58	8.01123
[truncated: 4,099 more rows]
[truncated: 44 more columns]

## Sheet: Top 20 DEGs
The top 20 most differentially expressed genes
B.oleracea vs B.rapa							B.rapa vs B.nigra							B.oleracea vs B.nigra							B.napus vs B.rapa							B.napus vs B.oleracea							B.junceavs B.rapa							B.junceavs B.nigra							B.carinatavs B.nigra
[truncated: 41 more rows]
[truncated: 11 more columns]
