# Supplementary material for: Digital gene expression analysis of gene expression differences within Brassica diploids and allopolyploids
Source: BMC Plant Biol. 2015 Jan 27;15:22. doi: 10.1186/s12870-015-0417-5 (PMC4312607; doi:10.1186/s12870-015-0417-5)
Supplement: Additional file 9: — List of genes for pathway enrichment analysis. Pathways with Q value ≤0.05 are significantly enriched in DEGs, see red-border region (‘A’ was the control and ‘B’ was experimental group in ‘A vs. B’). [file 12870_2015_417_MOESM9_ESM.xls]

## Sheet: Sheet1
List of Pathway Enrichment Analysis
B.rapa vs B.napus								B.oleracea vs B.napus								B.rapa vs B.juncea								B.nigra vs B.juncea								B.nigra vs B.carinata								B.oleracea vs B.carinata
#	Pathway	DEGs with pathway annotation (894)	All genes with pathway annotation (19584)	Pvalue	Qvalue	Pathway ID		#	Pathway	DEGs with pathway annotation (1562)	All genes with pathway annotation (19584)	Pvalue	Qvalue	Pathway ID		#	Pathway	DEGs with pathway annotation (1171)	All genes with pathway annotation (19584)	Pvalue	Qvalue	Pathway ID		#	Pathway	DEGs with pathway annotation (2373)	All genes with pathway annotation (19584)	Pvalue	Qvalue	Pathway ID		#	Pathway	DEGs with pathway annotation (1975)	All genes with pathway annotation (19584)	Pvalue	Qvalue	Pathway ID		#	Pathway	DEGs with pathway annotation (1639)	All genes with pathway annotation (19584)	Pvalue	Qvalue	Pathway ID
1	Metabolic pathways	246 (27.52%)	4228 (21.59%)	1.0495e-05	0.000587639	ko01100		1	Metabolic pathways	428 (27.4%)	4228 (21.59%)	8.43385e-09	1.02893e-06	ko01100		1	Ribosome	95 (8.11%)	618 (3.16%)	1.22434e-17	1.42023e-15	ko03010		1	Ribosome	137 (5.77%)	618 (3.16%)	7.61628e-13	9.2157e-11	ko03010		1	Photosynthesis - antenna proteins	17 (0.86%)	35 (0.18%)	8.28191e-09	9.93829e-07	ko00196		1	Metabolic pathways	452 (27.58%)	4228 (21.59%)	1.21462e-09	1.42111e-07	ko01100
2	Circadian rhythm - plant	24 (2.68%)	196 (1%)	1.07824e-05	0.000587639	ko04712		2	Carbon fixation in photosynthetic organisms	34 (2.18%)	153 (0.78%)	3.38091e-08	2.06236e-06	ko00710		2	Photosynthesis	18 (1.54%)	104 (0.53%)	4.13457e-05	0.00168831	ko00195		2	Photosynthesis	38 (1.6%)	104 (0.53%)	1.18275e-10	7.15561e-09	ko00195		2	Photosynthesis	24 (1.22%)	104 (0.53%)	8.41735e-05	0.00383368	ko00195		2	Biosynthesis of secondary metabolites	261 (15.92%)	2367 (12.09%)	9.25325e-07	5.41315e-05	ko01110
3	Carotenoid biosynthesis	16 (1.79%)	106 (0.54%)	2.42726e-05	0.000881904	ko00906		3	Photosynthesis	24 (1.54%)	104 (0.53%)	1.6676e-06	6.78158e-05	ko00195		3	Metabolic pathways	308 (26.3%)	4228 (21.59%)	4.36632e-05	0.00168831	ko01100		3	Photosynthesis - antenna proteins	17 (0.72%)	35 (0.18%)	1.29461e-07	5.22161e-06	ko00196		3	Glutathione metabolism	33 (1.67%)	165 (0.84%)	9.5842e-05	0.00383368	ko00480		3	Biosynthesis of unsaturated fatty acids	24 (1.46%)	109 (0.56%)	9.14525e-06	0.000356665	ko01040
4	Valine, leucine and isoleucine degradation	13 (1.45%)	86 (0.44%)	0.000135725	0.00303039	ko00280		4	Glutathione metabolism	29 (1.86%)	165 (0.84%)	4.36024e-05	0.00114586	ko00480		4	Circadian rhythm - plant	23 (1.96%)	196 (1%)	0.00153575	0.0445368	ko04712		4	Metabolic pathways	605 (25.5%)	4228 (21.59%)	6.96331e-07	2.1064e-05	ko01100		4	Ribosome	90 (4.56%)	618 (3.16%)	0.000224273	0.00672818	ko03010		4	Carbon fixation in photosynthetic organisms	28 (1.71%)	153 (0.78%)	6.47712e-05	0.00189456	ko00710
5	Arginine and proline metabolism	18 (2.01%)	148 (0.76%)	0.000144013	0.00303039	ko00330		5	Biosynthesis of secondary metabolites	239 (15.3%)	2367 (12.09%)	4.69613e-05	0.00114586	ko01110		5	Fructose and mannose metabolism	14 (1.2%)	107 (0.55%)	0.00461148	0.106986	ko00051		5	Carbon fixation in photosynthetic organisms	40 (1.69%)	153 (0.78%)	1.56441e-06	3.78586e-05	ko00710		5	Endocytosis	37 (1.87%)	218 (1.11%)	0.0011089	0.023115	ko04144		5	Arginine and proline metabolism	27 (1.65%)	148 (0.76%)	9.17243e-05	0.00214635	ko00330
6	Biosynthesis of secondary metabolites	144 (16.11%)	2367 (12.09%)	0.000166811	0.00303039	ko01110		6	Nitrogen metabolism	19 (1.22%)	93 (0.47%)	0.000115969	0.00235804	ko00910		6	Biosynthesis of secondary metabolites	170 (14.52%)	2367 (12.09%)	0.00566507	0.109525	ko01110		6	Glutathione metabolism	37 (1.56%)	165 (0.84%)	0.000140085	0.00262435	ko00480		6	Biosynthesis of unsaturated fatty acids	22 (1.11%)	109 (0.56%)	0.00115826	0.023115	ko01040		6	Photosynthesis	21 (1.28%)	104 (0.53%)	0.000123167	0.00240175	ko00195
7	Photosynthesis	14 (1.57%)	104 (0.53%)	0.00026798	0.00417283	ko00195		7	Photosynthesis - antenna proteins	10 (0.64%)	35 (0.18%)	0.000291409	0.00449224	ko00196		7	Pentose phosphate pathway	12 (1.02%)	90 (0.46%)	0.00721513	0.119565	ko00030		7	One carbon pool by folate	14 (0.59%)	40 (0.2%)	0.000151822	0.00262435	ko00670		7	Carbon fixation in photosynthetic organisms	28 (1.42%)	153 (0.78%)	0.00134838	0.023115	ko00710		7	Valine, leucine and isoleucine degradation	18 (1.1%)	86 (0.44%)	0.000229346	0.00360996	ko00280
8	Fructose and mannose metabolism	13 (1.45%)	107 (0.55%)	0.00117302	0.0159824	ko00051		8	Glycine, serine and threonine metabolism	23 (1.47%)	132 (0.67%)	0.000294573	0.00449224	ko00260		8	Glutathione metabolism	18 (1.54%)	165 (0.84%)	0.009943	0.144174	ko00480		8	Nitrogen metabolism	23 (0.97%)	93 (0.47%)	0.000580886	0.00878589	ko00910		8	Metabolic pathways	477 (24.15%)	4228 (21.59%)	0.00211619	0.0317428	ko01100		8	Glutathione metabolism	28 (1.71%)	165 (0.84%)	0.000246835	0.00360996	ko00480
9	Ascorbate and aldarate metabolism	14 (1.57%)	134 (0.68%)	0.00327641	0.0368028	ko00053		9	Pentose phosphate pathway	17 (1.09%)	90 (0.46%)	0.000679971	0.00921738	ko00030		9	Photosynthesis - antenna proteins	6 (0.51%)	35 (0.18%)	0.0164785	0.21239	ko00196		9	Peroxisome	38 (1.6%)	200 (1.02%)	0.00316053	0.0424915	ko04146		9	One carbon pool by folate	10 (0.51%)	40 (0.2%)	0.00532636	0.0710182	ko00670		9	Glycolysis / Gluconeogenesis	34 (2.07%)	225 (1.15%)	0.000547321	0.00711517	ko00010
10	Nitrogen metabolism	11 (1.23%)	93 (0.47%)	0.0033764	0.0368028	ko00910		10	Circadian rhythm - plant	29 (1.86%)	196 (1%)	0.00089595	0.0105369	ko04712		10	Sulfur metabolism	11 (0.94%)	94 (0.48%)	0.0244497	0.283616	ko00920		10	Endocytosis	40 (1.69%)	218 (1.11%)	0.0047248	0.0532166	ko04144		10	Glycolysis / Gluconeogenesis	35 (1.77%)	225 (1.15%)	0.00636595	0.0763914	ko00010		10	Nitrogen metabolism	18 (1.1%)	93 (0.47%)	0.000624893	0.00731125	ko00910
11	Carbon fixation in photosynthetic organisms	15 (1.68%)	153 (0.78%)	0.00437467	0.0423896	ko00710		11	Biosynthesis of unsaturated fatty acids	19 (1.22%)	109 (0.56%)	0.000950047	0.0105369	ko01040		11	One carbon pool by folate	6 (0.51%)	40 (0.2%)	0.0303097	0.31963	ko00670		11	Glycolysis / Gluconeogenesis	41 (1.73%)	225 (1.15%)	0.00483788	0.0532166	ko00010		11	Ascorbate and aldarate metabolism	23 (1.16%)	134 (0.68%)	0.00772484	0.084271	ko00053		11	Cysteine and methionine metabolism	27 (1.65%)	180 (0.92%)	0.00215482	0.0229194	ko00270
12	Peroxisome	18 (2.01%)	200 (1.02%)	0.00477665	0.0423896	ko04146		12	Oxidative phosphorylation	35 (2.24%)	265 (1.35%)	0.00219915	0.022358	ko00190		12	Carbon fixation in photosynthetic organisms	15 (1.28%)	153 (0.78%)	0.0406952	0.393387	ko00710		12	Alanine, aspartate and glutamate metabolism	26 (1.1%)	130 (0.66%)	0.00668064	0.0673631	ko00250		12	Valine, leucine and isoleucine degradation	16 (0.81%)	86 (0.44%)	0.0114205	0.106498	ko00280		12	Porphyrin and chlorophyll metabolism	18 (1.1%)	109 (0.56%)	0.00399928	0.0375124	ko00860
13	Fatty acid metabolism	11 (1.23%)	98 (0.5%)	0.00505565	0.0423896	ko00071		13	One carbon pool by folate	9 (0.58%)	40 (0.2%)	0.0036234	0.0336677	ko00670		13	Oxidative phosphorylation	23 (1.96%)	265 (1.35%)	0.0469823	0.419226	ko00190		13	Biosynthesis of unsaturated fatty acids	22 (0.93%)	109 (0.56%)	0.0107266	0.0965401	ko01040		13	Phenylalanine, tyrosine and tryptophan biosynthesis	14 (0.71%)	72 (0.37%)	0.0118829	0.106498	ko00400		13	Lysine biosynthesis	9 (0.55%)	39 (0.2%)	0.00416805	0.0375124	ko00300
14	Histidine metabolism	7 (0.78%)	49 (0.25%)	0.00649976	0.0506053	ko00340		14	Pyruvate metabolism	23 (1.47%)	159 (0.81%)	0.00386351	0.0336677	ko00620		14	Peroxisome	18 (1.54%)	200 (1.02%)	0.0546862	0.444321	ko04146		14	Phenylalanine, tyrosine and tryptophan biosynthesis	16 (0.67%)	72 (0.37%)	0.0111699	0.0965401	ko00400		14	Porphyrin and chlorophyll metabolism	19 (0.96%)	109 (0.56%)	0.0124247	0.106498	ko00860		14	Endocytosis	29 (1.77%)	218 (1.11%)	0.00866121	0.0685825	ko04144
15	Other glycan degradation	7 (0.78%)	53 (0.27%)	0.00997252	0.072467	ko00511		15	Porphyrin and chlorophyll metabolism	17 (1.09%)	109 (0.56%)	0.00566143	0.0460463	ko00860		15	Porphyrin and chlorophyll metabolism	11 (0.94%)	109 (0.56%)	0.0612857	0.444321	ko00860		15	Cyanoamino acid metabolism	29 (1.22%)	157 (0.8%)	0.0132751	0.107086	ko00460		15	Circadian rhythm - plant	30 (1.52%)	196 (1%)	0.0135552	0.108442	ko04712		15	Phosphatidylinositol signaling system	24 (1.46%)	172 (0.88%)	0.00909718	0.0685825	ko04070
16	Porphyrin and chlorophyll metabolism	11 (1.23%)	109 (0.56%)	0.0110495	0.075275	ko00860		16	Cyanoamino acid metabolism	22 (1.41%)	157 (0.8%)	0.00678754	0.0503906	ko00460		16	Biosynthesis of unsaturated fatty acids	11 (0.94%)	109 (0.56%)	0.0612857	0.444321	ko01040		16	Glycine, serine and threonine metabolism	25 (1.05%)	132 (0.67%)	0.0151862	0.114846	ko00260		16	Peroxisome	30 (1.52%)	200 (1.02%)	0.0176301	0.132226	ko04146		16	Inositol phosphate metabolism	21 (1.28%)	145 (0.74%)	0.0093788	0.0685825	ko00562
17	Cyanoamino acid metabolism	14 (1.57%)	157 (0.8%)	0.0128751	0.0825523	ko00460		17	Glycolysis / Gluconeogenesis	29 (1.86%)	225 (1.15%)	0.00702165	0.0503906	ko00010		17	Purine metabolism	24 (2.05%)	289 (1.48%)	0.0651214	0.444358	ko00230		17	Oxidative phosphorylation	44 (1.85%)	265 (1.35%)	0.018482	0.131548	ko00190		17	Histidine metabolism	10 (0.51%)	49 (0.25%)	0.022519	0.142961	ko00340		17	Cyanoamino acid metabolism	22 (1.34%)	157 (0.8%)	0.01158	0.0777599	ko00460
18	Galactose metabolism	11 (1.23%)	114 (0.58%)	0.0151209	0.0911573	ko00052		18	Ascorbate and aldarate metabolism	19 (1.22%)	134 (0.68%)	0.0100309	0.0679875	ko00053		18	Selenocompound metabolism	5 (0.43%)	38 (0.19%)	0.0741853	0.478083	ko00450		18	Glycerolipid metabolism	23 (0.97%)	123 (0.63%)	0.02218	0.149099	ko00561		18	Nitrogen metabolism	16 (0.81%)	93 (0.47%)	0.0231177	0.142961	ko00910		18	Selenocompound metabolism	8 (0.49%)	38 (0.19%)	0.0119631	0.0777599	ko00450
19	Alanine, aspartate and glutamate metabolism	12 (1.34%)	130 (0.66%)	0.0158898	0.0911573	ko00250		19	Tropane, piperidine and pyridine alkaloid biosynthesis	11 (0.7%)	65 (0.33%)	0.0131455	0.0844081	ko00960		19	Glycolysis / Gluconeogenesis	19 (1.62%)	225 (1.15%)	0.0816993	0.498796	ko00010		19	Citrate cycle (TCA cycle)	20 (0.84%)	108 (0.55%)	0.034378	0.21373	ko00020		19	Glycine, serine and threonine metabolism	21 (1.06%)	132 (0.67%)	0.0236284	0.142961	ko00260		19	Pantothenate and CoA biosynthesis	9 (0.55%)	50 (0.26%)	0.0215599	0.119999	ko00770
20	Ribosome	40 (4.47%)	618 (3.16%)	0.0170061	0.0926831	ko03010		20	Alanine, aspartate and glutamate metabolism	18 (1.15%)	130 (0.66%)	0.0150893	0.0920448	ko00250		20	Cyanoamino acid metabolism	14 (1.2%)	157 (0.8%)	0.0876389	0.505609	ko00460		20	Ubiquinone and other terpenoid-quinone biosynthesis	14 (0.59%)	69 (0.35%)	0.0353273	0.21373	ko00130		20	Arginine and proline metabolism	23 (1.16%)	148 (0.76%)	0.0238269	0.142961	ko00330		20	Circadian rhythm - plant	25 (1.53%)	196 (1%)	0.0226367	0.119999	ko04712
21	Pentose phosphate pathway	9 (1.01%)	90 (0.46%)	0.0215624	0.111919	ko00030		21	Vitamin B6 metabolism	6 (0.38%)	27 (0.14%)	0.0175972	0.102121	ko00750		21	Phosphatidylinositol signaling system	15 (1.28%)	172 (0.88%)	0.0915327	0.505609	ko04070		21	Pentose phosphate pathway	17 (0.72%)	90 (0.46%)	0.0410312	0.236418	ko00030		21	Cyanoamino acid metabolism	24 (1.22%)	157 (0.8%)	0.0255086	0.145763	ko00460		21	Sphingolipid metabolism	12 (0.73%)	76 (0.39%)	0.0234747	0.119999	ko00600
22	Tropane, piperidine and pyridine alkaloid biosynthesis	7 (0.78%)	65 (0.33%)	0.0282527	0.139979	ko00960		22	Glyoxylate and dicarboxylate metabolism	12 (0.77%)	77 (0.39%)	0.0184153	0.102121	ko00630		22	Carotenoid biosynthesis	10 (0.85%)	106 (0.54%)	0.101946	0.523332	ko00906		22	Purine metabolism	45 (1.9%)	289 (1.48%)	0.0461017	0.253559	ko00230		22	Fatty acid metabolism	16 (0.81%)	98 (0.5%)	0.0358502	0.195547	ko00071		22	Photosynthesis - antenna proteins	7 (0.43%)	35 (0.18%)	0.0238714	0.119999	ko00196
23	Vitamin B6 metabolism	4 (0.45%)	27 (0.14%)	0.0328067	0.152783	ko00750		23	Phenylalanine, tyrosine and tryptophan biosynthesis	11 (0.7%)	72 (0.37%)	0.0267622	0.141956	ko00400		23	Nitrogen metabolism	9 (0.77%)	93 (0.47%)	0.103764	0.523332	ko00910		23	Ascorbate and aldarate metabolism	23 (0.97%)	134 (0.68%)	0.0530727	0.268152	ko00053		23	Ubiquinone and other terpenoid-quinone biosynthesis	12 (0.61%)	69 (0.35%)	0.0419852	0.214391	ko00130		23	Sulfur metabolism	14 (0.85%)	94 (0.48%)	0.0242703	0.119999	ko00920
24	One carbon pool by folate	5 (0.56%)	40 (0.2%)	0.0343937	0.152783	ko00670		24	Taurine and hypotaurine metabolism	6 (0.38%)	32 (0.16%)	0.0384102	0.187059	ko00430		24	Lysine degradation	7 (0.6%)	68 (0.35%)	0.110806	0.53556	ko00310		24	Arginine and proline metabolism	25 (1.05%)	148 (0.76%)	0.0531872	0.268152	ko00330		24	Biosynthesis of secondary metabolites	263 (13.32%)	2367 (12.09%)	0.0428783	0.214391	ko01110		24	Pyruvate metabolism	21 (1.28%)	159 (0.81%)	0.0246153	0.119999	ko00620
25	Lysine degradation	7 (0.78%)	68 (0.35%)	0.0350419	0.152783	ko00310		25	Histidine metabolism	8 (0.51%)	49 (0.25%)	0.0386587	0.187059	ko00340		25	Phagosome	18 (1.54%)	224 (1.14%)	0.124319	0.535751	ko04145		25	Glycerophospholipid metabolism	34 (1.43%)	213 (1.09%)	0.056224	0.272124	ko00564		25	Sulfur relay system	5 (0.25%)	21 (0.11%)	0.0536682	0.257607	ko04122		25	Glycine, serine and threonine metabolism	18 (1.1%)	132 (0.67%)	0.0268228	0.125531	ko00260
26	Monoterpenoid biosynthesis	2 (0.22%)	7 (0.04%)	0.0375139	0.15727	ko00902		26	Valine, leucine and isoleucine degradation	12 (0.77%)	86 (0.44%)	0.0399055	0.187059	ko00280		26	Sesquiterpenoid biosynthesis	2 (0.17%)	11 (0.06%)	0.137398	0.535751	ko00909		26	Isoquinoline alkaloid biosynthesis	8 (0.34%)	36 (0.18%)	0.0625744	0.290436	ko00950		26	Tyrosine metabolism	13 (0.66%)	80 (0.41%)	0.0565004	0.260771	ko00350		26	Ribosome	65 (3.97%)	618 (3.16%)	0.0326831	0.147074	ko03010
27	Glycine, serine and threonine metabolism	11 (1.23%)	132 (0.67%)	0.0393067	0.158683	ko00260		27	Carotenoid biosynthesis	14 (0.9%)	106 (0.54%)	0.0420765	0.187059	ko00906		27	Glycosaminoglycan degradation	2 (0.17%)	11 (0.06%)	0.137398	0.535751	ko00531		27	Porphyrin and chlorophyll metabolism	19 (0.8%)	109 (0.56%)	0.064808	0.290436	ko00860		27	Arachidonic acid metabolism	7 (0.35%)	38 (0.19%)	0.0826428	0.35284	ko00590		27	Pentose phosphate pathway	13 (0.79%)	90 (0.46%)	0.0364302	0.157864	ko00030
28	Oxidative phosphorylation	18 (2.01%)	265 (1.35%)	0.0609372	0.219044	ko00190		28	Pantothenate and CoA biosynthesis	8 (0.51%)	50 (0.26%)	0.0429316	0.187059	ko00770		28	Fatty acid elongation in mitochondria	2 (0.17%)	11 (0.06%)	0.137398	0.535751	ko00062		28	Pyruvate metabolism	26 (1.1%)	159 (0.81%)	0.0683725	0.295467	ko00620		28	Mismatch repair	11 (0.56%)	69 (0.35%)	0.0839408	0.35284	ko03430		28	Galactose metabolism	15 (0.92%)	114 (0.58%)	0.0530144	0.21698	ko00052
29	Biosynthesis of unsaturated fatty acids	9 (1.01%)	109 (0.56%)	0.0614657	0.219044	ko01040		29	Arginine and proline metabolism	18 (1.15%)	148 (0.76%)	0.0476714	0.200548	ko00330		29	Folate biosynthesis	5 (0.43%)	46 (0.23%)	0.138473	0.535751	ko00790		29	Fatty acid biosynthesis	13 (0.55%)	70 (0.36%)	0.0758983	0.316679	ko00061		29	Oxidative phosphorylation	34 (1.72%)	265 (1.35%)	0.0852696	0.35284	ko00190		29	Glyoxylate and dicarboxylate metabolism	11 (0.67%)	77 (0.39%)	0.0551079	0.21698	ko00630
30	Zeatin biosynthesis	13 (1.45%)	177 (0.9%)	0.0622968	0.219044	ko00908		30	Fatty acid biosynthesis	10 (0.64%)	70 (0.36%)	0.0502346	0.204287	ko00061		30	Steroid biosynthesis	7 (0.6%)	73 (0.37%)	0.145401	0.535751	ko00100		30	Fatty acid metabolism	17 (0.72%)	98 (0.5%)	0.0803276	0.318666	ko00071		30	Fatty acid biosynthesis	11 (0.56%)	70 (0.36%)	0.0909758	0.363903	ko00061		30	Lysine degradation	10 (0.61%)	68 (0.35%)	0.0556358	0.21698	ko00310
31	Tryptophan metabolism	13 (1.45%)	177 (0.9%)	0.0622968	0.219044	ko00380		31	beta-Alanine metabolism	10 (0.64%)	73 (0.37%)	0.063647	0.250482	ko00410		31	beta-Alanine metabolism	7 (0.6%)	73 (0.37%)	0.145401	0.535751	ko00410		31	Selenocompound metabolism	8 (0.34%)	38 (0.19%)	0.0816418	0.318666	ko00450		31	beta-Alanine metabolism	11 (0.56%)	73 (0.37%)	0.114154	0.427684	ko00410		31	Riboflavin metabolism	5 (0.31%)	26 (0.13%)	0.0612797	0.231281	ko00740
32	Photosynthesis - antenna proteins	4 (0.45%)	35 (0.18%)	0.0737728	0.251289	ko00196		32	Fructose and mannose metabolism	13 (0.83%)	107 (0.55%)	0.0836104	0.318765	ko00051		32	Ether lipid metabolism	6 (0.51%)	60 (0.31%)	0.147793	0.535751	ko00565		32	Tropane, piperidine and pyridine alkaloid biosynthesis	12 (0.51%)	65 (0.33%)	0.0888955	0.336136	ko00960		32	Nucleotide excision repair	19 (0.96%)	141 (0.72%)	0.11718	0.427684	ko03420		32	Peroxisome	23 (1.4%)	200 (1.02%)	0.074237	0.271429	ko04146
33	Nicotinate and nicotinamide metabolism	3 (0.34%)	22 (0.11%)	0.0766057	0.253031	ko00760		33	Lysine biosynthesis	6 (0.38%)	39 (0.2%)	0.0866758	0.320438	ko00300		33	Inositol phosphate metabolism	12 (1.02%)	145 (0.74%)	0.1589	0.554025	ko00562		33	Biosynthesis of secondary metabolites	307 (12.94%)	2367 (12.09%)	0.0937329	0.343687	ko01110		33	Pentose phosphate pathway	13 (0.66%)	90 (0.46%)	0.117613	0.427684	ko00030		33	beta-Alanine metabolism	10 (0.61%)	73 (0.37%)	0.0820899	0.291046	ko00410
34	Indole alkaloid biosynthesis	5 (0.56%)	51 (0.26%)	0.0821129	0.263244	ko00901		34	Terpenoid backbone biosynthesis	14 (0.9%)	122 (0.62%)	0.10687	0.381567	ko00900		34	RNA transport	38 (3.25%)	538 (2.75%)	0.162387	0.554025	ko03013		34	Tyrosine metabolism	14 (0.59%)	80 (0.41%)	0.0995908	0.345762	ko00350		34	Citrate cycle (TCA cycle)	15 (0.76%)	108 (0.55%)	0.125765	0.43269	ko00020		34	Glycerolipid metabolism	15 (0.92%)	123 (0.63%)	0.0895729	0.308236	ko00561
35	Selenocompound metabolism	4 (0.45%)	38 (0.19%)	0.0936509	0.291656	ko00450		35	Ribosome	58 (3.71%)	618 (3.16%)	0.109466	0.381567	ko03010		35	Histidine metabolism	5 (0.43%)	49 (0.25%)	0.167322	0.554554	ko00340		35	Vitamin B6 metabolism	6 (0.25%)	27 (0.14%)	0.100014	0.345762	ko00750		35	Pantothenate and CoA biosynthesis	8 (0.41%)	50 (0.26%)	0.126271	0.43269	ko00770		35	Ascorbate and aldarate metabolism	16 (0.98%)	134 (0.68%)	0.094238	0.315024	ko00053
36	Fatty acid biosynthesis	6 (0.67%)	70 (0.36%)	0.0996872	0.296908	ko00061		36	Peroxisome	21 (1.34%)	200 (1.02%)	0.11866	0.396337	ko04146		36	Pantothenate and CoA biosynthesis	5 (0.43%)	50 (0.26%)	0.177427	0.571708	ko00770		36	Circadian rhythm - plant	30 (1.26%)	196 (1%)	0.10536	0.354126	ko04712		36	Vitamin B6 metabolism	5 (0.25%)	27 (0.14%)	0.129807	0.43269	ko00750		36	Carotenoid biosynthesis	13 (0.79%)	106 (0.54%)	0.104892	0.337377	ko00906
37	Lysine biosynthesis	4 (0.45%)	39 (0.2%)	0.100785	0.296908	ko00300		37	Galactose metabolism	13 (0.83%)	114 (0.58%)	0.121271	0.396337	ko00052		37	Cysteine and methionine metabolism	14 (1.2%)	180 (0.92%)	0.190104	0.596002	ko00270		37	Histidine metabolism	9 (0.38%)	49 (0.25%)	0.132275	0.43248	ko00340		37	Cysteine and methionine metabolism	23 (1.16%)	180 (0.92%)	0.140577	0.455927	ko00270		37	Nicotinate and nicotinamide metabolism	4 (0.24%)	22 (0.11%)	0.106692	0.337377	ko00760
38	Pyruvate metabolism	11 (1.23%)	159 (0.81%)	0.111908	0.320998	ko00620		38	Steroid biosynthesis	9 (0.58%)	73 (0.37%)	0.125668	0.396337	ko00100		38	Butanoate metabolism	5 (0.43%)	53 (0.27%)	0.209025	0.638077	ko00650		38	Phagosome	33 (1.39%)	224 (1.14%)	0.13582	0.43248	ko04145		38	Phosphatidylinositol signaling system	22 (1.11%)	172 (0.88%)	0.145775	0.460343	ko04070		38	Histidine metabolism	7 (0.43%)	49 (0.25%)	0.11195	0.338279	ko00340
39	beta-Alanine metabolism	6 (0.67%)	73 (0.37%)	0.115852	0.322551	ko00410		39	Other glycan degradation	7 (0.45%)	53 (0.27%)	0.126698	0.396337	ko00511		39	Caffeine metabolism	1 (0.09%)	4 (0.02%)	0.218581	0.650138	ko00232		39	Fatty acid elongation in mitochondria	3 (0.13%)	11 (0.06%)	0.139608	0.433144	ko00062		39	Brassinosteroid biosynthesis	5 (0.25%)	30 (0.15%)	0.179711	0.552957	ko00905		39	Propanoate metabolism	9 (0.55%)	68 (0.35%)	0.11276	0.338279	ko00640
40	Citrate cycle (TCA cycle)	8 (0.89%)	108 (0.55%)	0.12064	0.322551	ko00020		40	Riboflavin metabolism	4 (0.26%)	26 (0.13%)	0.148836	0.451524	ko00740		40	Mismatch repair	6 (0.51%)	69 (0.35%)	0.230094	0.65919	ko03430		40	Fructose and mannose metabolism	17 (0.72%)	107 (0.55%)	0.147153	0.436143	ko00051		40	Lysine biosynthesis	6 (0.3%)	39 (0.2%)	0.195233	0.585699	ko00300		40	Fatty acid metabolism	12 (0.73%)	98 (0.5%)	0.116899	0.341929	ko00071
41	Cysteine and methionine metabolism	12 (1.34%)	180 (0.92%)	0.122104	0.322551	ko00270		41	Citrate cycle (TCA cycle)	12 (0.77%)	108 (0.55%)	0.151742	0.451524	ko00020		41	Endocytosis	16 (1.37%)	218 (1.11%)	0.23299	0.65919	ko04144		41	Brassinosteroid biosynthesis	6 (0.25%)	30 (0.15%)	0.147784	0.436143	ko00905		41	Inositol phosphate metabolism	18 (0.91%)	145 (0.74%)	0.208887	0.60858	ko00562		41	Phenylalanine, tyrosine and tryptophan biosynthesis	9 (0.55%)	72 (0.37%)	0.145877	0.416283	ko00400
42	Benzoxazinoid biosynthesis	5 (0.56%)	58 (0.3%)	0.124459	0.322551	ko00402		42	Lysine degradation	8 (0.51%)	68 (0.35%)	0.172724	0.490053	ko00310		42	Fatty acid biosynthesis	6 (0.51%)	70 (0.36%)	0.240033	0.662949	ko00061		42	Valine, leucine and isoleucine degradation	14 (0.59%)	86 (0.44%)	0.15366	0.437881	ko00280		42	Spliceosome	55 (2.78%)	489 (2.5%)	0.213003	0.60858	ko03040		42	Other glycan degradation	7 (0.43%)	53 (0.27%)	0.15173	0.422676	ko00511
43	Inositol phosphate metabolism	10 (1.12%)	145 (0.74%)	0.127245	0.322551	ko00562		43	Propanoate metabolism	8 (0.51%)	68 (0.35%)	0.172724	0.490053	ko00640		43	Phenylpropanoid biosynthesis	31 (2.65%)	459 (2.34%)	0.265643	0.716617	ko00940		43	Pyrimidine metabolism	39 (1.64%)	273 (1.39%)	0.155611	0.437881	ko00240		43	Sulfur metabolism	12 (0.61%)	94 (0.48%)	0.236525	0.660071	ko00920		43	Oxidative phosphorylation	27 (1.65%)	265 (1.35%)	0.166401	0.452766	ko00190
44	Sphingolipid metabolism	6 (0.67%)	76 (0.39%)	0.133242	0.32598	ko00600		44	Glycerolipid metabolism	13 (0.83%)	123 (0.63%)	0.181711	0.495295	ko00561		44	Ascorbate and aldarate metabolism	10 (0.85%)	134 (0.68%)	0.28057	0.739684	ko00053		44	SNARE interactions in vesicular transport	17 (0.72%)	109 (0.56%)	0.165265	0.447718	ko04130		44	Pyruvate metabolism	19 (0.96%)	159 (0.81%)	0.250835	0.684096	ko00620		44	Tropane, piperidine and pyridine alkaloid biosynthesis	8 (0.49%)	65 (0.33%)	0.17433	0.46356	ko00960
45	Glutathione metabolism	11 (1.23%)	165 (0.84%)	0.134579	0.32598	ko00480		45	Arachidonic acid metabolism	5 (0.32%)	38 (0.19%)	0.182691	0.495295	ko00590		45	Sphingolipid metabolism	6 (0.51%)	76 (0.39%)	0.301974	0.778422	ko00600		45	beta-Alanine metabolism	12 (0.51%)	73 (0.37%)	0.168446	0.447718	ko00410		45	Glycerolipid metabolism	15 (0.76%)	123 (0.63%)	0.256754	0.684677	ko00561		45	Citrate cycle (TCA cycle)	12 (0.73%)	108 (0.55%)	0.191611	0.498189	ko00020
46	Sulfur metabolism	7 (0.78%)	94 (0.48%)	0.137852	0.326649	ko00920		46	Cysteine and methionine metabolism	18 (1.15%)	180 (0.92%)	0.189634	0.502943	ko00270		46	Valine, leucine and isoleucine biosynthesis	8 (0.68%)	107 (0.55%)	0.309326	0.78004	ko00290		46	C5-Branched dibasic acid metabolism	3 (0.13%)	12 (0.06%)	0.170207	0.447718	ko00660		46	RNA transport	59 (2.99%)	538 (2.75%)	0.265189	0.691797	ko03013		46	Alanine, aspartate and glutamate metabolism	14 (0.85%)	130 (0.66%)	0.198453	0.50476	ko00250
47	RNA degradation	23 (2.57%)	397 (2.03%)	0.144336	0.334737	ko03018		47	Protein export	11 (0.7%)	104 (0.53%)	0.206206	0.535258	ko03060		47	Flavonoid biosynthesis	19 (1.62%)	282 (1.44%)	0.328482	0.809983	ko00941		47	Ether lipid metabolism	10 (0.42%)	60 (0.31%)	0.185009	0.457822	ko00565		47	Other glycan degradation	7 (0.35%)	53 (0.27%)	0.28394	0.708601	ko00511		47	Flavone and flavonol biosynthesis	9 (0.55%)	79 (0.4%)	0.213872	0.531419	ko00944
48	Tyrosine metabolism	6 (0.67%)	80 (0.41%)	0.158216	0.359281	ko00350		48	Glycosaminoglycan degradation	2 (0.13%)	11 (0.06%)	0.217078	0.54048	ko00531		48	Proteasome	8 (0.68%)	111 (0.57%)	0.345478	0.809983	ko03050		48	Natural killer cell mediated cytotoxicity	14 (0.59%)	89 (0.45%)	0.185542	0.457822	ko04650		48	Base excision repair	9 (0.46%)	71 (0.36%)	0.285548	0.708601	ko03410		48	Mismatch repair	8 (0.49%)	69 (0.35%)	0.218018	0.531419	ko03430
49	Aminoacyl-tRNA biosynthesis	8 (0.89%)	117 (0.6%)	0.166092	0.369469	ko00970		49	Thiamine metabolism	2 (0.13%)	11 (0.06%)	0.217078	0.54048	ko00730		49	Tropane, piperidine and pyridine alkaloid biosynthesis	5 (0.43%)	65 (0.33%)	0.348204	0.809983	ko00960		49	Other glycan degradation	9 (0.38%)	53 (0.27%)	0.186622	0.457822	ko00511		49	Aminoacyl-tRNA biosynthesis	14 (0.71%)	117 (0.6%)	0.290147	0.708601	ko00970		49	Tryptophan metabolism	18 (1.1%)	177 (0.9%)	0.226576	0.541008	ko00380
50	Limonene and pinene degradation	16 (1.79%)	269 (1.37%)	0.170084	0.370783	ko00903		50	Limonene and pinene degradation	25 (1.6%)	269 (1.37%)	0.239996	0.585591	ko00903		50	Monoterpenoid biosynthesis	1 (0.09%)	7 (0.04%)	0.35057	0.809983	ko00902		50	Spliceosome	66 (2.78%)	489 (2.5%)	0.189183	0.457822	ko03040		50	Isoquinoline alkaloid biosynthesis	5 (0.25%)	36 (0.18%)	0.29525	0.708601	ko00950		50	mRNA surveillance pathway	33 (2.01%)	345 (1.76%)	0.234389	0.548469	ko03015
51	Amino sugar and nucleotide sugar metabolism	15 (1.68%)	257 (1.31%)	0.198326	0.416164	ko00520		51	Nicotinate and nicotinamide metabolism	3 (0.19%)	22 (0.11%)	0.254282	0.595391	ko00760		51	Amino sugar and nucleotide sugar metabolism	17 (1.45%)	257 (1.31%)	0.36906	0.809983	ko00520		51	Amino sugar and nucleotide sugar metabolism	36 (1.52%)	257 (1.31%)	0.198737	0.471514	ko00520		51	Fatty acid elongation in mitochondria	2 (0.1%)	11 (0.06%)	0.306256	0.716639	ko00062		51	One carbon pool by folate	5 (0.31%)	40 (0.2%)	0.240495	0.551723	ko00670
52	Propanoate metabolism	5 (0.56%)	68 (0.35%)	0.198537	0.416164	ko00640		52	Fatty acid metabolism	10 (0.64%)	98 (0.5%)	0.254336	0.595391	ko00071		52	Tryptophan metabolism	12 (1.02%)	177 (0.9%)	0.369295	0.809983	ko00380		52	Carotenoid biosynthesis	16 (0.67%)	106 (0.54%)	0.209796	0.488179	ko00906		52	Protein processing in endoplasmic reticulum	59 (2.99%)	547 (2.79%)	0.310543	0.716639	ko04141		52	Steroid biosynthesis	8 (0.49%)	73 (0.37%)	0.265291	0.596905	ko00100
53	Ubiquinone and other terpenoid-quinone biosynthesis	5 (0.56%)	69 (0.35%)	0.206658	0.425015	ko00130		53	Sphingolipid metabolism	8 (0.51%)	76 (0.39%)	0.258654	0.595391	ko00600		53	Galactose metabolism	8 (0.68%)	114 (0.58%)	0.372952	0.809983	ko00052		53	Terpenoid backbone biosynthesis	18 (0.76%)	122 (0.62%)	0.220222	0.499258	ko00900		53	Alanine, aspartate and glutamate metabolism	15 (0.76%)	130 (0.66%)	0.33071	0.729244	ko00250		53	Spliceosome	45 (2.75%)	489 (2.5%)	0.27246	0.601467	ko03040
54	Starch and sucrose metabolism	32 (3.58%)	604 (3.08%)	0.214994	0.433969	ko00500		54	Proteasome	11 (0.7%)	111 (0.57%)	0.270607	0.604013	ko03050		54	Nicotinate and nicotinamide metabolism	2 (0.17%)	22 (0.11%)	0.382091	0.809983	ko00760		54	Inositol phosphate metabolism	21 (0.88%)	145 (0.74%)	0.222809	0.499258	ko00562		54	Tropane, piperidine and pyridine alkaloid biosynthesis	8 (0.41%)	65 (0.33%)	0.331463	0.729244	ko00960		54	Valine, leucine and isoleucine biosynthesis	11 (0.67%)	107 (0.55%)	0.28272	0.61256	ko00290
55	Isoquinoline alkaloid biosynthesis	3 (0.34%)	36 (0.18%)	0.225554	0.447007	ko00950		55	Spliceosome	43 (2.75%)	489 (2.5%)	0.272301	0.604013	ko03040		55	Glycine, serine and threonine metabolism	9 (0.77%)	132 (0.67%)	0.391893	0.809983	ko00260		55	Base excision repair	11 (0.46%)	71 (0.36%)	0.237209	0.521861	ko03410		55	Basal transcription factors	14 (0.71%)	121 (0.62%)	0.334935	0.729244	ko03022		55	Caffeine metabolism	1 (0.06%)	4 (0.02%)	0.295054	0.62766	ko00232
56	Spliceosome	26 (2.91%)	489 (2.5%)	0.237743	0.462749	ko03040		56	Caffeine metabolism	1 (0.06%)	4 (0.02%)	0.282875	0.616264	ko00232		56	Arginine and proline metabolism	10 (0.85%)	148 (0.76%)	0.391995	0.809983	ko00330		56	Homologous recombination	19 (0.8%)	133 (0.68%)	0.256072	0.553057	ko03440		56	Terpenoid backbone biosynthesis	14 (0.71%)	122 (0.62%)	0.346371	0.729244	ko00900		56	Proteasome	11 (0.67%)	111 (0.57%)	0.324627	0.678239	ko03050
57	Sulfur relay system	2 (0.22%)	21 (0.11%)	0.248583	0.475361	ko04122		57	Tyrosine metabolism	8 (0.51%)	80 (0.41%)	0.305779	0.653999	ko00350		57	Homologous recombination	9 (0.77%)	133 (0.68%)	0.400527	0.809983	ko03440		57	Phosphatidylinositol signaling system	24 (1.01%)	172 (0.88%)	0.260531	0.553057	ko04070		57	Caffeine metabolism	1 (0.05%)	4 (0.02%)	0.346391	0.729244	ko00232		57	Ubiquinone and other terpenoid-quinone biosynthesis	7 (0.43%)	69 (0.35%)	0.355748	0.724768	ko00130
58	alpha-Linolenic acid metabolism	9 (1.01%)	156 (0.8%)	0.283581	0.532937	ko00592		58	Ubiquinone and other terpenoid-quinone biosynthesis	7 (0.45%)	69 (0.35%)	0.310918	0.653999	ko00130		58	mRNA surveillance pathway	22 (1.88%)	345 (1.76%)	0.408788	0.809983	ko03015		58	Folate biosynthesis	7 (0.29%)	46 (0.23%)	0.320763	0.669178	ko00790		58	Amino sugar and nucleotide sugar metabolism	28 (1.42%)	257 (1.31%)	0.361728	0.748402	ko00520		58	Glucosinolate biosynthesis	10 (0.61%)	103 (0.53%)	0.36021	0.724768	ko00966
59	Glycerolipid metabolism	7 (0.78%)	123 (0.63%)	0.330407	0.597188	ko00561		59	Isoquinoline alkaloid biosynthesis	4 (0.26%)	36 (0.18%)	0.322567	0.667003	ko00950		59	Lysine biosynthesis	3 (0.26%)	39 (0.2%)	0.41516	0.809983	ko00300		59	Lysine biosynthesis	6 (0.25%)	39 (0.2%)	0.332506	0.681918	ko00300		59	mRNA surveillance pathway	37 (1.87%)	345 (1.76%)	0.37113	0.75484	ko03015		59	Fatty acid biosynthesis	7 (0.43%)	70 (0.36%)	0.369771	0.724768	ko00061
60	Glycolysis / Gluconeogenesis	12 (1.34%)	225 (1.15%)	0.331881	0.597188	ko00010		60	Ether lipid metabolism	6 (0.38%)	60 (0.31%)	0.34469	0.697241	ko00565		60	Base excision repair	5 (0.43%)	71 (0.36%)	0.420479	0.809983	ko03410		60	Non-homologous end-joining	3 (0.13%)	18 (0.09%)	0.375112	0.739775	ko03450		60	Purine metabolism	31 (1.57%)	289 (1.48%)	0.385843	0.771686	ko00230		60	Protein export	10 (0.61%)	104 (0.53%)	0.371676	0.724768	ko03060
61	Riboflavin metabolism	2 (0.22%)	26 (0.13%)	0.334206	0.597188	ko00740		61	Valine, leucine and isoleucine biosynthesis	10 (0.64%)	107 (0.55%)	0.34862	0.697241	ko00290		61	Synthesis and degradation of ketone bodies	1 (0.09%)	9 (0.05%)	0.42594	0.809983	ko00072		61	Riboflavin metabolism	4 (0.17%)	26 (0.13%)	0.388378	0.739775	ko00740		61	Valine, leucine and isoleucine biosynthesis	12 (0.61%)	107 (0.55%)	0.394181	0.775438	ko00290		61	Base excision repair	7 (0.43%)	71 (0.36%)	0.383827	0.730916	ko03410
62	Folate biosynthesis	3 (0.34%)	46 (0.23%)	0.350944	0.616982	ko00790		62	Selenocompound metabolism	4 (0.26%)	38 (0.19%)	0.359832	0.708056	ko00450		62	Glycerolipid metabolism	8 (0.68%)	123 (0.63%)	0.455709	0.821275	ko00561		62	Glycosaminoglycan degradation	2 (0.08%)	11 (0.06%)	0.392204	0.739775	ko00531		62	Indole alkaloid biosynthesis	6 (0.3%)	51 (0.26%)	0.410373	0.794271	ko00901		62	Arachidonic acid metabolism	4 (0.24%)	38 (0.19%)	0.394763	0.730916	ko00590
63	Pentose and glucuronate interconversions	17 (1.9%)	335 (1.71%)	0.361918	0.618559	ko00040		63	Endocytosis	19 (1.22%)	218 (1.11%)	0.377788	0.73159	ko04144		63	DNA replication	6 (0.51%)	91 (0.46%)	0.463467	0.821275	ko03030		63	Thiamine metabolism	2 (0.08%)	11 (0.06%)	0.392204	0.739775	ko00730		63	DNA replication	10 (0.51%)	91 (0.46%)	0.437091	0.832555	ko03030		63	Glycosylphosphatidylinositol(GPI)-anchor biosynthesis	3 (0.18%)	27 (0.14%)	0.396205	0.730916	ko00563
64	Valine, leucine and isoleucine biosynthesis	6 (0.67%)	107 (0.55%)	0.363191	0.618559	ko00290		64	Starch and sucrose metabolism	50 (3.2%)	604 (3.08%)	0.412387	0.779739	ko00500		64	Linoleic acid metabolism	2 (0.17%)	26 (0.13%)	0.466013	0.821275	ko00591		64	Basal transcription factors	16 (0.67%)	121 (0.62%)	0.394688	0.739775	ko03022		64	Protein export	11 (0.56%)	104 (0.53%)	0.481113	0.842445	ko03060		64	Amino sugar and nucleotide sugar metabolism	23 (1.4%)	257 (1.31%)	0.399817	0.730916	ko00520
65	Anthocyanin biosynthesis	1 (0.11%)	10 (0.05%)	0.373341	0.626064	ko00942		65	Phagosome	19 (1.22%)	224 (1.14%)	0.424509	0.779739	ko04145		65	Riboflavin metabolism	2 (0.17%)	26 (0.13%)	0.466013	0.821275	ko00740		65	Pantothenate and CoA biosynthesis	7 (0.29%)	50 (0.26%)	0.403487	0.739775	ko00770		65	Glycerophospholipid metabolism	22 (1.11%)	213 (1.09%)	0.486278	0.842445	ko00564		65	Phenylpropanoid biosynthesis	40 (2.44%)	459 (2.34%)	0.418022	0.75244	ko00940
66	Proteasome	6 (0.67%)	111 (0.57%)	0.396068	0.630464	ko03050		66	Non-homologous end-joining	2 (0.13%)	18 (0.09%)	0.426623	0.779739	ko03450		66	Pyrimidine metabolism	17 (1.45%)	273 (1.39%)	0.467277	0.821275	ko00240		66	Caffeine metabolism	1 (0.04%)	4 (0.02%)	0.403514	0.739775	ko00232		66	Phagosome	23 (1.16%)	224 (1.14%)	0.496355	0.842445	ko04145		66	Protein processing in endoplasmic reticulum	47 (2.87%)	547 (2.79%)	0.447025	0.787988	ko04141
67	Pantothenate and CoA biosynthesis	3 (0.34%)	50 (0.26%)	0.401122	0.630464	ko00770		67	RNA degradation	33 (2.11%)	397 (2.03%)	0.428217	0.779739	ko03018		67	Vitamin B6 metabolism	2 (0.17%)	27 (0.14%)	0.485928	0.837984	ko00750		67	DNA replication	12 (0.51%)	91 (0.46%)	0.423914	0.765576	ko03030		67	Folate biosynthesis	5 (0.25%)	46 (0.23%)	0.500517	0.842445	ko00790		67	Butanoate metabolism	5 (0.31%)	53 (0.27%)	0.459331	0.787988	ko00650
68	Fatty acid elongation in mitochondria	1 (0.11%)	11 (0.06%)	0.401962	0.630464	ko00062		68	Monoterpenoid biosynthesis	1 (0.06%)	7 (0.04%)	0.441182	0.782362	ko00902		68	Glyoxylate and dicarboxylate metabolism	5 (0.43%)	77 (0.39%)	0.491232	0.837984	ko00630		68	Nucleotide excision repair	18 (0.76%)	141 (0.72%)	0.444561	0.791058	ko03420		68	Sphingolipid metabolism	8 (0.41%)	76 (0.39%)	0.504579	0.842445	ko00600		68	Purine metabolism	25 (1.53%)	289 (1.48%)	0.461829	0.787988	ko00230
69	Stilbenoid, diarylheptanoid and gingerol biosynthesis	18 (2.01%)	365 (1.86%)	0.402334	0.630464	ko00945		69	Tryptophan metabolism	15 (0.96%)	177 (0.9%)	0.442483	0.782362	ko00380		69	C5-Branched dibasic acid metabolism	1 (0.09%)	12 (0.06%)	0.522927	0.862639	ko00660		69	Glyoxylate and dicarboxylate metabolism	10 (0.42%)	77 (0.39%)	0.458765	0.793279	ko00630		69	N-Glycan biosynthesis	9 (0.46%)	87 (0.44%)	0.51996	0.842445	ko00510		69	Brassinosteroid biosynthesis	3 (0.18%)	30 (0.15%)	0.464711	0.787988	ko00905
70	mRNA surveillance pathway	17 (1.9%)	345 (1.76%)	0.408282	0.630464	ko03015		70	Mismatch repair	6 (0.38%)	69 (0.35%)	0.475358	0.82848	ko03430		70	Starch and sucrose metabolism	36 (3.07%)	604 (3.08%)	0.533227	0.862639	ko00500		70	Mismatch repair	9 (0.38%)	69 (0.35%)	0.460884	0.793279	ko03430		70	Fructose and mannose metabolism	11 (0.56%)	107 (0.55%)	0.520268	0.842445	ko00051		70	DNA replication	8 (0.49%)	91 (0.46%)	0.496355	0.807425	ko03030
71	Endocytosis	11 (1.23%)	218 (1.11%)	0.41067	0.630464	ko04144		71	mRNA surveillance pathway	28 (1.79%)	345 (1.76%)	0.490487	0.839145	ko03015		71	Brassinosteroid biosynthesis	2 (0.17%)	30 (0.15%)	0.542798	0.862639	ko00905		71	Butanoate metabolism	7 (0.29%)	53 (0.27%)	0.465478	0.793279	ko00650		71	Glycosylphosphatidylinositol(GPI)-anchor biosynthesis	3 (0.15%)	27 (0.14%)	0.521446	0.842445	ko00563		71	Flavonoid biosynthesis	24 (1.46%)	282 (1.44%)	0.496996	0.807425	ko00941
72	Purine metabolism	14 (1.57%)	289 (1.48%)	0.448734	0.679333	ko00230		72	Regulation of autophagy	10 (0.64%)	121 (0.62%)	0.50142	0.839145	ko04140		72	Ribosome biogenesis in eukaryotes	26 (2.22%)	439 (2.24%)	0.549504	0.862639	ko03008		72	Sulfur relay system	3 (0.13%)	21 (0.11%)	0.476534	0.794832	ko04122		72	Ubiquitin mediated proteolysis	38 (1.92%)	378 (1.93%)	0.533886	0.842445	ko04120		72	Lipoic acid metabolism	1 (0.06%)	8 (0.04%)	0.503088	0.807425	ko00785
73	Glyoxylate and dicarboxylate metabolism	4 (0.45%)	77 (0.39%)	0.469391	0.700872	ko00630		73	Base excision repair	6 (0.38%)	71 (0.36%)	0.503605	0.839145	ko03410		73	Aminoacyl-tRNA biosynthesis	7 (0.6%)	117 (0.6%)	0.554698	0.862639	ko00970		73	Proteasome	14 (0.59%)	111 (0.57%)	0.479527	0.794832	ko03050		73	Propanoate metabolism	7 (0.35%)	68 (0.35%)	0.536037	0.842445	ko00640		73	Tyrosine metabolism	7 (0.43%)	80 (0.41%)	0.508879	0.807425	ko00350
74	Terpenoid backbone biosynthesis	6 (0.67%)	122 (0.62%)	0.485456	0.715064	ko00900		74	Phosphatidylinositol signaling system	14 (0.9%)	172 (0.88%)	0.508989	0.839145	ko04070		74	Glucosinolate biosynthesis	6 (0.51%)	103 (0.53%)	0.585538	0.862639	ko00966		74	Arachidonic acid metabolism	5 (0.21%)	38 (0.19%)	0.495001	0.809394	ko00590		74	Benzoxazinoid biosynthesis	6 (0.3%)	58 (0.3%)	0.537447	0.842445	ko00402		74	Phagosome	19 (1.16%)	224 (1.14%)	0.510679	0.807425	ko04145
75	Phenylpropanoid biosynthesis	21 (2.35%)	459 (2.34%)	0.527857	0.767152	ko00940		75	Synthesis and degradation of ketone bodies	1 (0.06%)	9 (0.05%)	0.5268	0.856927	ko00072		75	Propanoate metabolism	4 (0.34%)	68 (0.35%)	0.585987	0.862639	ko00640		75	RNA degradation	48 (2.02%)	397 (2.03%)	0.529965	0.85501	ko03018		75	Phenylpropanoid biosynthesis	46 (2.33%)	459 (2.34%)	0.541435	0.842445	ko00940		75	ABC transporters	12 (0.73%)	141 (0.72%)	0.519785	0.810865	ko02010
76	Base excision repair	3 (0.34%)	71 (0.36%)	0.635029	0.910765	ko03410		76	Anthocyanin biosynthesis	1 (0.06%)	10 (0.05%)	0.564559	0.881824	ko00942		76	Valine, leucine and isoleucine degradation	5 (0.43%)	86 (0.44%)	0.590538	0.862639	ko00280		76	Valine, leucine and isoleucine biosynthesis	13 (0.55%)	107 (0.55%)	0.540273	0.8593	ko00290		76	Selenocompound metabolism	4 (0.2%)	38 (0.19%)	0.542254	0.842445	ko00450		76	Sulfur relay system	2 (0.12%)	21 (0.11%)	0.534558	0.822938	ko04122
77	Phosphatidylinositol signaling system	7 (0.78%)	172 (0.88%)	0.6747	0.955095	ko04070		77	Amino sugar and nucleotide sugar metabolism	20 (1.28%)	257 (1.31%)	0.579614	0.881824	ko00520		77	alpha-Linolenic acid metabolism	9 (0.77%)	156 (0.8%)	0.59255	0.862639	ko00592		77	Taurine and hypotaurine metabolism	4 (0.17%)	32 (0.16%)	0.553817	0.8593	ko00430		77	SNARE interactions in vesicular transport	11 (0.56%)	109 (0.56%)	0.545865	0.842445	ko04130		77	Synthesis and degradation of ketone bodies	1 (0.06%)	9 (0.05%)	0.544692	0.827648	ko00072
78	Glucosinolate biosynthesis	4 (0.45%)	103 (0.53%)	0.697568	0.964386	ko00966		78	Indole alkaloid biosynthesis	4 (0.26%)	51 (0.26%)	0.588454	0.881824	ko00901		78	RNA degradation	23 (1.96%)	397 (2.03%)	0.593414	0.862639	ko03018		78	Phenylpropanoid biosynthesis	55 (2.32%)	459 (2.34%)	0.557494	0.8593	ko00940		78	Natural killer cell mediated cytotoxicity	9 (0.46%)	89 (0.45%)	0.548282	0.842445	ko04650		78	Terpenoid backbone biosynthesis	10 (0.61%)	122 (0.62%)	0.57505	0.86256	ko00900
79	Phagosome	9 (1.01%)	224 (1.14%)	0.698959	0.964386	ko04145		79	Aminoacyl-tRNA biosynthesis	9 (0.58%)	117 (0.6%)	0.594727	0.881824	ko00970		79	Terpenoid backbone biosynthesis	7 (0.6%)	122 (0.62%)	0.599497	0.862639	ko00900		79	Benzoxazinoid biosynthesis	7 (0.29%)	58 (0.3%)	0.564582	0.8593	ko00402		79	Non-homologous end-joining	2 (0.1%)	18 (0.09%)	0.554609	0.842445	ko03450		79	Anthocyanin biosynthesis	1 (0.06%)	10 (0.05%)	0.582814	0.86256	ko00942
80	Glycerophospholipid metabolism	8 (0.89%)	213 (1.09%)	0.761472	1	ko00564		80	Sesquiterpenoid biosynthesis	1 (0.06%)	11 (0.06%)	0.599307	0.881824	ko00909		80	Stilbenoid, diarylheptanoid and gingerol biosynthesis	21 (1.79%)	365 (1.86%)	0.604864	0.862639	ko00945		80	Sphingolipid metabolism	9 (0.38%)	76 (0.39%)	0.581967	0.8593	ko00600		80	Ether lipid metabolism	6 (0.3%)	60 (0.31%)	0.571651	0.848643	ko00565		80	Isoquinoline alkaloid biosynthesis	3 (0.18%)	36 (0.18%)	0.589785	0.86256	ko00950
81	Ether lipid metabolism	2 (0.22%)	60 (0.31%)	0.765944	1	ko00565		81	Fatty acid elongation in mitochondria	1 (0.06%)	11 (0.06%)	0.599307	0.881824	ko00062		81	Pyruvate metabolism	9 (0.77%)	159 (0.81%)	0.615556	0.862639	ko00620		81	RNA transport	64 (2.7%)	538 (2.75%)	0.583584	0.8593	ko03013		81	Lipoic acid metabolism	1 (0.05%)	8 (0.04%)	0.572834	0.848643	ko00785		81	Pyrimidine metabolism	22 (1.34%)	273 (1.39%)	0.606048	0.8708	ko00240
82	Taurine and hypotaurine metabolism	1 (0.11%)	32 (0.16%)	0.776063	1	ko00430		82	Flavone and flavonol biosynthesis	6 (0.38%)	79 (0.4%)	0.610018	0.881824	ko00944		82	Natural killer cell mediated cytotoxicity	5 (0.43%)	89 (0.45%)	0.621179	0.862639	ko04650		82	Lysine degradation	8 (0.34%)	68 (0.35%)	0.591154	0.8593	ko00310		82	Steroid biosynthesis	7 (0.35%)	73 (0.37%)	0.613294	0.887733	ko00100		82	RNA degradation	32 (1.95%)	397 (2.03%)	0.615481	0.8708	ko03018
83	Phenylalanine metabolism	8 (0.89%)	218 (1.11%)	0.783179	1	ko00360		83	Inositol phosphate metabolism	11 (0.7%)	145 (0.74%)	0.613568	0.881824	ko00562		83	Spliceosome	28 (2.39%)	489 (2.5%)	0.622348	0.862639	ko03040		83	Monoterpenoid biosynthesis	1 (0.04%)	7 (0.04%)	0.595174	0.8593	ko00902		83	Synthesis and degradation of ketone bodies	1 (0.05%)	9 (0.05%)	0.61593	0.887733	ko00072		83	Fatty acid elongation in mitochondria	1 (0.06%)	11 (0.06%)	0.617747	0.8708	ko00062
84	Arachidonic acid metabolism	1 (0.11%)	38 (0.19%)	0.830896	1	ko00590		84	Stilbenoid, diarylheptanoid and gingerol biosynthesis	28 (1.79%)	365 (1.86%)	0.614215	0.881824	ko00945		84	Citrate cycle (TCA cycle)	6 (0.51%)	108 (0.55%)	0.631987	0.862639	ko00020		84	Sulfur metabolism	11 (0.46%)	94 (0.48%)	0.596539	0.8593	ko00920		84	Phenylalanine metabolism	21 (1.06%)	218 (1.11%)	0.621413	0.887733	ko00360		84	Indole alkaloid biosynthesis	4 (0.24%)	51 (0.26%)	0.627493	0.874008	ko00901
85	Phenylalanine, tyrosine and tryptophan biosynthesis	2 (0.22%)	72 (0.37%)	0.846784	1	ko00400		85	Butanoate metabolism	4 (0.26%)	53 (0.27%)	0.619317	0.881824	ko00650		85	SNARE interactions in vesicular transport	6 (0.51%)	109 (0.56%)	0.640903	0.862639	ko04130		85	Cysteine and methionine metabolism	21 (0.88%)	180 (0.92%)	0.608099	0.865647	ko00270		85	Taurine and hypotaurine metabolism	3 (0.15%)	32 (0.16%)	0.639426	0.895913	ko00430		85	Ribosome biogenesis in eukaryotes	35 (2.14%)	439 (2.24%)	0.644543	0.88397	ko03008
86	RNA transport	20 (2.24%)	538 (2.75%)	0.85661	1	ko03013		86	Protein processing in endoplasmic reticulum	42 (2.69%)	547 (2.79%)	0.626165	0.881824	ko04141		86	Isoquinoline alkaloid biosynthesis	2 (0.17%)	36 (0.18%)	0.642855	0.862639	ko00950		86	N-Glycan biosynthesis	10 (0.42%)	87 (0.44%)	0.619956	0.868865	ko00510		86	Pyrimidine metabolism	26 (1.32%)	273 (1.39%)	0.651358	0.895913	ko00240		86	C5-Branched dibasic acid metabolism	1 (0.06%)	12 (0.06%)	0.649756	0.88397	ko00660
87	Homologous recombination	4 (0.45%)	133 (0.68%)	0.862055	1	ko03440		87	C5-Branched dibasic acid metabolism	1 (0.06%)	12 (0.06%)	0.631284	0.881824	ko00660		87	Limonene and pinene degradation	15 (1.28%)	269 (1.37%)	0.647567	0.862639	ko00903		87	alpha-Linolenic acid metabolism	18 (0.76%)	156 (0.8%)	0.624721	0.868865	ko00592		87	Anthocyanin biosynthesis	1 (0.05%)	10 (0.05%)	0.654681	0.895913	ko00942		87	Limonene and pinene degradation	21 (1.28%)	269 (1.37%)	0.663399	0.892157	ko00903
88	Circadian rhythm - mammal	1 (0.11%)	44 (0.22%)	0.872314	1	ko04710		88	Glycerophospholipid metabolism	16 (1.02%)	213 (1.09%)	0.63607	0.881824	ko00564		88	Phenylalanine metabolism	12 (1.02%)	218 (1.11%)	0.657893	0.862639	ko00360		88	mRNA surveillance pathway	40 (1.69%)	345 (1.76%)	0.642788	0.875883	ko03015		88	Glyoxylate and dicarboxylate metabolism	7 (0.35%)	77 (0.39%)	0.669761	0.895913	ko00630		88	Fructose and mannose metabolism	8 (0.49%)	107 (0.55%)	0.68158	0.906191	ko00051
89	Protein processing in endoplasmic reticulum	20 (2.24%)	547 (2.79%)	0.874457	1	ko04141		89	Glycosylphosphatidylinositol(GPI)-anchor biosynthesis	2 (0.13%)	27 (0.14%)	0.646107	0.885675	ko00563		89	Alanine, aspartate and glutamate metabolism	7 (0.6%)	130 (0.66%)	0.665974	0.862639	ko00250		89	Lipoic acid metabolism	1 (0.04%)	8 (0.04%)	0.644244	0.875883	ko00785		89	ABC transporters	13 (0.66%)	141 (0.72%)	0.674901	0.895913	ko02010		89	Benzoxazinoid biosynthesis	4 (0.24%)	58 (0.3%)	0.726313	0.946855	ko00402
90	SNARE interactions in vesicular transport	3 (0.34%)	109 (0.56%)	0.879855	1	ko04130		90	Circadian rhythm - mammal	3 (0.19%)	44 (0.22%)	0.692736	0.909469	ko04710		90	Arachidonic acid metabolism	2 (0.17%)	38 (0.19%)	0.672126	0.862639	ko00590		90	Steroid biosynthesis	8 (0.34%)	73 (0.37%)	0.672654	0.89485	ko00100		90	RNA polymerase	8 (0.41%)	89 (0.45%)	0.68618	0.895913	ko03020		90	N-Glycan biosynthesis	6 (0.37%)	87 (0.44%)	0.746028	0.946855	ko00510
91	Pyrimidine metabolism	9 (1.01%)	273 (1.39%)	0.880474	1	ko00240		91	ABC transporters	10 (0.64%)	141 (0.72%)	0.696132	0.909469	ko02010		91	Benzoxazinoid biosynthesis	3 (0.26%)	58 (0.3%)	0.682083	0.862639	ko00402		91	Aminoacyl-tRNA biosynthesis	13 (0.55%)	117 (0.6%)	0.672986	0.89485	ko00970		91	Thiamine metabolism	1 (0.05%)	11 (0.06%)	0.689523	0.895913	ko00730		91	Ether lipid metabolism	4 (0.24%)	60 (0.31%)	0.750648	0.946855	ko00565
92	ABC transporters	4 (0.45%)	141 (0.72%)	0.890217	1	ko02010		92	N-Glycan biosynthesis	6 (0.38%)	87 (0.44%)	0.702487	0.909469	ko00510		92	Other types of O-glycan biosynthesis	1 (0.09%)	19 (0.1%)	0.690259	0.862639	ko00514		92	Anthocyanin biosynthesis	1 (0.04%)	10 (0.05%)	0.725268	0.944416	ko00942		92	Proteasome	10 (0.51%)	111 (0.57%)	0.693107	0.895913	ko03050		92	Nucleotide excision repair	10 (0.61%)	141 (0.72%)	0.751897	0.946855	ko03420
93	RNA polymerase	2 (0.22%)	89 (0.45%)	0.918295	1	ko03020		93	Brassinosteroid biosynthesis	2 (0.13%)	30 (0.15%)	0.702808	0.909469	ko00905		93	Diterpenoid biosynthesis	6 (0.51%)	115 (0.59%)	0.691599	0.862639	ko00904		93	Propanoate metabolism	7 (0.29%)	68 (0.35%)	0.732077	0.944416	ko00640		93	Lysine degradation	6 (0.3%)	68 (0.35%)	0.694332	0.895913	ko00310		93	Taurine and hypotaurine metabolism	2 (0.12%)	32 (0.16%)	0.760952	0.946855	ko00430
94	Basal transcription factors	3 (0.34%)	121 (0.62%)	0.918639	1	ko03022		94	Purine metabolism	21 (1.34%)	289 (1.48%)	0.704354	0.909469	ko00230		94	Fatty acid metabolism	5 (0.43%)	98 (0.5%)	0.704423	0.869288	ko00071		94	Galactose metabolism	12 (0.51%)	114 (0.58%)	0.740641	0.944416	ko00052		94	C5-Branched dibasic acid metabolism	1 (0.05%)	12 (0.06%)	0.720851	0.915392	ko00660		94	RNA polymerase	6 (0.37%)	89 (0.45%)	0.765368	0.946855	ko03020
95	Ribosome biogenesis in eukaryotes	14 (1.57%)	439 (2.24%)	0.941308	1	ko03008		95	alpha-Linolenic acid metabolism	11 (0.7%)	156 (0.8%)	0.708193	0.909469	ko00592		95	Pentose and glucuronate interconversions	18 (1.54%)	335 (1.71%)	0.714391	0.872309	ko00040		95	Tryptophan metabolism	19 (0.8%)	177 (0.9%)	0.747387	0.944416	ko00380		95	Galactose metabolism	10 (0.51%)	114 (0.58%)	0.724685	0.915392	ko00052		95	Stilbenoid, diarylheptanoid and gingerol biosynthesis	27 (1.65%)	365 (1.86%)	0.77696	0.946855	ko00945
96	Flavonoid biosynthesis	8 (0.89%)	282 (1.44%)	0.947514	1	ko00941		96	Glycosphingolipid biosynthesis - globo series	1 (0.06%)	18 (0.09%)	0.776162	0.986372	ko00603		96	Glycerophospholipid metabolism	11 (0.94%)	213 (1.09%)	0.734023	0.873513	ko00564		96	Ubiquitin mediated proteolysis	42 (1.77%)	378 (1.93%)	0.749974	0.944416	ko04120		96	Linoleic acid metabolism	2 (0.1%)	26 (0.13%)	0.753298	0.932524	ko00591		96	Non-homologous end-joining	1 (0.06%)	18 (0.09%)	0.792773	0.946855	ko03450
97	Protein export	2 (0.22%)	104 (0.53%)	0.954056	1	ko03060		97	Other types of O-glycan biosynthesis	1 (0.06%)	19 (0.1%)	0.794031	0.997441	ko00514		97	Regulation of autophagy	6 (0.51%)	121 (0.62%)	0.737321	0.873513	ko04140		97	Sesquiterpenoid biosynthesis	1 (0.04%)	11 (0.06%)	0.758574	0.944416	ko00909		97	Carotenoid biosynthesis	9 (0.46%)	106 (0.54%)	0.75379	0.932524	ko00906		97	Glycosphingolipid biosynthesis - globo series	1 (0.06%)	18 (0.09%)	0.792773	0.946855	ko00603
98	Mismatch repair	1 (0.11%)	69 (0.35%)	0.960431	1	ko03430		98	Nucleotide excision repair	9 (0.58%)	141 (0.72%)	0.801223	0.997441	ko03420		98	Zeatin biosynthesis	9 (0.77%)	177 (0.9%)	0.737968	0.873513	ko00908		98	Nicotinate and nicotinamide metabolism	2 (0.08%)	22 (0.11%)	0.764899	0.944416	ko00760		98	RNA degradation	36 (1.82%)	397 (2.03%)	0.77486	0.948808	ko03018		98	Glycerophospholipid metabolism	15 (0.92%)	213 (1.09%)	0.793092	0.946855	ko00564
99	Steroid biosynthesis	1 (0.11%)	73 (0.37%)	0.967199	1	ko00100		99	Sulfur relay system	1 (0.06%)	21 (0.11%)	0.825607	0.999996	ko04122		99	N-Glycan biosynthesis	4 (0.34%)	87 (0.44%)	0.771558	0.904048	ko00510		99	Phenylalanine metabolism	23 (0.97%)	218 (1.11%)	0.790662	0.964325	ko00360		99	Regulation of autophagy	10 (0.51%)	121 (0.62%)	0.789751	0.954566	ko04140		99	Regulation of autophagy	8 (0.49%)	121 (0.62%)	0.803576	0.949681	ko04140
100	Flavone and flavonol biosynthesis	1 (0.11%)	79 (0.4%)	0.975246	1	ko00944		100	Homologous recombination	8 (0.51%)	133 (0.68%)	0.841537	0.999996	ko03440		100	Ubiquinone and other terpenoid-quinone biosynthesis	3 (0.26%)	69 (0.35%)	0.789207	0.91548	ko00130		100	Circadian rhythm - mammal	4 (0.17%)	44 (0.22%)	0.796963	0.964325	ko04710		100	Butanoate metabolism	4 (0.2%)	53 (0.27%)	0.795472	0.954566	ko00650		100	RNA transport	39 (2.38%)	538 (2.75%)	0.849014	0.964638	ko03013
101	Regulation of autophagy	2 (0.22%)	121 (0.62%)	0.976502	1	ko04140		101	RNA transport	37 (2.37%)	538 (2.75%)	0.85007	0.999996	ko03013		101	Glycosylphosphatidylinositol(GPI)-anchor biosynthesis	1 (0.09%)	27 (0.14%)	0.810971	0.924161	ko00563		101	Protein processing in endoplasmic reticulum	60 (2.53%)	547 (2.79%)	0.815475	0.975728	ko04141		101	alpha-Linolenic acid metabolism	13 (0.66%)	156 (0.8%)	0.803574	0.954742	ko00592		101	alpha-Linolenic acid metabolism	10 (0.61%)	156 (0.8%)	0.850252	0.964638	ko00592
102	N-Glycan biosynthesis	1 (0.11%)	87 (0.44%)	0.982994	1	ko00510		102	Benzoxazinoid biosynthesis	3 (0.19%)	58 (0.3%)	0.85175	0.999996	ko00402		102	Phenylalanine, tyrosine and tryptophan biosynthesis	3 (0.26%)	72 (0.37%)	0.812625	0.924161	ko00400		102	ABC transporters	14 (0.59%)	141 (0.72%)	0.822515	0.975728	ko02010		102	Flavone and flavonol biosynthesis	6 (0.3%)	79 (0.4%)	0.820735	0.96557	ko00944		102	Diterpenoid biosynthesis	7 (0.43%)	115 (0.59%)	0.856501	0.964638	ko00904
103	Natural killer cell mediated cytotoxicity	1 (0.11%)	89 (0.45%)	0.984518	1	ko04650		103	Basal transcription factors	7 (0.45%)	121 (0.62%)	0.857872	0.999996	ko03022		103	Other glycan degradation	2 (0.17%)	53 (0.27%)	0.8339	0.937234	ko00511		103	RNA polymerase	8 (0.34%)	89 (0.45%)	0.859616	1	ko03020		103	Circadian rhythm - mammal	3 (0.15%)	44 (0.22%)	0.834372	0.972083	ko04710		103	Aminoacyl-tRNA biosynthesis	7 (0.43%)	117 (0.6%)	0.868092	0.964638	ko00970
104	DNA replication	1 (0.11%)	91 (0.46%)	0.985905	1	ko03030		104	SNARE interactions in vesicular transport	6 (0.38%)	109 (0.56%)	0.875564	0.999996	ko04130		104	Nucleotide excision repair	6 (0.51%)	141 (0.72%)	0.854174	0.937234	ko03420		104	Indole alkaloid biosynthesis	4 (0.17%)	51 (0.26%)	0.880668	1	ko00901		104	Glycosphingolipid biosynthesis - globo series	1 (0.05%)	18 (0.09%)	0.852559	0.983722	ko00603		104	Natural killer cell mediated cytotoxicity	5 (0.31%)	89 (0.45%)	0.875743	0.964638	ko04650
105	Ubiquitin mediated proteolysis	9 (1.01%)	378 (1.93%)	0.990909	1	ko04120		105	Linoleic acid metabolism	1 (0.06%)	26 (0.13%)	0.884969	0.999996	ko00591		105	Flavone and flavonol biosynthesis	3 (0.26%)	79 (0.4%)	0.858805	0.937234	ko00944		105	Diterpenoid biosynthesis	10 (0.42%)	115 (0.59%)	0.903083	1	ko00904		105	Other types of O-glycan biosynthesis	1 (0.05%)	19 (0.1%)	0.867442	0.989355	ko00514		105	Homologous recombination	8 (0.49%)	133 (0.68%)	0.876821	0.964638	ko03440
106	Diterpenoid biosynthesis	1 (0.11%)	115 (0.59%)	0.995435	1	ko00904		106	Folate biosynthesis	2 (0.13%)	46 (0.23%)	0.891312	0.999996	ko00790		106	Taurine and hypotaurine metabolism	1 (0.09%)	32 (0.16%)	0.861184	0.937234	ko00430		106	Other types of O-glycan biosynthesis	1 (0.04%)	19 (0.1%)	0.914165	1	ko00514		106	Homologous recombination	10 (0.51%)	133 (0.68%)	0.87393	0.989355	ko03440		106	Ubiquitin mediated proteolysis	26 (1.59%)	378 (1.93%)	0.877107	0.964638	ko04120
107	Nucleotide excision repair	1 (0.11%)	141 (0.72%)	0.998656	1	ko03420		107	Pentose and glucuronate interconversions	21 (1.34%)	335 (1.71%)	0.900611	0.999996	ko00040		107	Tyrosine metabolism	3 (0.26%)	80 (0.41%)	0.864518	0.937234	ko00350		107	Starch and sucrose metabolism	63 (2.65%)	604 (3.08%)	0.914254	1	ko00500		107	Nicotinate and nicotinamide metabolism	1 (0.05%)	22 (0.11%)	0.903671	0.999938	ko00760		107	Basal transcription factors	7 (0.43%)	121 (0.62%)	0.888963	0.964638	ko03022
108	Plant hormone signal transduction	35 (3.91%)	1381 (7.05%)	0.999981	1	ko04075		108	Diterpenoid biosynthesis	6 (0.38%)	115 (0.59%)	0.904552	0.999996	ko00904		108	RNA polymerase	3 (0.26%)	89 (0.45%)	0.907392	0.972788	ko03020		108	Ribosome biogenesis in eukaryotes	44 (1.85%)	439 (2.24%)	0.927194	1	ko03008		108	Ribosome biogenesis in eukaryotes	36 (1.82%)	439 (2.24%)	0.923494	0.999938	ko03008		108	SNARE interactions in vesicular transport	6 (0.37%)	109 (0.56%)	0.902273	0.964638	ko04130
109	Plant-pathogen interaction	30 (3.36%)	1598 (8.16%)	1	1	ko04626		109	Glucosinolate biosynthesis	5 (0.32%)	103 (0.53%)	0.921312	0.999996	ko00966		109	Ubiquitin mediated proteolysis	17 (1.45%)	378 (1.93%)	0.914085	0.972788	ko04120		109	Limonene and pinene degradation	24 (1.01%)	269 (1.37%)	0.961108	1	ko00903		109	Starch and sucrose metabolism	51 (2.58%)	604 (3.08%)	0.926348	0.999938	ko00500		109	Vitamin B6 metabolism	1 (0.06%)	27 (0.14%)	0.905719	0.964638	ko00750
								110	Natural killer cell mediated cytotoxicity	4 (0.26%)	89 (0.45%)	0.93177	0.999996	ko04650		110	Circadian rhythm - mammal	1 (0.09%)	44 (0.22%)	0.933857	0.984795	ko04710		110	Regulation of autophagy	9 (0.38%)	121 (0.62%)	0.964919	1	ko04140		110	Riboflavin metabolism	1 (0.05%)	26 (0.13%)	0.93707	0.999938	ko00740		110	Folate biosynthesis	2 (0.12%)	46 (0.23%)	0.906924	0.964638	ko00790
								111	Ribosome biogenesis in eukaryotes	27 (1.73%)	439 (2.24%)	0.939817	0.999996	ko03008		111	Protein export	3 (0.26%)	104 (0.53%)	0.952356	0.993235	ko03060		111	Linoleic acid metabolism	1 (0.04%)	26 (0.13%)	0.965284	1	ko00591		111	Diterpenoid biosynthesis	7 (0.35%)	115 (0.59%)	0.952064	0.999938	ko00904		111	Plant hormone signal transduction	102 (6.22%)	1381 (7.05%)	0.923931	0.968444	ko04075
								112	Sulfur metabolism	4 (0.26%)	94 (0.48%)	0.94813	0.999996	ko00920		112	Protein processing in endoplasmic reticulum	24 (2.05%)	547 (2.79%)	0.958986	0.993235	ko04141		112	Glycosylphosphatidylinositol(GPI)-anchor biosynthesis	1 (0.04%)	27 (0.14%)	0.969496	1	ko00563		112	Limonene and pinene degradation	19 (0.96%)	269 (1.37%)	0.966061	0.999938	ko00903		112	Phenylalanine metabolism	13 (0.79%)	218 (1.11%)	0.927057	0.968444	ko00360
								113	Phenylalanine metabolism	11 (0.7%)	218 (1.11%)	0.965558	0.999996	ko00360		113	ABC transporters	4 (0.34%)	141 (0.72%)	0.972309	0.995546	ko02010		113	Plant hormone signal transduction	146 (6.15%)	1381 (7.05%)	0.970789	1	ko04075		113	Flavonoid biosynthesis	20 (1.01%)	282 (1.44%)	0.967687	0.999938	ko00941		113	Circadian rhythm - mammal	1 (0.06%)	44 (0.22%)	0.978722	0.999976	ko04710
								114	Ubiquitin mediated proteolysis	21 (1.34%)	378 (1.93%)	0.972887	0.999996	ko04120		114	Basal transcription factors	3 (0.26%)	121 (0.62%)	0.978382	0.995546	ko03022		114	Glucosinolate biosynthesis	6 (0.25%)	103 (0.53%)	0.989247	1	ko00966		114	Tryptophan metabolism	11 (0.56%)	177 (0.9%)	0.974028	0.999938	ko00380		114	Zeatin biosynthesis	8 (0.49%)	177 (0.9%)	0.983948	0.999976	ko00908
								115	RNA polymerase	3 (0.19%)	89 (0.45%)	0.976856	0.999996	ko03020		115	Plant hormone signal transduction	59 (5.04%)	1381 (7.05%)	0.998439	0.999998	ko04075		115	Stilbenoid, diarylheptanoid and gingerol biosynthesis	31 (1.31%)	365 (1.86%)	0.989684	1	ko00945		115	Glucosinolate biosynthesis	5 (0.25%)	103 (0.53%)	0.982156	0.999938	ko00966		115	Starch and sucrose metabolism	36 (2.2%)	604 (3.08%)	0.990318	0.999976	ko00500
								116	DNA replication	3 (0.19%)	91 (0.46%)	0.979632	0.999996	ko03030		116	Plant-pathogen interaction	57 (4.87%)	1598 (8.16%)	0.999998	0.999998	ko04626		116	Flavone and flavonol biosynthesis	4 (0.17%)	79 (0.4%)	0.989827	1	ko00944		116	Pentose and glucuronate interconversions	22 (1.11%)	335 (1.71%)	0.99098	0.999938	ko00040		116	Pentose and glucuronate interconversions	14 (0.85%)	335 (1.71%)	0.999203	0.999976	ko00040
								117	Flavonoid biosynthesis	14 (0.9%)	282 (1.44%)	0.982287	0.999996	ko00941										117	Protein export	6 (0.25%)	104 (0.53%)	0.99012	1	ko03060		117	Stilbenoid, diarylheptanoid and gingerol biosynthesis	24 (1.22%)	365 (1.86%)	0.993005	0.999938	ko00945		117	Plant-pathogen interaction	93 (5.67%)	1598 (8.16%)	0.999976	0.999976	ko04626
								118	Phenylpropanoid biosynthesis	25 (1.6%)	459 (2.34%)	0.986373	0.999996	ko00940										118	Flavonoid biosynthesis	21 (0.88%)	282 (1.44%)	0.996121	1	ko00941		118	Zeatin biosynthesis	8 (0.41%)	177 (0.9%)	0.997892	0.999938	ko00908
								119	Plant hormone signal transduction	89 (5.7%)	1381 (7.05%)	0.988837	0.999996	ko04075										119	Zeatin biosynthesis	11 (0.46%)	177 (0.9%)	0.996953	1	ko00908		119	Plant hormone signal transduction	101 (5.11%)	1381 (7.05%)	0.999908	0.999938	ko04075
								120	Zeatin biosynthesis	7 (0.45%)	177 (0.9%)	0.989544	0.999996	ko00908										120	Pentose and glucuronate interconversions	22 (0.93%)	335 (1.71%)	0.999745	1	ko00040		120	Plant-pathogen interaction	119 (6.03%)	1598 (8.16%)	0.999938	0.999938	ko04626
								121	Pyrimidine metabolism	8 (0.51%)	273 (1.39%)	0.999862	0.999996	ko00240										121	Plant-pathogen interaction	131 (5.52%)	1598 (8.16%)	1	1	ko04626
								122	Plant-pathogen interaction	84 (5.38%)	1598 (8.16%)	0.999996	0.999996	ko04626
