# Supplementary material for: Digital gene expression analysis of gene expression differences within Brassica diploids and allopolyploids
Source: BMC Plant Biol. 2015 Jan 27;15:22. doi: 10.1186/s12870-015-0417-5 (PMC4312607; doi:10.1186/s12870-015-0417-5)
Supplement: Additional file 10: — List of intersection DEGs used for HCE clustering analysis. [file 12870_2015_417_MOESM10_ESM.xls]

## Sheet: Br_Bg_Bo_inter
Gene	BrvsBo	BgvsBo	BgvsBr	GO_component	GO_function	GO_process	Blast_nr
Bra000060	-2.72654	-4.25071	-1.52418	-	GO:0008483//transaminase activity;GO:0048037//cofactor binding	GO:0031669//cellular response to nutrient levels	gi|312282239|dbj|BAJ33985.1|/0/unnamed protein product [Thellungiella halophila]
Bra000098	2.20367	-1.40394	-3.6076	-	-	-	gi|42571125|ref|NP_973636.1|/1.34175e-103/unknown protein [Arabidopsis thaliana]
Bra000102	3.29883	12.5228	9.224	-	GO:0005515//protein binding	-	gi|297820214|ref|XP_002877990.1|/2.94675e-16/hypothetical protein ARALYDRAFT_906872 [Arabidopsis lyrata subsp. lyrata]
Bra000144	-1.24728	2.23825	3.48553	GO:0030312//external encapsulating structure;GO:0009526//plastid envelope;GO:0009534//chloroplast thylakoid;GO:0009570//chloroplast stroma;GO:0005576//extracellular region	GO:0008047//enzyme activator activity;GO:0001071//nucleic acid binding transcription factor activity;GO:0032559	GO:0009314//response to radiation;GO:0006952//defense response;GO:0019222//regulation of metabolic process;GO:0009719;GO:0010260//organ senescence	gi|297827581|ref|XP_002881673.1|/1.42625e-151/hypothetical protein ARALYDRAFT_482998 [Arabidopsis lyrata subsp. lyrata]
Bra000159	-2.84327	-4.16993	-1.32665	GO:0005840//ribosome	GO:0005198//structural molecule activity	GO:0006970//response to osmotic stress;GO:0022613//ribonucleoprotein complex biogenesis;GO:0006412//translation	gi|15225613|ref|NP_181530.1|/3.87562e-85/60S acidic ribosomal protein P0 (RPP0A) [Arabidopsis thaliana]
Bra000210	1.20076	4.84017	3.63941	-	-	-	gi|300432977|gb|ADK13076.1|/3.00856e-53/phytocystatin 3-1 [Brassica rapa subsp. pekinensis]
Bra000227	-4.17729	-8.11438	-3.93709	GO:0044424//intracellular part	GO:0005488//binding	GO:0006950//response to stress;GO:0009642//response to light intensity	gi|312282917|dbj|BAJ34324.1|/1.88882e-47/unnamed protein product [Thellungiella halophila]
Bra000283	1.98111	4.96015	2.97904	GO:0043231//intracellular membrane-bounded organelle	GO:0003676//nucleic acid binding	GO:0010017//red or far-red light signaling pathway;GO:0007602//phototransduction;GO:0009692	gi|297824267|ref|XP_002880016.1|/6.67409e-72/hypothetical protein ARALYDRAFT_483401 [Arabidopsis lyrata subsp. lyrata]
Bra000377	1.63495	15.6408	14.0058	GO:0009534//chloroplast thylakoid	GO:0005488//binding	GO:0010876	gi|18406723|ref|NP_566036.1|/6.55824e-40/protease inhibitor/seed storage/lipid transfer protein (LTP) family protein [Arabidopsis thaliana]
Bra000401	1.10607	11.7899	10.6839	GO:0031231;GO:0009536//plastid	GO:0005515//protein binding	GO:0007031//peroxisome organization	gi|297824623|ref|XP_002880194.1|/3.86312e-54/peroxisomal biogenesis factor 11 family protein [Arabidopsis lyrata subsp. lyrata]
Bra000509	1.58351	9.95855	8.37504	GO:0042579//microbody;GO:0009536//plastid	GO:0016301//kinase activity;GO:0032559	GO:0009108//coenzyme biosynthetic process;GO:0006796//phosphate metabolic process	gi|15225886|ref|NP_180318.1|/5.3369e-102/ATCOAE; ATP binding / dephospho-CoA kinase [Arabidopsis thaliana]
Bra000533	-1.45721	8.88264	10.3399	-	-	-	gi|297825909|ref|XP_002880837.1|/5.79182e-56/hypothetical protein ARALYDRAFT_481556 [Arabidopsis lyrata subsp. lyrata]
Bra000593	1.16588	-2.19019	-3.35607	-	-	-	gi|297792253|ref|XP_002864011.1|/8.7019e-104/hypothetical protein ARALYDRAFT_917968 [Arabidopsis lyrata subsp. lyrata]
Bra000613	4.31755	-1.1279	-5.44545	GO:0016020//membrane;GO:0031410//cytoplasmic vesicle	GO:0015103//inorganic anion transmembrane transporter activity	GO:0015698//inorganic anion transport;GO:0006950//response to stress	gi|297792319|ref|XP_002864044.1|/6.75936e-56/wound-responsive 3 [Arabidopsis lyrata subsp. lyrata]
Bra000737	-1.38606	-4.84494	-3.45888	GO:0000325//plant-type vacuole;GO:0005840//ribosome;GO:0016469//proton-transporting two-sector ATPase complex;GO:0031090//organelle membrane	GO:0019829//cation-transporting ATPase activity;GO:0015078//hydrogen ion transmembrane transporter activity;GO:0004553//hydrolase activity, hydrolyzing O-glycosyl compounds;GO:0032559;GO:0043169//cation binding	GO:0003006//developmental process involved in reproduction;GO:0042546//cell wall biogenesis;GO:0015988//energy coupled proton transport, against electrochemical gradient;GO:0006996//organelle organization;GO:0006970//response to osmotic stress;GO:0015986//ATP synthesis coupled proton transport;GO:0006952//defense response	gi|56130949|gb|AAV80206.1|/7.17241e-93/myrosinase [Brassica rapa subsp. pekinensis]
Bra000821	-1.56416	2.82517	4.38933	GO:0009532//plastid stroma;GO:0009526//plastid envelope;GO:0031976;GO:0005576//extracellular region	GO:0030234//enzyme regulator activity;GO:0015036//disulfide oxidoreductase activity	GO:0044092//negative regulation of molecular function;GO:0006091//generation of precursor metabolites and energy;GO:0005975//carbohydrate metabolic process;GO:0019725//cellular homeostasis;GO:0044093;GO:0018904;GO:0051234//establishment of localization;GO:0006950//response to stress	gi|297809773|ref|XP_002872770.1|/4.21237e-50/hypothetical protein ARALYDRAFT_490216 [Arabidopsis lyrata subsp. lyrata]
Bra000837	-2.87228	-1.84503	1.02726	GO:0031224//intrinsic to membrane;GO:0043234//protein complex;GO:0009526//plastid envelope;GO:0009534//chloroplast thylakoid;GO:0034357	GO:0043169//cation binding;GO:0015078//hydrogen ion transmembrane transporter activity;GO:0051536//iron-sulfur cluster binding;GO:0016679//oxidoreductase activity, acting on diphenols and related substances as donors;GO:0009055//electron carrier activity	GO:0006952//defense response;GO:0022900//electron transport chain;GO:0009628//response to abiotic stimulus;GO:0051234//establishment of localization	gi|9843639|emb|CAC03598.1|/4.53899e-62/Rieske FeS protein [Arabidopsis thaliana]
Bra000898	10.098	1.59024	-8.50779	GO:0031224//intrinsic to membrane	GO:0016628//oxidoreductase activity, acting on the CH-CH group of donors, NAD or NADP as acceptor;GO:0022891//substrate-specific transmembrane transporter activity	GO:0008152//metabolic process;GO:0071702	gi|297809951|ref|XP_002872859.1|/1.52587e-177/hypothetical protein ARALYDRAFT_327595 [Arabidopsis lyrata subsp. lyrata]
Bra001009	2.77936	7.2899	4.51054	GO:0031090//organelle membrane;GO:0043231//intracellular membrane-bounded organelle	GO:0019901//protein kinase binding	-	gi|297828612|ref|XP_002882188.1|/5.49821e-125/band 7 family protein [Arabidopsis lyrata subsp. lyrata]
Bra001057	1.54184	9.50184	7.96	GO:0009532//plastid stroma	GO:0046872//metal ion binding;GO:0016717//oxidoreductase activity, acting on paired donors, with oxidation of a pair of donors resulting in the reduction of molecular oxygen to two molecules of water	GO:0006631//fatty acid metabolic process	gi|297828724|ref|XP_002882244.1|/0/hypothetical protein ARALYDRAFT_477504 [Arabidopsis lyrata subsp. lyrata]
Bra001060	2.96866	1.60036	-1.3683	-	GO:0004721//phosphoprotein phosphatase activity	-	gi|297832908|ref|XP_002884336.1|/2.1692e-129/phosphatase 2C family protein [Arabidopsis lyrata subsp. lyrata]
Bra001289	-2.42958	7.98299	10.4126	-	GO:0016841//ammonia-lyase activity	GO:0006549//isoleucine metabolic process;GO:0009066//aspartate family amino acid metabolic process	gi|108710735|gb|ABF98530.1|/5.98213e-109/Threonine dehydratase biosynthetic, chloroplast precursor, putative, expressed [Oryza sativa Japonica Group]
Bra001392	-2.45721	-3.65845	-1.20125	GO:0009536//plastid	GO:0016491//oxidoreductase activity	GO:0006629//lipid metabolic process	gi|255574784|ref|XP_002528299.1|/4.68693e-119/Omega-3 fatty acid desaturase, chloroplast precursor [Ricinus communis]
Bra001477	2.12606	10.2656	8.13955	-	GO:0046914//transition metal ion binding	-	gi|297834100|ref|XP_002884932.1|/1.23915e-130/protein binding protein [Arabidopsis lyrata subsp. lyrata]
Bra001585	1.15595	2.23357	1.07763	-	-	-	gi|20465414|gb|AAM20131.1|/1.35134e-60/unknown protein [Arabidopsis thaliana]
Bra001598	-1.39914	8.7211	10.1202	GO:0043231//intracellular membrane-bounded organelle	GO:0001071//nucleic acid binding transcription factor activity;GO:0005515//protein binding	GO:0009755//hormone-mediated signaling pathway;GO:0003006//developmental process involved in reproduction;GO:0009606//tropism;GO:0009416//response to light stimulus	gi|297747667|gb|ADB93646.2|/3.19394e-63/indole-3-acetic acid inducible 19 [Arabidopsis thaliana]
Bra001600	5.37743	1.43452	-3.94292	-	-	-	gi|297834436|ref|XP_002885100.1|/3.74737e-27/hypothetical protein ARALYDRAFT_479015 [Arabidopsis lyrata subsp. lyrata]
Bra001626	2.91084	5.45744	2.5466	GO:0031224//intrinsic to membrane;GO:0005618//cell wall;GO:0000325//plant-type vacuole;GO:0000322;GO:0009526//plastid envelope;GO:0031090//organelle membrane	GO:0005372//water transmembrane transporter activity;GO:0005275//amine transmembrane transporter activity;GO:0042887	GO:0015840//urea transport;GO:0015843//methylammonium transport;GO:0042044//fluid transport	gi|297830212|ref|XP_002882988.1|/2.12861e-59/delta tonoplast intrinsic protein [Arabidopsis lyrata subsp. lyrata]
Bra001665	1.12463	-2.08453	-3.20916	GO:0043231//intracellular membrane-bounded organelle;GO:0016020//membrane	GO:0004674//protein serine/threonine kinase activity;GO:0032559	GO:0009725//response to hormone stimulus;GO:0006464//protein modification process;GO:0006970//response to osmotic stress;GO:0023052//signaling	gi|297834664|ref|XP_002885214.1|/3.33024e-55/cbl-interacting protein kinase 1 [Arabidopsis lyrata subsp. lyrata]
Bra001701	-9.37721	-11.2021	-1.82491	-	-	-	gi|15229614|ref|NP_188456.1|/5.87572e-17/protease inhibitor/seed storage/lipid transfer protein (LTP) family protein [Arabidopsis thaliana]
Bra001841	-1.51412	8.32193	9.83605	GO:0044463	-	-	gi|30686351|ref|NP_850622.1|/3.08247e-67/SGP2; GTP binding [Arabidopsis thaliana]
Bra001897	-1.6883	9.2854	10.9737	-	-	-	gi|297831014|ref|XP_002883389.1|/3.55055e-115/hypothetical protein ARALYDRAFT_479805 [Arabidopsis lyrata subsp. lyrata]
Bra001930	-9.83605	-12.2128	-2.37675	GO:0031090//organelle membrane;GO:0043231//intracellular membrane-bounded organelle	-	-	gi|297835462|ref|XP_002885613.1|/1.49018e-77/hypothetical protein ARALYDRAFT_898953 [Arabidopsis lyrata subsp. lyrata]
Bra001959	-1.93444	8.16491	10.0993	GO:0009707//chloroplast outer membrane	GO:0005488//binding	GO:0048285	gi|18398011|ref|NP_028242.1|/8.92574e-71/PDV2 (PLASTID DIVISION2) [Arabidopsis thaliana]
Bra002010	1.42954	5.35554	3.926	-	-	-	gi|30693047|ref|NP_174696.2|/3.17116e-81/translation initiation factor 3 (IF-3) family protein [Arabidopsis thaliana]
Bra002061	2.04215	11.1843	9.14211	-	GO:0046914//transition metal ion binding	GO:0009743//response to carbohydrate stimulus	gi|297836462|ref|XP_002886113.1|/9.78185e-83/ring-H2 finger A3A [Arabidopsis lyrata subsp. lyrata]
Bra002153	3.35221	-2.27228	-5.62449	-	-	-	gi|227438227|gb|ACP30603.1|/0/disease resistance protein [Brassica rapa subsp. pekinensis]
Bra002163	1.11794	11.1948	10.0768	GO:0016020//membrane	GO:0004672//protein kinase activity;GO:0032559	GO:0006464//protein modification process	gi|297807871|ref|XP_002871819.1|/5.26655e-110/kinase family protein [Arabidopsis lyrata subsp. lyrata]
Bra002178	-1.14457	1.54559	2.69016	-	GO:0043167//ion binding;GO:0016160//amylase activity	GO:0005976//polysaccharide metabolic process	gi|15239531|ref|NP_197368.1|/0/BMY3; beta-amylase/ catalytic/ cation binding [Arabidopsis thaliana]
Bra002221	-2.21853	1.4596	3.67813	GO:0043231//intracellular membrane-bounded organelle	GO:0070566//adenylyltransferase activity	GO:0005982//starch metabolic process	gi|13487711|gb|AAK27685.1|AF347698_1/0/ADP-glucose pyrophosphorylase large subunit [Brassica rapa subsp. pekinensis]
Bra002241	2.23235	-1.7893	-4.02165	GO:0043234//protein complex;GO:0005576//extracellular region	GO:0008135//translation factor activity, nucleic acid binding	GO:0006952//defense response;GO:0006412//translation	gi|297812135|ref|XP_002873951.1|/2.19025e-37/elongation factor 1B alpha-subunit 2 [Arabidopsis lyrata subsp. lyrata]
Bra002375	-2.44442	-1.26641	1.17801	GO:0043231//intracellular membrane-bounded organelle	GO:0005488//binding	-	gi|29294065|gb|AAO73902.1|/1.20829e-64/expressed protein [Arabidopsis thaliana]
Bra002383	-3.26824	7.77479	11.043	GO:0031090//organelle membrane;GO:0043231//intracellular membrane-bounded organelle	GO:0016843	GO:0009820//alkaloid metabolic process	gi|6664319|gb|AAF22901.1|AC006932_18/8.37432e-59/T27G7.16 [Arabidopsis thaliana]
Bra002522	1.69899	3.96	2.26101	GO:0009536//plastid;GO:0016020//membrane	GO:0008092//cytoskeletal protein binding	GO:0010038//response to metal ion;GO:0002218//activation of innate immune response;GO:0030036//actin cytoskeleton organization	gi|255627951|gb|ACU14320.1|/1.46364e-61/unknown [Glycine max]
Bra002584	1.68306	8.70948	7.02642	-	-	GO:0006950//response to stress	gi|297793471|ref|XP_002864620.1|/2.31531e-29/hypothetical protein ARALYDRAFT_496048 [Arabidopsis lyrata subsp. lyrata]
Bra002769	-1.2557	2.07544	3.33115	-	GO:0009975//cyclase activity;GO:0016491//oxidoreductase activity;GO:0016860//intramolecular oxidoreductase activity	GO:0016117//carotenoid biosynthetic process;GO:0006091//generation of precursor metabolites and energy	gi|12746307|gb|AAK07431.1|AF321535_1/2.24673e-161/lycopene epsilon-cyclase [Adonis aestivalis var. palaestina]
Bra002827	2.59955	12.9022	10.3026	GO:0043234//protein complex	GO:0005488//binding	GO:0070646;GO:0019941//modification-dependent protein catabolic process;GO:0032501//multicellular organismal process;GO:0043623//cellular protein complex assembly;GO:0009639//response to red or far red light	gi|297796501|ref|XP_002866135.1|/6.14704e-106/hypothetical protein ARALYDRAFT_495718 [Arabidopsis lyrata subsp. lyrata]
Bra002931	2.08328	10.599	8.5157	GO:0030529//ribonucleoprotein complex	GO:0005198//structural molecule activity	GO:0010467//gene expression	gi|116830209|gb|ABK28062.1|/5.72692e-33/unknown [Arabidopsis thaliana]
Bra003055	2.46945	4.64862	2.17917	GO:0043231//intracellular membrane-bounded organelle	GO:0016772//transferase activity, transferring phosphorus-containing groups	-	gi|312281573|dbj|BAJ33652.1|/0/unnamed protein product [Thellungiella halophila]
Bra003095	1.57527	-2.36068	-3.93595	GO:0009532//plastid stroma	GO:0046872//metal ion binding;GO:0016301//kinase activity	GO:0006007//glucose catabolic process;GO:0006631//fatty acid metabolic process;GO:0010038//response to metal ion;GO:0009791//post-embryonic development	gi|297792631|ref|XP_002864200.1|/0/hypothetical protein ARALYDRAFT_495356 [Arabidopsis lyrata subsp. lyrata]
Bra003173	-2.20848	8.32193	10.5304	-	-	-	gi|15232439|ref|NP_190985.1|/5.12001e-10/ATFIP37 (ARABIDOPSIS THALIANA FKBP12 INTERACTING PROTEIN 37); protein binding [Arabidopsis thaliana]
Bra003237	1.23695	10.098	8.86109	GO:0030529//ribonucleoprotein complex	GO:0005198//structural molecule activity	GO:0010467//gene expression	gi|79327949|ref|NP_001031892.1|/1.10884e-43/unknown protein [Arabidopsis thaliana]
Bra003345	-4.58874	-1.56162	3.02712	GO:0030312//external encapsulating structure;GO:0009532//plastid stroma;GO:0009526//plastid envelope;GO:0005576//extracellular region	GO:0046914//transition metal ion binding;GO:0016616//oxidoreductase activity, acting on the CH-OH group of donors, NAD or NADP as acceptor;GO:0042802//identical protein binding;GO:0050661//NADP binding	GO:0010038//response to metal ion;GO:0008652//cellular amino acid biosynthetic process	gi|297817174|ref|XP_002876470.1|/0/ketol-acid reductoisomerase [Arabidopsis lyrata subsp. lyrata]
Bra003459	1.9526	12.3471	10.3945	-	-	-	gi|297817482|ref|XP_002876624.1|/0/BTB/POZ domain-containing protein [Arabidopsis lyrata subsp. lyrata]
Bra003500	-3.82543	-6.23672	-2.41129	GO:0043231//intracellular membrane-bounded organelle	GO:0003677//DNA binding;GO:0001071//nucleic acid binding transcription factor activity;GO:0046983//protein dimerization activity	GO:0006351//transcription, DNA-dependent	gi|297821154|ref|XP_002878460.1|/1.10111e-55/ATBZIP53 [Arabidopsis lyrata subsp. lyrata]
Bra003544	1.394	10.2046	8.81057	-	-	-	gi|186496585|ref|NP_178118.2|/0/FRS8 (FAR1-related sequence 8); zinc ion binding [Arabidopsis thaliana]
Bra003548	1.98617	10.9462	8.96	GO:0030529//ribonucleoprotein complex	-	GO:0000377	gi|297842863|ref|XP_002889313.1|/1.68838e-11/hypothetical protein ARALYDRAFT_477251 [Arabidopsis lyrata subsp. lyrata]
Bra003560	2.54761	-1.47801	-4.02562	GO:0009526//plastid envelope;GO:0031224//intrinsic to membrane	GO:0032559;GO:0015300//solute:solute antiporter activity	GO:0051234//establishment of localization	gi|312281659|dbj|BAJ33695.1|/3.91888e-179/unnamed protein product [Thellungiella halophila]
Bra003650	-2.07327	9.43254	11.5058	-	GO:0004672//protein kinase activity;GO:0000166//nucleotide binding	-	gi|21618139|gb|AAM67189.1|/7.0176e-112/serine-threonine protein kinase, putative [Arabidopsis thaliana]
Bra003675	1.74077	11.1523	9.41151	GO:0043231//intracellular membrane-bounded organelle	GO:0008483//transaminase activity;GO:0048037//cofactor binding;GO:0016846//carbon-sulfur lyase activity	GO:0008652//cellular amino acid biosynthetic process	gi|21618197|gb|AAM67247.1|/0/putative aminotransferase [Arabidopsis thaliana]
Bra003678	-1.51396	-2.65347	-1.1395	GO:0009526//plastid envelope	GO:0015645//fatty acid ligase activity	GO:0006631//fatty acid metabolic process	gi|12049721|emb|CAC19877.1|/0/long chain acyl-CoA synthetase [Brassica napus]
Bra003724	1.69777	10.8826	9.18488	-	GO:0004674//protein serine/threonine kinase activity;GO:0000166//nucleotide binding	-	gi|297842391|ref|XP_002889077.1|/4.06281e-117/hypothetical protein ARALYDRAFT_476789 [Arabidopsis lyrata subsp. lyrata]
Bra003750	1.53591	9.98299	8.44708	GO:0005667//transcription factor complex	GO:0005488//binding;GO:0003824//catalytic activity;GO:0003702//RNA polymerase II transcription factor activity	GO:0006352//transcription initiation, DNA-dependent	gi|15222264|ref|NP_177683.1|/2.74716e-74/transcription initiation factor IIF beta subunit (TFIIF-beta) family protein [Arabidopsis thaliana]
Bra003874	-1.4838	2.61111	4.09491	GO:0044421//extracellular region part	GO:0046914//transition metal ion binding;GO:0016616//oxidoreductase activity, acting on the CH-OH group of donors, NAD or NADP as acceptor;GO:0016623	GO:0019852//L-ascorbic acid metabolic process;GO:0006005//L-fucose biosynthetic process	gi|60686421|gb|AAX35339.1|/6.61594e-97/oxalic acid oxidase [Brassica napus]
Bra003928	7.98299	-2.13205	-10.115	GO:0005746//mitochondrial respiratory chain	GO:0046914//transition metal ion binding;GO:0016742//hydroxymethyl-, formyl- and related transferase activity;GO:0048037//cofactor binding	GO:0009069//serine family amino acid metabolic process;GO:0006730//one-carbon metabolic process	gi|297841903|ref|XP_002888833.1|/9.74239e-166/hypothetical protein ARALYDRAFT_339371 [Arabidopsis lyrata subsp. lyrata]
Bra003946	1.41799	-1.68102	-3.09901	GO:0009536//plastid	GO:0004553//hydrolase activity, hydrolyzing O-glycosyl compounds	GO:0009825//multidimensional cell growth;GO:0008152//metabolic process	gi|297841815|ref|XP_002888789.1|/7.3266e-91/hypothetical protein ARALYDRAFT_894888 [Arabidopsis lyrata subsp. lyrata]
Bra004033	2.64783	11.7899	9.14211	-	-	-	gi|297841579|ref|XP_002888671.1|/7.18119e-69/hypothetical protein ARALYDRAFT_475977 [Arabidopsis lyrata subsp. lyrata]
Bra004083	1.44098	10.5831	9.14211	GO:0009536//plastid	GO:0046872//metal ion binding	-	gi|79327456|ref|NP_001031862.1|/6.74301e-65/plastid-lipid associated protein PAP / fibrillin family protein [Arabidopsis thaliana]
Bra004379	1.79334	4.73315	2.93981	-	GO:0008135//translation factor activity, nucleic acid binding	GO:0006417//regulation of translation;GO:0010087//phloem or xylem histogenesis	gi|15222317|ref|NP_177100.1|/9.3398e-46/ELF5A-3 (EUKARYOTIC ELONGATION FACTOR 5A-3); translation initiation factor [Arabidopsis thaliana]
Bra004459	1.8809	-1.07609	-2.95699	GO:0009532//plastid stroma	GO:0005488//binding	GO:0009314//response to radiation;GO:0018149//peptide cross-linking;GO:0015977//carbon fixation;GO:0034285;GO:0009890//negative regulation of biosynthetic process	gi|297824833|ref|XP_002880299.1|/3.75574e-56/cp12 domain-containing protein 1 [Arabidopsis lyrata subsp. lyrata]
Bra004460	1.14163	4.73073	3.5891	GO:0043231//intracellular membrane-bounded organelle	GO:0070011	GO:0019538//protein metabolic process	gi|297828471|ref|XP_002882118.1|/0/serine-type peptidase [Arabidopsis lyrata subsp. lyrata]
Bra004512	1.48969	3.94636	2.45668	GO:0044464//cell part	GO:0016899//oxidoreductase activity, acting on the CH-OH group of donors, oxygen as acceptor;GO:0050662//coenzyme binding	GO:0008152//metabolic process	gi|15226431|ref|NP_182197.1|/8.94394e-152/FAD-binding domain-containing protein [Arabidopsis thaliana]
Bra004545	-2.19056	2.12928	4.31985	GO:0043231//intracellular membrane-bounded organelle;GO:0031234//extrinsic to internal side of plasma membrane;GO:0031461//cullin-RING ubiquitin ligase complex	GO:0005515//protein binding;GO:0016301//kinase activity;GO:0032559	GO:0048573//photoperiodism, flowering;GO:0048572;GO:0009640//photomorphogenesis;GO:0007602//phototransduction;GO:0006464//protein modification process	gi|30690337|ref|NP_182157.2|/1.70597e-162/SPA1 (SUPPRESSOR OF PHYA-105 1); protein binding / signal transducer [Arabidopsis thaliana]
Bra004633	1.55045	9.69	8.13955	-	GO:0016740//transferase activity	-	gi|18405766|ref|NP_565952.1|/0/transferase, transferring glycosyl groups [Arabidopsis thaliana]
Bra004757	-3.70479	-6.04953	-2.34474	GO:0043231//intracellular membrane-bounded organelle	-	-	gi|107738118|gb|ABF83640.1|/2.12255e-48/At2g43340 [Arabidopsis thaliana]
Bra004893	2.3153	10.7624	8.44708	GO:0044424//intracellular part	GO:0008233//peptidase activity;GO:0005488//binding	GO:0006464//protein modification process;GO:0051604//protein maturation	gi|224127342|ref|XP_002320050.1|/3.44805e-64/predicted protein [Populus trichocarpa]
Bra004895	1.40453	5.13633	3.7318	GO:0019866//organelle inner membrane;GO:0043231//intracellular membrane-bounded organelle	GO:0004175//endopeptidase activity	GO:0019538//protein metabolic process;GO:0007275//multicellular organismal development	gi|224127350|ref|XP_002320052.1|/6.96151e-124/predicted protein [Populus trichocarpa]
Bra004950	-1.53663	2.32669	3.86332	GO:0009526//plastid envelope;GO:0031225//anchored to membrane	GO:0005372//water transmembrane transporter activity	GO:0006970//response to osmotic stress;GO:0042044//fluid transport	gi|145331417|ref|NP_001078067.1|/2.23382e-86/PIP1B (NAMED PLASMA MEMBRANE INTRINSIC PROTEIN 1B); water channel [Arabidopsis thaliana]
Bra004989	-3.03871	-1.51346	1.52525	GO:0043234//protein complex;GO:0009534//chloroplast thylakoid	GO:0046906//tetrapyrrole binding	GO:0009639//response to red or far red light;GO:0006091//generation of precursor metabolites and energy	gi|312281687|dbj|BAJ33709.1|/4.96339e-73/unnamed protein product [Thellungiella halophila]
Bra004994	3.20932	12.4333	9.224	-	-	GO:0042742//defense response to bacterium;GO:0010033//response to organic substance	gi|27311581|gb|AAO00756.1|/3.90773e-180/Unknown protein [Arabidopsis thaliana]
Bra005211	-1.42284	3.83773	5.26057	GO:0009536//plastid	-	-	gi|46397070|sp|Q9ZUU2.2|U308_ARATH/1.05765e-49/RecName: Full=UPF0308 protein At2g37240, chloroplastic; Flags: Precursor
Bra005216	-1.78982	1.30884	3.09866	GO:0031224//intrinsic to membrane;GO:0009536//plastid	GO:0005372//water transmembrane transporter activity;GO:0019899//enzyme binding	GO:0009414//response to water deprivation;GO:0009725//response to hormone stimulus;GO:0055085//transmembrane transport;GO:0042044//fluid transport	gi|5081423|gb|AAD39374.1|AF118383_1/1.2847e-120/plasma membrane intrinsic protein 2 [Brassica napus]
Bra005261	1.26091	-1.63089	-2.8918	GO:0031967;GO:0009536//plastid;GO:0005576//extracellular region;GO:0016020//membrane	GO:0003676//nucleic acid binding;GO:0046914//transition metal ion binding;GO:0016836//hydro-lyase activity	GO:0009314//response to radiation;GO:0010038//response to metal ion;GO:0009725//response to hormone stimulus;GO:0006970//response to osmotic stress	gi|302805600|ref|XP_002984551.1|/2.98972e-155/hypothetical protein SELMODRAFT_120189 [Selaginella moellendorffii]
Bra005273	1.87099	10.568	8.69697	GO:0016020//membrane	GO:0000166//nucleotide binding	GO:0009314//response to radiation;GO:0009607//response to biotic stimulus;GO:0033554//cellular response to stress;GO:0002252;GO:0012501//programmed cell death	gi|297792055|ref|XP_002863912.1|/1.14933e-171/viral resistance protein [Arabidopsis lyrata subsp. lyrata]
Bra005283	-3.91032	-2.57923	1.3311	GO:0044444//cytoplasmic part	GO:0008477//purine nucleosidase activity;GO:0050263//ribosylpyrimidine nucleosidase activity	GO:0042278//purine nucleoside metabolic process;GO:0046108//uridine metabolic process	gi|297827113|ref|XP_002881439.1|/3.46428e-128/inosine-uridine preferring nucleoside hydrolase family protein [Arabidopsis lyrata subsp. lyrata]
Bra005354	-1.52785	8.77479	10.3026	GO:0044424//intracellular part	GO:0016811//hydrolase activity, acting on carbon-nitrogen (but not peptide) bonds, in linear amides;GO:0070011	GO:0019752//carboxylic acid metabolic process;GO:0019538//protein metabolic process	gi|297823335|ref|XP_002879550.1|/1.01562e-44/hypothetical protein ARALYDRAFT_345276 [Arabidopsis lyrata subsp. lyrata]
Bra005356	-1.60867	3.33023	4.9389	GO:0043231//intracellular membrane-bounded organelle	-	-	gi|13605587|gb|AAK32787.1|AF361619_1/3.32454e-89/At2g35260/T4C15.7 [Arabidopsis thaliana]
Bra005371	-1.95143	7.77479	9.72622	GO:0043231//intracellular membrane-bounded organelle	GO:0016742//hydroxymethyl-, formyl- and related transferase activity;GO:0019238//cyclohydrolase activity	GO:0009168//purine ribonucleoside monophosphate biosynthetic process	gi|30686280|ref|NP_850240.1|/0/AICARFT/IMPCHase bienzyme family protein [Arabidopsis thaliana]
Bra005398	-8.224	-9.72962	-1.50562	GO:0043231//intracellular membrane-bounded organelle	GO:0001071//nucleic acid binding transcription factor activity;GO:0003677//DNA binding	GO:0009933//meristem structural organization;GO:0009943//adaxial/abaxial axis specification;GO:0009799//specification of symmetry;GO:0006351//transcription, DNA-dependent;GO:0003006//developmental process involved in reproduction	gi|15226808|ref|NP_181018.1|/0/PHB (PHABULOSA); DNA binding / transcription factor [Arabidopsis thaliana]
Bra005522	2.2957	-1.60179	-3.8975	GO:0031981//nuclear lumen;GO:0009536//plastid;GO:0042579//microbody;GO:0031090//organelle membrane	GO:0016408	GO:0009694//jasmonic acid metabolic process;GO:0009062//fatty acid catabolic process;GO:0009657//plastid organization;GO:0009738//abscisic acid mediated signaling pathway;GO:0006950//response to stress	gi|1066163|emb|CAA63598.1|/7.32506e-114/glyoxysomal beta-ketoacyl-thiolase [Brassica napus]
Bra005638	1.21872	10.0293	8.81057	GO:0043231//intracellular membrane-bounded organelle	GO:0016791//phosphatase activity;GO:0004518//nuclease activity	GO:0048878//chemical homeostasis;GO:0009725//response to hormone stimulus;GO:0009756//carbohydrate mediated signaling;GO:0031667//response to nutrient levels;GO:0009888//tissue development;GO:0006950//response to stress;GO:0048513//organ development;GO:0009416//response to light stimulus	gi|297826629|ref|XP_002881197.1|/0/endonuclease/exonuclease/phosphatase family protein [Arabidopsis lyrata subsp. lyrata]
Bra005733	1.03853	-2.13765	-3.17618	GO:0005840//ribosome;GO:0015630//microtubule cytoskeleton;GO:0030312//external encapsulating structure;GO:0031981//nuclear lumen;GO:0012505//endomembrane system;GO:0016020//membrane	GO:0042623//ATPase activity, coupled;GO:0005515//protein binding;GO:0032559	GO:0010038//response to metal ion;GO:0009856//pollination;GO:0000904//cell morphogenesis involved in differentiation	gi|297810407|ref|XP_002873087.1|/0/hypothetical protein ARALYDRAFT_908201 [Arabidopsis lyrata subsp. lyrata]
Bra005765	1.09334	11.03	9.93664	GO:0009536//plastid	GO:0016491//oxidoreductase activity;GO:0004721//phosphoprotein phosphatase activity	GO:0010035//response to inorganic substance;GO:0006464//protein modification process	gi|297806301|ref|XP_002871034.1|/1.50087e-26/hypothetical protein ARALYDRAFT_487122 [Arabidopsis lyrata subsp. lyrata]
Bra005820	-1.54219	8.59991	10.1421	GO:0015935//small ribosomal subunit;GO:0016020//membrane;GO:0031981//nuclear lumen	GO:0005198//structural molecule activity	GO:0010467//gene expression	gi|297806461|ref|XP_002871114.1|/9.26504e-63/40S ribosomal protein S17 [Arabidopsis lyrata subsp. lyrata]
Bra005928	-2.79919	7.98299	10.7822	-	-	GO:0044237//cellular metabolic process;GO:0050794//regulation of cellular process	gi|15240724|ref|NP_196338.1|/4.41669e-60/ARR21 (ARABIDOPSIS RESPONSE REGULATOR 21); transcription factor/ two-component response regulator [Arabidopsis thaliana]
Bra005957	9.36194	1.6615	-7.70044	-	GO:0016746//transferase activity, transferring acyl groups	-	gi|15241433|ref|NP_196404.1|/4.36785e-78/transferase family protein [Arabidopsis thaliana]
Bra005979	2.24921	5.81689	3.56768	GO:0044464//cell part	GO:0004180//carboxypeptidase activity	GO:0019538//protein metabolic process	gi|15241571|ref|NP_196443.1|/2.49838e-43/scpl35 (serine carboxypeptidase-like 35); serine-type carboxypeptidase [Arabidopsis thaliana]
Bra005999	2.1788	9.93369	7.75489	GO:0032991//macromolecular complex;GO:0009532//plastid stroma;GO:0009526//plastid envelope;GO:0009534//chloroplast thylakoid	GO:0008187//poly-pyrimidine tract binding	GO:0006952//defense response;GO:0006396//RNA processing;GO:0009725//response to hormone stimulus	gi|297788595|ref|XP_002862374.1|/8.64518e-13/hypothetical protein ARALYDRAFT_920829 [Arabidopsis lyrata subsp. lyrata]
Bra006057	1.60454	4.99095	3.38642	GO:0044464//cell part	GO:0046914//transition metal ion binding;GO:0003676//nucleic acid binding;GO:0032559;GO:0042623//ATPase activity, coupled	-	gi|72255620|gb|AAZ66938.1|/0/117M18_19 [Brassica rapa]
Bra006196	2.27062	5.51638	3.24576	GO:0043231//intracellular membrane-bounded organelle	GO:0016881//acid-amino acid ligase activity	GO:0009725//response to hormone stimulus;GO:0009314//response to radiation;GO:0048878//chemical homeostasis	gi|297807361|ref|XP_002871564.1|/5.68102e-104/auxin-responsive GH3 family protein [Arabidopsis lyrata subsp. lyrata]
Bra006336	-3.2419	7.65821	10.9001	GO:0009526//plastid envelope;GO:0016020//membrane;GO:0031410//cytoplasmic vesicle	-	-	gi|15237245|ref|NP_197105.1|/3.25821e-96/3-oxo-5-alpha-steroid 4-dehydrogenase family protein / steroid 5-alpha-reductase family protein [Arabidopsis thaliana]
Bra006441	1.16914	10.4336	9.26444	-	-	-	gi|42573399|ref|NP_974796.1|/7.04731e-78/unknown protein [Arabidopsis thaliana]
Bra006495	3.76182	6.33905	2.57724	GO:0031227//intrinsic to endoplasmic reticulum membrane;GO:0044428//nuclear part	GO:0005488//binding;GO:0004721//phosphoprotein phosphatase activity	GO:0007165//signal transduction	gi|302810034|ref|XP_002986709.1|/2.95726e-75/hypothetical protein SELMODRAFT_182535 [Selaginella moellendorffii]
Bra006498	2.49195	5.95453	3.46258	-	-	-	gi|15239663|ref|NP_197420.1|/4.21141e-52/unknown protein [Arabidopsis thaliana]
Bra006641	4.07225	13.7985	9.72622	-	-	-	gi|21593716|gb|AAM65683.1|/1.55764e-64/PGPD14 protein [Arabidopsis thaliana]
Bra006747	-2.3249	8.59991	10.9248	-	-	-	gi|297796805|ref|XP_002866287.1|/1.67662e-46/hypothetical protein ARALYDRAFT_919077 [Arabidopsis lyrata subsp. lyrata]
Bra006755	-3.36629	7.98299	11.3493	GO:0043231//intracellular membrane-bounded organelle	GO:0003824//catalytic activity	-	gi|18417073|ref|NP_567787.1|/1.03508e-121/BGLU10 (BETA GLUCOSIDASE 10); catalytic/ cation binding / hydrolase, hydrolyzing O-glycosyl compounds [Arabidopsis thaliana]
Bra006850	4.65681	2.27539	-2.38143	GO:0005618//cell wall	GO:0005488//binding;GO:0015925	-	gi|84579369|dbj|BAE72073.1|/2.88985e-132/pear beta-galactosidase1 [Pyrus communis]
Bra007007	1.93511	-2.49084	-4.42595	GO:0043231//intracellular membrane-bounded organelle	GO:0016831//carboxy-lyase activity;GO:0048037//cofactor binding	GO:0019321//pentose metabolic process;GO:0006139//nucleobase, nucleoside, nucleotide and nucleic acid metabolic process	gi|145332823|ref|NP_001078277.1|/1.16172e-96/UXS1 (UDP-GLUCURONIC ACID DECARBOXYLASE 1); UDP-glucuronate decarboxylase/ catalytic [Arabidopsis thaliana]
Bra007102	1.67921	9.98299	8.30378	-	-	-	gi|297822075|ref|XP_002878920.1|/7.90713e-89/hypothetical protein ARALYDRAFT_481467 [Arabidopsis lyrata subsp. lyrata]
Bra007158	2.76608	10.6303	7.86419	GO:0044464//cell part	-	-	gi|297816832|ref|XP_002876299.1|/1.2078e-43/integral membrane family protein [Arabidopsis lyrata subsp. lyrata]
Bra007399	1.08092	10.3049	9.224	GO:0016020//membrane;GO:0042579//microbody;GO:0031981//nuclear lumen	GO:0042623//ATPase activity, coupled;GO:0032559	-	gi|225441549|ref|XP_002281113.1|/2.19904e-115/PREDICTED: hypothetical protein [Vitis vinifera]
Bra007510	3.82143	7.26571	3.44428	GO:0044464//cell part	GO:0016798//hydrolase activity, acting on glycosyl bonds	GO:0009628//response to abiotic stimulus;GO:0009607//response to biotic stimulus;GO:0032502//developmental process	gi|297817312|ref|XP_002876539.1|/2.19341e-109/hypothetical protein ARALYDRAFT_486481 [Arabidopsis lyrata subsp. lyrata]
Bra007564	-9.98584	-11.2848	-1.29898	GO:0005622//intracellular	GO:0004386//helicase activity	GO:0006259//DNA metabolic process	gi|42572747|ref|NP_974469.1|/1.64122e-75/unknown protein [Arabidopsis thaliana]
Bra007609	1.32235	10.7339	9.41151	-	GO:0004553//hydrolase activity, hydrolyzing O-glycosyl compounds	GO:0044238//primary metabolic process;GO:0045229//external encapsulating structure organization	gi|297817470|ref|XP_002876618.1|/1.97207e-135/glycoside hydrolase family 28 protein [Arabidopsis lyrata subsp. lyrata]
Bra007677	1.60531	-1.29554	-2.90085	GO:0005746//mitochondrial respiratory chain	GO:0015002//heme-copper terminal oxidase activity	GO:0022904//respiratory electron transport chain	gi|297824831|ref|XP_002880298.1|/4.03584e-21/cytochrome c oxidase subunit VC family protein [Arabidopsis lyrata subsp. lyrata]
Bra007683	1.71407	-2.2862	-4.00027	-	-	-	gi|15228790|ref|NP_191814.1|/1.4458e-36/universal stress protein (USP) family protein [Arabidopsis thaliana]
Bra007699	-1.54154	-3.09112	-1.54958	-	GO:0016787//hydrolase activity	-	gi|22328869|ref|NP_193941.2|/1.22018e-125/BGLU3 (BETA GLUCOSIDASE 2); catalytic/ cation binding / hydrolase, hydrolyzing O-glycosyl compounds [Arabidopsis thaliana]
Bra007707	1.24871	4.32506	3.07635	GO:0031981//nuclear lumen;GO:0009536//plastid;GO:0015934//large ribosomal subunit;GO:0031090//organelle membrane	GO:0046872//metal ion binding;GO:0004091//carboxylesterase activity	GO:0022613//ribonucleoprotein complex biogenesis;GO:0010467//gene expression	gi|297821198|ref|XP_002878482.1|/5.14812e-126/predicted protein [Arabidopsis lyrata subsp. lyrata]
Bra007713	1.04564	-1.55032	-2.59596	-	-	-	gi|15229352|ref|NP_191851.1|/2.96351e-22/unknown protein [Arabidopsis thaliana]
Bra007717	-1.31121	11.1312	12.4424	GO:0044464//cell part	GO:0015036//disulfide oxidoreductase activity	GO:0019725//cellular homeostasis	gi|15229355|ref|NP_191854.1|/3.37365e-51/glutaredoxin family protein [Arabidopsis thaliana]
Bra007769	1.92441	10.5018	8.57743	-	-	-	gi|3413706|gb|AAC31229.1|/5.14937e-107/hypothetical protein [Arabidopsis thaliana]
Bra007883	7.98299	-2.30125	-10.2842	-	-	-	gi|15450970|gb|AAK96756.1|/1.65287e-109/Unknown protein [Arabidopsis thaliana]
Bra007925	2.23879	-1.2324	-3.47119	GO:0009536//plastid	GO:0016763//transferase activity, transferring pentosyl groups	-	gi|12324765|gb|AAG52347.1|AC011663_26/7.2007e-168/hypothetical protein; 95675-92527 [Arabidopsis thaliana]
Bra008162	1.05555	-4.39098	-5.44653	-	-	-	gi|110738064|dbj|BAF00966.1|/1.18644e-36/GAST1-like protein [Arabidopsis thaliana]
Bra008206	2.11868	13.1841	11.0654	-	-	-	-
Bra008212	1.46036	9.59991	8.13955	GO:0043231//intracellular membrane-bounded organelle	GO:0005488//binding;GO:0008409//5'-3' exonuclease activity	GO:0010586//miRNA metabolic process	gi|9369381|gb|AAF87130.1|AC006434_26/3.6263e-133/F10A5.15 [Arabidopsis thaliana]
Bra008231	-1.38765	-3.76729	-2.37963	GO:0043231//intracellular membrane-bounded organelle;GO:0015630//microtubule cytoskeleton;GO:0031461//cullin-RING ubiquitin ligase complex;GO:0044444//cytoplasmic part;GO:0016020//membrane	GO:0005488//binding	GO:0010038//response to metal ion;GO:0007126//meiosis;GO:0019941//modification-dependent protein catabolic process;GO:0000087//M phase of mitotic cell cycle;GO:0000018//regulation of DNA recombination	gi|18958257|dbj|BAB85607.1|/1.35282e-51/kinetochore protein [Brassica juncea]
Bra008242	1.07711	2.68958	1.61248	GO:0016020//membrane;GO:0009536//plastid	GO:0046872//metal ion binding;GO:0008092//cytoskeletal protein binding	GO:0009414//response to water deprivation;GO:0009725//response to hormone stimulus;GO:0009409//response to cold;GO:0006952//defense response;GO:0009408//response to heat;GO:0009845//seed germination	gi|90654235|gb|ABD95987.1|/8.12287e-18/dehydrin [Brassica juncea]
Bra008271	-1.587	9.46761	11.0546	-	GO:0016628//oxidoreductase activity, acting on the CH-CH group of donors, NAD or NADP as acceptor;GO:0000166//nucleotide binding	GO:0006633//fatty acid biosynthetic process;GO:0010260//organ senescence;GO:0010033//response to organic substance;GO:0006950//response to stress;GO:0009694//jasmonic acid metabolic process;GO:0010038//response to metal ion	gi|42572133|ref|NP_974157.1|/3.32535e-161/OPR1; 12-oxophytodienoate reductase [Arabidopsis thaliana]
Bra008655	-2.12579	-4.32985	-2.20407	-	-	-	gi|79327915|ref|NP_001031889.1|/1.24193e-107/unknown protein [Arabidopsis thaliana]
Bra008661	-12.6801	-8.36194	4.3182	-	-	-	gi|10121871|gb|AAG13408.1|AF297472_1/9.30377e-13/BN28b [Brassica napus]
Bra008668	-9.05528	-12.7476	-3.69228	GO:0044464//cell part	GO:0046914//transition metal ion binding	-	gi|106636023|gb|ABF82229.1|/8.41273e-172/constans-like 1 protein [Brassica juncea]
Bra008676	1.53544	-2.75257	-4.28801	GO:0044464//cell part	-	-	gi|297811715|ref|XP_002873741.1|/5.21964e-74/hypothetical protein ARALYDRAFT_488422 [Arabidopsis lyrata subsp. lyrata]
Bra008766	1.38076	6.68089	5.30012	GO:0030529//ribonucleoprotein complex;GO:0009536//plastid	GO:0003723//RNA binding;GO:0005198//structural molecule activity	GO:0010467//gene expression	gi|11276604|pir||T48605/2.00048e-70/ribosomal protein S13-like protein F18O22.110 [imported] - Arabidopsis thaliana
Bra008876	-2.99153	2.98953	5.98106	GO:0031224//intrinsic to membrane;GO:0009528//plastid inner membrane	GO:0005310//dicarboxylic acid transmembrane transporter activity	GO:0051707//response to other organism;GO:0030001//metal ion transport;GO:0015740//C4-dicarboxylate transport	gi|297811397|ref|XP_002873582.1|/1.82473e-97/hypothetical protein ARALYDRAFT_909232 [Arabidopsis lyrata subsp. lyrata]
Bra008893	2.41232	10.4676	8.05528	-	-	GO:0016192//vesicle-mediated transport	gi|297811367|ref|XP_002873567.1|/1.30371e-105/hypothetical protein ARALYDRAFT_488085 [Arabidopsis lyrata subsp. lyrata]
Bra008993	1.85447	-1.3382	-3.19267	-	-	-	gi|297811223|ref|XP_002873495.1|/2.52218e-56/hypothetical protein ARALYDRAFT_487939 [Arabidopsis lyrata subsp. lyrata]
Bra009015	1.07623	4.35538	3.27915	-	GO:0046914//transition metal ion binding	-	gi|22326712|ref|NP_196626.2|/3.97159e-91/zinc finger (C3HC4-type RING finger) family protein [Arabidopsis thaliana]
Bra009030	1.0982	4.5415	3.4433	GO:0016020//membrane	GO:0005488//binding	-	gi|297807075|ref|XP_002871421.1|/1.94089e-180/hypothetical protein ARALYDRAFT_909001 [Arabidopsis lyrata subsp. lyrata]
Bra009131	-7.75489	-11.3815	-3.62666	GO:0016020//membrane	-	-	gi|15230279|ref|NP_191293.1|/4.04538e-113/DNAJ heat shock N-terminal domain-containing protein [Arabidopsis thaliana]
Bra009146	1.75053	11.4767	9.72622	-	GO:0035251//UDP-glucosyltransferase activity	-	gi|297806605|ref|XP_002871186.1|/1.81337e-111/UDP-glucoronosyl/UDP-glucosyl transferase family protein [Arabidopsis lyrata subsp. lyrata]
Bra009213	1.54184	9.50184	7.96	-	-	-	gi|297851804|ref|XP_002893783.1|/5.9262e-19/predicted protein [Arabidopsis lyrata subsp. lyrata]
Bra009406	11.5675	1.99383	-9.57365	GO:0005618//cell wall	GO:0030234//enzyme regulator activity;GO:0004091//carboxylesterase activity	GO:0071555	gi|297810589|ref|XP_002873178.1|/7.34928e-172/hypothetical protein ARALYDRAFT_487284 [Arabidopsis lyrata subsp. lyrata]
Bra009422	-3.34542	-5.49137	-2.14595	-	-	-	gi|18414711|ref|NP_568143.1|/2.12934e-72/VPS60.2 [Arabidopsis thaliana]
Bra009445	6.55582	3.08593	-3.46989	GO:0043231//intracellular membrane-bounded organelle	GO:0016747//transferase activity, transferring acyl groups other than amino-acyl groups	GO:0009314//response to radiation;GO:0006950//response to stress;GO:0006631//fatty acid metabolic process	gi|297810541|ref|XP_002873154.1|/0/beta-ketoacyl-CoA synthase family protein [Arabidopsis lyrata subsp. lyrata]
Bra009695	1.48981	9.62936	8.13955	-	-	GO:0009791//post-embryonic development;GO:0030422//production of siRNA involved in RNA interference;GO:0002252	gi|312282697|dbj|BAJ34214.1|/0/unnamed protein product [Thellungiella halophila]
Bra009700	1.43724	10.5353	9.09803	GO:0016021//integral to membrane	GO:0015144//carbohydrate transmembrane transporter activity	GO:0006810//transport	gi|15237803|ref|NP_197755.1|/1.38342e-64/MTN3 (Arabidopsis homolog of Medicago truncatula MTN3) [Arabidopsis thaliana]
Bra009769	-5.67496	-9.09776	-3.4228	-	GO:0005488//binding	-	gi|10176701|dbj|BAB09923.1|/0/copia-like retrotransposable element [Arabidopsis thaliana]
Bra009805	-3.01297	5.05435	8.06732	GO:0044464//cell part	GO:0046914//transition metal ion binding	-	gi|297808501|ref|XP_002872134.1|/3.85582e-114/hypothetical protein ARALYDRAFT_489353 [Arabidopsis lyrata subsp. lyrata]
Bra009841	1.31638	-1.68599	-3.00237	GO:0005618//cell wall	-	-	gi|227205908|dbj|BAH57107.1|/8.79892e-91/AT5G25460 [Arabidopsis thaliana]
Bra009886	-8.13955	-10.4189	-2.27936	GO:0019866//organelle inner membrane;GO:0031224//intrinsic to membrane	-	GO:0046907//intracellular transport	gi|21594326|gb|AAM65995.1|/3.15399e-150/mitochondrial carrier-like protein [Arabidopsis thaliana]
Bra010072	-2.15911	-5.86973	-3.71062	-	-	-	gi|38564292|gb|AAR23725.1|/2.8924e-93/At5g62280 [Arabidopsis thaliana]
Bra010073	1.31622	3.44533	2.12911	-	-	-	gi|186532667|ref|NP_001119478.1|/2.05634e-35/nucleotide-sensitive chloride conductance regulator (ICln) family protein [Arabidopsis thaliana]
Bra010130	1.71687	9.85643	8.13955	-	-	-	gi|297793881|ref|XP_002864825.1|/4.10348e-35/hypothetical protein ARALYDRAFT_496475 [Arabidopsis lyrata subsp. lyrata]
Bra010291	3.9576	1.38719	-2.57041	GO:0005618//cell wall;GO:0005576//extracellular region	GO:0004553//hydrolase activity, hydrolyzing O-glycosyl compounds;GO:0046527//glucosyltransferase activity	GO:0006073//cellular glucan metabolic process	gi|15218642|ref|NP_176710.1|/5.07325e-62/XTH17 (XYLOGLUCAN ENDOTRANSGLUCOSYLASE/HYDROLASE 17); hydrolase, acting on glycosyl bonds / hydrolase, hydrolyzing O-glycosyl compounds / xyloglucan:xyloglucosyl transferase [Arabidopsis thaliana]
Bra010391	-1.1287	1.83406	2.96276	-	-	-	gi|297803298|ref|XP_002869533.1|/8.83033e-47/hypothetical protein ARALYDRAFT_913735 [Arabidopsis lyrata subsp. lyrata]
Bra010404	3.5922	-1.98653	-5.57873	-	-	-	gi|4972070|emb|CAB43877.1|/3.01344e-94/putative protein [Arabidopsis thaliana]
Bra010408	1.95191	-1.4924	-3.4443	GO:0044464//cell part	GO:0046914//transition metal ion binding;GO:0001071//nucleic acid binding transcription factor activity	GO:0006351//transcription, DNA-dependent;GO:0006950//response to stress	gi|297803370|ref|XP_002869569.1|/5.21888e-49/hypothetical protein ARALYDRAFT_913814 [Arabidopsis lyrata subsp. lyrata]
Bra010424	-2.03674	2.39441	4.43115	-	GO:0008905;GO:0004645//phosphorylase activity;GO:0005488//binding;GO:0035251//UDP-glucosyltransferase activity	GO:0052482;GO:0009719	gi|4455208|emb|CAB36531.1|/0/putative protein [Arabidopsis thaliana]
Bra010442	1.69127	10.5018	8.81057	GO:0044464//cell part	-	-	gi|297799396|ref|XP_002867582.1|/1.33683e-52/hypothetical protein ARALYDRAFT_913957 [Arabidopsis lyrata subsp. lyrata]
Bra010621	-1.41977	10.2046	11.6243	GO:0043234//protein complex;GO:0009534//chloroplast thylakoid	GO:0016651//oxidoreductase activity, acting on NADH or NADPH	GO:0010257;GO:0008152//metabolic process	gi|4467098|emb|CAB37532.1|/5.42645e-100/putative protein [Arabidopsis thaliana]
Bra010627	1.78138	12.3748	10.5934	-	GO:0046914//transition metal ion binding;GO:0016616//oxidoreductase activity, acting on the CH-OH group of donors, NAD or NADP as acceptor	GO:0009699//phenylpropanoid biosynthetic process;GO:0033554//cellular response to stress;GO:0051707//response to other organism	gi|297802138|ref|XP_002868953.1|/6.61779e-79/elicitor-activated gene 3 [Arabidopsis lyrata subsp. lyrata]
Bra010729	1.73573	9.59991	7.86419	GO:0044464//cell part	-	-	gi|42567518|ref|NP_195584.2|/6.74976e-84/unknown protein [Arabidopsis thaliana]
Bra010737	-9.05528	-11.4898	-2.43457	GO:0016020//membrane	GO:0019787//small conjugating protein ligase activity	GO:0006261//DNA-dependent DNA replication	gi|297801930|ref|XP_002868849.1|/0/hypothetical protein ARALYDRAFT_912310 [Arabidopsis lyrata subsp. lyrata]
Bra010757	-4.66742	-6.95796	-2.29053	-	GO:0003676//nucleic acid binding	-	gi|2244786|emb|CAB10209.1|/1.9376e-54/ribonucleoprotein like protein [Arabidopsis thaliana]
Bra010785	2.30666	-2.45304	-4.7597	-	-	-	gi|51536420|gb|AAU05448.1|/1.93568e-23/At1g30250 [Arabidopsis thaliana]
Bra010976	-2.46877	-4.14878	-1.68001	-	-	GO:0009987//cellular process	gi|240254157|ref|NP_173871.6|/1.46893e-128/unknown protein [Arabidopsis thaliana]
Bra011012	1.15175	3.31749	2.16574	GO:0043231//intracellular membrane-bounded organelle	GO:0003824//catalytic activity	-	gi|297845584|ref|XP_002890673.1|/2.94205e-39/metal-dependent phosphohydrolase HD domain-containing protein [Arabidopsis lyrata subsp. lyrata]
Bra011017	-2.07881	7.88264	9.96145	-	-	-	gi|297851062|ref|XP_002893412.1|/9.92434e-28/hypothetical protein ARALYDRAFT_472797 [Arabidopsis lyrata subsp. lyrata]
Bra011065	1.30521	9.88264	8.57743	GO:0009536//plastid	-	-	gi|297803170|ref|XP_002869469.1|/3.88835e-21/hypothetical protein ARALYDRAFT_353917 [Arabidopsis lyrata subsp. lyrata]
Bra011235	-2.60755	-7.79994	-5.19239	GO:0009941//chloroplast envelope	GO:0016705//oxidoreductase activity, acting on paired donors, with incorporation or reduction of molecular oxygen	GO:0006631//fatty acid metabolic process	gi|1345978|sp|P48627.1|FAD6C_BRANA/1.9276e-173/RecName: Full=Omega-6 fatty acid desaturase, chloroplastic; Flags: Precursor
Bra011329	-1.46086	1.92208	3.38294	GO:0009536//plastid;GO:0016020//membrane	-	GO:0006810//transport	gi|15236722|ref|NP_194953.1|/2.62379e-51/ATP synthase family [Arabidopsis thaliana]
Bra011412	1.22076	5.34005	4.1193	GO:0016020//membrane	GO:0046914//transition metal ion binding;GO:0008238//exopeptidase activity	GO:0019538//protein metabolic process;GO:0060918//auxin transport	gi|225429582|ref|XP_002280239.1|/0/PREDICTED: hypothetical protein [Vitis vinifera]
Bra011536	1.98162	-1.1689	-3.15052	GO:0043231//intracellular membrane-bounded organelle;GO:0031234//extrinsic to internal side of plasma membrane;GO:0031461//cullin-RING ubiquitin ligase complex	GO:0017111//nucleoside-triphosphatase activity;GO:0005488//binding;GO:0004468//lysine N-acetyltransferase activity;GO:0060089	GO:0009725//response to hormone stimulus;GO:0048608//reproductive structure development;GO:0009653//anatomical structure morphogenesis;GO:0050832//defense response to fungus;GO:0048528//post-embryonic root development;GO:0006984//ER-nucleus signaling pathway	gi|297798470|ref|XP_002867119.1|/2.8224e-162/hypothetical protein ARALYDRAFT_491213 [Arabidopsis lyrata subsp. lyrata]
Bra011547	-9.224	-11.1144	-1.89039	-	-	-	gi|297798450|ref|XP_002867109.1|/2.39922e-36/hypothetical protein ARALYDRAFT_491192 [Arabidopsis lyrata subsp. lyrata]
Bra011576	-1.72953	3.85371	5.58324	GO:0043231//intracellular membrane-bounded organelle	GO:0003676//nucleic acid binding;GO:0001071//nucleic acid binding transcription factor activity	GO:0009725//response to hormone stimulus;GO:0006351//transcription, DNA-dependent;GO:0006970//response to osmotic stress;GO:0010038//response to metal ion	gi|119720796|gb|ABL97968.1|/3.11171e-95/MYB-like protein [Brassica rapa]
Bra011645	1.45779	-3.20404	-4.66182	GO:0005793//ER-Golgi intermediate compartment;GO:0016020//membrane;GO:0009536//plastid	GO:0032561	GO:0035556//intracellular signal transduction;GO:0048193//Golgi vesicle transport	gi|297798332|ref|XP_002867050.1|/7.71422e-41/GTP-binding 2 [Arabidopsis lyrata subsp. lyrata]
Bra011733	-4.02566	-5.95235	-1.92669	GO:0009536//plastid	GO:0043169//cation binding;GO:0008238//exopeptidase activity;GO:0008237//metallopeptidase activity	GO:0009725//response to hormone stimulus;GO:0006464//protein modification process	gi|297798178|ref|XP_002866973.1|/4.34384e-98/hypothetical protein ARALYDRAFT_912645 [Arabidopsis lyrata subsp. lyrata]
Bra011765	1.87519	13.4765	11.6013	-	-	-	gi|297798128|ref|XP_002866948.1|/6.87202e-24/hypothetical protein ARALYDRAFT_490873 [Arabidopsis lyrata subsp. lyrata]
Bra011776	2.34842	12.0471	9.6987	GO:0043231//intracellular membrane-bounded organelle;GO:0031090//organelle membrane	GO:0000989//transcription factor binding transcription factor activity;GO:0004468//lysine N-acetyltransferase activity;GO:0046914//transition metal ion binding;GO:0005515//protein binding	GO:0009725//response to hormone stimulus;GO:0000302//response to reactive oxygen species;GO:0009743//response to carbohydrate stimulus;GO:0006970//response to osmotic stress;GO:0006351//transcription, DNA-dependent	gi|42573822|ref|NP_975007.1|/1.03959e-105/BT4 (BTB AND TAZ DOMAIN PROTEIN 4); protein binding / transcription regulator [Arabidopsis thaliana]
Bra011792	-2.50696	-7.69962	-5.19266	GO:0031981//nuclear lumen;GO:0044444//cytoplasmic part	GO:0016772//transferase activity, transferring phosphorus-containing groups;GO:0004611//phosphoenolpyruvate carboxykinase activity;GO:0032559	GO:0010038//response to metal ion;GO:0009267//cellular response to starvation;GO:0006796//phosphate metabolic process;GO:0006006//glucose metabolic process;GO:0050832//defense response to fungus	gi|15235730|ref|NP_195500.1|/1.62231e-175/PCK1 (PHOSPHOENOLPYRUVATE CARBOXYKINASE 1); ATP binding / phosphoenolpyruvate carboxykinase (ATP)/ phosphoenolpyruvate carboxykinase/ purine nucleotide binding [Arabidopsis thaliana]
Bra011830	-1.81041	8.07682	9.88722	GO:0044424//intracellular part	GO:0005488//binding;GO:0016872//intramolecular lyase activity	GO:0009642//response to light intensity;GO:0006952//defense response;GO:0009725//response to hormone stimulus;GO:0000302//response to reactive oxygen species;GO:0009267//cellular response to starvation;GO:0006020//inositol metabolic process;GO:0006658//phosphatidylserine metabolic process;GO:0002252;GO:0007275//multicellular organismal development;GO:0032958//inositol phosphate biosynthetic proce…	gi|215274557|gb|ACJ65004.1|/2.39238e-134/myo-inositol 1-phosphate synthase type 2 [Brassica napus]
Bra011919	-1.15911	8.98299	10.1421	GO:0005840//ribosome;GO:0009532//plastid stroma;GO:0009526//plastid envelope;GO:0005576//extracellular region;GO:0016020//membrane	GO:0005515//protein binding;GO:0032559	GO:0051084//'de novo' posttranslational protein folding;GO:0009814//defense response, incompatible interaction	gi|168056654|ref|XP_001780334.1|/0/predicted protein [Physcomitrella patens subsp. patens]
Bra011962	-11.9001	-9.57365	2.32646	GO:0044444//cytoplasmic part;GO:0043231//intracellular membrane-bounded organelle	GO:0003824//catalytic activity	-	gi|75158446|sp|Q8RUN2.1|LOG1_ARATH/1.34208e-37/RecName: Full=Cytokinin riboside 5'-monophosphate phosphoribohydrolase LOG1; AltName: Full=Protein LONELY GUY 1
Bra012079	-3.25665	2.13087	5.38752	GO:0031981//nuclear lumen;GO:0009532//plastid stroma;GO:0005576//extracellular region	GO:0005488//binding;GO:0016857//racemase and epimerase activity, acting on carbohydrates and derivatives	GO:0019318//hexose metabolic process	gi|15240009|ref|NP_201454.1|/6.50869e-118/aldose 1-epimerase family protein [Arabidopsis thaliana]
Bra012226	-3.68693	1.72902	5.41595	GO:0009532//plastid stroma;GO:0009534//chloroplast thylakoid;GO:0044436	GO:0046914//transition metal ion binding	GO:0006412//translation;GO:0010038//response to metal ion;GO:0009416//response to light stimulus;GO:0055080//cation homeostasis	gi|312281933|dbj|BAJ33832.1|/3.68787e-63/unnamed protein product [Thellungiella halophila]
Bra012228	1.51267	9.56796	8.05528	-	-	-	gi|297850454|ref|XP_002893108.1|/4.13811e-73/hypothetical protein ARALYDRAFT_889490 [Arabidopsis lyrata subsp. lyrata]
Bra012258	7.88264	-1.62515	-9.50779	GO:0043234//protein complex	GO:0004674//protein serine/threonine kinase activity;GO:0000166//nucleotide binding	GO:0006468//protein phosphorylation;GO:0000086//G2/M transition of mitotic cell cycle;GO:0009933//meristem structural organization;GO:0007165//signal transduction	gi|297850516|ref|XP_002893139.1|/3.98181e-140/cyclin-dependent kinase B2_2 [Arabidopsis lyrata subsp. lyrata]
Bra012260	1.54308	11.352	9.80896	-	GO:0000166//nucleotide binding;GO:0042623//ATPase activity, coupled	-	gi|297850522|ref|XP_002893142.1|/0/EMB1507 [Arabidopsis lyrata subsp. lyrata]
Bra012447	-3.12296	-1.18975	1.93321	GO:0043234//protein complex	GO:0016251//general RNA polymerase II transcription factor activity;GO:0005515//protein binding	GO:0044267//cellular protein metabolic process;GO:0006355//regulation of transcription, DNA-dependent	gi|13926327|gb|AAK49628.1|AF372912_1/9.14042e-62/At1g26660/T24P13_4 [Arabidopsis thaliana]
Bra012519	-4.12579	-5.87224	-1.74646	GO:0043231//intracellular membrane-bounded organelle	GO:0016813//hydrolase activity, acting on carbon-nitrogen (but not peptide) bonds, in linear amidines;GO:0070011	GO:0010135	gi|255582722|ref|XP_002532138.1|/3.49091e-142/conserved hypothetical protein [Ricinus communis]
Bra012580	-2.78887	-5.1358	-2.34693	GO:0015934//large ribosomal subunit;GO:0009536//plastid;GO:0031981//nuclear lumen	GO:0003723//RNA binding;GO:0005198//structural molecule activity	GO:0010467//gene expression	gi|7440684|pir||T04865/2.91262e-49/ribosomal protein L11, cytosolic - Arabidopsis thaliana
Bra012635	1.5076	10.4676	8.96	-	GO:0004871//signal transducer activity;GO:0042802//identical protein binding	GO:0009755//hormone-mediated signaling pathway	gi|89257688|gb|ABD65175.1|/2.94093e-106/Streptomyces cyclase/dehydrase family protein [Brassica oleracea]
Bra012638	2.70178	-1.72408	-4.42586	-	GO:0046914//transition metal ion binding;GO:0001071//nucleic acid binding transcription factor activity	GO:0006351//transcription, DNA-dependent	gi|89257684|gb|ABD65171.1|/3.70836e-94/zinc finger (C2H2 type) containing protein [Brassica oleracea]
Bra012733	1.2029	7.36913	6.16624	GO:0043231//intracellular membrane-bounded organelle	GO:0070011	GO:0019538//protein metabolic process	gi|2244977|emb|CAB10398.1|/1.30373e-161/cysteine proteinase like protein [Arabidopsis thaliana]
Bra012764	-10.2444	-12.2285	-1.98415	GO:0005576//extracellular region;GO:0005618//cell wall	-	GO:0009725//response to hormone stimulus;GO:0040008//regulation of growth;GO:0007154//cell communication;GO:0023052//signaling	gi|297804648|ref|XP_002870208.1|/5.75461e-44/hypothetical protein ARALYDRAFT_493304 [Arabidopsis lyrata subsp. lyrata]
Bra012792	-13.0768	-11.2744	1.80244	GO:0044464//cell part	GO:0016491//oxidoreductase activity;GO:0005506//iron ion binding	GO:0008152//metabolic process	gi|297818648|ref|XP_002877207.1|/1.22488e-102/hypothetical protein ARALYDRAFT_323032 [Arabidopsis lyrata subsp. lyrata]
Bra012871	1.16163	4.72199	3.56036	GO:0031410//cytoplasmic vesicle	GO:0004030//aldehyde dehydrogenase [NAD(P)+] activity;GO:0005488//binding	GO:0009314//response to radiation;GO:0044237//cellular metabolic process	gi|115443607|ref|NP_001045583.1|/0/Os02g0100700 [Oryza sativa Japonica Group]
Bra012978	1.77233	4.16993	2.39759	GO:0005624//membrane fraction;GO:0016020//membrane;GO:0009536//plastid	GO:0005515//protein binding	GO:0009725//response to hormone stimulus;GO:0009605//response to external stimulus;GO:0016044//cellular membrane organization;GO:0009607//response to biotic stimulus;GO:0033205//cell cycle cytokinesis;GO:0006810//transport	gi|312282529|dbj|BAJ34130.1|/8.59832e-100/unnamed protein product [Thellungiella halophila]
Bra013013	-1.38886	8.77479	10.1636	GO:0009534//chloroplast thylakoid	-	GO:0010119//regulation of stomatal movement;GO:0051592//response to calcium ion	gi|312281671|dbj|BAJ33701.1|/1.24754e-81/unnamed protein product [Thellungiella halophila]
Bra013072	-1.50696	8.24793	9.75489	GO:0005618//cell wall	GO:0016791//phosphatase activity	GO:0009267//cellular response to starvation	gi|297836688|ref|XP_002886226.1|/9.51934e-166/predicted protein [Arabidopsis lyrata subsp. lyrata]
Bra013087	-1.90036	-3.36113	-1.46077	GO:0043231//intracellular membrane-bounded organelle;GO:0016020//membrane	-	GO:0009414//response to water deprivation;GO:0009725//response to hormone stimulus;GO:0009409//response to cold;GO:0009746;GO:0034285	gi|157849744|gb|ABV89655.1|/5.05167e-80/cold regulated 413 plasma membrane 1 [Brassica rapa]
Bra013104	1.09146	-1.40383	-2.49529	-	GO:0003723//RNA binding	GO:0006970//response to osmotic stress	gi|297832034|ref|XP_002883899.1|/1.29905e-143/hypothetical protein ARALYDRAFT_899764 [Arabidopsis lyrata subsp. lyrata]
Bra013176	1.03388	11.9211	10.8872	-	-	-	-
Bra013229	-9.64024	-12.1033	-2.46304	GO:0043231//intracellular membrane-bounded organelle	GO:0008194//UDP-glycosyltransferase activity	GO:0045489//pectin biosynthetic process	gi|297790390|ref|XP_002863088.1|/0/hypothetical protein ARALYDRAFT_497166 [Arabidopsis lyrata subsp. lyrata]
Bra013317	-8.37504	-10.0914	-1.7164	-	GO:0005488//binding;GO:0016740//transferase activity	-	gi|224116784|ref|XP_002317391.1|/6.15625e-125/predicted protein [Populus trichocarpa]
Bra013342	1.07625	2.87424	1.79798	GO:0015934//large ribosomal subunit;GO:0009536//plastid;GO:0031981//nuclear lumen	GO:0003723//RNA binding;GO:0005198//structural molecule activity	GO:0010467//gene expression	gi|297817184|ref|XP_002876475.1|/6.5102e-62/60S ribosomal protein L11 [Arabidopsis lyrata subsp. lyrata]
Bra013377	2.34367	10.9211	8.57743	-	-	-	gi|2828291|emb|CAA16705.1|/3.92783e-121/putative protein [Arabidopsis thaliana]
Bra013446	2.67906	11.1948	8.5157	GO:0016020//membrane	GO:0004672//protein kinase activity;GO:0032559	GO:0009888//tissue development;GO:0007167//enzyme linked receptor protein signaling pathway;GO:0007275//multicellular organismal development;GO:0006464//protein modification process	gi|297804124|ref|XP_002869946.1|/0/hypothetical protein ARALYDRAFT_354732 [Arabidopsis lyrata subsp. lyrata]
Bra013495	-8.05528	-11.4543	-3.39902	GO:0043231//intracellular membrane-bounded organelle;GO:0031224//intrinsic to membrane	GO:0030246//carbohydrate binding;GO:0016758//transferase activity, transferring hexosyl groups	GO:0009725//response to hormone stimulus;GO:0006464//protein modification process	gi|297804052|ref|XP_002869910.1|/7.67393e-17/predicted protein [Arabidopsis lyrata subsp. lyrata]
Bra013498	7.77479	-2.34026	-10.115	GO:0043231//intracellular membrane-bounded organelle;GO:0031224//intrinsic to membrane	GO:0030246//carbohydrate binding;GO:0008378//galactosyltransferase activity	GO:0006464//protein modification process	gi|5262796|emb|CAB45901.1|/0/putative protein [Arabidopsis thaliana]
Bra013532	3.94295	11.6978	7.75489	-	-	-	gi|18415709|ref|NP_567629.1|/2.89518e-45/F-box family protein [Arabidopsis thaliana]
Bra013717	1.14107	11.896	10.7549	GO:0031090//organelle membrane;GO:0043231//intracellular membrane-bounded organelle	-	GO:0009628//response to abiotic stimulus	gi|312282079|dbj|BAJ33905.1|/4.9473e-103/unnamed protein product [Thellungiella halophila]
Bra013765	-1.95891	9.32418	11.2831	GO:0043231//intracellular membrane-bounded organelle	-	-	gi|297803704|ref|XP_002869736.1|/3.22173e-43/hypothetical protein ARALYDRAFT_492450 [Arabidopsis lyrata subsp. lyrata]
Bra013776	1.56836	9.43254	7.86419	GO:0043231//intracellular membrane-bounded organelle;GO:0031461//cullin-RING ubiquitin ligase complex	GO:0005488//binding	GO:0043161//proteasomal ubiquitin-dependent protein catabolic process;GO:0043623//cellular protein complex assembly;GO:0032501//multicellular organismal process;GO:0009740//gibberellic acid mediated signaling pathway;GO:0003006//developmental process involved in reproduction	gi|259014871|gb|ACV88719.1|/7.71266e-76/SLY1 F-box protein [Brassica napus]
Bra013810	1.56286	3.54195	1.97909	GO:0043231//intracellular membrane-bounded organelle	GO:0016653//oxidoreductase activity, acting on NADH or NADPH, heme protein as acceptor	GO:0009725//response to hormone stimulus;GO:0009607//response to biotic stimulus;GO:0006725//cellular aromatic compound metabolic process;GO:0006950//response to stress	gi|297799556|ref|XP_002867662.1|/0/hypothetical protein ARALYDRAFT_492391 [Arabidopsis lyrata subsp. lyrata]
Bra013825	1.26093	3.43142	2.17049	GO:0044424//intracellular part	GO:0046914//transition metal ion binding	-	gi|297803642|ref|XP_002869705.1|/3.09459e-136/ubiquitin-associated /TS-N domain-containing protein [Arabidopsis lyrata subsp. lyrata]
Bra013942	3.0361	12.705	9.66888	GO:0016020//membrane	GO:0019829//cation-transporting ATPase activity;GO:0005515//protein binding	GO:0051707//response to other organism;GO:0006811//ion transport	gi|124360347|gb|ABN08360.1|/2.56756e-38/Cation transporting ATPase, C-terminal [Medicago truncatula]
Bra013979	1.09005	11.2946	10.2046	-	-	-	gi|9294534|dbj|BAB02797.1|/6.17122e-38/unnamed protein product [Arabidopsis thaliana]
Bra014022	1.45103	-2.01572	-3.46674	-	GO:0016491//oxidoreductase activity	GO:0008152//metabolic process	gi|217074984|gb|ACJ85852.1|/4.8682e-98/unknown [Medicago truncatula]
Bra014157	-1.56444	8.88264	10.4471	-	-	-	gi|18402358|ref|NP_564533.1|/1.23212e-167/mov34 family protein [Arabidopsis thaliana]
Bra014158	-1.58435	4.50619	6.09053	GO:0031981//nuclear lumen;GO:0009536//plastid	GO:0016838//carbon-oxygen lyase activity, acting on phosphates	GO:0008652//cellular amino acid biosynthetic process;GO:0003006//developmental process involved in reproduction	gi|297852508|ref|XP_002894135.1|/5.5829e-80/EMB1144 [Arabidopsis lyrata subsp. lyrata]
Bra014229	-3.6888	-7.82996	-4.14116	GO:0009368//endopeptidase Clp complex;GO:0031976;GO:0009532//plastid stroma	GO:0004175//endopeptidase activity;GO:0003677//DNA binding;GO:0034061	GO:0006259//DNA metabolic process;GO:0019538//protein metabolic process	gi|297852688|ref|XP_002894225.1|/1.2314e-54/hypothetical protein ARALYDRAFT_891918 [Arabidopsis lyrata subsp. lyrata]
Bra014244	1.08086	11.5103	10.4294	-	-	GO:0050896//response to stimulus	gi|312283233|dbj|BAJ34482.1|/9.8454e-163/unnamed protein product [Thellungiella halophila]
Bra014375	3.00749	10.7624	7.75489	GO:0044421//extracellular region part	GO:0016788//hydrolase activity, acting on ester bonds	GO:0044238//primary metabolic process;GO:0002218//activation of innate immune response;GO:0009861//jasmonic acid and ethylene-dependent systemic resistance;GO:0050832//defense response to fungus;GO:0009734//auxin mediated signaling pathway	gi|21358785|gb|AAM47031.1|/1.91797e-93/lipase SIL1 [Brassica rapa subsp. pekinensis]
Bra014382	1.66411	9.71939	8.05528	GO:0044464//cell part	GO:0030611//arsenate reductase activity;GO:0015036//disulfide oxidoreductase activity	GO:0019725//cellular homeostasis	gi|297821208|ref|XP_002878487.1|/1.90297e-47/glutaredoxin family protein [Arabidopsis lyrata subsp. lyrata]
Bra014493	-10.1421	-11.2848	-1.14272	GO:0044436;GO:0009534//chloroplast thylakoid	GO:0016859//cis-trans isomerase activity;GO:0005527//macrolide binding	GO:0044267//cellular protein metabolic process;GO:0019684//photosynthesis, light reaction	gi|297820896|ref|XP_002878331.1|/5.37445e-42/immunophilin [Arabidopsis lyrata subsp. lyrata]
Bra014648	-2.77466	-4.78187	-2.00722	GO:0009536//plastid	GO:0048037//cofactor binding;GO:0016846//carbon-sulfur lyase activity	GO:0071265;GO:0009092//homoserine metabolic process	gi|297820494|ref|XP_002878130.1|/3.73074e-127/cystathionine beta-lyase [Arabidopsis lyrata subsp. lyrata]
Bra014775	-1.35921	1.72912	3.08833	GO:0044464//cell part	GO:0017111//nucleoside-triphosphatase activity;GO:0032559	GO:0009207	gi|83032241|gb|ABB97036.1|/0/ABC transporter-like protein [Brassica rapa]
Bra014791	3.18587	-1.19126	-4.37712	-	-	-	gi|7258379|emb|CAB77595.1|/1.06896e-82/putative protein [Arabidopsis thaliana]
Bra014802	1.64778	-1.42853	-3.07631	GO:0031461//cullin-RING ubiquitin ligase complex;GO:0043073//germ cell nucleus	GO:0046983//protein dimerization activity	GO:0043161//proteasomal ubiquitin-dependent protein catabolic process;GO:0048229//gametophyte development;GO:0007067//mitosis;GO:0009791//post-embryonic development	gi|297820220|ref|XP_002877993.1|/9.97026e-104/F-box family protein [Arabidopsis lyrata subsp. lyrata]
Bra014828	1.48667	10.1836	8.69697	-	GO:0042802//identical protein binding;GO:0016831//carboxy-lyase activity;GO:0032559;GO:0016772//transferase activity, transferring phosphorus-containing groups	GO:0006720//isoprenoid metabolic process;GO:0006084//acetyl-CoA metabolic process;GO:0006796//phosphate metabolic process	gi|21593243|gb|AAM65192.1|/1.30928e-52/diphosphomevalonate decarboxylase-like protein [Arabidopsis thaliana]
Bra015038	-1.53546	10.4848	12.0203	GO:0044464//cell part	GO:0003824//catalytic activity	-	gi|15230110|ref|NP_189085.1|/8.0795e-61/hydrolase, alpha/beta fold family protein [Arabidopsis thaliana]
Bra015091	2.52705	12.6264	10.0993	-	-	-	gi|240255415|ref|NP_189131.4|/0/DNA binding [Arabidopsis thaliana]
Bra015216	3.52934	9.38518	5.85585	GO:0009536//plastid;GO:0016020//membrane	GO:0005372//water transmembrane transporter activity;GO:0019899//enzyme binding	GO:0055085//transmembrane transport;GO:0009725//response to hormone stimulus;GO:0009414//response to water deprivation;GO:0048588//developmental cell growth;GO:0042044//fluid transport	gi|5081421|gb|AAD39373.1|AF118382_1/2.65891e-33/plasma membrane intrinsic protein 1 [Brassica napus]
Bra015420	1.43498	5.11627	3.68129	-	GO:0005488//binding;GO:0003824//catalytic activity	-	gi|15220493|ref|NP_172027.1|/7.22613e-49/thiF family protein [Arabidopsis thaliana]
Bra015423	2.07642	9.83131	7.75489	-	-	-	gi|297848816|ref|XP_002892289.1|/1.45777e-45/hypothetical protein ARALYDRAFT_470544 [Arabidopsis lyrata subsp. lyrata]
Bra015499	-8.5157	-13.4047	-4.88904	GO:0016020//membrane	GO:0004175//endopeptidase activity;GO:0017111//nucleoside-triphosphatase activity;GO:0032559	GO:0009057//macromolecule catabolic process;GO:0019538//protein metabolic process	gi|3808101|emb|CAA09935.1|/0/chloroplast protease [Capsicum annuum]
Bra015531	2.79792	-1.91221	-4.71013	GO:0009536//plastid	GO:0004091//carboxylesterase activity	GO:0044238//primary metabolic process	gi|217039132|gb|ACJ76846.1|/0/chloroplast lipase protein [Brassica napus]
Bra015561	1.34073	9.85643	8.5157	-	-	-	gi|297849012|ref|XP_002892387.1|/0/hypothetical protein ARALYDRAFT_311783 [Arabidopsis lyrata subsp. lyrata]
Bra015591	1.46671	10.8439	9.37721	-	-	-	gi|4006831|gb|AAC95173.1|/0/putative retroelement pol polyprotein [Arabidopsis thaliana]
Bra015594	-1.93011	13.2556	15.1857	-	-	-	gi|89257556|gb|ABD65046.1|/2.82455e-07/hypothetical protein 26.t00107 [Brassica oleracea]
Bra015630	-8.44708	-10.6689	-2.2218	-	-	-	gi|297839679|ref|XP_002887721.1|/1.45257e-125/F-box family protein [Arabidopsis lyrata subsp. lyrata]
Bra015662	2.55865	-1.72809	-4.28674	GO:0043231//intracellular membrane-bounded organelle;GO:0031224//intrinsic to membrane	GO:0015165//pyrimidine nucleotide sugar transmembrane transporter activity	GO:0015785//UDP-galactose transport	gi|116830901|gb|ABK28407.1|/1.52279e-144/unknown [Arabidopsis thaliana]
Bra015731	1.14276	3.59535	2.45259	-	-	-	gi|312282733|dbj|BAJ34232.1|/4.2267e-66/unnamed protein product [Thellungiella halophila]
Bra015732	1.38925	3.95473	2.56549	-	-	-	gi|297839531|ref|XP_002887647.1|/0/hypothetical protein ARALYDRAFT_895541 [Arabidopsis lyrata subsp. lyrata]
Bra015802	-1.27817	9.77643	11.0546	-	GO:0016788//hydrolase activity, acting on ester bonds;GO:0016747//transferase activity, transferring acyl groups other than amino-acyl groups	GO:0000003//reproduction	gi|15222901|ref|NP_177718.1|/5.20885e-69/family II extracellular lipase 3 (EXL3) [Arabidopsis thaliana]
Bra015846	-2.14654	8.24793	10.3945	-	-	-	gi|10120442|gb|AAG13067.1|AC023754_5/1.91025e-112/hypothetical protein [Arabidopsis thaliana]
Bra015951	-10.5934	-8.20457	2.38882	-	GO:0005488//binding;GO:0070011	-	gi|297842145|ref|XP_002888954.1|/1.75453e-127/membrane alanyl aminopeptidase [Arabidopsis lyrata subsp. lyrata]
Bra015971	-7.75489	-9.81538	-2.0605	GO:0031461//cullin-RING ubiquitin ligase complex;GO:0043231//intracellular membrane-bounded organelle	-	GO:0006396//RNA processing	gi|297839239|ref|XP_002887501.1|/3.13834e-74/transducin family protein [Arabidopsis lyrata subsp. lyrata]
Bra016047	-1.62904	1.71422	3.34326	GO:0044421//extracellular region part	GO:0046914//transition metal ion binding;GO:0016616//oxidoreductase activity, acting on the CH-OH group of donors, NAD or NADP as acceptor;GO:0016623	GO:0019852//L-ascorbic acid metabolic process;GO:0006005//L-fucose biosynthetic process	gi|60686421|gb|AAX35339.1|/4.98749e-97/oxalic acid oxidase [Brassica napus]
Bra016067	2.06929	10.0293	7.96	-	GO:0046872//metal ion binding	-	gi|297839093|ref|XP_002887428.1|/1.24935e-91/hypothetical protein ARALYDRAFT_476359 [Arabidopsis lyrata subsp. lyrata]
Bra016081	-1.56272	9.03067	10.5934	GO:0031224//intrinsic to membrane;GO:0031410//cytoplasmic vesicle	GO:0004672//protein kinase activity;GO:0032559	GO:0006464//protein modification process	gi|297839079|ref|XP_002887421.1|/0/hypothetical protein ARALYDRAFT_476351 [Arabidopsis lyrata subsp. lyrata]
Bra016088	-1.34545	8.77479	10.1202	GO:0043231//intracellular membrane-bounded organelle	GO:0032559;GO:0016772//transferase activity, transferring phosphorus-containing groups	GO:0034641//cellular nitrogen compound metabolic process	gi|22330580|ref|NP_565032.2|/6.21877e-120/deoxynucleoside kinase family [Arabidopsis thaliana]
Bra016138	1.85987	10.1636	8.30378	-	-	-	gi|297838983|ref|XP_002887373.1|/1.83234e-16/hypothetical protein ARALYDRAFT_894991 [Arabidopsis lyrata subsp. lyrata]
Bra016149	1.55045	9.69	8.13955	GO:0012505//endomembrane system;GO:0043231//intracellular membrane-bounded organelle	-	GO:0000904//cell morphogenesis involved in differentiation;GO:0000003//reproduction	gi|12323838|gb|AAG51892.1|AC016162_13/4.50736e-66/ARE1-like protein; 78992-73047 [Arabidopsis thaliana]
Bra016159	-2.7533	-5.37521	-2.62191	GO:0031224//intrinsic to membrane	-	GO:0006810//transport	gi|18409758|ref|NP_565011.1|/0/auxin efflux carrier family protein [Arabidopsis thaliana]
Bra016199	-1.48704	-3.1416	-1.65456	-	-	-	gi|297850032|ref|XP_002892897.1|/6.88247e-68/hypothetical protein ARALYDRAFT_471818 [Arabidopsis lyrata subsp. lyrata]
Bra016237	3.22775	11.9826	8.75489	GO:0043231//intracellular membrane-bounded organelle	GO:0008194//UDP-glycosyltransferase activity	-	gi|18409445|ref|NP_564983.1|/0/LGT8 (GLUCOSYL TRANSFERASE FAMILY 8); polygalacturonate 4-alpha-galacturonosyltransferase/ transferase, transferring glycosyl groups / transferase, transferring hexosyl groups [Arabidopsis thaliana]
Bra016238	1.59909	8.2524	6.65331	GO:0044429//mitochondrial part	GO:0046914//transition metal ion binding;GO:0004738//pyruvate dehydrogenase activity	GO:0006970//response to osmotic stress;GO:0010038//response to metal ion;GO:0006007//glucose catabolic process	gi|225424805|ref|XP_002271234.1|/2.10549e-103/PREDICTED: hypothetical protein [Vitis vinifera]
Bra016372	-1.95246	8.82972	10.7822	GO:0043231//intracellular membrane-bounded organelle;GO:0031090//organelle membrane	GO:0032561;GO:0003824//catalytic activity	GO:0035556//intracellular signal transduction;GO:0010087//phloem or xylem histogenesis;GO:0051169//nuclear transport;GO:0006914//autophagy;GO:0015031//protein transport	gi|255647251|gb|ACU24093.1|/7.6719e-51/unknown [Glycine max]
Bra016414	1.57388	6.43357	4.8597	GO:0000229;GO:0009536//plastid	-	GO:0006355//regulation of transcription, DNA-dependent	gi|18395008|ref|NP_564144.1|/9.56519e-27/PTAC6 (PLASTID TRANSCRIPTIONALLY ACTIVE6) [Arabidopsis thaliana]
Bra016472	-1.3635	4.30326	5.66676	-	-	-	gi|297850426|ref|XP_002893094.1|/2.64608e-33/hypothetical protein ARALYDRAFT_312946 [Arabidopsis lyrata subsp. lyrata]
Bra016523	-3	-1.96894	1.03106	GO:0043231//intracellular membrane-bounded organelle	-	-	gi|225444671|ref|XP_002277343.1|/1.32851e-74/PREDICTED: hypothetical protein [Vitis vinifera]
Bra016530	-1.14157	3.1337	4.27528	-	-	GO:0010038//response to metal ion;GO:0009725//response to hormone stimulus;GO:0006970//response to osmotic stress	gi|312282593|dbj|BAJ34162.1|/5.88385e-43/unnamed protein product [Thellungiella halophila]
Bra016540	-3.33402	9.50184	12.8359	-	-	-	gi|297850272|ref|XP_002893017.1|/1.71319e-125/hypothetical protein ARALYDRAFT_889309 [Arabidopsis lyrata subsp. lyrata]
Bra016648	1.94839	9.90839	7.96	GO:0012505//endomembrane system;GO:0044431//Golgi apparatus part;GO:0031224//intrinsic to membrane	GO:0005515//protein binding	GO:0048193//Golgi vesicle transport	gi|18394296|ref|NP_563985.1|/8.13599e-70/GOS11 (golgi snare 11); SNARE binding [Arabidopsis thaliana]
Bra016781	-8.75489	-10.4189	-1.66402	-	GO:0005488//binding	GO:0042742//defense response to bacterium	gi|77632420|gb|ABB00207.1|/0/disease resistance protein [Arabidopsis thaliana]
Bra016809	2.04639	13.7303	11.6839	GO:0005840//ribosome;GO:0043234//protein complex;GO:0043231//intracellular membrane-bounded organelle	GO:0046914//transition metal ion binding;GO:0016751	GO:0009060//aerobic respiration;GO:0006950//response to stress	gi|167998438|ref|XP_001751925.1|/1.77524e-70/predicted protein [Physcomitrella patens subsp. patens]
Bra016934	1.43382	14.925	13.4912	GO:0044424//intracellular part	GO:0005488//binding	GO:0006950//response to stress;GO:0009642//response to light intensity	gi|157849736|gb|ABV89651.1|/1.39216e-77/ERD15 protein [Brassica rapa]
Bra017143	1.66411	-1.12296	-2.78707	-	GO:0016811//hydrolase activity, acting on carbon-nitrogen (but not peptide) bonds, in linear amides	-	gi|42571109|ref|NP_973628.1|/2.77839e-142/ceramidase family protein [Arabidopsis thaliana]
Bra017241	-1.93444	8.16491	10.0993	GO:0044464//cell part	GO:0017111//nucleoside-triphosphatase activity;GO:0000166//nucleotide binding	-	gi|297823451|ref|XP_002879608.1|/0/ATPDR6/PDR6 [Arabidopsis lyrata subsp. lyrata]
Bra017269	1.74589	5.71464	3.96875	GO:0043231//intracellular membrane-bounded organelle	-	-	gi|30686631|ref|NP_850257.1|/4.8622e-124/mitochondrial transcription termination factor-related / mTERF-related [Arabidopsis thaliana]
Bra017470	4.52356	-6.39535	-10.9189	-	GO:0016741	-	gi|31711824|gb|AAP68268.1|/3.81075e-90/At5g47680 [Arabidopsis thaliana]
Bra017565	-1.79654	8.16491	9.96145	-	GO:0004312//fatty acid synthase activity	GO:0006631//fatty acid metabolic process	gi|15237422|ref|NP_199441.1|/1.08289e-140/KAS I (3-KETOACYL-ACYL CARRIER PROTEIN SYNTHASE I); catalytic/ fatty-acid synthase/ transferase, transferring acyl groups other than amino-acyl groups [Arabidopsis thaliana]
Bra017671	-2.31431	-4.05157	-1.73725	-	-	-	gi|297802490|ref|XP_002869129.1|/9.89013e-20/hypothetical protein ARALYDRAFT_912916 [Arabidopsis lyrata subsp. lyrata]
Bra017724	-2.83168	-5.16515	-2.33346	-	GO:0004672//protein kinase activity;GO:0032559	GO:0006464//protein modification process	gi|30690422|ref|NP_195285.3|/5.95767e-114/CONNEXIN 32; ATP binding / kinase/ protein kinase/ protein serine/threonine kinase [Arabidopsis thaliana]
Bra017801	1.70566	-1.11038	-2.81604	-	-	-	gi|18419945|ref|NP_568012.1|/1.60934e-93/remorin family protein [Arabidopsis thaliana]
Bra017857	2.08819	-1.09499	-3.18318	GO:0030964;GO:0005746//mitochondrial respiratory chain	-	GO:0043094	gi|224063995|ref|XP_002301339.1|/4.4524e-20/predicted protein [Populus trichocarpa]
Bra017905	2.01717	6.08795	4.07078	GO:0031224//intrinsic to membrane	GO:0015171//amino acid transmembrane transporter activity	GO:0015801//aromatic amino acid transport;GO:0015711//organic anion transport;GO:0051707//response to other organism	gi|31455391|emb|CAD92449.1|/9.79999e-103/amino acid permease 1 [Brassica napus]
Bra017933	1.51359	-1.73641	-3.25	-	-	-	gi|42562225|ref|NP_173582.2|/4.45773e-157/calcium-binding EF hand family protein [Arabidopsis thaliana]
Bra018136	1.37315	9.74819	8.37504	-	GO:0046914//transition metal ion binding	-	gi|281398307|gb|ADA67984.1|/4.84771e-56/RING-type E3 ubiquitin ligase [Brassica napus]
Bra018141	-1.29759	-2.96686	-1.66928	GO:0009526//plastid envelope	GO:0003676//nucleic acid binding;GO:0001071//nucleic acid binding transcription factor activity	GO:0048506;GO:0006355//regulation of transcription, DNA-dependent	gi|290465632|gb|ADD25169.1|/0/putative dof zinc finger protein [Brassica napus]
Bra018147	1.26506	-1.39292	-2.65799	GO:0009536//plastid	GO:0017111//nucleoside-triphosphatase activity;GO:0016709//oxidoreductase activity, acting on paired donors, with incorporation or reduction of molecular oxygen, NADH or NADPH as one donor, and incorporation of one atom of oxygen	GO:0048827//phyllome development;GO:0010565;GO:0009668;GO:0060255;GO:0009207;GO:0042221//response to chemical stimulus;GO:0006950//response to stress	gi|261278032|gb|ACX61572.1|/1.54365e-117/GTPase [Brassica juncea]
Bra018160	10.2252	1.15643	-9.06878	-	GO:0016884//carbon-nitrogen ligase activity, with glutamine as amido-N-donor;GO:0032559	GO:0009642//response to light intensity;GO:0009746;GO:0009267//cellular response to starvation;GO:0009064//glutamine family amino acid metabolic process;GO:0034285;GO:0006528//asparagine metabolic process	gi|11136554|dbj|BAB17726.1|/0/asparagine synthetase [Raphanus sativus]
Bra018163	2.06541	10.7624	8.69697	-	GO:0005488//binding	-	gi|297819328|ref|XP_002877547.1|/2.82201e-110/hypothetical protein ARALYDRAFT_905943 [Arabidopsis lyrata subsp. lyrata]
Bra018184	3.06082	11.2848	8.224	GO:0043234//protein complex;GO:0015630//microtubule cytoskeleton;GO:0030312//external encapsulating structure;GO:0016020//membrane	GO:0017111//nucleoside-triphosphatase activity;GO:0032561;GO:0005198//structural molecule activity	GO:0010038//response to metal ion;GO:0043623//cellular protein complex assembly;GO:0009207;GO:0006970//response to osmotic stress;GO:0007017//microtubule-based process	gi|312281611|dbj|BAJ33671.1|/1.49444e-118/unnamed protein product [Thellungiella halophila]
Bra018201	-7.96	-9.60733	-1.64733	-	GO:0035251//UDP-glucosyltransferase activity	-	gi|297819246|ref|XP_002877506.1|/5.78019e-126/UDP-glucoronosyl/UDP-glucosyl transferase family protein [Arabidopsis lyrata subsp. lyrata]
Bra018216	2.02264	10.3977	8.37504	GO:0044424//intracellular part	-	GO:0000302//response to reactive oxygen species;GO:0009642//response to light intensity;GO:0009408//response to heat	gi|211926828|dbj|BAG82627.1|/5.00055e-80/heat shock protein [Brassica rapa subsp. chinensis]
Bra018294	-8.13955	-9.84235	-1.7028	GO:0009523//photosystem II;GO:0009534//chloroplast thylakoid	GO:0046872//metal ion binding	GO:0044237//cellular metabolic process	gi|2880056|gb|AAC02750.1|/1.85896e-99/photosystem II oxygen-evolving complex 23K protein, putative [Arabidopsis thaliana]
Bra018313	1.19124	12.1997	11.0084	GO:0043231//intracellular membrane-bounded organelle	GO:0030528//transcription regulator activity;GO:0005488//binding	GO:0050789//regulation of biological process;GO:0044238//primary metabolic process;GO:0009725//response to hormone stimulus;GO:0009845//seed germination;GO:0010431//seed maturation;GO:0044260;GO:0034285	gi|312283445|dbj|BAJ34588.1|/0/unnamed protein product [Thellungiella halophila]
Bra018329	1.58559	4.24416	2.65857	-	GO:0008415//acyltransferase activity	GO:0008152//metabolic process	gi|297826413|ref|XP_002881089.1|/2.43013e-73/hypothetical protein ARALYDRAFT_481930 [Arabidopsis lyrata subsp. lyrata]
Bra018375	1.15628	11.3608	10.2046	GO:0042579//microbody	GO:0016289//CoA hydrolase activity	-	gi|297826353|ref|XP_002881059.1|/2.15619e-41/thioesterase family protein [Arabidopsis lyrata subsp. lyrata]
Bra018386	2.83825	-1.91826	-4.75651	GO:0016020//membrane;GO:0044424//intracellular part	GO:0042277//peptide binding;GO:0016765//transferase activity, transferring alkyl or aryl (other than methyl) groups	GO:0009404//toxin metabolic process;GO:0006950//response to stress	gi|297826329|ref|XP_002881047.1|/4.45446e-108/glutathione-s-transferase 5 [Arabidopsis lyrata subsp. lyrata]
Bra018412	-2.65766	8.16491	10.8226	GO:0043231//intracellular membrane-bounded organelle	GO:0008374//O-acyltransferase activity	GO:0006633//fatty acid biosynthetic process	gi|9758716|dbj|BAB09102.1|/3.87014e-94/unnamed protein product [Arabidopsis thaliana]
Bra018457	1.46992	4.86752	3.39759	-	-	-	gi|15810036|gb|AAL06945.1|/6.21289e-154/At1g10180/F14N23_6 [Arabidopsis thaliana]
Bra018487	-1.16564	-3.31807	-2.15243	GO:0030529//ribonucleoprotein complex;GO:0031981//nuclear lumen	GO:0003676//nucleic acid binding	GO:0022613//ribonucleoprotein complex biogenesis	gi|119720778|gb|ABL97959.1|/6.3378e-25/ribosomal protein L7Ae-like [Brassica rapa]
Bra018590	4.6456	1.48543	-3.16018	-	-	-	gi|15223983|ref|NP_172369.1|/7.51399e-76/phosphoglycerate/bisphosphoglycerate mutase family protein [Arabidopsis thaliana]
Bra018642	-12.2494	-14.0703	-1.82088	GO:0043231//intracellular membrane-bounded organelle	-	-	gi|21555067|gb|AAM63768.1|/4.47391e-76/unknown [Arabidopsis thaliana]
Bra018694	-1.35828	8.3966	9.75489	-	GO:0016616//oxidoreductase activity, acting on the CH-OH group of donors, NAD or NADP as acceptor;GO:0048037//cofactor binding	GO:0006007//glucose catabolic process	gi|297803134|ref|XP_002869451.1|/1.67518e-132/6-phosphogluconate dehydrogenase NAD-binding domain-containing protein [Arabidopsis lyrata subsp. lyrata]
Bra018814	1.29326	10.7048	9.41151	-	GO:0005488//binding	-	gi|297847284|ref|XP_002891523.1|/4.12974e-44/hypothetical protein ARALYDRAFT_474094 [Arabidopsis lyrata subsp. lyrata]
Bra018836	-2.3655	8.16491	10.5304	GO:0043231//intracellular membrane-bounded organelle	GO:0004812//aminoacyl-tRNA ligase activity;GO:0032559	GO:0006418//tRNA aminoacylation for protein translation	gi|297737260|emb|CBI26461.3|/7.99084e-125/unnamed protein product [Vitis vinifera]
Bra018998	1.8893	5.52619	3.63689	-	GO:0003676//nucleic acid binding	-	gi|255586554|ref|XP_002533913.1|/6.51904e-73/NAC domain-containing protein, putative [Ricinus communis]
Bra019002	2.99437	-1.22484	-4.21921	-	-	-	gi|297853064|ref|XP_002894413.1|/6.65396e-92/predicted protein [Arabidopsis lyrata subsp. lyrata]
Bra019049	-2.02122	-6.76071	-4.7395	GO:0009526//plastid envelope;GO:0009534//chloroplast thylakoid	GO:0016628//oxidoreductase activity, acting on the CH-CH group of donors, NAD or NADP as acceptor	GO:0009725//response to hormone stimulus;GO:0006779//porphyrin biosynthetic process	gi|297803358|ref|XP_002869563.1|/3.28942e-151/hypothetical protein ARALYDRAFT_492051 [Arabidopsis lyrata subsp. lyrata]
Bra019077	1.77064	10.4676	8.69697	-	-	-	gi|297825171|ref|XP_002880468.1|/1.74148e-127/hypothetical protein ARALYDRAFT_481151 [Arabidopsis lyrata subsp. lyrata]
Bra019133	-8.44708	-11.2438	-2.79669	-	GO:0003676//nucleic acid binding;GO:0016790//thiolester hydrolase activity	-	gi|297803502|ref|XP_002869635.1|/2.17193e-152/hypothetical protein ARALYDRAFT_492216 [Arabidopsis lyrata subsp. lyrata]
Bra019170	-11.4808	-14.3732	-2.89241	GO:0009526//plastid envelope;GO:0009532//plastid stroma	GO:0016787//hydrolase activity;GO:0019901//protein kinase binding;GO:0032559	GO:0043170	gi|297803584|ref|XP_002869676.1|/1.88312e-44/clp amino terminal domain-containing protein [Arabidopsis lyrata subsp. lyrata]
Bra019212	2.25274	11.4767	9.224	GO:0044424//intracellular part	-	-	gi|15233935|ref|NP_194200.1|/3.54479e-159/ubiquitin-associated (UBA)/TS-N domain-containing protein / octicosapeptide/Phox/Bemp1 (PB1) domain-containing protein [Arabidopsis thaliana]
Bra019238	-2.54811	8.24793	10.796	GO:0016020//membrane	-	GO:0006950//response to stress;GO:0009987//cellular process	gi|297799578|ref|XP_002867673.1|/1.83554e-72/hypothetical protein ARALYDRAFT_914165 [Arabidopsis lyrata subsp. lyrata]
Bra019250	-8.81057	-10.137	-1.32642	-	-	-	gi|186512990|ref|NP_001119037.1|/4.66495e-14/unknown protein [Arabidopsis thaliana]
Bra019299	-10.3587	-7.92481	2.43384	-	GO:0004553//hydrolase activity, hydrolyzing O-glycosyl compounds	GO:0044238//primary metabolic process;GO:0045229//external encapsulating structure organization	gi|15236514|ref|NP_194081.1|/0/glycoside hydrolase family 28 protein / polygalacturonase (pectinase) family protein [Arabidopsis thaliana]
Bra019354	-9.83605	-10.9218	-1.08579	-	GO:0046872//metal ion binding	-	gi|297799728|ref|XP_002867748.1|/3.51547e-66/hypothetical protein ARALYDRAFT_914325 [Arabidopsis lyrata subsp. lyrata]
Bra019374	1.27083	6.40599	5.13516	GO:0044444//cytoplasmic part	GO:0016763//transferase activity, transferring pentosyl groups	GO:0043096//purine base salvage	gi|15235709|ref|NP_193988.1|/1.36938e-42/APT3 (ADENINE PHOSPHORIBOSYL TRANSFERASE 3); adenine phosphoribosyltransferase [Arabidopsis thaliana]
Bra019528	-3.04049	-4.393	-1.3525	GO:0030312//external encapsulating structure;GO:0042579//microbody	GO:0016491//oxidoreductase activity	GO:0008152//metabolic process	gi|33943628|gb|AAQ55493.1|/1.0047e-83/betaine aldehyde dehydrogenase [Brassica napus]
Bra019644	2.20367	-2.73733	-4.94099	GO:0005576//extracellular region;GO:0030312//external encapsulating structure	GO:0015925	GO:0008152//metabolic process	gi|297816572|ref|XP_002876169.1|/6.91716e-81/AT3g52840/F8J2_10 [Arabidopsis lyrata subsp. lyrata]
Bra019722	-1.83802	2.01753	3.85555	GO:0030312//external encapsulating structure;GO:0031967;GO:0031981//nuclear lumen;GO:0009536//plastid;GO:0031090//organelle membrane;GO:0005576//extracellular region	GO:0046914//transition metal ion binding;GO:0008943//glyceraldehyde-3-phosphate dehydrogenase activity	GO:0006007//glucose catabolic process;GO:0006952//defense response;GO:0010038//response to metal ion;GO:0000302//response to reactive oxygen species;GO:0006970//response to osmotic stress;GO:0034285;GO:0009791//post-embryonic development;GO:0048608//reproductive structure development	gi|120675|sp|P04796.2|G3PC_SINAL/2.36441e-115/RecName: Full=Glyceraldehyde-3-phosphate dehydrogenase, cytosolic
Bra019960	3.14214	11.0063	7.86419	GO:0031224//intrinsic to membrane;GO:0043231//intracellular membrane-bounded organelle	GO:0019829//cation-transporting ATPase activity;GO:0005515//protein binding;GO:0032559	GO:0009206;GO:0055080//cation homeostasis;GO:0000041//transition metal ion transport;GO:0048513//organ development;GO:0070838//divalent metal ion transport	gi|18391117|ref|NP_563862.1|/8.42117e-55/carbohydrate binding [Arabidopsis thaliana]
Bra019982	2.12606	10.2656	8.13955	GO:0005576//extracellular region;GO:0031410//cytoplasmic vesicle;GO:0009536//plastid	GO:0004175//endopeptidase activity;GO:0005488//binding;GO:0016491//oxidoreductase activity	GO:0019538//protein metabolic process	gi|2160175|gb|AAB60738.1|/1.10426e-139/Strong similarity to Dianthus cysteine proteinase (gb|U17135) [Arabidopsis thaliana]
Bra020032	1.51267	9.56796	8.05528	-	-	-	gi|15239709|ref|NP_197430.1|/1.57188e-170/esterase/lipase/thioesterase family protein [Arabidopsis thaliana]
Bra020046	1.79386	6.62602	4.83217	GO:0009536//plastid	-	-	gi|62910999|gb|AAY21212.1|/5.80322e-177/unknown [Brassica napus]
Bra020094	10.9462	1.703	-9.24317	GO:0009536//plastid	GO:0008378//galactosyltransferase activity	GO:0006950//response to stress;GO:0009628//response to abiotic stimulus	gi|312281695|dbj|BAJ33713.1|/0/unnamed protein product [Thellungiella halophila]
Bra020324	1.87131	9.83131	7.96	-	GO:0019787//small conjugating protein ligase activity	GO:0019941//modification-dependent protein catabolic process;GO:0032446//protein modification by small protein conjugation	gi|28973769|gb|AAO64200.1|/1.00078e-41/putative E2, ubiquitin-conjugating enzyme UBC7 [Arabidopsis thaliana]
Bra020426	9.11894	-1.50311	-10.6221	GO:0043231//intracellular membrane-bounded organelle;GO:0031410//cytoplasmic vesicle;GO:0031090//organelle membrane	GO:0046872//metal ion binding;GO:0016861//intramolecular oxidoreductase activity, interconverting aldoses and ketoses	GO:0006007//glucose catabolic process;GO:0019321//pentose metabolic process	gi|312282455|dbj|BAJ34093.1|/7.52404e-56/unnamed protein product [Thellungiella halophila]
Bra020452	-4.05464	-5.50312	-1.44848	GO:0043231//intracellular membrane-bounded organelle	-	-	gi|214028394|gb|ACJ63440.1|/1.25981e-30/ubiE/COQ5 methyltransferase [Brassica oleracea var. italica]
Bra020493	1.04949	5.61891	4.56942	GO:0044459//plasma membrane part;GO:0031090//organelle membrane;GO:0043231//intracellular membrane-bounded organelle	-	GO:0051817;GO:0048513//organ development	gi|297808525|ref|XP_002872146.1|/6.76935e-85/hypothetical protein ARALYDRAFT_489376 [Arabidopsis lyrata subsp. lyrata]
Bra020595	1.04686	2.58907	1.54221	GO:0031224//intrinsic to membrane	GO:0015144//carbohydrate transmembrane transporter activity	GO:0009628//response to abiotic stimulus;GO:0006950//response to stress;GO:0006810//transport;GO:0042221//response to chemical stimulus	gi|297812991|ref|XP_002874379.1|/1.85803e-31/sugar-porter family protein 1 [Arabidopsis lyrata subsp. lyrata]
Bra020605	-1.80991	9.50184	11.3117	-	GO:0016835//carbon-oxygen lyase activity	GO:0000097//sulfur amino acid biosynthetic process	gi|222424429|dbj|BAH20170.1|/1.1429e-64/AT5G28020 [Arabidopsis thaliana]
Bra020851	1.60471	9.66	8.05528	-	-	-	gi|21537175|gb|AAM61516.1|/5.23652e-76/unknown [Arabidopsis thaliana]
Bra020872	-6.12607	4.07529	10.2014	GO:0043231//intracellular membrane-bounded organelle;GO:0043234//protein complex	GO:0001071//nucleic acid binding transcription factor activity;GO:0003677//DNA binding;GO:0005515//protein binding	GO:0044267//cellular protein metabolic process;GO:0008544//epidermis development;GO:0006351//transcription, DNA-dependent;GO:0009793//embryo development ending in seed dormancy;GO:0000904//cell morphogenesis involved in differentiation	gi|22328861|ref|NP_193906.2|/1.32637e-104/ATML1 (MERISTEM LAYER 1); DNA binding / sequence-specific DNA binding / transcription factor [Arabidopsis thaliana]
Bra021074	-2.0789	-7.56007	-5.48117	-	-	-	-
Bra021110	2.21883	-4.31858	-6.53742	-	-	-	gi|297830124|ref|XP_002882944.1|/5.15923e-92/hypothetical protein ARALYDRAFT_478991 [Arabidopsis lyrata subsp. lyrata]
Bra021142	-8.69697	-10.5411	-1.84413	-	-	-	gi|79403309|ref|NP_188209.3|/1.26417e-180/protein binding [Arabidopsis thaliana]
Bra021458	2.27025	6.64663	4.37638	-	GO:0005488//binding;GO:0016831//carboxy-lyase activity	GO:0006596//polyamine biosynthetic process;GO:0019058//viral infectious cycle	gi|42766610|gb|AAS45435.1|/1.60072e-175/S-adenosylmethionine decarboxylase [Brassica juncea]
Bra021465	1.47277	13.0587	11.5859	GO:0042579//microbody	GO:0016616//oxidoreductase activity, acting on the CH-OH group of donors, NAD or NADP as acceptor;GO:0048037//cofactor binding;GO:0000166//nucleotide binding	GO:0006970//response to osmotic stress;GO:0006007//glucose catabolic process	gi|297828686|ref|XP_002882225.1|/8.23671e-130/6-phosphogluconate dehydrogenase family protein [Arabidopsis lyrata subsp. lyrata]
Bra021489	1.78303	10.007	8.224	GO:0030312//external encapsulating structure;GO:0031981//nuclear lumen;GO:0009536//plastid;GO:0015934//large ribosomal subunit;GO:0031090//organelle membrane	GO:0004672//protein kinase activity;GO:0016791//phosphatase activity;GO:0005198//structural molecule activity;GO:0032559	GO:0003006//developmental process involved in reproduction;GO:0010467//gene expression;GO:0044237//cellular metabolic process	gi|297828622|ref|XP_002882193.1|/4.74031e-154/hypothetical protein ARALYDRAFT_477409 [Arabidopsis lyrata subsp. lyrata]
Bra021506	3.51854	-1.7072	-5.22574	GO:0005618//cell wall	GO:0030246//carbohydrate binding;GO:0043167//ion binding;GO:0015925	GO:0044238//primary metabolic process	gi|118488890|gb|ABK96254.1|/1.90377e-145/unknown [Populus trichocarpa x Populus deltoides]
Bra021543	-8.37504	-11.2438	-2.86873	GO:0043231//intracellular membrane-bounded organelle	GO:0003676//nucleic acid binding;GO:0001071//nucleic acid binding transcription factor activity	GO:0006950//response to stress;GO:0010467//gene expression	gi|297834284|ref|XP_002885024.1|/2.94349e-104/hypothetical protein ARALYDRAFT_897690 [Arabidopsis lyrata subsp. lyrata]
Bra021673	-10.3587	-12.4853	-2.12667	GO:0030312//external encapsulating structure;GO:0009532//plastid stroma;GO:0005576//extracellular region;GO:0016020//membrane	GO:0042277//peptide binding;GO:0046914//transition metal ion binding;GO:0004601//peroxidase activity;GO:0016765//transferase activity, transferring alkyl or aryl (other than methyl) groups	GO:0006952//defense response;GO:0010038//response to metal ion;GO:0009404//toxin metabolic process	gi|121483748|gb|ABM54449.1|/4.80288e-74/glutathione transferase [Brassica juncea]
Bra021681	-2.22901	-3.36346	-1.13445	GO:0009536//plastid;GO:0005576//extracellular region;GO:0016020//membrane	GO:0018822//nitrile hydratase activity;GO:0000257//nitrilase activity	GO:0051707//response to other organism;GO:0009683;GO:0010038//response to metal ion	gi|121550799|gb|ABM55734.1|/1.95672e-135/nitrilase 2 [Brassica rapa]
Bra021734	-2.25468	-3.86633	-1.61165	GO:0043231//intracellular membrane-bounded organelle	GO:0046914//transition metal ion binding;GO:0001071//nucleic acid binding transcription factor activity;GO:0005515//protein binding	GO:0006970//response to osmotic stress;GO:0006351//transcription, DNA-dependent;GO:0009639//response to red or far red light	gi|312282363|dbj|BAJ34047.1|/7.75895e-74/unnamed protein product [Thellungiella halophila]
Bra021743	-5.05464	-7.46184	-2.4072	-	GO:0035251//UDP-glucosyltransferase activity	GO:0034614//cellular response to reactive oxygen species;GO:0009414//response to water deprivation;GO:0009850//auxin metabolic process;GO:0042538//hyperosmotic salinity response;GO:0009737//response to abscisic acid stimulus;GO:0009653//anatomical structure morphogenesis	gi|237682429|gb|ACR10263.1|/9.54727e-138/UDP-glucosyl transferase 74c1 [Brassica rapa subsp. pekinensis]
Bra021913	2.15953	10.9701	8.81057	-	GO:0016772//transferase activity, transferring phosphorus-containing groups	GO:0023052//signaling	gi|15225775|ref|NP_180861.1|/0/AtRLP24 (Receptor Like Protein 24); kinase/ protein binding [Arabidopsis thaliana]
Bra022165	-3.18115	-4.45979	-1.27864	-	GO:0035251//UDP-glucosyltransferase activity	-	gi|18401158|ref|NP_566550.1|/1.20126e-49/UDP-glucoronosyl/UDP-glucosyl transferase family protein [Arabidopsis thaliana]
Bra022166	-1.02857	3.39331	4.42188	-	GO:0004721//phosphoprotein phosphatase activity	-	gi|312283051|dbj|BAJ34391.1|/1.22174e-104/unnamed protein product [Thellungiella halophila]
Bra022219	1.70182	5.48543	3.78361	GO:0016020//membrane	GO:0005488//binding;GO:0004672//protein kinase activity	GO:0009725//response to hormone stimulus;GO:0006970//response to osmotic stress	gi|42572465|ref|NP_974328.1|/1.24039e-144/CIPK1 (CBL-INTERACTING PROTEIN KINASE 1); kinase/ protein binding [Arabidopsis thaliana]
Bra022592	-1.31298	8.59991	9.91289	GO:0043231//intracellular membrane-bounded organelle	-	-	gi|297792577|ref|XP_002864173.1|/3.27268e-104/hypothetical protein ARALYDRAFT_495312 [Arabidopsis lyrata subsp. lyrata]
Bra022678	1.02117	10.9084	9.88722	-	-	-	gi|297796233|ref|XP_002866001.1|/1.21798e-09/hypothetical protein ARALYDRAFT_918490 [Arabidopsis lyrata subsp. lyrata]
Bra022683	1.34204	10.9823	9.64024	-	-	-	gi|15238880|ref|NP_200204.1|/1.00017e-83/unknown protein [Arabidopsis thaliana]
Bra022755	-8.96	-11.7727	-2.81273	-	GO:0019787//small conjugating protein ligase activity	GO:0070646;GO:0019941//modification-dependent protein catabolic process;GO:0032446//protein modification by small protein conjugation	gi|224136282|ref|XP_002322290.1|/1.49707e-38/predicted protein [Populus trichocarpa]
Bra022812	1.49341	10.5018	9.00843	GO:0016020//membrane	GO:0004672//protein kinase activity;GO:0032559	GO:0006464//protein modification process	gi|297822791|ref|XP_002879278.1|/3.40053e-143/hypothetical protein ARALYDRAFT_902068 [Arabidopsis lyrata subsp. lyrata]
Bra022837	-7.86419	-9.70044	-1.83625	-	GO:0003824//catalytic activity	GO:0006629//lipid metabolic process	gi|18402641|ref|NP_565721.1|/3.02733e-86/ADS2 (16:0Delta9 Arabidopsis desaturase 2); oxidoreductase [Arabidopsis thaliana]
Bra022851	2.2022	12.683	10.4808	GO:0015935//small ribosomal subunit;GO:0031981//nuclear lumen;GO:0009536//plastid;GO:0031090//organelle membrane	GO:0003676//nucleic acid binding	GO:0006970//response to osmotic stress	gi|297805098|ref|XP_002870433.1|/8.94296e-47/40S ribosomal protein S3 [Arabidopsis lyrata subsp. lyrata]
Bra022974	1.51147	10.9586	9.44708	GO:0043231//intracellular membrane-bounded organelle	GO:0022857//transmembrane transporter activity	GO:0006810//transport	gi|297823223|ref|XP_002879494.1|/1.75655e-175/predicted protein [Arabidopsis lyrata subsp. lyrata]
Bra023023	-8.37504	-11.9285	-3.55348	GO:0009532//plastid stroma	GO:0019205//nucleobase, nucleoside, nucleotide kinase activity;GO:0016776//phosphotransferase activity, phosphate group as acceptor;GO:0032559	GO:0009117//nucleotide metabolic process;GO:0006796//phosphate metabolic process	gi|297791885|ref|XP_002863827.1|/1.28331e-20/hypothetical protein ARALYDRAFT_917605 [Arabidopsis lyrata subsp. lyrata]
Bra023033	-7.19591	-5.50312	1.69279	GO:0031090//organelle membrane;GO:0043231//intracellular membrane-bounded organelle	GO:0046872//metal ion binding;GO:0016791//phosphatase activity	GO:0005985//sucrose metabolic process;GO:0006796//phosphate metabolic process;GO:0010038//response to metal ion	gi|297823393|ref|XP_002879579.1|/0/sucrose-phosphatase 1 [Arabidopsis lyrata subsp. lyrata]
Bra023137	1.55034	11.0641	9.51373	-	GO:0016874//ligase activity	-	gi|4926827|gb|AAD32937.1|AC004135_12/7.80141e-135/T17H7.12 [Arabidopsis thaliana]
Bra023178	-1.67114	8.16491	9.83605	GO:0031410//cytoplasmic vesicle;GO:0000323//lytic vacuole	GO:0008238//exopeptidase activity	GO:0019538//protein metabolic process	gi|312282209|dbj|BAJ33970.1|/1.58007e-59/unnamed protein product [Thellungiella halophila]
Bra023273	-1.64405	9.20457	10.8486	GO:0009536//plastid	GO:0046914//transition metal ion binding	-	gi|79356329|ref|NP_174530.2|/8.10536e-119/unknown protein [Arabidopsis thaliana]
Bra023370	1.73197	11.1092	9.37721	-	GO:0016705//oxidoreductase activity, acting on paired donors, with incorporation or reduction of molecular oxygen	GO:0012501//programmed cell death;GO:0009699//phenylpropanoid biosynthetic process	gi|18416826|ref|NP_568260.1|/2.30184e-93/oxidoreductase, 2OG-Fe(II) oxygenase family protein [Arabidopsis thaliana]
Bra023401	1.51267	-1.98951	-3.50218	-	GO:0031406//carboxylic acid binding;GO:0016774//phosphotransferase activity, carboxyl group as acceptor	GO:0006520//cellular amino acid metabolic process;GO:0006796//phosphate metabolic process	gi|225425240|ref|XP_002267220.1|/2.30198e-126/PREDICTED: hypothetical protein [Vitis vinifera]
Bra023407	2.33914	-2.1091	-4.44824	GO:0031410//cytoplasmic vesicle;GO:0043231//intracellular membrane-bounded organelle	-	-	gi|297807367|ref|XP_002871567.1|/0/hypothetical protein ARALYDRAFT_488158 [Arabidopsis lyrata subsp. lyrata]
Bra023432	1.16199	10.5018	9.33985	-	-	GO:0009628//response to abiotic stimulus	gi|297807397|ref|XP_002871582.1|/2.27141e-52/hypothetical protein ARALYDRAFT_488195 [Arabidopsis lyrata subsp. lyrata]
Bra023553	2.22156	1.02773	-1.19384	GO:0015935//small ribosomal subunit;GO:0016020//membrane;GO:0009536//plastid;GO:0031981//nuclear lumen	GO:0005198//structural molecule activity	GO:0010467//gene expression	gi|255648281|gb|ACU24593.1|/6.46009e-104/unknown [Glycine max]
Bra023554	2.74992	11.2656	8.5157	-	-	-	gi|21617926|gb|AAM66976.1|/4.91668e-07/unknown [Arabidopsis thaliana]
Bra023601	2.26521	-1.46697	-3.73218	GO:0031410//cytoplasmic vesicle	-	-	gi|297807741|ref|XP_002871754.1|/1.42481e-71/hypothetical protein ARALYDRAFT_488583 [Arabidopsis lyrata subsp. lyrata]
Bra023766	2.85148	1.2601	-1.59138	-	-	-	gi|15810257|gb|AAL07016.1|/2.18144e-74/unknown protein [Arabidopsis thaliana]
Bra023799	1.91811	10.1421	8.224	GO:0031410//cytoplasmic vesicle	-	-	gi|6910572|gb|AAF31277.1|AC006424_6/1.64137e-06/Second of four adjacent putative subtilase family> [Arabidopsis thaliana]
Bra023810	-2.18666	7.77479	9.96145	-	-	GO:0009933//meristem structural organization	gi|297830988|ref|XP_002883376.1|/4.54055e-59/hypothetical protein ARALYDRAFT_898758 [Arabidopsis lyrata subsp. lyrata]
Bra023909	-4.13654	-9.95796	-5.82142	GO:0009523//photosystem II;GO:0009534//chloroplast thylakoid	-	-	gi|90186625|gb|ABD91572.1|/1.70819e-11/unknown [Brassica rapa]
Bra023950	1.09504	12.857	11.762	GO:0033176;GO:0031224//intrinsic to membrane	GO:0015077//monovalent inorganic cation transmembrane transporter activity	GO:0015988//energy coupled proton transport, against electrochemical gradient	gi|125535913|gb|EAY82401.1|/3.23951e-26/hypothetical protein OsI_37615 [Oryza sativa Indica Group]
Bra023996	3.85242	6.98803	3.13561	GO:0044424//intracellular part	-	GO:0009404//toxin metabolic process	gi|89257510|gb|ABD65000.1|/3.32531e-18/hypothetical protein 26.t00020 [Brassica oleracea]
Bra024018	1.19858	10.6457	9.44708	GO:0005737//cytoplasm	GO:0004812//aminoacyl-tRNA ligase activity;GO:0032559	GO:0006418//tRNA aminoacylation for protein translation;GO:0010038//response to metal ion	gi|297802914|ref|XP_002869341.1|/1.71343e-121/hypothetical protein ARALYDRAFT_491623 [Arabidopsis lyrata subsp. lyrata]
Bra024113	-1.86965	9.16239	11.032	GO:0043231//intracellular membrane-bounded organelle	-	-	gi|297803038|ref|XP_002869403.1|/1.12237e-39/hypothetical protein ARALYDRAFT_491755 [Arabidopsis lyrata subsp. lyrata]
Bra024120	1.65425	10.0293	8.37504	GO:0016020//membrane	-	-	gi|297803046|ref|XP_002869407.1|/2.3333e-69/hypothetical protein ARALYDRAFT_491771 [Arabidopsis lyrata subsp. lyrata]
Bra024182	-1.1821	1.65817	2.84026	GO:0043231//intracellular membrane-bounded organelle	-	-	gi|297803184|ref|XP_002869476.1|/7.63136e-107/hypothetical protein ARALYDRAFT_913640 [Arabidopsis lyrata subsp. lyrata]
Bra024209	4.61176	1.20986	-3.4019	-	-	-	gi|297802772|ref|XP_002869270.1|/6.57484e-61/hypothetical protein ARALYDRAFT_913200 [Arabidopsis lyrata subsp. lyrata]
Bra024285	2.19468	-1.12869	-3.32338	-	GO:0060089	GO:0009314//response to radiation;GO:0009606//tropism	gi|186532725|ref|NP_001119489.1|/4.83095e-103/NPH3 (NON-PHOTOTROPIC HYPOCOTYL 3); protein binding / signal transducer [Arabidopsis thaliana]
Bra024299	1.49539	9.71939	8.224	-	-	-	gi|15221400|ref|NP_172104.1|/0/pentatricopeptide (PPR) repeat-containing protein [Arabidopsis thaliana]
Bra024401	1.97483	-2.02001	-3.99484	-	GO:0070011	-	gi|7671449|emb|CAB89389.1|/1.97241e-180/oligopeptidase A-like protein [Arabidopsis thaliana]
Bra024427	-5.06301	-6.38062	-1.31761	GO:0043231//intracellular membrane-bounded organelle	GO:0031406//carboxylic acid binding	-	gi|297794201|ref|XP_002864985.1|/0/hypothetical protein ARALYDRAFT_919932 [Arabidopsis lyrata subsp. lyrata]
Bra024512	1.65246	-1.01595	-2.66841	-	GO:0046914//transition metal ion binding	GO:0009743//response to carbohydrate stimulus	gi|297836462|ref|XP_002886113.1|/7.05421e-73/ring-H2 finger A3A [Arabidopsis lyrata subsp. lyrata]
Bra024580	-1.01171	6.64049	7.6522	GO:0005618//cell wall;GO:0009532//plastid stroma;GO:0042579//microbody;GO:0005576//extracellular region	GO:0016755;GO:0047635	GO:0006749//glutathione metabolic process;GO:0043094;GO:0006950//response to stress	gi|297850792|ref|XP_002893277.1|/0/alanine-2-oxoglutarate aminotransferase 1 [Arabidopsis lyrata subsp. lyrata]
Bra024590	1.87447	9.62936	7.75489	-	GO:0004091//carboxylesterase activity;GO:0004857//enzyme inhibitor activity	-	gi|15220718|ref|NP_173749.1|/1.35885e-59/invertase/pectin methylesterase inhibitor family protein [Arabidopsis thaliana]
Bra024596	11.6069	3.79309	-7.81378	-	-	-	gi|237873732|emb|CAX36564.1|/2.26589e-155/F-box/Kelch repeat-containing F-box family protein [Arabidopsis thaliana]
Bra024597	1.52218	-1.32576	-2.84794	GO:0009536//plastid	-	GO:0000377	gi|297850808|ref|XP_002893285.1|/5.13807e-86/hypothetical protein ARALYDRAFT_335585 [Arabidopsis lyrata subsp. lyrata]
Bra024654	2.50986	10.7339	8.224	-	GO:0016628//oxidoreductase activity, acting on the CH-CH group of donors, NAD or NADP as acceptor	GO:0008152//metabolic process;GO:0032501//multicellular organismal process	gi|297803316|ref|XP_002869542.1|/3.31768e-14/forever young oxidoreductase [Arabidopsis lyrata subsp. lyrata]
Bra024686	2.07076	13.6089	11.5382	GO:0005618//cell wall	GO:0005198//structural molecule activity	GO:0009725//response to hormone stimulus;GO:0000902//cell morphogenesis;GO:0009827//plant-type cell wall modification;GO:0010118//stomatal movement;GO:0009639//response to red or far red light	gi|145324020|ref|NP_001077599.1|/2.10989e-66/ATEXPA10 (ARABIDOPSIS THALIANA EXPANSIN A 10); structural constituent of cell wall [Arabidopsis thaliana]
Bra024691	-8.37504	-10.6537	-2.2787	GO:0031224//intrinsic to membrane;GO:0043231//intracellular membrane-bounded organelle;GO:0044444//cytoplasmic part	-	GO:0046620//regulation of organ growth;GO:0048316//seed development;GO:0008361//regulation of cell size;GO:0007165//signal transduction;GO:0010467//gene expression	gi|8778399|gb|AAF79407.1|AC068197_17/8.64278e-121/F16A14.26 [Arabidopsis thaliana]
Bra024845	-1.73252	2.38678	4.1193	GO:0043231//intracellular membrane-bounded organelle	GO:0016791//phosphatase activity	GO:0006796//phosphate metabolic process	gi|297817800|ref|XP_002876783.1|/8.39334e-61/hypothetical protein ARALYDRAFT_484107 [Arabidopsis lyrata subsp. lyrata]
Bra024875	-1.28469	-2.82878	-1.54408	GO:0043231//intracellular membrane-bounded organelle	GO:0001071//nucleic acid binding transcription factor activity;GO:0005488//binding	GO:0006351//transcription, DNA-dependent;GO:0010162//seed dormancy;GO:0009639//response to red or far red light;GO:0009740//gibberellic acid mediated signaling pathway;GO:0009894;GO:0006972//hyperosmotic response;GO:0019740//nitrogen utilization;GO:0010232//vascular transport;GO:0009845//seed germination	gi|75104298|sp|Q5BN23.1|RGA1_BRACM/0/RecName: Full=DELLA protein RGA1; AltName: Full=BrRGA1; AltName: Full=RGA-like protein 1
Bra024905	-4.21218	4.23266	8.44484	GO:0043234//protein complex;GO:0016021//integral to membrane;GO:0009534//chloroplast thylakoid	GO:0008320//protein transmembrane transporter activity;GO:0015291//secondary active transmembrane transporter activity	GO:0009687//abscisic acid metabolic process;GO:0009566//fertilization;GO:0015031//protein transport	gi|25312108|pir||G84420/8.16475e-98/TATC-like protein [imported] - Arabidopsis thaliana
Bra025025	1.34314	11.098	9.75489	-	GO:0016746//transferase activity, transferring acyl groups	GO:0006631//fatty acid metabolic process	gi|7385217|gb|AAF61738.1|AF244519_1/7.15298e-79/beta-ketoacyl-ACP synthetase 1 [Brassica napus]
Bra025033	2.91235	7.00707	4.09472	GO:0043231//intracellular membrane-bounded organelle	GO:0008483//transaminase activity;GO:0046914//transition metal ion binding;GO:0048037//cofactor binding	GO:0006527//arginine catabolic process;GO:0006591//ornithine metabolic process;GO:0006972//hyperosmotic response;GO:0006560//proline metabolic process	gi|157890950|dbj|BAF81516.1|/0/ornithine-oxo-acid transaminase [Brassica rapa]
Bra025210	-1.54909	3.67729	5.22638	GO:0031224//intrinsic to membrane;GO:0000325//plant-type vacuole;GO:0000322;GO:0009526//plastid envelope;GO:0031090//organelle membrane;GO:0044420//extracellular matrix part	GO:0005372//water transmembrane transporter activity;GO:0042887	GO:0055085//transmembrane transport;GO:0006952//defense response;GO:0048878//chemical homeostasis;GO:0010476//gibberellin mediated signaling pathway;GO:0015840//urea transport;GO:0042044//fluid transport	gi|1514977|dbj|BAA12711.1|/8.83044e-66/VM23 [Raphanus sativus]
Bra025358	-10.9121	-12.2441	-1.33193	GO:0043231//intracellular membrane-bounded organelle	GO:0005488//binding;GO:0001071//nucleic acid binding transcription factor activity	GO:0048506;GO:0043401//steroid hormone mediated signaling pathway;GO:0000902//cell morphogenesis;GO:0010015//root morphogenesis;GO:0009639//response to red or far red light	gi|297818506|ref|XP_002877136.1|/2.41219e-14/transcription regulator [Arabidopsis lyrata subsp. lyrata]
Bra025375	-9.80896	-11.1592	-1.35028	GO:0043231//intracellular membrane-bounded organelle;GO:0044444//cytoplasmic part	-	-	gi|297818542|ref|XP_002877154.1|/2.13683e-38/predicted protein [Arabidopsis lyrata subsp. lyrata]
Bra025421	6.95014	2.1656	-4.78454	GO:0043231//intracellular membrane-bounded organelle	GO:0005488//binding;GO:0016645//oxidoreductase activity, acting on the CH-NH group of donors	GO:0006952//defense response;GO:0006560//proline metabolic process;GO:0006536//glutamate metabolic process	gi|169665585|gb|ACA63477.1|/9.49185e-157/proline dehydrogenase [Brassica napus]
Bra025682	1.20801	-2.4167	-3.62471	-	-	-	gi|186478622|ref|NP_001117307.1|/1.68263e-47/NDF6 (NDH DEPENDENT FLOW 6) [Arabidopsis thaliana]
Bra025766	-1.66329	8.88264	10.5459	GO:0016020//membrane	GO:0015205//nucleobase transmembrane transporter activity	GO:0015851//nucleobase transport	gi|297844944|ref|XP_002890353.1|/7.51296e-115/ATPUP14 [Arabidopsis lyrata subsp. lyrata]
Bra025797	1.0386	11.4331	10.3945	GO:0031090//organelle membrane;GO:0043231//intracellular membrane-bounded organelle	-	-	gi|297841825|ref|XP_002888794.1|/9.07035e-40/hypothetical protein ARALYDRAFT_476207 [Arabidopsis lyrata subsp. lyrata]
Bra025804	-3.42169	-2.20645	1.21524	GO:0016469//proton-transporting two-sector ATPase complex;GO:0031090//organelle membrane;GO:0009526//plastid envelope	GO:0015078//hydrogen ion transmembrane transporter activity;GO:0016787//hydrolase activity;GO:0032559	GO:0015992//proton transport;GO:0046034//ATP metabolic process;GO:0009757//hexose mediated signaling;GO:0010038//response to metal ion;GO:0034220//ion transmembrane transport	gi|6721109|gb|AAF26763.1|AC007396_12/3.09995e-133/T4O12.24 [Arabidopsis thaliana]
Bra025979	-1.31874	10.8956	12.2143	-	-	-	gi|8778449|gb|AAF79457.1|AC022492_1/0/F1L3.1 [Arabidopsis thaliana]
Bra026021	-3.6095	-6.0386	-2.42909	-	-	-	gi|297844620|ref|XP_002890191.1|/0/hypothetical protein ARALYDRAFT_889079 [Arabidopsis lyrata subsp. lyrata]
Bra026038	1.28467	11.7482	10.4635	-	GO:0031559//oxidosqualene cyclase activity	GO:0016104//triterpenoid biosynthetic process	gi|3152589|gb|AAC17070.1|/0/Strong similarity to lupeol synthase gb|U49919 from A. thaliana (second gene in a series of three with similar homologies) [Arabidopsis thaliana]
Bra026064	1.29749	10.599	9.3015	-	GO:0043169//cation binding;GO:0016616//oxidoreductase activity, acting on the CH-OH group of donors, NAD or NADP as acceptor	GO:0009168//purine ribonucleoside monophosphate biosynthetic process	gi|14194878|sp|Q9SA34.1|IMDH2_ARATH/2.44841e-177/RecName: Full=Probable inosine-5'-monophosphate dehydrogenase; Short=IMP dehydrogenase; Short=IMPD; Short=IMPDH
Bra026099	-2.56057	-4.37925	-1.81868	GO:0009526//plastid envelope;GO:0009523//photosystem II;GO:0031224//intrinsic to membrane;GO:0009570//chloroplast stroma;GO:0009534//chloroplast thylakoid	GO:0046906//tetrapyrrole binding	GO:0006464//protein modification process;GO:0009416//response to light stimulus;GO:0006091//generation of precursor metabolites and energy	gi|50313237|gb|AAT74560.1|/5.92748e-121/Lhcb6 protein [Brassica rapa subsp. pekinensis]
Bra026309	1.44796	-1.53511	-2.98306	-	-	GO:0005975//carbohydrate metabolic process;GO:0010182//sugar mediated signaling pathway	gi|4469026|emb|CAB38287.1|/1.96033e-81/hypothetical protein [Arabidopsis thaliana]
Bra026351	-1.25946	-3.00686	-1.7474	GO:0043231//intracellular membrane-bounded organelle	GO:0030528//transcription regulator activity	GO:0009813//flavonoid biosynthetic process;GO:0009314//response to radiation;GO:0006779//porphyrin biosynthetic process	gi|297803362|ref|XP_002869565.1|/0/cop1-interacting protein 7 [Arabidopsis lyrata subsp. lyrata]
Bra026405	-2.88412	1.11635	4.00047	GO:0055028//cortical microtubule	GO:0015631//tubulin binding	GO:0022403;GO:0030865//cortical cytoskeleton organization;GO:0031112	gi|255580760|ref|XP_002531201.1|/0/Protein regulator of cytokinesis, putative [Ricinus communis]
Bra026426	-4.22901	-8.71503	-4.48602	GO:0016020//membrane;GO:0009536//plastid	GO:0046914//transition metal ion binding;GO:0016832//aldehyde-lyase activity	GO:0006970//response to osmotic stress;GO:0010038//response to metal ion;GO:0006007//glucose catabolic process	gi|297803442|ref|XP_002869605.1|/3.13827e-170/hypothetical protein ARALYDRAFT_492157 [Arabidopsis lyrata subsp. lyrata]
Bra026631	-8.13955	-11.4898	-3.3503	GO:0031224//intrinsic to membrane	GO:0004672//protein kinase activity;GO:0032559	GO:0006464//protein modification process;GO:0023052//signaling	gi|224589495|gb|ACN59281.1|/3.68929e-175/leucine-rich repeat receptor-like protein kinase [Arabidopsis thaliana]
Bra026801	-3.55278	-6.0386	-2.48581	GO:0044444//cytoplasmic part;GO:0016020//membrane	GO:0017111//nucleoside-triphosphatase activity;GO:0032561	GO:0009207;GO:0009555//pollen development;GO:0007005//mitochondrion organization	gi|297849902|ref|XP_002892832.1|/3.49478e-123/hypothetical protein ARALYDRAFT_888870 [Arabidopsis lyrata subsp. lyrata]
Bra026845	-11.8293	-7.81378	4.01555	GO:0009532//plastid stroma	GO:0005488//binding	-	gi|115444513|ref|NP_001046036.1|/8.73339e-09/Os02g0173100 [Oryza sativa Japonica Group]
Bra026970	5.38919	-2.41582	-7.80501	-	GO:0005488//binding	-	gi|8778645|gb|AAF79653.1|AC025416_27/2.39273e-55/F5O11.17 [Arabidopsis thaliana]
Bra026992	-1.04898	15.0966	16.1456	-	-	-	-
Bra027057	2.89043	11.03	8.13955	-	GO:0001071//nucleic acid binding transcription factor activity;GO:0043565//sequence-specific DNA binding	GO:0009267//cellular response to starvation;GO:0009743//response to carbohydrate stimulus;GO:0006355//regulation of transcription, DNA-dependent	gi|206574987|gb|ACI14403.1|/6.1468e-161/WRKY6-1 transcription factor [Brassica napus]
Bra027127	1.02134	11.7339	10.7125	GO:0043234//protein complex;GO:0044444//cytoplasmic part	GO:0016874//ligase activity;GO:0032559	GO:0009908//flower development;GO:0016109;GO:0043479;GO:0048827//phyllome development;GO:0006633//fatty acid biosynthetic process;GO:2000026//regulation of multicellular organismal development;GO:0006084//acetyl-CoA metabolic process;GO:0005982//starch metabolic process;GO:0008361//regulation of cell size;GO:0006779//porphyrin biosynthetic process	gi|297849424|ref|XP_002892593.1|/1.03513e-139/hypothetical protein ARALYDRAFT_888357 [Arabidopsis lyrata subsp. lyrata]
Bra027180	-2.59594	3.40599	6.00193	GO:0043231//intracellular membrane-bounded organelle	GO:0051540;GO:0043169//cation binding	-	gi|297834498|ref|XP_002885131.1|/2.13205e-24/hypothetical protein ARALYDRAFT_897928 [Arabidopsis lyrata subsp. lyrata]
Bra027185	1.37315	9.74819	8.37504	GO:0016020//membrane	-	GO:0015833//peptide transport	gi|297834490|ref|XP_002885127.1|/2.54036e-150/proton-dependent oligopeptide transport family protein [Arabidopsis lyrata subsp. lyrata]
Bra027199	3.83825	-3.48477	-7.32302	GO:0043231//intracellular membrane-bounded organelle	GO:0003677//DNA binding;GO:0001071//nucleic acid binding transcription factor activity	GO:0006351//transcription, DNA-dependent	gi|15233475|ref|NP_193190.1|/6.80108e-63/NF-YB3 (NUCLEAR FACTOR Y, SUBUNIT B3); transcription factor [Arabidopsis thaliana]
Bra027338	-3.17373	-1.3913	1.78243	GO:0005840//ribosome;GO:0009532//plastid stroma;GO:0005576//extracellular region;GO:0042579//microbody	GO:0003973//(S)-2-hydroxy-acid oxidase activity;GO:0000166//nucleotide binding	GO:0008152//metabolic process	gi|302754346|ref|XP_002960597.1|/8.17972e-80/hypothetical protein SELMODRAFT_266585 [Selaginella moellendorffii]
Bra027387	1.94817	12.8603	10.9121	GO:0030312//external encapsulating structure;GO:0031981//nuclear lumen;GO:0044444//cytoplasmic part;GO:0031090//organelle membrane	GO:0042623//ATPase activity, coupled;GO:0008135//translation factor activity, nucleic acid binding;GO:0032559	GO:0006412//translation;GO:0010038//response to metal ion	gi|297834230|ref|XP_002884997.1|/0/predicted protein [Arabidopsis lyrata subsp. lyrata]
Bra027446	-1.34665	8.66178	10.0084	-	GO:0005488//binding	-	gi|297846966|ref|XP_002891364.1|/2.89285e-107/ATRBP47C [Arabidopsis lyrata subsp. lyrata]
Bra027536	2.364	6.3029	3.9389	-	-	-	gi|297791437|ref|XP_002863603.1|/0/hypothetical protein ARALYDRAFT_917193 [Arabidopsis lyrata subsp. lyrata]
Bra027603	2.42875	10.1836	7.75489	GO:0031410//cytoplasmic vesicle	-	-	gi|297791203|ref|XP_002863486.1|/1.23773e-64/F-box family protein [Arabidopsis lyrata subsp. lyrata]
Bra027654	3.27619	11.4157	8.13955	-	-	-	gi|297837023|ref|XP_002886393.1|/0/hypothetical protein ARALYDRAFT_474984 [Arabidopsis lyrata subsp. lyrata]
Bra027685	-8.05528	-11.8357	-3.78037	GO:0009536//plastid	GO:0016616//oxidoreductase activity, acting on the CH-OH group of donors, NAD or NADP as acceptor;GO:0000166//nucleotide binding;GO:0048037//cofactor binding	GO:0006007//glucose catabolic process;GO:0010038//response to metal ion;GO:0009746;GO:0006970//response to osmotic stress;GO:0034285	gi|297836953|ref|XP_002886358.1|/0/6-phosphogluconate dehydrogenase family protein [Arabidopsis lyrata subsp. lyrata]
Bra027800	2.19027	-1.27899	-3.46926	GO:0043231//intracellular membrane-bounded organelle;GO:0016020//membrane	GO:0004871//signal transducer activity;GO:0016301//kinase activity;GO:0032559	GO:0043401//steroid hormone mediated signaling pathway;GO:0006464//protein modification process	gi|6633851|gb|AAF19710.1|AC008047_17/4.66125e-111/F2K11.13 [Arabidopsis thaliana]
Bra027835	1.93357	-1.14253	-3.0761	-	GO:0032559;GO:0042623//ATPase activity, coupled	-	gi|255573838|ref|XP_002527838.1|/0/helicase, putative [Ricinus communis]
Bra027877	-1.93767	1.76586	3.70353	GO:0009536//plastid	GO:0016620//oxidoreductase activity, acting on the aldehyde or oxo group of donors, NAD or NADP as acceptor;GO:0016616//oxidoreductase activity, acting on the CH-OH group of donors, NAD or NADP as acceptor;GO:0000166//nucleotide binding	GO:0009314//response to radiation;GO:0006779//porphyrin biosynthetic process;GO:0006950//response to stress	gi|312282093|dbj|BAJ33912.1|/0/unnamed protein product [Thellungiella halophila]
Bra027897	-1.471	10.1836	11.6546	GO:0043231//intracellular membrane-bounded organelle	GO:0005506//iron ion binding;GO:0016713	GO:0006633//fatty acid biosynthetic process	gi|297853618|ref|XP_002894690.1|/0/hypothetical protein ARALYDRAFT_474859 [Arabidopsis lyrata subsp. lyrata]
Bra027940	-1.33656	11.0755	12.412	GO:0005576//extracellular region	GO:0004553//hydrolase activity, hydrolyzing O-glycosyl compounds	GO:0000272//polysaccharide catabolic process	gi|297828069|ref|XP_002881917.1|/1.34502e-53/hypothetical protein ARALYDRAFT_483470 [Arabidopsis lyrata subsp. lyrata]
Bra028005	1.87841	10.9337	9.05528	-	-	-	gi|297851782|ref|XP_002893772.1|/2.18432e-55/hypothetical protein ARALYDRAFT_890929 [Arabidopsis lyrata subsp. lyrata]
Bra028061	1.69513	6.13679	4.44167	GO:0016020//membrane	-	-	gi|297846456|ref|XP_002891109.1|/4.53524e-110/hypothetical protein ARALYDRAFT_891060 [Arabidopsis lyrata subsp. lyrata]
Bra028148	1.86565	-4.35321	-6.21886	-	-	-	gi|15240322|ref|NP_198590.1|/1.3814e-52/C2 domain-containing protein [Arabidopsis thaliana]
Bra028166	-8.5157	-11.1805	-2.66483	-	GO:0016746//transferase activity, transferring acyl groups	GO:0009696//salicylic acid metabolic process	gi|297805964|ref|XP_002870866.1|/1.17136e-122/hypothetical protein ARALYDRAFT_916554 [Arabidopsis lyrata subsp. lyrata]
Bra028195	1.05171	10.6609	9.60918	GO:0031410//cytoplasmic vesicle	-	-	gi|224127408|ref|XP_002329270.1|/9.39565e-57/predicted protein [Populus trichocarpa]
Bra028416	1.58895	3.8014	2.21245	-	GO:0046872//metal ion binding	-	gi|18421775|ref|NP_568558.1|/1.05681e-87/proline-rich spliceosome-associated (PSP) family protein / zinc knuckle (CCHC-type) family protein [Arabidopsis thaliana]
Bra028439	-2.27713	9.32418	11.6013	-	-	GO:0003006//developmental process involved in reproduction	gi|297801640|ref|XP_002868704.1|/0/EMB2744 [Arabidopsis lyrata subsp. lyrata]
Bra028456	-10.9121	-9.15987	1.75227	GO:0016020//membrane	GO:0004672//protein kinase activity;GO:0000166//nucleotide binding	-	gi|75334121|sp|Q9FNE1.1|CRK42_ARATH/1.57709e-154/RecName: Full=Cysteine-rich receptor-like protein kinase 42; Short=Cysteine-rich RLK42; Flags: Precursor
Bra028506	1.60864	-1.94399	-3.55263	-	-	-	gi|186528371|ref|NP_198994.2|/0/CIP1 (COP1-INTERACTIVE PROTEIN 1); protein binding [Arabidopsis thaliana]
Bra028586	-2.60681	1.23267	3.83949	GO:0005618//cell wall;GO:0009526//plastid envelope;GO:0016020//membrane	GO:0030528//transcription regulator activity;GO:0051219//phosphoprotein binding	GO:0048827//phyllome development;GO:0006952//defense response;GO:0043401//steroid hormone mediated signaling pathway;GO:0010038//response to metal ion	gi|309952069|gb|ADO95308.1|/9.37047e-97/14-3-3-like protein GF14 Lambda [Eutrema salsugineum]
Bra028589	3.28891	9.07177	5.78286	GO:0044464//cell part	GO:0015291//secondary active transmembrane transporter activity	GO:0003006//developmental process involved in reproduction	gi|72255624|gb|AAZ66942.1|/2.94792e-101/117M18_23 [Brassica rapa]
Bra028687	1.55865	9.93369	8.37504	GO:0043231//intracellular membrane-bounded organelle	GO:0032559	GO:0007059//chromosome segregation;GO:0000725//recombinational repair;GO:0010212//response to ionizing radiation;GO:0006996//organelle organization	gi|15240835|ref|NP_196383.1|/1.34343e-156/structural maintenance of chromosomes (SMC) family protein [Arabidopsis thaliana]
Bra028825	2.22939	7.08595	4.85656	-	GO:0016787//hydrolase activity	GO:0019538//protein metabolic process	gi|255585729|ref|XP_002533546.1|/0/Xylem serine proteinase 1 precursor, putative [Ricinus communis]
Bra028849	1.466	9.69	8.224	GO:0044464//cell part	-	-	gi|21593578|gb|AAM65545.1|/8.62468e-14/unknown [Arabidopsis thaliana]
Bra028865	2.42742	-2.47324	-4.90066	GO:0043231//intracellular membrane-bounded organelle	GO:0004721//phosphoprotein phosphatase activity	-	gi|312282127|dbj|BAJ33929.1|/4.65116e-164/unnamed protein product [Thellungiella halophila]
Bra028882	1.25144	11.0063	9.75489	-	GO:0016881//acid-amino acid ligase activity	GO:0009108//coenzyme biosynthetic process	gi|8778623|gb|AAF79631.1|AC025416_5/9.40432e-86/F5O11.7 [Arabidopsis thaliana]
Bra028901	-2.1598	6.92983	9.08963	GO:0009536//plastid;GO:0016020//membrane	GO:0042802//identical protein binding;GO:0046983//protein dimerization activity	GO:0019752//carboxylic acid metabolic process;GO:0033194//response to hydroperoxide;GO:0008614//pyridoxine metabolic process;GO:0006778//porphyrin metabolic process;GO:0009108//coenzyme biosynthetic process;GO:0042364;GO:0006972//hyperosmotic response	gi|15240972|ref|NP_195761.1|/1.18274e-161/RSR4 (REDUCED SUGAR RESPONSE 4); protein heterodimerization/ protein homodimerization [Arabidopsis thaliana]
Bra028948	-6.51401	-5.21409	1.29992	GO:0031981//nuclear lumen;GO:0005576//extracellular region;GO:0031090//organelle membrane;GO:0030312//external encapsulating structure;GO:0044444//cytoplasmic part	GO:0005515//protein binding;GO:0017111//nucleoside-triphosphatase activity;GO:0032559	GO:0031647//regulation of protein stability;GO:0048827//phyllome development;GO:0051592//response to calcium ion;GO:0009791//post-embryonic development;GO:0044267//cellular protein metabolic process;GO:0042742//defense response to bacterium;GO:0009207;GO:0006970//response to osmotic stress;GO:0009408//response to heat	gi|312282237|dbj|BAJ33984.1|/0/unnamed protein product [Thellungiella halophila]
Bra028988	-9.80896	-7.81378	1.99518	GO:0044464//cell part	GO:0004553//hydrolase activity, hydrolyzing O-glycosyl compounds;GO:0043167//ion binding	GO:0044238//primary metabolic process	gi|297792991|ref|XP_002864380.1|/0/glycosyl hydrolase family 17 protein [Arabidopsis lyrata subsp. lyrata]
Bra029245	-2.31669	10.2456	12.5622	GO:0016021//integral to membrane	-	GO:0006810//transport	gi|186532678|ref|NP_201091.2|/1.78144e-52/AtVEX1 (VEGETATIVE CELL EXPRESSED1) [Arabidopsis thaliana]
Bra029369	1.97428	5.42243	3.44815	-	-	-	gi|297812483|ref|XP_002874125.1|/4.14856e-92/hypothetical protein ARALYDRAFT_910349 [Arabidopsis lyrata subsp. lyrata]
Bra029370	1.03831	11.5018	10.4635	-	-	-	gi|297812483|ref|XP_002874125.1|/4.43236e-94/hypothetical protein ARALYDRAFT_910349 [Arabidopsis lyrata subsp. lyrata]
Bra029393	3.77109	6.67099	2.8999	GO:0044464//cell part	GO:0004497//monooxygenase activity	GO:0006694//steroid biosynthetic process	gi|6685411|sp|O65727.1|ERG11_BRANA/4.49476e-105/RecName: Full=Squalene monooxygenase 1,1; AltName: Full=Squalene epoxidase 1,1; Short=SE 1,1
Bra029445	-2.21425	10.3794	12.5936	GO:0016020//membrane	GO:0005506//iron ion binding;GO:0004497//monooxygenase activity	GO:0008152//metabolic process	gi|15234514|ref|NP_192967.1|/3.62311e-115/CYP706A4; electron carrier/ heme binding / iron ion binding / monooxygenase/ oxygen binding [Arabidopsis thaliana]
Bra029462	1.22185	13.9629	12.741	-	-	-	-
Bra029516	-1.58372	8.59991	10.1836	GO:0005743//mitochondrial inner membrane	GO:0032559	GO:0031163;GO:0043623//cellular protein complex assembly	gi|15234447|ref|NP_192386.1|/0/ATABC1 (ATP BINDING CASSETTE PROTEIN 1); ATPase, coupled to transmembrane movement of substances / protein binding / transporter [Arabidopsis thaliana]
Bra029557	1.87051	-1.27899	-3.1495	GO:0016020//membrane	GO:0015932//nucleobase, nucleoside, nucleotide and nucleic acid transmembrane transporter activity	GO:0015931//nucleobase, nucleoside, nucleotide and nucleic acid transport	gi|297813899|ref|XP_002874833.1|/6.204e-96/hypothetical protein ARALYDRAFT_911781 [Arabidopsis lyrata subsp. lyrata]
Bra029638	-2.43816	7.88264	10.3208	-	-	-	gi|18397912|ref|NP_566302.1|/1.37044e-124/unknown protein [Arabidopsis thaliana]
Bra029715	3.13093	-1.8941	-5.02503	-	GO:0016301//kinase activity;GO:0032559	GO:0006464//protein modification process	gi|15231963|ref|NP_187488.1|/1.8832e-112/ATSIK; ATP binding / kinase/ protein kinase/ protein tyrosine kinase [Arabidopsis thaliana]
Bra029847	1.7206	3.78342	2.06282	-	-	-	gi|195970398|gb|ACG60686.1|/0/En/Spm-related transposon protein [Brassica oleracea var. alboglabra]
Bra029930	1.96168	10.9701	9.00843	-	-	-	gi|22330801|ref|NP_566156.2|/3.84227e-66/yrdC family protein [Arabidopsis thaliana]
Bra029955	1.02794	11.7266	10.6987	-	-	-	gi|297816162|ref|XP_002875964.1|/1.94097e-26/hypothetical protein ARALYDRAFT_906222 [Arabidopsis lyrata subsp. lyrata]
Bra029966	-2.2658	-4.05642	-1.79062	GO:0009536//plastid	GO:0004084//branched-chain-amino-acid transaminase activity	GO:0006520//cellular amino acid metabolic process	gi|7486519|pir||T05892/8.47304e-81/hypothetical protein F6H11.110 - Arabidopsis thaliana
Bra030031	-1.14098	5.01282	6.15381	GO:0009536//plastid	GO:0005488//binding;GO:0016616//oxidoreductase activity, acting on the CH-OH group of donors, NAD or NADP as acceptor	GO:0006098//pentose-phosphate shunt	gi|147798737|emb|CAN61078.1|/1.30521e-161/hypothetical protein VITISV_012920 [Vitis vinifera]
Bra030061	4.9744	1.8528	-3.1216	-	GO:0005488//binding	GO:0044260;GO:0010467//gene expression;GO:0044238//primary metabolic process	gi|25083215|gb|AAN72051.1|/3.15977e-53/cell cycle control crn (crooked neck) protein-like [Arabidopsis thaliana]
Bra030096	3.2952	11.599	8.30378	-	-	-	gi|255549595|ref|XP_002515849.1|/1.65455e-66/Bystin, putative [Ricinus communis]
Bra030197	5.45418	2.52438	-2.92979	GO:0044421//extracellular region part	GO:0005102//receptor binding	GO:0048869;GO:0009653//anatomical structure morphogenesis	gi|23466373|tpg|DAA00277.1|/1.84767e-18/TPA: TPA_exp: putative phytosulfokine peptide precursor [Brassica napus]
Bra030219	-1.61568	-3.38915	-1.77347	GO:0043231//intracellular membrane-bounded organelle	-	GO:0009725//response to hormone stimulus	gi|312281921|dbj|BAJ33826.1|/3.41795e-106/unnamed protein product [Thellungiella halophila]
Bra030253	-2.24398	8.07682	10.3208	GO:0044424//intracellular part	GO:0005488//binding;GO:0016872//intramolecular lyase activity	GO:0009642//response to light intensity;GO:0006952//defense response;GO:0009725//response to hormone stimulus;GO:0000302//response to reactive oxygen species;GO:0009267//cellular response to starvation;GO:0006020//inositol metabolic process;GO:0006658//phosphatidylserine metabolic process;GO:0002252;GO:0007275//multicellular organismal development;GO:0032958//inositol phosphate biosynthetic proce…	gi|312281967|dbj|BAJ33849.1|/0/unnamed protein product [Thellungiella halophila]
Bra030277	1.44098	5.4538	4.01282	GO:0043231//intracellular membrane-bounded organelle	GO:0005488//binding;GO:0004497//monooxygenase activity	GO:0009411//response to UV;GO:0012501//programmed cell death;GO:0006631//fatty acid metabolic process;GO:0009699//phenylpropanoid biosynthetic process	gi|15226828|ref|NP_181023.1|/4.43387e-77/FAH1 (FATTY ACID HYDROXYLASE 1); catalytic/ fatty acid alpha-hydroxylase [Arabidopsis thaliana]
Bra030417	2.61992	10.8439	8.224	-	GO:0016301//kinase activity	-	gi|186490223|ref|NP_175590.3|/0/kinase [Arabidopsis thaliana]
Bra030422	1.3678	6.24574	4.87793	-	-	-	gi|297852898|ref|XP_002894330.1|/2.13235e-61/RWD domain-containing protein [Arabidopsis lyrata subsp. lyrata]
Bra030486	1.50186	4.03358	2.53172	GO:0043231//intracellular membrane-bounded organelle	-	-	gi|297852752|ref|XP_002894257.1|/1.23032e-60/heat-intolerant 1 [Arabidopsis lyrata subsp. lyrata]
Bra030509	-1.24562	1.81558	3.0612	GO:0015934//large ribosomal subunit;GO:0016020//membrane;GO:0031981//nuclear lumen	GO:0005198//structural molecule activity	GO:0003006//developmental process involved in reproduction;GO:0010467//gene expression;GO:0022613//ribonucleoprotein complex biogenesis	gi|297848484|ref|XP_002892123.1|/2.62776e-67/EMB2386 [Arabidopsis lyrata subsp. lyrata]
Bra030524	-2.39695	9.93369	12.3306	GO:0043231//intracellular membrane-bounded organelle	GO:0003676//nucleic acid binding;GO:0003678//DNA helicase activity;GO:0042623//ATPase activity, coupled;GO:0032559	GO:0009416//response to light stimulus;GO:0006281//DNA repair	gi|255559474|ref|XP_002520757.1|/0/DNA repair helicase rad3/xp-d, putative [Ricinus communis]
Bra030530	2.04785	11.8568	9.80896	-	-	-	gi|18379088|ref|NP_563683.1|/1.94249e-149/BSD domain-containing protein [Arabidopsis thaliana]
Bra030564	2.65494	1.0328	-1.62214	GO:0044464//cell part	GO:0004673//protein histidine kinase activity;GO:0005488//binding;GO:0004871//signal transducer activity	GO:0007165//signal transduction	gi|297848654|ref|XP_002892208.1|/0/predicted protein [Arabidopsis lyrata subsp. lyrata]
Bra030623	-4.17698	-5.34925	-1.17227	-	-	-	gi|157890966|dbj|BAF81524.1|/1.38493e-34/putative 15kDa selenoprotein [Brassica rapa]
Bra030628	3.02155	11.599	8.57743	GO:0044464//cell part	GO:0004553//hydrolase activity, hydrolyzing O-glycosyl compounds	GO:0010035//response to inorganic substance;GO:0016049//cell growth;GO:0009725//response to hormone stimulus;GO:0006026;GO:0009913//epidermal cell differentiation;GO:0009696//salicylic acid metabolic process;GO:0006970//response to osmotic stress;GO:0009699//phenylpropanoid biosynthetic process;GO:0006109//regulation of carbohydrate metabolic process	gi|157849754|gb|ABV89660.1|/5.78649e-104/chitinase [Brassica rapa]
Bra030697	-2.35022	-5.9076	-3.55739	GO:0031090//organelle membrane;GO:0043231//intracellular membrane-bounded organelle;GO:0015935//small ribosomal subunit;GO:0030312//external encapsulating structure	GO:0005198//structural molecule activity	GO:0010467//gene expression	gi|133793|sp|Q00332.3|RS15A_BRANA/3.57581e-60/RecName: Full=40S ribosomal protein S15a; AltName: Full=PPCB8
Bra030744	-8.44708	-10.9218	-2.47476	GO:0031090//organelle membrane	-	GO:0006810//transport	gi|297849186|ref|XP_002892474.1|/3.25453e-57/VAMP/synaptobrevin-associated protein 27-2 [Arabidopsis lyrata subsp. lyrata]
Bra030799	-7.96	-11.3044	-3.34435	GO:0044444//cytoplasmic part;GO:0005576//extracellular region	GO:0046914//transition metal ion binding;GO:0004619//phosphoglycerate mutase activity	GO:0010038//response to metal ion;GO:0006007//glucose catabolic process	gi|30316342|sp|O04499.3|PMG1_ARATH/0/RecName: Full=2,3-bisphosphoglycerate-independent phosphoglycerate mutase 1; Short=BPG-independent PGAM 1; Short=Phosphoglyceromutase 1; AltName: Full=PGAM-I 1
Bra030906	4.60683	15.4166	10.8098	-	GO:0004030//aldehyde dehydrogenase [NAD(P)+] activity	GO:0009725//response to hormone stimulus;GO:0044237//cellular metabolic process;GO:0009414//response to water deprivation;GO:0006970//response to osmotic stress	gi|297853194|ref|XP_002894478.1|/5.14884e-129/ALDH7B4 [Arabidopsis lyrata subsp. lyrata]
Bra030921	2.08601	12.9086	10.8226	GO:0005840//ribosome;GO:0005839//proteasome core complex;GO:0031090//organelle membrane;GO:0043231//intracellular membrane-bounded organelle	GO:0004175//endopeptidase activity;GO:0004518//nuclease activity	GO:0019941//modification-dependent protein catabolic process;GO:0010038//response to metal ion	gi|168022987|ref|XP_001764020.1|/6.20685e-60/predicted protein [Physcomitrella patens subsp. patens]
Bra031136	6.04658	1.90253	-4.14405	-	-	-	gi|297836830|ref|XP_002886297.1|/8.73088e-66/hypothetical protein ARALYDRAFT_480901 [Arabidopsis lyrata subsp. lyrata]
Bra031183	-6.984	-4.9583	2.0257	-	GO:0016772//transferase activity, transferring phosphorus-containing groups	-	gi|297824989|ref|XP_002880377.1|/2.39642e-140/predicted protein [Arabidopsis lyrata subsp. lyrata]
Bra031214	1.2744	10.0293	8.75489	-	GO:0004812//aminoacyl-tRNA ligase activity;GO:0032559	GO:0006418//tRNA aminoacylation for protein translation	gi|297802028|ref|XP_002868898.1|/1.37857e-63/hypothetical protein ARALYDRAFT_912388 [Arabidopsis lyrata subsp. lyrata]
Bra031291	2.67729	-1.03837	-3.71567	-	-	-	gi|297835140|ref|XP_002885452.1|/2.92346e-91/hypothetical protein ARALYDRAFT_318900 [Arabidopsis lyrata subsp. lyrata]
Bra031294	-1.15297	-2.42363	-1.27066	GO:0008287//protein serine/threonine phosphatase complex	GO:0008187//poly-pyrimidine tract binding;GO:0019888//protein phosphatase regulator activity	GO:0023052//signaling	gi|297835150|ref|XP_002885457.1|/0/protein phosphatase 2A B [Arabidopsis lyrata subsp. lyrata]
Bra031617	3.38681	-1.27425	-4.66107	-	GO:0016787//hydrolase activity	GO:0019538//protein metabolic process	gi|18390865|ref|NP_563808.1|/8.99561e-95/aspartyl protease family protein [Arabidopsis thaliana]
Bra031629	2.86686	12.1684	9.3015	-	GO:0001071//nucleic acid binding transcription factor activity	GO:0001708//cell fate specification	gi|312283093|dbj|BAJ34412.1|/7.03427e-37/unnamed protein product [Thellungiella halophila]
Bra031647	1.89624	10.1202	8.224	GO:0043231//intracellular membrane-bounded organelle	-	-	gi|297843680|ref|XP_002889721.1|/2.35647e-76/EMB3001 [Arabidopsis lyrata subsp. lyrata]
Bra031714	1.07773	-1.53787	-2.6156	GO:0043231//intracellular membrane-bounded organelle	GO:0005488//binding;GO:0004871//signal transducer activity	GO:0007623//circadian rhythm;GO:0009755//hormone-mediated signaling pathway;GO:0006351//transcription, DNA-dependent;GO:0003006//developmental process involved in reproduction;GO:0010017//red or far-red light signaling pathway	gi|15218550|ref|NP_172517.1|/2.74221e-69/ARR4 (RESPONSE REGULATOR 4); protein binding / transcription regulator/ two-component response regulator [Arabidopsis thaliana]
Bra031886	-9.26444	-14.2375	-4.97307	GO:0016020//membrane	-	GO:0009409//response to cold;GO:0009908//flower development	gi|145334907|ref|NP_001078799.1|/9.526e-21/MAF5 (MADS AFFECTING FLOWERING 5); transcription factor [Arabidopsis thaliana]
Bra032038	3.60516	11.6604	8.05528	GO:0043231//intracellular membrane-bounded organelle;GO:0031410//cytoplasmic vesicle	GO:0016740//transferase activity	GO:0006952//defense response	gi|21593658|gb|AAM65625.1|/2.30795e-37/unknown [Arabidopsis thaliana]
Bra032061	2.23672	10.9337	8.69697	GO:0044464//cell part	GO:0046914//transition metal ion binding	-	gi|3341723|gb|AAC35496.1|/4.43351e-131/CONSTANS-like 1 protein [Raphanus sativus]
Bra032135	1.59384	10.9337	9.33985	GO:0031981//nuclear lumen	-	-	gi|15229773|ref|NP_187757.1|/5.37858e-24/small nuclear ribonucleoprotein G, putative / snRNP-G, putative / Sm protein G, putative [Arabidopsis thaliana]
Bra032205	2.89142	-2.14903	-5.04045	GO:0043231//intracellular membrane-bounded organelle	GO:0004030//aldehyde dehydrogenase [NAD(P)+] activity	GO:0009414//response to water deprivation;GO:0009725//response to hormone stimulus;GO:0006970//response to osmotic stress;GO:0044237//cellular metabolic process	gi|297852202|ref|XP_002893982.1|/5.76978e-149/ALDH3H1 [Arabidopsis lyrata subsp. lyrata]
Bra032248	-1.49229	3.55147	5.04376	GO:0031224//intrinsic to membrane	GO:0017111//nucleoside-triphosphatase activity;GO:0015405;GO:0032559	GO:0009207;GO:0006865//amino acid transport	gi|110741635|dbj|BAE98764.1|/0/MRP-like ABC transporter [Arabidopsis thaliana]
Bra032315	-1.71603	8.46761	10.1836	GO:0044464//cell part	-	-	gi|18397074|ref|NP_564327.1|/9.01366e-28/COR314-TM2 [Arabidopsis thaliana]
Bra032377	2.04275	10.098	8.05528	-	GO:0005488//binding	-	gi|297799258|ref|XP_002867513.1|/1.93362e-17/hypothetical protein ARALYDRAFT_913813 [Arabidopsis lyrata subsp. lyrata]
Bra032395	-4.6028	-3.54124	1.06155	GO:0005634//nucleus	GO:0016564//transcription repressor activity	GO:0048506;GO:0032583//regulation of gene-specific transcription	gi|297851494|ref|XP_002893628.1|/1.44001e-38/CCAAT-binding transcription factor (CBF-B/NF-YA) family protein [Arabidopsis lyrata subsp. lyrata]
Bra032415	-4.84605	-7.70323	-2.85718	GO:0009536//plastid	GO:0043169//cation binding;GO:0016702//oxidoreductase activity, acting on single donors with incorporation of molecular oxygen, incorporation of two atoms of oxygen;GO:0005515//protein binding	GO:0006558//L-phenylalanine metabolic process;GO:0045426//quinone cofactor biosynthetic process;GO:0042360//vitamin E metabolic process;GO:0006570//tyrosine metabolic process;GO:0016109	gi|297848936|ref|XP_002892349.1|/2.27389e-178/4-hydroxyphenylpyruvate dioxygenase [Arabidopsis lyrata subsp. lyrata]
Bra032520	-1.69479	7.88264	9.57743	GO:0043231//intracellular membrane-bounded organelle	GO:0001071//nucleic acid binding transcription factor activity;GO:0005515//protein binding	GO:0009755//hormone-mediated signaling pathway	gi|297843236|ref|XP_002889499.1|/2.545e-30/hypothetical protein ARALYDRAFT_470401 [Arabidopsis lyrata subsp. lyrata]
Bra032565	1.55264	9.85643	8.30378	-	GO:0017111//nucleoside-triphosphatase activity;GO:0000166//nucleotide binding	GO:0006625//protein targeting to peroxisome;GO:0009062//fatty acid catabolic process	gi|6056403|gb|AAF02867.1|AC009525_1/0/Hypothetical protein [Arabidopsis thaliana]
Bra032612	1.43605	11.8305	10.3945	GO:0009527//plastid outer membrane	GO:0017111//nucleoside-triphosphatase activity;GO:0042802//identical protein binding;GO:0032561	GO:0006605//protein targeting;GO:0009207	gi|15217705|ref|NP_171730.1|/5.47392e-116/TOC33 (TRANSLOCON AT THE OUTER ENVELOPE MEMBRANE OF CHLOROPLASTS 33); GTP binding / GTPase/ protein binding [Arabidopsis thaliana]
Bra032695	-3.63973	-5.8413	-2.20157	-	-	-	gi|21553912|gb|AAM62995.1|/6.78708e-19/unknown [Arabidopsis thaliana]
Bra032752	1.83549	10.8439	9.00843	GO:0043231//intracellular membrane-bounded organelle	GO:0003677//DNA binding;GO:0001071//nucleic acid binding transcription factor activity	GO:0006351//transcription, DNA-dependent	gi|297800878|ref|XP_002868323.1|/0/AT-HSFA5 [Arabidopsis lyrata subsp. lyrata]
Bra032758	-1.40738	9.46761	10.875	GO:0044464//cell part	GO:0043167//ion binding;GO:0008422//beta-glucosidase activity	GO:0010208//pollen wall assembly;GO:0003006//developmental process involved in reproduction;GO:0044238//primary metabolic process	gi|297800862|ref|XP_002868315.1|/0/hypothetical protein ARALYDRAFT_493503 [Arabidopsis lyrata subsp. lyrata]
Bra032825	1.16993	-1.23832	-2.40824	-	-	-	gi|238478653|ref|NP_001154374.1|/1.17172e-25/unknown protein [Arabidopsis thaliana]
Bra032837	1.84102	12.1997	10.3587	GO:0031410//cytoplasmic vesicle	GO:0016413//O-acetyltransferase activity	-	gi|297845716|ref|XP_002890739.1|/1.96851e-139/transferase family protein [Arabidopsis lyrata subsp. lyrata]
Bra032906	-1.30061	9.32418	10.6248	-	-	-	gi|6560754|gb|AAF16754.1|AC010155_7/7.87228e-90/F3M18.16 [Arabidopsis thaliana]
Bra033022	-3.67434	9.46761	13.1419	GO:0031224//intrinsic to membrane;GO:0009521;GO:0009526//plastid envelope;GO:0031090//organelle membrane;GO:0009534//chloroplast thylakoid;GO:0009570//chloroplast stroma	GO:0043169//cation binding;GO:0046906//tetrapyrrole binding	GO:0006091//generation of precursor metabolites and energy;GO:0009639//response to red or far red light;GO:0006464//protein modification process	gi|312281813|dbj|BAJ33772.1|/1.75034e-138/unnamed protein product [Thellungiella halophila]
Bra033063	1.61749	11.1312	9.51373	GO:0009536//plastid	GO:0003676//nucleic acid binding;GO:0001071//nucleic acid binding transcription factor activity	GO:0009725//response to hormone stimulus;GO:0000902//cell morphogenesis;GO:0048506;GO:0009639//response to red or far red light	gi|297818506|ref|XP_002877136.1|/2.51749e-18/transcription regulator [Arabidopsis lyrata subsp. lyrata]
Bra033107	1.66794	10.1836	8.5157	-	GO:0008374//O-acyltransferase activity	GO:0009813//flavonoid biosynthetic process	gi|15230034|ref|NP_189605.1|/0/transferase family protein [Arabidopsis thaliana]
Bra033258	2.07571	-2.33075	-4.40646	GO:0043231//intracellular membrane-bounded organelle	GO:0003676//nucleic acid binding;GO:0016614//oxidoreductase activity, acting on CH-OH group of donors	GO:0009887//organ morphogenesis;GO:0009826//unidimensional cell growth;GO:0007010//cytoskeleton organization	gi|195947057|dbj|BAG68439.1|/1.20548e-136/carboxy-terminal binding protein [Larix gmelinii]
Bra033335	4.47638	-1.44582	-5.9222	-	-	-	gi|6069576|dbj|BAA85462.1|/0/transposon-like ORF [Brassica rapa]
Bra033380	1.14868	10.4502	9.3015	-	GO:0005488//binding	-	gi|3850581|gb|AAC72121.1|/1.09045e-51/EST gb|N96383 comes from this gene [Arabidopsis thaliana]
Bra033408	1.07062	5.1861	4.11548	GO:0043231//intracellular membrane-bounded organelle	GO:0035252//UDP-xylosyltransferase activity	GO:0005975//carbohydrate metabolic process	gi|297848572|ref|XP_002892167.1|/4.82289e-131/hypothetical protein ARALYDRAFT_311450 [Arabidopsis lyrata subsp. lyrata]
Bra033467	1.39441	-1.75884	-3.15326	GO:0043231//intracellular membrane-bounded organelle;GO:0044444//cytoplasmic part	GO:0046872//metal ion binding	GO:0009725//response to hormone stimulus;GO:0006970//response to osmotic stress;GO:0019932//second-messenger-mediated signaling;GO:0009593//detection of chemical stimulus	gi|297819898|ref|XP_002877832.1|/2.8745e-29/hypothetical protein ARALYDRAFT_906546 [Arabidopsis lyrata subsp. lyrata]
Bra033575	1.49414	5.46258	3.96845	-	-	-	gi|15234782|ref|NP_195586.1|/0/unknown protein [Arabidopsis thaliana]
Bra033662	1.40627	10.6303	9.224	-	GO:0030528//transcription regulator activity	-	gi|79528136|ref|NP_199127.3|/5.16649e-70/TAF4 (TBP-ASSOCIATED FACTOR 4); transcription initiation factor [Arabidopsis thaliana]
Bra033787	-1.37373	-2.99883	-1.6251	-	-	-	gi|297815948|ref|XP_002875857.1|/1.6847e-27/bundle-sheath defective protein 2 family [Arabidopsis lyrata subsp. lyrata]
Bra033858	2.42328	1.08246	-1.34082	GO:0031410//cytoplasmic vesicle	-	-	gi|255554789|ref|XP_002518432.1|/4.14688e-158/conserved hypothetical protein [Ricinus communis]
Bra034141	-2.41825	-6.85931	-4.44106	GO:0005618//cell wall;GO:0043231//intracellular membrane-bounded organelle;GO:0005576//extracellular region	GO:0004553//hydrolase activity, hydrolyzing O-glycosyl compounds	GO:0000272//polysaccharide catabolic process	gi|22327075|ref|NP_197984.2|/1.52776e-120/ASD2 (ALPHA-L-ARABINOFURANOSIDASE 2); alpha-N-arabinofuranosidase/ hydrolase, acting on glycosyl bonds [Arabidopsis thaliana]
Bra034212	3.41666	13.7375	10.3208	GO:0043231//intracellular membrane-bounded organelle;GO:0031090//organelle membrane	GO:0046914//transition metal ion binding;GO:0019787//small conjugating protein ligase activity	GO:0006511//ubiquitin-dependent protein catabolic process;GO:0009725//response to hormone stimulus;GO:0046903//secretion;GO:0032446//protein modification by small protein conjugation;GO:0006886//intracellular protein transport;GO:0006950//response to stress	gi|15236326|ref|NP_192260.1|/1.15537e-96/RMA1; protein binding / ubiquitin-protein ligase/ zinc ion binding [Arabidopsis thaliana]
Bra034245	-3.28758	-8.27036	-4.98279	GO:0031410//cytoplasmic vesicle	GO:0004672//protein kinase activity;GO:0032559	GO:0006464//protein modification process	gi|30688460|ref|NP_189304.2|/3.43343e-148/protein kinase family protein [Arabidopsis thaliana]
Bra034256	1.31127	11.5353	10.224	GO:0031224//intrinsic to membrane	-	-	gi|297821953|ref|XP_002878859.1|/1.06895e-161/hypothetical protein ARALYDRAFT_901190 [Arabidopsis lyrata subsp. lyrata]
Bra034315	3.9241	-1.02263	-4.94673	GO:0043231//intracellular membrane-bounded organelle	GO:0004674//protein serine/threonine kinase activity;GO:0032559	GO:0006464//protein modification process;GO:0009755//hormone-mediated signaling pathway	gi|79592682|ref|NP_850095.2|/0/CIPK3 (CBL-INTERACTING PROTEIN KINASE 3); kinase/ protein kinase/ protein serine/threonine kinase [Arabidopsis thaliana]
Bra034413	2.07563	5.70123	3.6256	GO:0043231//intracellular membrane-bounded organelle;GO:0044444//cytoplasmic part;GO:0016020//membrane	GO:0004553//hydrolase activity, hydrolyzing O-glycosyl compounds;GO:0005488//binding	GO:0005987//sucrose catabolic process;GO:0019752//carboxylic acid metabolic process;GO:0048513//organ development	gi|79319205|ref|NP_001031143.1|/0/CINV1 (cytosolic invertase 1); beta-fructofuranosidase [Arabidopsis thaliana]
Bra034418	-3.93224	3.12928	7.06153	-	-	-	gi|9972372|gb|AAG10622.1|AC008030_22/3.03904e-151/Putative receptor-like serine/threonine kinase - partial protein [Arabidopsis thaliana]
Bra034504	1.48642	-1.46912	-2.95554	GO:0030312//external encapsulating structure;GO:0009536//plastid;GO:0016020//membrane	GO:0019842//vitamin binding;GO:0046914//transition metal ion binding;GO:0016641//oxidoreductase activity, acting on the CH-NH2 group of donors, oxygen as acceptor;GO:0016836//hydro-lyase activity	GO:0009720//detection of hormone stimulus;GO:0010039//response to iron ion;GO:0009692;GO:0006970//response to osmotic stress;GO:0072350;GO:0003006//developmental process involved in reproduction	gi|587086|emb|CAA57284.1|/8.02101e-45/ACC oxidase [Brassica oleracea]
Bra034515	1.26841	3.62925	2.36084	GO:0044424//intracellular part	GO:0005488//binding;GO:0005092//GDP-dissociation inhibitor activity	GO:0009826//unidimensional cell growth;GO:0009913//epidermal cell differentiation	gi|15220782|ref|NP_176435.1|/3.15811e-54/Rho GDP-dissociation inhibitor family protein [Arabidopsis thaliana]
Bra034671	2.50554	12.1147	9.60918	-	-	-	-
Bra034708	-9.14211	-11.1261	-1.98395	GO:0043231//intracellular membrane-bounded organelle	-	-	gi|147863903|emb|CAN83218.1|/1.7561e-120/hypothetical protein VITISV_018001 [Vitis vinifera]
Bra034816	1.53199	5.17266	3.64067	GO:0031410//cytoplasmic vesicle	GO:0005275//amine transmembrane transporter activity	GO:0015833//peptide transport;GO:0051707//response to other organism	gi|110737004|dbj|BAF00457.1|/3.7005e-45/oligopeptide transporter - like protein [Arabidopsis thaliana]
Bra034845	-2.92606	9.36194	12.288	-	GO:0019900//kinase binding;GO:0004721//phosphoprotein phosphatase activity	GO:0010118//stomatal movement;GO:0010359//regulation of anion channel activity;GO:0009738//abscisic acid mediated signaling pathway;GO:0006950//response to stress	gi|297833924|ref|XP_002884844.1|/2.90007e-146/AHG3/ATPP2CA [Arabidopsis lyrata subsp. lyrata]
Bra034851	1.18737	-1.71178	-2.89915	GO:0031224//intrinsic to membrane	-	-	gi|297833916|ref|XP_002884840.1|/2.07388e-66/organic anion transporter [Arabidopsis lyrata subsp. lyrata]
Bra034888	1.70381	13.4998	11.796	-	GO:0005488//binding	-	gi|145362676|ref|NP_974899.2|/1.96871e-25/heterogeneous nuclear ribonucleoprotein, putative / hnRNP, putative [Arabidopsis thaliana]
Bra035054	1.64826	6.35535	4.70709	GO:0009532//plastid stroma;GO:0030529//ribonucleoprotein complex	GO:0005198//structural molecule activity	GO:0003006//developmental process involved in reproduction;GO:0010467//gene expression	gi|297839733|ref|XP_002887748.1|/3.69197e-77/EMB1473 [Arabidopsis lyrata subsp. lyrata]
Bra035126	-1.12348	11.8765	13	-	-	-	gi|227438217|gb|ACP30598.1|/0/disease resistance protein [Brassica rapa subsp. pekinensis]
Bra035128	-9.6987	-12.4046	-2.7059	GO:0031090//organelle membrane;GO:0043231//intracellular membrane-bounded organelle	GO:0005515//protein binding	GO:0015031//protein transport	gi|297839825|ref|XP_002887794.1|/4.87002e-78/hypothetical protein ARALYDRAFT_477131 [Arabidopsis lyrata subsp. lyrata]
Bra035181	2.10795	10.7482	8.64024	-	GO:0016301//kinase activity	GO:0006071//glycerol metabolic process;GO:0009636//response to toxin;GO:0009628//response to abiotic stimulus;GO:0051707//response to other organism;GO:0006796//phosphate metabolic process	gi|297839893|ref|XP_002887828.1|/0/At1g80460 [Arabidopsis lyrata subsp. lyrata]
Bra035183	3.61551	-2.23606	-5.85158	-	-	-	gi|297842823|ref|XP_002889293.1|/2.04801e-171/hypothetical protein ARALYDRAFT_477208 [Arabidopsis lyrata subsp. lyrata]
Bra035219	1.72985	-3.11227	-4.84213	GO:0043234//protein complex;GO:0016020//membrane;GO:0044424//intracellular part	GO:0008135//translation factor activity, nucleic acid binding	GO:0006412//translation	gi|225450669|ref|XP_002283093.1|/0/PREDICTED: hypothetical protein [Vitis vinifera]
Bra035389	2.06001	10.9211	8.86109	-	-	-	gi|22327362|ref|NP_198419.2|/8.43969e-170/unknown protein [Arabidopsis thaliana]
Bra035440	-9.60918	-7.70044	1.90874	GO:0044464//cell part	-	-	gi|297840655|ref|XP_002888209.1|/0/hypothetical protein ARALYDRAFT_893642 [Arabidopsis lyrata subsp. lyrata]
Bra035447	-1.6693	-3.75935	-2.09005	GO:0009536//plastid	GO:0016620//oxidoreductase activity, acting on the aldehyde or oxo group of donors, NAD or NADP as acceptor;GO:0016616//oxidoreductase activity, acting on the CH-OH group of donors, NAD or NADP as acceptor;GO:0000166//nucleotide binding	GO:0009314//response to radiation;GO:0006779//porphyrin biosynthetic process;GO:0006950//response to stress	gi|312282093|dbj|BAJ33912.1|/0/unnamed protein product [Thellungiella halophila]
Bra035505	1.35308	4.46321	3.11013	-	-	GO:0006950//response to stress	gi|297846270|ref|XP_002891016.1|/4.88216e-27/hypothetical protein ARALYDRAFT_890872 [Arabidopsis lyrata subsp. lyrata]
Bra035516	-1.27567	2.14477	3.42044	GO:0009532//plastid stroma;GO:0009526//plastid envelope;GO:0009534//chloroplast thylakoid;GO:0005576//extracellular region	GO:0016301//kinase activity;GO:0032559	GO:0006952//defense response;GO:0044238//primary metabolic process;GO:0006796//phosphate metabolic process;GO:0015977//carbon fixation	gi|297846172|ref|XP_002890967.1|/2.86704e-88/hypothetical protein ARALYDRAFT_890765 [Arabidopsis lyrata subsp. lyrata]
Bra035533	-1.38292	11.4331	12.816	GO:0034357;GO:0009534//chloroplast thylakoid	-	-	gi|18396349|ref|NP_565335.1|/1.8786e-18/PSBX (photosystem II subunit X) [Arabidopsis thaliana]
Bra035609	1.16439	12.7657	11.6013	-	-	-	gi|15241151|ref|NP_200431.1|/4.17116e-105/zinc finger (C2H2 type) family protein [Arabidopsis thaliana]
Bra035625	1.40551	-2.00397	-3.40947	-	-	-	gi|297796541|ref|XP_002866155.1|/6.91029e-30/predicted protein [Arabidopsis lyrata subsp. lyrata]
Bra035800	1.16993	-1.8496	-3.01953	-	GO:0003723//RNA binding	-	gi|297834954|ref|XP_002885359.1|/0/hypothetical protein ARALYDRAFT_342166 [Arabidopsis lyrata subsp. lyrata]
Bra035880	1.17504	4.55852	3.38348	GO:0016020//membrane;GO:0042579//microbody	GO:0005488//binding;GO:0022892	GO:0006605//protein targeting;GO:0006996//organelle organization	gi|297793871|ref|XP_002864820.1|/2.80177e-47/hypothetical protein ARALYDRAFT_496464 [Arabidopsis lyrata subsp. lyrata]
Bra035910	1.05623	11.4507	10.3945	GO:0043231//intracellular membrane-bounded organelle	GO:0001071//nucleic acid binding transcription factor activity;GO:0005515//protein binding	GO:0009725//response to hormone stimulus;GO:0006355//regulation of transcription, DNA-dependent;GO:0009908//flower development;GO:0009900;GO:0010260//organ senescence;GO:0008283//cell proliferation	gi|312282635|dbj|BAJ34183.1|/2.10262e-163/unnamed protein product [Thellungiella halophila]
Bra036111	1.87278	10.7339	8.86109	GO:0031981//nuclear lumen	-	-	gi|297813045|ref|XP_002874406.1|/0/hypothetical protein ARALYDRAFT_489610 [Arabidopsis lyrata subsp. lyrata]
Bra036140	-2.35195	3.40599	5.75794	GO:0044444//cytoplasmic part	GO:0046872//metal ion binding;GO:0004175//endopeptidase activity	GO:0009725//response to hormone stimulus;GO:0019538//protein metabolic process;GO:0006972//hyperosmotic response;GO:0009639//response to red or far red light	gi|297792205|ref|XP_002863987.1|/1.79312e-64/hypothetical protein ARALYDRAFT_495005 [Arabidopsis lyrata subsp. lyrata]
Bra036166	2.10837	-1.9899	-4.09827	-	-	-	gi|42573622|ref|NP_974907.1|/1.82471e-29/histidine triad family protein / HIT family protein [Arabidopsis thaliana]
Bra036216	2.49421	14.7436	12.2494	GO:0009534//chloroplast thylakoid	-	-	gi|19310484|gb|AAL84976.1|/3.6571e-129/AT3g29240/MXO21_9 [Arabidopsis thaliana]
Bra036240	-1.25903	1.31024	2.56927	GO:0009526//plastid envelope;GO:0009570//chloroplast stroma;GO:0009534//chloroplast thylakoid;GO:0009522//photosystem I	-	GO:0044237//cellular metabolic process	gi|21595031|gb|AAM66066.1|/2.21712e-95/putative photosystem I reaction center subunit II precursor [Arabidopsis thaliana]
Bra036258	-1.64068	4.8978	6.53848	GO:0044436;GO:0009534//chloroplast thylakoid;GO:0009532//plastid stroma	-	-	gi|255638118|gb|ACU19373.1|/5.01505e-27/unknown [Glycine max]
Bra036297	-2.03025	7.88264	9.91289	GO:0031224//intrinsic to membrane	GO:0016628//oxidoreductase activity, acting on the CH-CH group of donors, NAD or NADP as acceptor;GO:0022891//substrate-specific transmembrane transporter activity	GO:0008152//metabolic process;GO:0071702	gi|75317777|sp|O04249.1|STP7_ARATH/1.25118e-177/RecName: Full=Sugar transport protein 7; AltName: Full=Hexose transporter 7
Bra036408	-4.82635	-2.81398	2.01237	-	-	-	gi|255647586|gb|ACU24256.1|/6.43747e-28/unknown [Glycine max]
Bra036492	3.55943	-3.49569	-7.05512	-	-	-	gi|297836830|ref|XP_002886297.1|/4.19641e-66/hypothetical protein ARALYDRAFT_480901 [Arabidopsis lyrata subsp. lyrata]
Bra036518	2.74049	5.97222	3.23172	GO:0030529//ribonucleoprotein complex;GO:0009536//plastid	GO:0003723//RNA binding	GO:0010467//gene expression	gi|10177849|dbj|BAB11201.1|/2.08398e-83/unnamed protein product [Arabidopsis thaliana]
Bra036599	2.20252	10.3421	8.13955	-	-	-	gi|297808721|ref|XP_002872244.1|/4.9683e-55/calmodulin binding protein [Arabidopsis lyrata subsp. lyrata]
Bra036681	2.27049	7.46201	5.19152	-	GO:0048037//cofactor binding;GO:0016491//oxidoreductase activity	GO:0008152//metabolic process	gi|116830273|gb|ABK28094.1|/2.77558e-44/unknown [Arabidopsis thaliana]
Bra036734	1.89557	11.2354	9.33985	GO:0043231//intracellular membrane-bounded organelle	-	GO:0008152//metabolic process	gi|42562483|ref|NP_174597.2|/2.81061e-61/patatin-related [Arabidopsis thaliana]
Bra036740	-1.10021	10.1636	11.2639	-	GO:0016829//lyase activity	-	gi|18399111|ref|NP_564435.1|/1.11605e-163/alliinase family protein [Arabidopsis thaliana]
Bra036774	-5.60564	-2.94912	2.65653	-	GO:0005506//iron ion binding;GO:0016742//hydroxymethyl-, formyl- and related transferase activity;GO:0048037//cofactor binding	GO:0009069//serine family amino acid metabolic process;GO:0006730//one-carbon metabolic process	gi|297852068|ref|XP_002893915.1|/1.12149e-173/hypothetical protein ARALYDRAFT_891266 [Arabidopsis lyrata subsp. lyrata]
Bra036827	-8.64024	-11.2744	-2.63413	GO:0016020//membrane	-	GO:0006970//response to osmotic stress;GO:0009642//response to light intensity	gi|15230434|ref|NP_190693.1|/3.12314e-130/senescence/dehydration-associated protein-related [Arabidopsis thaliana]
Bra036835	1.29878	11.2354	9.93664	GO:0009528//plastid inner membrane	GO:0005515//protein binding	-	gi|297816378|ref|XP_002876072.1|/1.45022e-105/hypothetical protein ARALYDRAFT_485468 [Arabidopsis lyrata subsp. lyrata]
Bra036910	-1.01844	-2.59595	-1.57751	GO:0009536//plastid;GO:0042579//microbody;GO:0031090//organelle membrane;GO:0005576//extracellular region	GO:0016835//carbon-oxygen lyase activity;GO:0048037//cofactor binding	GO:0000097//sulfur amino acid biosynthetic process;GO:0010038//response to metal ion;GO:0006563//L-serine metabolic process;GO:0032502//developmental process	gi|261343270|gb|ACX70136.1|/9.24724e-85/O-acetylserine(thiol)lyase isoform A6 [Brassica rapa subsp. chinensis]
Bra036931	3.56071	-1.31997	-4.88069	GO:0043231//intracellular membrane-bounded organelle	GO:0000989//transcription factor binding transcription factor activity;GO:0003676//nucleic acid binding;GO:0046983//protein dimerization activity	GO:0048438//floral whorl development	gi|297852172|ref|XP_002893967.1|/8.49009e-131/hypothetical protein ARALYDRAFT_891365 [Arabidopsis lyrata subsp. lyrata]
Bra037056	-3.8882	7.65821	11.5464	GO:0043231//intracellular membrane-bounded organelle	GO:0046914//transition metal ion binding;GO:0043566//structure-specific DNA binding;GO:0032559	GO:0032501//multicellular organismal process;GO:0006970//response to osmotic stress	gi|297804934|ref|XP_002870351.1|/1.47181e-37/hypothetical protein ARALYDRAFT_493528 [Arabidopsis lyrata subsp. lyrata]
Bra037063	1.21874	10.3608	9.14211	GO:0009536//plastid	GO:0070011	GO:0019538//protein metabolic process	gi|297804842|ref|XP_002870305.1|/3.48392e-135/hypothetical protein ARALYDRAFT_915409 [Arabidopsis lyrata subsp. lyrata]
Bra037130	-1.55032	9.20457	10.7549	GO:0009507//chloroplast	GO:0016709//oxidoreductase activity, acting on paired donors, with incorporation or reduction of molecular oxygen, NADH or NADPH as one donor, and incorporation of one atom of oxygen	GO:0008152//metabolic process	gi|311115268|gb|ADP69105.1|/0/zeaxanthin epoxidase [Cucumis sativus]
Bra037183	3.17391	6.64386	3.46995	GO:0005618//cell wall;GO:0031090//organelle membrane;GO:0043231//intracellular membrane-bounded organelle;GO:0031410//cytoplasmic vesicle	GO:0005488//binding;GO:0015923//mannosidase activity	GO:0008152//metabolic process	gi|15239274|ref|NP_201416.1|/1.01428e-145/glycosyl hydrolase family 38 protein [Arabidopsis thaliana]
Bra037196	-1.09795	-7.40333	-6.30538	GO:0009534//chloroplast thylakoid;GO:0005576//extracellular region;GO:0031410//cytoplasmic vesicle	GO:0005488//binding	GO:0010876	gi|312281509|dbj|BAJ33620.1|/1.42155e-31/unnamed protein product [Thellungiella halophila]
Bra037205	-9.64024	-7.70044	1.93981	GO:0044464//cell part	GO:0008375//acetylglucosaminyltransferase activity	GO:0006486//protein glycosylation	gi|15225001|ref|NP_178963.1|/0/glycosyl transferase family 17 protein [Arabidopsis thaliana]
Bra037228	1.60795	10.3049	8.69697	-	-	-	gi|21536700|gb|AAM61032.1|/6.4057e-65/unknown [Arabidopsis thaliana]
Bra037265	2.59622	5.12182	2.5256	-	GO:0019887//protein kinase regulator activity;GO:0005488//binding	GO:0007049//cell cycle	gi|297832378|ref|XP_002884071.1|/2.05981e-133/cyclin 2a protein [Arabidopsis lyrata subsp. lyrata]
Bra037283	-1.40136	8.53528	9.93664	-	GO:0003676//nucleic acid binding	-	gi|312283055|dbj|BAJ34393.1|/1.92354e-132/unnamed protein product [Thellungiella halophila]
Bra037331	1.51267	-2.03845	-3.55112	-	GO:0004672//protein kinase activity;GO:0000166//nucleotide binding	-	gi|297810149|ref|XP_002872958.1|/5.45821e-122/hypothetical protein ARALYDRAFT_912217 [Arabidopsis lyrata subsp. lyrata]
Bra037338	-1.87224	-4.84315	-2.9709	GO:0043231//intracellular membrane-bounded organelle	GO:0016411//acylglycerol O-acyltransferase activity	GO:0006633//fatty acid biosynthetic process	gi|6049870|gb|AAF02785.1|AF195115_5/1.19986e-86/F5I10.5 gene product [Arabidopsis thaliana]
Bra037462	-3.42824	-4.93352	-1.50528	GO:0009536//plastid	-	-	gi|14326508|gb|AAK60299.1|AF385707_1/1.47119e-116/AT5g48790/K24G6_12 [Arabidopsis thaliana]
Bra037607	1.66928	4.27768	2.6084	GO:0009536//plastid	GO:0043169//cation binding;GO:0051536//iron-sulfur cluster binding;GO:0016628//oxidoreductase activity, acting on the CH-CH group of donors, NAD or NADP as acceptor;GO:0016730//oxidoreductase activity, acting on iron-sulfur proteins as donors;GO:0016703	GO:0042742//defense response to bacterium;GO:0006787;GO:0009791//post-embryonic development;GO:0048608//reproductive structure development	gi|89077585|gb|ABD60316.1|/0/chloroplast pheophorbide a oxygenase PaO2 [Brassica napus]
Bra037667	2.29861	11.1092	8.81057	GO:0044464//cell part	-	GO:0045927//positive regulation of growth;GO:0008283//cell proliferation;GO:0043401//steroid hormone mediated signaling pathway	gi|30689607|ref|NP_850409.1|/2.17207e-27/ARL (ARGOS-LIKE) [Arabidopsis thaliana]
Bra037669	1.1908	11.8895	10.6987	GO:0016020//membrane	-	GO:0009414//response to water deprivation;GO:0003006//developmental process involved in reproduction;GO:0010038//response to metal ion	gi|297824395|ref|XP_002880080.1|/5.24696e-155/predicted protein [Arabidopsis lyrata subsp. lyrata]
Bra037682	-1.71922	2.96829	4.68752	GO:0009532//plastid stroma;GO:0009526//plastid envelope;GO:0005576//extracellular region	GO:0016835//carbon-oxygen lyase activity;GO:0048037//cofactor binding	GO:0000097//sulfur amino acid biosynthetic process;GO:0010038//response to metal ion;GO:0006563//L-serine metabolic process	gi|207367156|dbj|BAG72098.1|/3.72297e-84/chloroplast cysteine synthase [Spinacia oleracea]
Bra037725	-9.224	-11.137	-1.91299	GO:0043231//intracellular membrane-bounded organelle	GO:0008374//O-acyltransferase activity	GO:0006633//fatty acid biosynthetic process	gi|297823789|ref|XP_002879777.1|/2.47163e-66/hypothetical protein ARALYDRAFT_321593 [Arabidopsis lyrata subsp. lyrata]
Bra037741	-2.94234	-6.0709	-3.12856	-	GO:0016647//oxidoreductase activity, acting on the CH-NH group of donors, oxygen as acceptor	GO:0006595//polyamine metabolic process	gi|297824269|ref|XP_002880017.1|/8.97754e-136/ATPAO2 [Arabidopsis lyrata subsp. lyrata]
Bra037753	7.77479	-3.65253	-11.4273	-	GO:0046914//transition metal ion binding	GO:0010074//maintenance of meristem identity	gi|30697894|ref|NP_201183.2|/1.14887e-120/SHA1 (shoot apical meristem arrest 1); protein binding / zinc ion binding [Arabidopsis thaliana]
Bra037767	1.32312	4.86704	3.54392	-	-	-	gi|297794001|ref|XP_002864885.1|/8.2626e-20/hypothetical protein ARALYDRAFT_919722 [Arabidopsis lyrata subsp. lyrata]
Bra037770	1.22134	3.54511	2.32378	-	-	-	gi|297794017|ref|XP_002864893.1|/0/hypothetical protein ARALYDRAFT_496629 [Arabidopsis lyrata subsp. lyrata]
Bra037818	1.51267	-1.63417	-3.14684	GO:0005618//cell wall;GO:0009526//plastid envelope;GO:0016020//membrane	GO:0030528//transcription regulator activity;GO:0051219//phosphoprotein binding	GO:0048827//phyllome development;GO:0006952//defense response;GO:0043401//steroid hormone mediated signaling pathway;GO:0010038//response to metal ion	gi|297797573|ref|XP_002866671.1|/5.21661e-97/hypothetical protein ARALYDRAFT_496774 [Arabidopsis lyrata subsp. lyrata]
Bra037847	-1.40461	9.20457	10.6092	-	-	-	gi|15240739|ref|NP_201543.1|/2.74804e-84/LBD37 (LOB DOMAIN-CONTAINING PROTEIN 37) [Arabidopsis thaliana]
Bra037859	-1.80847	-3.09067	-1.2822	GO:0009532//plastid stroma	GO:0046872//metal ion binding;GO:0004601//peroxidase activity	-	gi|46093471|dbj|BAD14932.1|/2.45015e-79/stromal ascorbate peroxidase [Brassica oleracea]
Bra037958	2.05208	12.9522	10.9001	GO:0043231//intracellular membrane-bounded organelle	GO:0005488//binding;GO:0016787//hydrolase activity	GO:0006952//defense response;GO:0019222//regulation of metabolic process;GO:0009719;GO:0000902//cell morphogenesis;GO:0007063//regulation of sister chromatid cohesion;GO:0048511//rhythmic process;GO:0051304//chromosome separation;GO:0019759;GO:0003006//developmental process involved in reproduction;GO:0010260//organ senescence	gi|66734182|gb|AAY53488.1|/2.57788e-156/epithiospecifier protein [Brassica oleracea var. italica]
Bra037993	-1.60799	-3.86312	-2.25512	-	-	-	gi|83032230|gb|ABB97032.1|/4.22776e-07/unknown [Brassica rapa]
Bra037996	1.31561	9.83131	8.5157	-	-	-	gi|116830383|gb|ABK28149.1|/4.91111e-27/unknown [Arabidopsis thaliana]
Bra038005	2.19027	10.2456	8.05528	-	-	-	gi|297853262|ref|XP_002894512.1|/0/F-box family protein [Arabidopsis lyrata subsp. lyrata]
Bra038046	3.16621	-1.26502	-4.43123	-	GO:0016773//phosphotransferase activity, alcohol group as acceptor;GO:0032559	GO:0019321//pentose metabolic process;GO:0010467//gene expression	gi|2326372|emb|CAA74753.1|/2.16349e-38/putative arabinose kinase [Arabidopsis thaliana]
Bra038056	-2.31192	-6.48837	-4.17645	GO:0015935//small ribosomal subunit;GO:0030312//external encapsulating structure;GO:0009536//plastid;GO:0031981//nuclear lumen	GO:0005198//structural molecule activity	GO:0010467//gene expression	gi|15238809|ref|NP_197339.1|/2.16465e-67/40S ribosomal protein S16 (RPS16C) [Arabidopsis thaliana]
Bra038081	2.11127	12.2949	10.1836	GO:0009523//photosystem II;GO:0009532//plastid stroma;GO:0009534//chloroplast thylakoid	GO:0046872//metal ion binding	GO:0044237//cellular metabolic process	gi|21537231|gb|AAM61572.1|/4.62743e-58/unknown [Arabidopsis thaliana]
Bra038113	1.32347	10.8704	9.54689	GO:0031981//nuclear lumen	GO:0003676//nucleic acid binding	GO:0009692;GO:0010260//organ senescence;GO:0006950//response to stress	gi|297853100|ref|XP_002894431.1|/1.0334e-116/hypothetical protein ARALYDRAFT_892356 [Arabidopsis lyrata subsp. lyrata]
Bra038201	3.44655	-2.93929	-6.38585	GO:0044444//cytoplasmic part;GO:0005576//extracellular region;GO:0016020//membrane	GO:0046914//transition metal ion binding;GO:0004448//isocitrate dehydrogenase activity	GO:0019752//carboxylic acid metabolic process;GO:0006952//defense response;GO:0055114//oxidation-reduction process;GO:0010038//response to metal ion;GO:0006970//response to osmotic stress;GO:0046496	gi|6227018|gb|AAF06054.1|AC009513_10/2.43654e-160/Strong similarity to gb|AF155333 NADP-specific isocitrate dehydrogenase from Oryza sativa. ESTs gb|R30474, gb|H36712, gb|T22563, gb|N97293, gb|T43729, gb|Z17440, gb|Z34193, gb|Z46528, gb|T14072, gb|T42413, gb|AA389759, gb|N38098, gb|T43337, gb|N96032, gb|N96031 and gb|Z38038 come from this gene [Arabidopsis thaliana]
Bra038359	1.81643	9.77643	7.96	GO:0016020//membrane;GO:0009536//plastid	GO:0046914//transition metal ion binding;GO:0004000//adenosine deaminase activity	GO:0002097	gi|15221490|ref|NP_177039.1|/1.09953e-38/TADA (TRNA ARGININE ADENOSINE DEAMINASE); catalytic/ hydrolase/ zinc ion binding [Arabidopsis thaliana]
Bra038377	-8.37504	-14.5252	-6.15011	GO:0009526//plastid envelope;GO:0009534//chloroplast thylakoid;GO:0009570//chloroplast stroma;GO:0033178//proton-transporting two-sector ATPase complex, catalytic domain	GO:0015078//hydrogen ion transmembrane transporter activity	GO:0006952//defense response;GO:0006818//hydrogen transport;GO:0009767//photosynthetic electron transport chain;GO:0006754//ATP biosynthetic process	gi|297809143|ref|XP_002872455.1|/3.05795e-107/hypothetical protein ARALYDRAFT_489817 [Arabidopsis lyrata subsp. lyrata]
Bra038426	-1.69479	7.88264	9.57743	GO:0043231//intracellular membrane-bounded organelle	GO:0000175//3'-5'-exoribonuclease activity	-	gi|297846518|ref|XP_002891140.1|/2.17398e-120/endonuclease/exonuclease/phosphatase family protein [Arabidopsis lyrata subsp. lyrata]
Bra038503	1.08621	4.87762	3.79141	GO:0031090//organelle membrane;GO:0015934//large ribosomal subunit;GO:0031981//nuclear lumen	GO:0005198//structural molecule activity	GO:0010467//gene expression	gi|15235851|ref|NP_193405.1|/2.50121e-67/60S ribosomal protein L15 (RPL15A) [Arabidopsis thaliana]
Bra038515	3.09325	11.0532	7.96	GO:0043231//intracellular membrane-bounded organelle;GO:0044427	GO:0046914//transition metal ion binding;GO:0005515//protein binding;GO:0000166//nucleotide binding;GO:0019787//small conjugating protein ligase activity;GO:0003690//double-stranded DNA binding	GO:0006346//methylation-dependent chromatin silencing;GO:0031055//chromatin remodeling at centromere;GO:0003006//developmental process involved in reproduction;GO:0032776//DNA methylation on cytosine;GO:0032446//protein modification by small protein conjugation	gi|297838243|ref|XP_002887003.1|/4.09801e-171/predicted protein [Arabidopsis lyrata subsp. lyrata]
Bra038538	-2.45337	3.70044	6.15381	GO:0044424//intracellular part	GO:0005488//binding;GO:0016872//intramolecular lyase activity	GO:0009642//response to light intensity;GO:0006952//defense response;GO:0009725//response to hormone stimulus;GO:0000302//response to reactive oxygen species;GO:0009267//cellular response to starvation;GO:0006020//inositol metabolic process;GO:0006658//phosphatidylserine metabolic process;GO:0002252;GO:0007275//multicellular organismal development;GO:0032958//inositol phosphate biosynthetic proce…	gi|215274561|gb|ACJ65006.1|/0/myo-inositol 1-phosphate synthase type 4 [Brassica napus]
Bra038706	1.34272	6.35554	5.01282	-	-	-	gi|297834026|ref|XP_002884895.1|/5.31213e-27/complex 1 family protein [Arabidopsis lyrata subsp. lyrata]
Bra038740	1.98203	7.72773	5.7457	-	GO:0005488//binding	-	gi|297829804|ref|XP_002882784.1|/8.67302e-119/predicted protein [Arabidopsis lyrata subsp. lyrata]
Bra038854	2.60596	11.3608	8.75489	-	-	-	gi|9294579|dbj|BAB02860.1|/9.49196e-116/unnamed protein product [Arabidopsis thaliana]
Bra038942	1.43943	11.4934	10.0539	GO:0044436;GO:0009536//plastid	GO:0016859//cis-trans isomerase activity	GO:0044267//cellular protein metabolic process	gi|297805064|ref|XP_002870416.1|/3.16494e-127/peptidyl-prolyl cis-trans isomerase [Arabidopsis lyrata subsp. lyrata]
Bra038975	-9.54689	-8.02237	1.52453	-	GO:0004518//nuclease activity	-	gi|147826550|emb|CAN70790.1|/2.17126e-39/hypothetical protein VITISV_002825 [Vitis vinifera]
Bra038999	2.37633	11.1312	8.75489	GO:0043234//protein complex;GO:0043231//intracellular membrane-bounded organelle	GO:0004672//protein kinase activity;GO:0019787//small conjugating protein ligase activity;GO:0032559	GO:0032446//protein modification by small protein conjugation	gi|297832222|ref|XP_002883993.1|/0/kinase family protein [Arabidopsis lyrata subsp. lyrata]
Bra039035	-8.37504	-10.5245	-2.1495	-	-	-	gi|297832140|ref|XP_002883952.1|/0/hypothetical protein ARALYDRAFT_899867 [Arabidopsis lyrata subsp. lyrata]
Bra039162	3.67671	-1.75159	-5.4283	GO:0043234//protein complex	-	-	gi|297828662|ref|XP_002882213.1|/4.23636e-122/proteasome family protein [Arabidopsis lyrata subsp. lyrata]
Bra039271	-4.25239	-6.96985	-2.71746	-	GO:0046872//metal ion binding	GO:0000904//cell morphogenesis involved in differentiation	gi|297824743|ref|XP_002880254.1|/1.26163e-59/hypothetical protein ARALYDRAFT_904129 [Arabidopsis lyrata subsp. lyrata]
Bra039320	-4.04049	-6.17072	-2.13023	GO:0031231;GO:0009536//plastid	GO:0005515//protein binding	GO:0007031//peroxisome organization	gi|18406877|ref|NP_566055.1|/1.23395e-55/PEX11D [Arabidopsis thaliana]
Bra039367	-2.97779	-3.99196	-1.01417	GO:0016020//membrane	GO:0016301//kinase activity;GO:0032559	GO:0006464//protein modification process;GO:0007167//enzyme linked receptor protein signaling pathway	gi|297829846|ref|XP_002882805.1|/0/predicted protein [Arabidopsis lyrata subsp. lyrata]
Bra039471	2.22346	12.1364	9.91289	GO:0009536//plastid	GO:0019842//vitamin binding;GO:0022892	GO:0006631//fatty acid metabolic process	gi|113195|sp|P07088.1|ACP_BRACM/4.18632e-38/RecName: Full=Acyl carrier protein SF2, chloroplastic; Short=ACP; Flags: Precursor
Bra039504	2.03829	10.3421	8.30378	GO:0043231//intracellular membrane-bounded organelle;GO:0015630//microtubule cytoskeleton;GO:0031461//cullin-RING ubiquitin ligase complex;GO:0044444//cytoplasmic part;GO:0016020//membrane	GO:0005488//binding	GO:0010038//response to metal ion;GO:0007126//meiosis;GO:0019941//modification-dependent protein catabolic process;GO:0000087//M phase of mitotic cell cycle;GO:0000018//regulation of DNA recombination	gi|297814624|ref|XP_002875195.1|/7.42419e-46/hypothetical protein ARALYDRAFT_484224 [Arabidopsis lyrata subsp. lyrata]
Bra039516	-9.87134	-8.83609	1.03525	GO:0016020//membrane	-	-	gi|15241524|ref|NP_199268.1|/6.74279e-44/integral membrane family protein [Arabidopsis thaliana]
Bra039816	1.09618	10.3977	9.3015	GO:0005618//cell wall;GO:0043231//intracellular membrane-bounded organelle;GO:0031090//organelle membrane;GO:0005576//extracellular region	GO:0016209//antioxidant activity;GO:0003824//catalytic activity;GO:0005506//iron ion binding	GO:0009314//response to radiation;GO:0006952//defense response;GO:0000902//cell morphogenesis;GO:0042743//hydrogen peroxide metabolic process	gi|67772580|gb|AAY81665.1|/3.4535e-102/peroxidase [Brassica napus]
Bra040049	2.32649	10.6303	8.30378	-	GO:0046872//metal ion binding;GO:0004629//phospholipase C activity;GO:0060089	GO:0044238//primary metabolic process;GO:0007165//signal transduction	gi|6969575|gb|AAF33823.1|AF223351_1/2.4111e-118/phospholipase C1 [Nicotiana tabacum]
Bra040057	-1.16085	9.43254	10.5934	GO:0043231//intracellular membrane-bounded organelle	GO:0004674//protein serine/threonine kinase activity;GO:0032559	GO:0006412//translation;GO:0006970//response to osmotic stress;GO:0006464//protein modification process	gi|189166076|gb|ACD79975.1|/0/serine/threonine-protein kinase ATPK19/ATPK2 [Brassica rapa]
Bra040120	-1.93754	9.20457	11.1421	GO:0043231//intracellular membrane-bounded organelle	GO:0016861//intramolecular oxidoreductase activity, interconverting aldoses and ketoses	GO:0006098//pentose-phosphate shunt	gi|312282129|dbj|BAJ33930.1|/1.17408e-114/unnamed protein product [Thellungiella halophila]
Bra040122	-2.90566	-4.52866	-1.62299	-	GO:0001071//nucleic acid binding transcription factor activity	GO:0009725//response to hormone stimulus	gi|15229343|ref|NP_187124.1|/2.80212e-60/IAA16; transcription factor [Arabidopsis thaliana]
Bra040385	2.80189	13.8222	11.0203	-	-	-	gi|158578614|gb|ABW74585.1|/5.8715e-137/pol polyprotein [Boechera divaricarpa]
Bra040411	-10.9121	-13.6769	-2.76481	GO:0009536//plastid	GO:0016705//oxidoreductase activity, acting on paired donors, with incorporation or reduction of molecular oxygen	GO:0016117//carotenoid biosynthetic process	gi|222840524|gb|ACM68701.1|/0/zeta-carotene desaturase [Brassica rapa subsp. pekinensis]
Bra040417	1.13685	-2.02528	-3.16213	-	GO:0016835//carbon-oxygen lyase activity	GO:0000097//sulfur amino acid biosynthetic process	gi|4538901|emb|CAB39638.1|/1.59089e-116/RNA-directed DNA polymerase-like protein [Arabidopsis thaliana]
Bra040484	-3.1337	-4.25819	-1.12449	GO:0031090//organelle membrane;GO:0043231//intracellular membrane-bounded organelle	GO:0046915//transition metal ion transmembrane transporter activity;GO:0008509//anion transmembrane transporter activity	GO:0010035//response to inorganic substance;GO:0006829//zinc ion transport	gi|37778436|gb|AAO64482.1|/0/cation-efflux transporter [Brassica juncea]
Bra040596	1.81643	-2.53304	-4.34947	GO:0031976;GO:0009532//plastid stroma	GO:0005488//binding;GO:0015036//disulfide oxidoreductase activity;GO:0030234//enzyme regulator activity	GO:0051234//establishment of localization;GO:0005975//carbohydrate metabolic process;GO:0018904;GO:0019725//cellular homeostasis;GO:0044093;GO:0044092//negative regulation of molecular function;GO:0006091//generation of precursor metabolites and energy	gi|297832906|ref|XP_002884335.1|/5.65736e-43/thioredoxin F-type 1 [Arabidopsis lyrata subsp. lyrata]
Bra040598	3.55156	1.17138	-2.38018	GO:0043231//intracellular membrane-bounded organelle	GO:0004721//phosphoprotein phosphatase activity	-	gi|79305850|ref|NP_001030625.1|/0/protein phosphatase 2C family protein / PP2C family protein [Arabidopsis thaliana]
Bra040599	1.67706	14.795	13.118	GO:0009536//plastid	GO:0016863//intramolecular oxidoreductase activity, transposing C=C bonds	GO:0006779//porphyrin biosynthetic process;GO:0008299//isoprenoid biosynthetic process;GO:0009791//post-embryonic development;GO:0006721//terpenoid metabolic process	gi|7110585|gb|AAF36996.1|AF236092_1/4.84191e-92/isopentenyl pyrophosphate:dimethylallyl pyrophosphate isomerase [Brassica oleracea var. botrytis]
Bra040600	2.36535	10.1202	7.75489	GO:0044464//cell part	GO:0046914//transition metal ion binding;GO:0001071//nucleic acid binding transcription factor activity	GO:0006351//transcription, DNA-dependent	gi|312283179|dbj|BAJ34455.1|/8.11497e-36/unnamed protein product [Thellungiella halophila]
Bra040604	-3.82543	-4.98132	-1.15589	-	GO:0016788//hydrolase activity, acting on ester bonds;GO:0003676//nucleic acid binding	-	gi|4928917|gb|AAD33769.1|AF138743_1/1.06324e-136/zinc finger protein 1 [Arabidopsis thaliana]
Bra040643	1.26953	5.94522	4.67569	GO:0030312//external encapsulating structure	GO:0043169//cation binding	GO:0006812//cation transport	gi|30679432|ref|NP_187173.2|/1.14433e-13/heavy-metal-associated domain-containing protein [Arabidopsis thaliana]
Bra040762	-1.06495	10.9084	11.9733	-	GO:0016709//oxidoreductase activity, acting on paired donors, with incorporation or reduction of molecular oxygen, NADH or NADPH as one donor, and incorporation of one atom of oxygen;GO:0005506//iron ion binding	GO:0009687//abscisic acid metabolic process;GO:0003006//developmental process involved in reproduction;GO:0009639//response to red or far red light;GO:0006950//response to stress	gi|15227033|ref|NP_180473.1|/4.79627e-52/CYP707A2; (+)-abscisic acid 8'-hydroxylase/ oxygen binding [Arabidopsis thaliana]
Bra040899	5.05364	-1.4387	-6.49234	-	GO:0016628//oxidoreductase activity, acting on the CH-CH group of donors, NAD or NADP as acceptor;GO:0016772//transferase activity, transferring phosphorus-containing groups	GO:0023052//signaling;GO:0006796//phosphate metabolic process	gi|7362774|emb|CAB83146.1|/7.46602e-30/leucine-rich repeat protein LRP-like [Arabidopsis thaliana]
Bra040974	-1.39914	8.7211	10.1202	GO:0005622//intracellular	GO:0046914//transition metal ion binding;GO:0001071//nucleic acid binding transcription factor activity	GO:0006351//transcription, DNA-dependent	gi|229914877|gb|ACQ90602.1|/5.15644e-142/putative C2H2 zinc finger protein [Thellungiella halophila]
Bra041032	1.2372	6.18473	4.94753	GO:0031410//cytoplasmic vesicle	-	-	gi|297800800|ref|XP_002868284.1|/3.84479e-25/hypothetical protein ARALYDRAFT_915427 [Arabidopsis lyrata subsp. lyrata]

## Sheet: Bn_Br_Bo_inter
Gene	BrvsBn	BovsBn	BrvsBo	GO_component	GO_function	GO_process	Blast_nr
Bra000060	1.7566	4.48313	-2.72654	-	GO:0008483//transaminase activity;GO:0048037//cofactor binding	GO:0031669//cellular response to nutrient levels	gi|312282239|dbj|BAJ33985.1|/0/unnamed protein product [Thellungiella halophila]
Bra000102	1.57851	-1.72031	3.29883	-	GO:0005515//protein binding	-	gi|297820214|ref|XP_002877990.1|/2.94675e-16/hypothetical protein ARALYDRAFT_906872 [Arabidopsis lyrata subsp. lyrata]
Bra000149	-1.28236	-2.36164	1.07928	-	GO:0008905	GO:0019852//L-ascorbic acid metabolic process;GO:0006952//defense response;GO:0010035//response to inorganic substance;GO:0009719;GO:0006970//response to osmotic stress;GO:0009250//glucan biosynthetic process	gi|312282543|dbj|BAJ34137.1|/1.40048e-123/unnamed protein product [Thellungiella halophila]
Bra000227	2.69644	6.87373	-4.17729	GO:0044424//intracellular part	GO:0005488//binding	GO:0006950//response to stress;GO:0009642//response to light intensity	gi|312282917|dbj|BAJ34324.1|/1.88882e-47/unnamed protein product [Thellungiella halophila]
Bra000827	10.2715	-3.0233	13.2948	GO:0016020//membrane	GO:0016301//kinase activity	GO:0009987//cellular process	gi|297809795|ref|XP_002872781.1|/7.09657e-157/hypothetical protein ARALYDRAFT_490225 [Arabidopsis lyrata subsp. lyrata]
Bra000898	8.18982	-1.90821	10.098	GO:0031224//intrinsic to membrane	GO:0016628//oxidoreductase activity, acting on the CH-CH group of donors, NAD or NADP as acceptor;GO:0022891//substrate-specific transmembrane transporter activity	GO:0008152//metabolic process;GO:0071702	gi|297809951|ref|XP_002872859.1|/1.52587e-177/hypothetical protein ARALYDRAFT_327595 [Arabidopsis lyrata subsp. lyrata]
Bra001009	1.64707	-1.13229	2.77936	GO:0031090//organelle membrane;GO:0043231//intracellular membrane-bounded organelle	GO:0019901//protein kinase binding	-	gi|297828612|ref|XP_002882188.1|/5.49821e-125/band 7 family protein [Arabidopsis lyrata subsp. lyrata]
Bra001060	1.53734	-1.43132	2.96866	-	GO:0004721//phosphoprotein phosphatase activity	-	gi|297832908|ref|XP_002884336.1|/2.1692e-129/phosphatase 2C family protein [Arabidopsis lyrata subsp. lyrata]
Bra001085	1.33676	3.95403	-2.61727	GO:0009532//plastid stroma	GO:0016740//transferase activity;GO:0003676//nucleic acid binding;GO:0008408//3'-5' exonuclease activity	GO:0016117//carotenoid biosynthetic process;GO:0010322//regulation of isopentenyl diphosphate biosynthetic process, mevalonate-independent pathway;GO:0006779//porphyrin biosynthetic process;GO:0009267//cellular response to starvation	gi|297828842|ref|XP_002882303.1|/4.16057e-161/hypothetical protein ARALYDRAFT_896385 [Arabidopsis lyrata subsp. lyrata]
Bra001168	-1.47508	2.02647	-3.50156	GO:0043231//intracellular membrane-bounded organelle	-	GO:0043401//steroid hormone mediated signaling pathway	gi|312282531|dbj|BAJ34131.1|/8.07664e-53/unnamed protein product [Thellungiella halophila]
Bra001600	2.33184	-3.04559	5.37743	-	-	-	gi|297834436|ref|XP_002885100.1|/3.74737e-27/hypothetical protein ARALYDRAFT_479015 [Arabidopsis lyrata subsp. lyrata]
Bra001608	2.29176	4.64759	-2.35584	GO:0043231//intracellular membrane-bounded organelle	-	-	gi|18400924|ref|NP_566528.1|/5.49087e-72/PIFI (post-illumination chlorophyll fluorescence increase) [Arabidopsis thaliana]
Bra001626	-1.21589	-4.12673	2.91084	GO:0031224//intrinsic to membrane;GO:0005618//cell wall;GO:0000325//plant-type vacuole;GO:0000322;GO:0009526//plastid envelope;GO:0031090//organelle membrane	GO:0005372//water transmembrane transporter activity;GO:0005275//amine transmembrane transporter activity;GO:0042887	GO:0015840//urea transport;GO:0015843//methylammonium transport;GO:0042044//fluid transport	gi|297830212|ref|XP_002882988.1|/2.12861e-59/delta tonoplast intrinsic protein [Arabidopsis lyrata subsp. lyrata]
Bra001833	-1.16285	3.12757	-4.29043	-	GO:0004518//nuclease activity	-	gi|297835128|ref|XP_002885446.1|/5.17732e-97/endonuclease/exonuclease/phosphatase family protein [Arabidopsis lyrata subsp. lyrata]
Bra001891	-1.32652	1.34212	-2.66864	GO:0043231//intracellular membrane-bounded organelle	GO:0004779//sulfate adenylyltransferase activity	GO:0006790//sulfur compound metabolic process	gi|90856223|gb|ABE01402.1|/1.01187e-152/ATP-sulfurylase [Camellia sinensis]
Bra001930	1.26593	11.102	-9.83605	GO:0031090//organelle membrane;GO:0043231//intracellular membrane-bounded organelle	-	-	gi|297835462|ref|XP_002885613.1|/1.49018e-77/hypothetical protein ARALYDRAFT_898953 [Arabidopsis lyrata subsp. lyrata]
Bra001976	1.34838	4.36757	-3.01919	-	GO:0003676//nucleic acid binding	GO:0006351//transcription, DNA-dependent	gi|15227193|ref|NP_179233.1|/6.92916e-159/BLH7 (bell1-like homeodomain 7); DNA binding / transcription factor [Arabidopsis thaliana]
Bra002214	3.66676	-1.79856	5.46532	GO:0044464//cell part	GO:0004175//endopeptidase activity	GO:0019538//protein metabolic process	gi|15239656|ref|NP_197413.1|/9.54198e-146/aspartic-type endopeptidase [Arabidopsis thaliana]
Bra002286	10.9476	1.66223	9.2854	GO:0009536//plastid	GO:0008378//galactosyltransferase activity	GO:0006950//response to stress;GO:0009628//response to abiotic stimulus	gi|312281695|dbj|BAJ33713.1|/0/unnamed protein product [Thellungiella halophila]
Bra002318	1.75865	5.58408	-3.82543	GO:0031090//organelle membrane;GO:0043231//intracellular membrane-bounded organelle;GO:0031224//intrinsic to membrane	GO:0005375//copper ion transmembrane transporter activity	GO:0009725//response to hormone stimulus;GO:0006825//copper ion transport	gi|15242030|ref|NP_197565.1|/1.33284e-64/COPT5; copper ion transmembrane transporter/ high affinity copper ion transmembrane transporter [Arabidopsis thaliana]
Bra002366	1.60224	-1.25474	2.85698	-	GO:0016772//transferase activity, transferring phosphorus-containing groups;GO:0005488//binding	GO:0031669//cellular response to nutrient levels;GO:0006796//phosphate metabolic process	gi|297808177|ref|XP_002871972.1|/4.32649e-116/AMP-activated protein kinase [Arabidopsis lyrata subsp. lyrata]
Bra002383	-1.13313	2.13511	-3.26824	GO:0031090//organelle membrane;GO:0043231//intracellular membrane-bounded organelle	GO:0016843	GO:0009820//alkaloid metabolic process	gi|6664319|gb|AAF22901.1|AC006932_18/8.37432e-59/T27G7.16 [Arabidopsis thaliana]
Bra002417	1.48516	6.56134	-5.07619	GO:0009536//plastid	GO:0004553//hydrolase activity, hydrolyzing O-glycosyl compounds	GO:0009793//embryo development ending in seed dormancy;GO:0006073//cellular glucan metabolic process	gi|312282229|dbj|BAJ33980.1|/0/unnamed protein product [Thellungiella halophila]
Bra002468	1.0155	7.08696	-6.07146	GO:0009532//plastid stroma;GO:0009526//plastid envelope	GO:0051536//iron-sulfur cluster binding;GO:0052592	GO:0006090//pyruvate metabolic process;GO:0009627//systemic acquired resistance;GO:0006720//isoprenoid metabolic process	gi|302843882|ref|XP_002953482.1|/4.49154e-164/hypothetical protein VOLCADRAFT_63610 [Volvox carteri f. nagariensis]
Bra003324	7.90689	-2.61176	10.5187	GO:0043231//intracellular membrane-bounded organelle;GO:0015629//actin cytoskeleton	GO:0008092//cytoskeletal protein binding;GO:0017111//nucleoside-triphosphatase activity;GO:0004672//protein kinase activity;GO:0032559	GO:0030029//actin filament-based process	gi|297817152|ref|XP_002876459.1|/6.37386e-102/hypothetical protein ARALYDRAFT_907290 [Arabidopsis lyrata subsp. lyrata]
Bra003336	1.22695	12.0091	-10.7822	GO:0016020//membrane;GO:0042579//microbody	-	GO:0008152//metabolic process	gi|297848004|ref|XP_002891883.1|/1.64588e-76/hypothetical protein ARALYDRAFT_474695 [Arabidopsis lyrata subsp. lyrata]
Bra003366	-2.35755	-3.88305	1.5255	-	-	-	gi|7801669|emb|CAB91589.1|/0/putative protein [Arabidopsis thaliana]
Bra003504	1.38257	9.96	-8.57743	GO:0031410//cytoplasmic vesicle;GO:0043231//intracellular membrane-bounded organelle	GO:0008194//UDP-glycosyltransferase activity	GO:0005975//carbohydrate metabolic process	gi|22331906|ref|NP_191825.2|/3.20634e-177/GATL7 (Galacturonosyltransferase-like 7); polygalacturonate 4-alpha-galacturonosyltransferase/ transferase, transferring glycosyl groups / transferase, transferring hexosyl groups [Arabidopsis thaliana]
Bra003661	-2.33289	8.96	-11.2929	-	-	-	gi|297842579|ref|XP_002889171.1|/1.03613e-46/hypothetical protein ARALYDRAFT_476964 [Arabidopsis lyrata subsp. lyrata]
Bra004033	1.51432	-1.13352	2.64783	-	-	-	gi|297841579|ref|XP_002888671.1|/7.18119e-69/hypothetical protein ARALYDRAFT_475977 [Arabidopsis lyrata subsp. lyrata]
Bra004497	1.69232	4.05357	-2.36125	GO:0009570//chloroplast stroma	-	-	gi|297824781|ref|XP_002880273.1|/2.44305e-108/plastid-lipid associated protein pap [Arabidopsis lyrata subsp. lyrata]
Bra004558	11.6869	1.77855	9.90839	-	-	-	-
Bra004633	3.23874	1.6883	1.55045	-	GO:0016740//transferase activity	-	gi|18405766|ref|NP_565952.1|/0/transferase, transferring glycosyl groups [Arabidopsis thaliana]
Bra005428	1.52142	11.9159	-10.3945	GO:0043231//intracellular membrane-bounded organelle;GO:0016020//membrane	GO:0008028//monocarboxylic acid transmembrane transporter activity;GO:0005372//water transmembrane transporter activity;GO:0015103//inorganic anion transmembrane transporter activity	GO:0015698//inorganic anion transport;GO:0010035//response to inorganic substance;GO:0006950//response to stress;GO:0055085//transmembrane transport;GO:0015711//organic anion transport	gi|189032243|gb|ACD75049.1|/2.69731e-70/aquaporin [Arabidopsis thaliana]
Bra005820	1.45966	3.00186	-1.54219	GO:0015935//small ribosomal subunit;GO:0016020//membrane;GO:0031981//nuclear lumen	GO:0005198//structural molecule activity	GO:0010467//gene expression	gi|297806461|ref|XP_002871114.1|/9.26504e-63/40S ribosomal protein S17 [Arabidopsis lyrata subsp. lyrata]
Bra005926	4.00299	6.84979	-2.8468	GO:0031224//intrinsic to membrane;GO:0031090//organelle membrane	-	-	gi|297806741|ref|XP_002871254.1|/3.92545e-46/hypothetical protein ARALYDRAFT_325332 [Arabidopsis lyrata subsp. lyrata]
Bra006057	-8.5157	-10.1202	1.60454	GO:0044464//cell part	GO:0046914//transition metal ion binding;GO:0003676//nucleic acid binding;GO:0032559;GO:0042623//ATPase activity, coupled	-	gi|72255620|gb|AAZ66938.1|/0/117M18_19 [Brassica rapa]
Bra006061	1.23704	-1.0023	2.23934	GO:0005618//cell wall;GO:0009526//plastid envelope;GO:0016020//membrane	GO:0030528//transcription regulator activity;GO:0051219//phosphoprotein binding	GO:0048827//phyllome development;GO:0006952//defense response;GO:0043401//steroid hormone mediated signaling pathway;GO:0010038//response to metal ion	gi|72255626|gb|AAZ66944.1|/4.08929e-103/117M18_25 [Brassica rapa]
Bra006196	-8.37504	-10.6457	2.27062	GO:0043231//intracellular membrane-bounded organelle	GO:0016881//acid-amino acid ligase activity	GO:0009725//response to hormone stimulus;GO:0009314//response to radiation;GO:0048878//chemical homeostasis	gi|297807361|ref|XP_002871564.1|/5.68102e-104/auxin-responsive GH3 family protein [Arabidopsis lyrata subsp. lyrata]
Bra006429	-1.1951	10.4062	-11.6013	GO:0009532//plastid stroma;GO:0009526//plastid envelope;GO:0042579//microbody;GO:0031090//organelle membrane;GO:0005576//extracellular region	GO:0016627//oxidoreductase activity, acting on the CH-CH group of donors;GO:0008172//S-methyltransferase activity;GO:0016620//oxidoreductase activity, acting on the aldehyde or oxo group of donors, NAD or NADP as acceptor;GO:0046914//transition metal ion binding	GO:0010208//pollen wall assembly;GO:0000097//sulfur amino acid biosynthetic process;GO:0010038//response to metal ion;GO:0006730//one-carbon metabolic process;GO:0006970//response to osmotic stress	gi|297807807|ref|XP_002871787.1|/0/cobalamin-independent methionine synthase [Arabidopsis lyrata subsp. lyrata]
Bra006441	3.67054	2.5014	1.16914	-	-	-	gi|42573399|ref|NP_974796.1|/7.04731e-78/unknown protein [Arabidopsis thaliana]
Bra006868	1.56817	-1.68275	3.25093	-	-	-	gi|15241248|ref|NP_200466.1|/2.08484e-45/OXS3 (OXIDATIVE STRESS 3) [Arabidopsis thaliana]
Bra006870	1.77444	4.17151	-2.39707	GO:0031410//cytoplasmic vesicle;GO:0043231//intracellular membrane-bounded organelle	-	-	gi|312282205|dbj|BAJ33968.1|/1.94115e-70/unnamed protein product [Thellungiella halophila]
Bra006918	1.1427	2.77378	-1.63108	GO:0005753//mitochondrial proton-transporting ATP synthase complex;GO:0005840//ribosome;GO:0031981//nuclear lumen;GO:0009534//chloroplast thylakoid	GO:0046914//transition metal ion binding;GO:0015077//monovalent inorganic cation transmembrane transporter activity	GO:0006754//ATP biosynthetic process;GO:0006970//response to osmotic stress	gi|297816502|ref|XP_002876134.1|/1.22289e-23/hypothetical protein ARALYDRAFT_485596 [Arabidopsis lyrata subsp. lyrata]
Bra007387	5.56316	-1.98846	7.55162	-	-	-	gi|297820640|ref|XP_002878203.1|/2.04368e-47/hypothetical protein ARALYDRAFT_907304 [Arabidopsis lyrata subsp. lyrata]
Bra007510	1.15717	-2.66426	3.82143	GO:0044464//cell part	GO:0016798//hydrolase activity, acting on glycosyl bonds	GO:0009628//response to abiotic stimulus;GO:0009607//response to biotic stimulus;GO:0032502//developmental process	gi|297817312|ref|XP_002876539.1|/2.19341e-109/hypothetical protein ARALYDRAFT_486481 [Arabidopsis lyrata subsp. lyrata]
Bra007683	3.78265	2.06858	1.71407	-	-	-	gi|15228790|ref|NP_191814.1|/1.4458e-36/universal stress protein (USP) family protein [Arabidopsis thaliana]
Bra007877	1.03687	-1.05913	2.096	GO:0031981//nuclear lumen;GO:0009526//plastid envelope;GO:0015934//large ribosomal subunit;GO:0031090//organelle membrane	GO:0005198//structural molecule activity	GO:0010224//response to UV-B;GO:0010467//gene expression	gi|15223382|ref|NP_174013.1|/6.25312e-43/60S ribosomal protein L10 (RPL10B) [Arabidopsis thaliana]
Bra008206	-2.32058	-4.43927	2.11868	-	-	-	-
Bra008348	1.55079	9.77479	-8.224	GO:0009570//chloroplast stroma	GO:0016741	GO:0006730//one-carbon metabolic process	gi|18411840|ref|NP_565170.1|/4.7542e-128/methyltransferase-related [Arabidopsis thaliana]
Bra008406	1.077	2.99944	-1.92244	-	-	-	gi|297839789|ref|XP_002887776.1|/6.87448e-91/evolutionarily conserved C-terminal region 8 [Arabidopsis lyrata subsp. lyrata]
Bra008507	1.56577	2.66413	-1.09836	GO:0009536//plastid	GO:0016741	GO:0006730//one-carbon metabolic process;GO:0042360//vitamin E metabolic process	gi|187373133|gb|ACD03287.1|/6.09175e-66/gamma-tocopherol methyltransferase [Brassica napus]
Bra008563	-2.78393	3.43086	-6.2148	-	-	-	gi|297811875|ref|XP_002873821.1|/3.95391e-94/myb family transcription factor [Arabidopsis lyrata subsp. lyrata]
Bra008569	-1.12632	1.16837	-2.2947	GO:0009536//plastid	GO:0004337//geranyltranstransferase activity	GO:0016109	gi|251825147|gb|ACT20708.1|/6.2731e-104/chloroplast phytoene synthase [Brassica rapa]
Bra008958	2.51701	1.46091	1.05609	GO:0009536//plastid	GO:0032561	GO:0032506	gi|297811265|ref|XP_002873516.1|/1.22895e-71/GTP binding protein [Arabidopsis lyrata subsp. lyrata]
Bra009313	2.23061	-1.59382	3.82443	GO:0005911//cell-cell junction;GO:0005618//cell wall;GO:0031225//anchored to membrane	GO:0030247//polysaccharide binding;GO:0003824//catalytic activity	GO:0052386//cell wall thickening	gi|21592859|gb|AAM64809.1|/6.03558e-40/unknown [Arabidopsis thaliana]
Bra009445	3.26604	-3.28978	6.55582	GO:0043231//intracellular membrane-bounded organelle	GO:0016747//transferase activity, transferring acyl groups other than amino-acyl groups	GO:0009314//response to radiation;GO:0006950//response to stress;GO:0006631//fatty acid metabolic process	gi|297810541|ref|XP_002873154.1|/0/beta-ketoacyl-CoA synthase family protein [Arabidopsis lyrata subsp. lyrata]
Bra009512	-2.10774	9.05528	-11.163	GO:0044464//cell part	GO:0019187//beta-1,4-mannosyltransferase activity	GO:0051707//response to other organism;GO:0009292//genetic transfer	gi|312282725|dbj|BAJ34228.1|/2.95765e-88/unnamed protein product [Thellungiella halophila]
Bra009620	1.76152	9.62571	-7.86419	-	-	-	gi|222422999|dbj|BAH19483.1|/7.80546e-17/AT5G02020 [Arabidopsis thaliana]
Bra009713	2.02768	4.10714	-2.07946	GO:0009534//chloroplast thylakoid	-	-	gi|297808395|ref|XP_002872081.1|/1.23934e-151/hypothetical protein ARALYDRAFT_489250 [Arabidopsis lyrata subsp. lyrata]
Bra009769	2.80808	8.48303	-5.67496	-	GO:0005488//binding	-	gi|10176701|dbj|BAB09923.1|/0/copia-like retrotransposable element [Arabidopsis thaliana]
Bra009931	9.45943	-1.07584	10.5353	-	-	-	gi|297808737|ref|XP_002872252.1|/4.93239e-154/F-box family protein [Arabidopsis lyrata subsp. lyrata]
Bra010072	1.67408	3.83319	-2.15911	-	-	-	gi|38564292|gb|AAR23725.1|/2.8924e-93/At5g62280 [Arabidopsis thaliana]
Bra010075	2.08439	10.4594	-8.37504	GO:0044464//cell part	GO:0004857//enzyme inhibitor activity;GO:0004091//carboxylesterase activity	GO:0009639//response to red or far red light	gi|297793803|ref|XP_002864786.1|/9.26333e-88/hypothetical protein ARALYDRAFT_496412 [Arabidopsis lyrata subsp. lyrata]
Bra010280	1.47304	11.9538	-10.4808	GO:0009526//plastid envelope;GO:0009534//chloroplast thylakoid;GO:0009532//plastid stroma	-	-	gi|297825313|ref|XP_002880539.1|/4.80545e-18/predicted protein [Arabidopsis lyrata subsp. lyrata]
Bra010404	2.28922	-1.30298	3.5922	-	-	-	gi|4972070|emb|CAB43877.1|/3.01344e-94/putative protein [Arabidopsis thaliana]
Bra010581	8.01123	-2.76521	10.7764	-	-	-	gi|297798190|ref|XP_002866979.1|/2.22363e-64/hypothetical protein ARALYDRAFT_490936 [Arabidopsis lyrata subsp. lyrata]
Bra010706	3.58961	2.16529	1.42432	GO:0043231//intracellular membrane-bounded organelle	GO:0004175//endopeptidase activity	GO:0009414//response to water deprivation;GO:0019538//protein metabolic process;GO:0006952//defense response;GO:0006970//response to osmotic stress	gi|18141287|gb|AAL60581.1|AF454959_1/4.85437e-98/senescence-associated cysteine protease [Brassica oleracea]
Bra010757	1.41316	6.08058	-4.66742	-	GO:0003676//nucleic acid binding	-	gi|2244786|emb|CAB10209.1|/1.9376e-54/ribonucleoprotein like protein [Arabidopsis thaliana]
Bra011140	2.25647	4.91943	-2.66297	GO:0009536//plastid	GO:0016838//carbon-oxygen lyase activity, acting on phosphates;GO:0048037//cofactor binding	GO:0006566//threonine metabolic process	gi|15233723|ref|NP_194713.1|/0/MTO2 (METHIONINE OVER-ACCUMULATOR 2); threonine synthase [Arabidopsis thaliana]
Bra011179	2.2382	5.8477	-3.6095	GO:0005618//cell wall;GO:0044424//intracellular part;GO:0016020//membrane	GO:0016798//hydrolase activity, acting on glycosyl bonds;GO:0016758//transferase activity, transferring hexosyl groups	GO:0005975//carbohydrate metabolic process;GO:0010476//gibberellin mediated signaling pathway;GO:0009827//plant-type cell wall modification;GO:0032502//developmental process;GO:0006950//response to stress;GO:0009605//response to external stimulus	gi|312281751|dbj|BAJ33741.1|/5.50441e-136/unnamed protein product [Thellungiella halophila]
Bra011339	2.28588	6.73947	-4.45359	-	-	-	gi|14532728|gb|AAK64165.1|/8.49311e-25/unknown protein [Arabidopsis thaliana]
Bra011456	3.14804	1.10074	2.04731	-	-	-	gi|297798566|ref|XP_002867167.1|/8.72367e-37/hypothetical protein ARALYDRAFT_491320 [Arabidopsis lyrata subsp. lyrata]
Bra011679	1.03631	7.02038	-5.98408	GO:0009536//plastid	GO:0051536//iron-sulfur cluster binding;GO:0016628//oxidoreductase activity, acting on the CH-CH group of donors, NAD or NADP as acceptor	GO:0008033//tRNA processing	gi|4006921|emb|CAB16849.1|/0/putative protein [Arabidopsis thaliana]
Bra011696	1.24305	3.59327	-2.35022	-	-	GO:0051234//establishment of localization	gi|297798236|ref|XP_002867002.1|/1.89824e-125/SEC14 cytosolic factor family protein [Arabidopsis lyrata subsp. lyrata]
Bra011733	1.23834	5.264	-4.02566	GO:0009536//plastid	GO:0043169//cation binding;GO:0008238//exopeptidase activity;GO:0008237//metallopeptidase activity	GO:0009725//response to hormone stimulus;GO:0006464//protein modification process	gi|297798178|ref|XP_002866973.1|/4.34384e-98/hypothetical protein ARALYDRAFT_912645 [Arabidopsis lyrata subsp. lyrata]
Bra011792	2.99456	5.50152	-2.50696	GO:0031981//nuclear lumen;GO:0044444//cytoplasmic part	GO:0016772//transferase activity, transferring phosphorus-containing groups;GO:0004611//phosphoenolpyruvate carboxykinase activity;GO:0032559	GO:0010038//response to metal ion;GO:0009267//cellular response to starvation;GO:0006796//phosphate metabolic process;GO:0006006//glucose metabolic process;GO:0050832//defense response to fungus	gi|15235730|ref|NP_195500.1|/1.62231e-175/PCK1 (PHOSPHOENOLPYRUVATE CARBOXYKINASE 1); ATP binding / phosphoenolpyruvate carboxykinase (ATP)/ phosphoenolpyruvate carboxykinase/ purine nucleotide binding [Arabidopsis thaliana]
Bra011923	2.25267	3.97799	-1.72532	-	GO:0046872//metal ion binding	-	gi|30684032|ref|NP_180450.2|/7.71644e-179/ankyrin repeat family protein [Arabidopsis thaliana]
Bra011940	1.43348	10.4419	-9.00843	-	GO:0046872//metal ion binding	-	gi|297822561|ref|XP_002879163.1|/7.73224e-143/nucleic acid binding protein [Arabidopsis lyrata subsp. lyrata]
Bra012371	-1.39733	4.87852	-6.27585	GO:0005618//cell wall;GO:0009532//plastid stroma;GO:0042579//microbody;GO:0005576//extracellular region	GO:0016755;GO:0047635	GO:0006749//glutathione metabolic process;GO:0043094;GO:0006950//response to stress	gi|298714844|emb|CBJ25743.1|/8.99193e-104/nicotinanamine aminotransferase A [Ectocarpus siliculosus]
Bra012447	-1.90719	1.21578	-3.12296	GO:0043234//protein complex	GO:0016251//general RNA polymerase II transcription factor activity;GO:0005515//protein binding	GO:0044267//cellular protein metabolic process;GO:0006355//regulation of transcription, DNA-dependent	gi|13926327|gb|AAK49628.1|AF372912_1/9.14042e-62/At1g26660/T24P13_4 [Arabidopsis thaliana]
Bra012678	3.54597	-1.20785	4.75382	-	-	-	gi|3513747|gb|AAC33963.1|/9.45253e-59/contains similarity to reverse transcriptases (Pfam; rvt.hmm, score: 11.19) [Arabidopsis thaliana]
Bra012703	-1.22207	5.23672	-6.45879	-	-	-	gi|25407381|pir||H85073/8.83633e-47/probable transposon protein [imported] - Arabidopsis thaliana
Bra012733	2.68271	1.47981	1.2029	GO:0043231//intracellular membrane-bounded organelle	GO:0070011	GO:0019538//protein metabolic process	gi|2244977|emb|CAB10398.1|/1.30373e-161/cysteine proteinase like protein [Arabidopsis thaliana]
Bra012843	1.48808	5.8477	-4.35962	GO:0031224//intrinsic to membrane;GO:0043231//intracellular membrane-bounded organelle	-	GO:0051234//establishment of localization	gi|297816430|ref|XP_002876098.1|/5.61703e-109/SEC14 cytosolic factor family protein [Arabidopsis lyrata subsp. lyrata]
Bra012857	-1.64342	3.38286	-5.02628	GO:0031224//intrinsic to membrane	GO:0008233//peptidase activity	-	gi|18409320|ref|NP_566948.1|/9.84575e-134/aspartyl protease family protein [Arabidopsis thaliana]
Bra013066	-3.58802	8.10329	-11.6913	GO:0016471//vacuolar proton-transporting V-type ATPase complex	GO:0005488//binding;GO:0015077//monovalent inorganic cation transmembrane transporter activity;GO:0019829//cation-transporting ATPase activity	GO:0015992//proton transport	gi|224103313|ref|XP_002313006.1|/6.10117e-46/predicted protein [Populus trichocarpa]
Bra013317	1.72694	10.102	-8.37504	-	GO:0005488//binding;GO:0016740//transferase activity	-	gi|224116784|ref|XP_002317391.1|/6.15625e-125/predicted protein [Populus trichocarpa]
Bra013378	1.68929	6.39693	-4.70764	GO:0009570//chloroplast stroma	GO:0005488//binding;GO:0016701//oxidoreductase activity, acting on single donors with incorporation of molecular oxygen	-	gi|312282509|dbj|BAJ34120.1|/0/unnamed protein product [Thellungiella halophila]
Bra013446	1.41947	-1.25959	2.67906	GO:0016020//membrane	GO:0004672//protein kinase activity;GO:0032559	GO:0009888//tissue development;GO:0007167//enzyme linked receptor protein signaling pathway;GO:0007275//multicellular organismal development;GO:0006464//protein modification process	gi|297804124|ref|XP_002869946.1|/0/hypothetical protein ARALYDRAFT_354732 [Arabidopsis lyrata subsp. lyrata]
Bra013458	1.46352	14.0417	-12.5781	GO:0031981//nuclear lumen;GO:0009532//plastid stroma;GO:0043232;GO:0009526//plastid envelope;GO:0009534//chloroplast thylakoid;GO:0005576//extracellular region	GO:0017111//nucleoside-triphosphatase activity;GO:0008135//translation factor activity, nucleic acid binding;GO:0032561	GO:0006412//translation;GO:0009207	gi|297804102|ref|XP_002869935.1|/0/chloroplast elongation factor tub [Arabidopsis lyrata subsp. lyrata]
Bra013513	1.27423	5.79594	-4.52172	GO:0030312//external encapsulating structure;GO:0031981//nuclear lumen;GO:0009536//plastid;GO:0015934//large ribosomal subunit;GO:0031090//organelle membrane	GO:0004672//protein kinase activity;GO:0016791//phosphatase activity;GO:0005198//structural molecule activity;GO:0032559	GO:0006796//phosphate metabolic process;GO:0003006//developmental process involved in reproduction;GO:0010467//gene expression	gi|297804030|ref|XP_002869899.1|/7.6165e-110/phosphoprotein phosphatase/ protein kinase [Arabidopsis lyrata subsp. lyrata]
Bra013532	1.80735	-2.13559	3.94295	-	-	-	gi|18415709|ref|NP_567629.1|/2.89518e-45/F-box family protein [Arabidopsis thaliana]
Bra013750	1.80837	4.40044	-2.59207	GO:0016020//membrane	GO:0016759//cellulose synthase activity	GO:0009987//cellular process	gi|2262116|gb|AAB63624.1|/0/cellulose synthase isolog [Arabidopsis thaliana]
Bra014036	8.90989	-2.78794	11.6978	-	GO:0005488//binding;GO:0015925	GO:0008152//metabolic process	gi|297846860|ref|XP_002891311.1|/0/hypothetical protein ARALYDRAFT_473836 [Arabidopsis lyrata subsp. lyrata]
Bra014349	1.10206	10.4419	-9.33985	-	GO:0008194//UDP-glycosyltransferase activity	GO:0005975//carbohydrate metabolic process	gi|18422837|ref|NP_568688.1|/0/GAUT4 (Galacturonosyltransferase 4); polygalacturonate 4-alpha-galacturonosyltransferase/ transferase, transferring glycosyl groups [Arabidopsis thaliana]
Bra014852	2.60429	1.48743	1.11686	-	-	GO:0006950//response to stress	gi|119720748|gb|ABL97944.1|/4.84063e-52/hypothetical protein [Brassica rapa]
Bra015054	2.3718	-4.08127	6.45307	-	GO:0000166//nucleotide binding	GO:0008033//tRNA processing	gi|297831300|ref|XP_002883532.1|/0/hypothetical protein ARALYDRAFT_479968 [Arabidopsis lyrata subsp. lyrata]
Bra015216	1.40692	-2.12242	3.52934	GO:0009536//plastid;GO:0016020//membrane	GO:0005372//water transmembrane transporter activity;GO:0019899//enzyme binding	GO:0055085//transmembrane transport;GO:0009725//response to hormone stimulus;GO:0009414//response to water deprivation;GO:0048588//developmental cell growth;GO:0042044//fluid transport	gi|5081421|gb|AAD39373.1|AF118382_1/2.65891e-33/plasma membrane intrinsic protein 1 [Brassica napus]
Bra015395	-1.1798	3.43086	-4.61066	GO:0043231//intracellular membrane-bounded organelle;GO:0016020//membrane	GO:0008378//galactosyltransferase activity	-	gi|102139786|gb|ABF69971.1|/1.38912e-63/glycosyl transferase family 31 protein [Musa acuminata]
Bra015538	-2.40051	-4.08399	1.68349	GO:0009706//chloroplast inner membrane	-	GO:0017038//protein import;GO:0009657//plastid organization	gi|297848976|ref|XP_002892369.1|/0/ATTIC110/TIC110 [Arabidopsis lyrata subsp. lyrata]
Bra015580	2.07243	12.277	-10.2046	-	GO:0005488//binding;GO:0003824//catalytic activity	GO:0008152//metabolic process;GO:0010038//response to metal ion;GO:0009628//response to abiotic stimulus	gi|297849036|ref|XP_002892399.1|/7.20732e-69/hypothetical protein ARALYDRAFT_470766 [Arabidopsis lyrata subsp. lyrata]
Bra015594	1.39813	3.32824	-1.93011	-	-	-	gi|89257556|gb|ABD65046.1|/2.82455e-07/hypothetical protein 26.t00107 [Brassica oleracea]
Bra015630	2.09788	10.545	-8.44708	-	-	-	gi|297839679|ref|XP_002887721.1|/1.45257e-125/F-box family protein [Arabidopsis lyrata subsp. lyrata]
Bra015731	2.48156	1.3388	1.14276	-	-	-	gi|312282733|dbj|BAJ34232.1|/4.2267e-66/unnamed protein product [Thellungiella halophila]
Bra015748	1.47633	10.8162	-9.33985	GO:0031224//intrinsic to membrane	GO:0015103//inorganic anion transmembrane transporter activity	GO:0006810//transport	gi|15223045|ref|NP_177769.1|/6.65276e-120/phosphate transporter family protein [Arabidopsis thaliana]
Bra016237	1.3246	-1.90315	3.22775	GO:0043231//intracellular membrane-bounded organelle	GO:0008194//UDP-glycosyltransferase activity	-	gi|18409445|ref|NP_564983.1|/0/LGT8 (GLUCOSYL TRANSFERASE FAMILY 8); polygalacturonate 4-alpha-galacturonosyltransferase/ transferase, transferring glycosyl groups / transferase, transferring hexosyl groups [Arabidopsis thaliana]
Bra016557	2.51725	4.81904	-2.30179	-	GO:0046914//transition metal ion binding	-	gi|297850242|ref|XP_002893002.1|/8.23764e-112/zinc finger family protein [Arabidopsis lyrata subsp. lyrata]
Bra016719	1.78029	6.70126	-4.92097	GO:0009526//plastid envelope;GO:0009532//plastid stroma;GO:0016020//membrane	-	GO:0006970//response to osmotic stress;GO:0010038//response to metal ion	gi|8778391|gb|AAF79399.1|AC068197_9/2.45728e-39/F16A14.14 [Arabidopsis thaliana]
Bra016826	1.49744	2.5325	-1.03505	GO:0009536//plastid	-	-	gi|4753656|emb|CAB41932.1|/8.53081e-40/hypothetical protein [Arabidopsis thaliana]
Bra016866	1.10543	3.66886	-2.56343	-	GO:0046872//metal ion binding;GO:0004611//phosphoenolpyruvate carboxykinase activity;GO:0016628//oxidoreductase activity, acting on the CH-CH group of donors, NAD or NADP as acceptor	GO:0071704;GO:0009060//aerobic respiration;GO:0043648//dicarboxylic acid metabolic process	gi|312282225|dbj|BAJ33978.1|/0/unnamed protein product [Thellungiella halophila]
Bra017005	8.85798	-2.07571	10.9337	GO:0031224//intrinsic to membrane	GO:0005275//amine transmembrane transporter activity	-	gi|20198010|gb|AAM15348.1|/3.15547e-111/unknown protein [Arabidopsis thaliana]
Bra017321	1.02154	6.79594	-5.7744	GO:0030529//ribonucleoprotein complex;GO:0009532//plastid stroma	GO:0003676//nucleic acid binding	-	gi|297823333|ref|XP_002879549.1|/4.57792e-84/hypothetical protein ARALYDRAFT_482506 [Arabidopsis lyrata subsp. lyrata]
Bra017489	1.59886	10.5118	-8.91289	GO:0043231//intracellular membrane-bounded organelle	GO:0030528//transcription regulator activity;GO:0042802//identical protein binding;GO:0003677//DNA binding	GO:0006355//regulation of transcription, DNA-dependent;GO:0000902//cell morphogenesis;GO:0009755//hormone-mediated signaling pathway;GO:0048513//organ development;GO:0009639//response to red or far red light	gi|89257453|gb|ABD64945.1|/4.51266e-82/homeobox-leucine zipper protein, putative [Brassica oleracea]
Bra017565	1.05953	2.85607	-1.79654	-	GO:0004312//fatty acid synthase activity	GO:0006631//fatty acid metabolic process	gi|15237422|ref|NP_199441.1|/1.08289e-140/KAS I (3-KETOACYL-ACYL CARRIER PROTEIN SYNTHASE I); catalytic/ fatty-acid synthase/ transferase, transferring acyl groups other than amino-acyl groups [Arabidopsis thaliana]
Bra017636	1.25319	11.1898	-9.93664	-	-	-	gi|297802020|ref|XP_002868894.1|/2.19126e-37/kelch repeat-containing F-box family protein [Arabidopsis lyrata subsp. lyrata]
Bra017974	-1.95254	8.27146	-10.224	-	-	-	gi|297819604|ref|XP_002877685.1|/6.9101e-18/hypothetical protein ARALYDRAFT_485314 [Arabidopsis lyrata subsp. lyrata]
Bra018025	-2.0924	9.31061	-11.403	GO:0016020//membrane	GO:0043168	GO:0007154//cell communication;GO:0051234//establishment of localization	gi|297819510|ref|XP_002877638.1|/3.02393e-24/remorin family protein [Arabidopsis lyrata subsp. lyrata]
Bra018135	8.49586	-1.36057	9.85643	GO:0043231//intracellular membrane-bounded organelle;GO:0016021//integral to membrane;GO:0031410//cytoplasmic vesicle	GO:0016491//oxidoreductase activity;GO:0016462//pyrophosphatase activity	GO:0006810//transport	gi|159895446|gb|ABX10014.1|/0/vacuolar H+-pyrophosphatase [Triticum aestivum]
Bra018160	8.62571	-1.5995	10.2252	-	GO:0016884//carbon-nitrogen ligase activity, with glutamine as amido-N-donor;GO:0032559	GO:0009642//response to light intensity;GO:0009746;GO:0009267//cellular response to starvation;GO:0009064//glutamine family amino acid metabolic process;GO:0034285;GO:0006528//asparagine metabolic process	gi|11136554|dbj|BAB17726.1|/0/asparagine synthetase [Raphanus sativus]
Bra018216	3.08439	1.06176	2.02264	GO:0044424//intracellular part	-	GO:0000302//response to reactive oxygen species;GO:0009642//response to light intensity;GO:0009408//response to heat	gi|211926828|dbj|BAG82627.1|/5.00055e-80/heat shock protein [Brassica rapa subsp. chinensis]
Bra018288	1.53925	2.81742	-1.27817	GO:0031224//intrinsic to membrane;GO:0009526//plastid envelope;GO:0009534//chloroplast thylakoid;GO:0044436	GO:0004175//endopeptidase activity;GO:0046914//transition metal ion binding;GO:0042623//ATPase activity, coupled;GO:0032559	GO:0009767//photosynthetic electron transport chain;GO:0009668;GO:0044257//cellular protein catabolic process	gi|312282199|dbj|BAJ33965.1|/0/unnamed protein product [Thellungiella halophila]
Bra018329	2.90412	1.31853	1.58559	-	GO:0008415//acyltransferase activity	GO:0008152//metabolic process	gi|297826413|ref|XP_002881089.1|/2.43013e-73/hypothetical protein ARALYDRAFT_481930 [Arabidopsis lyrata subsp. lyrata]
Bra018386	4.45046	1.61221	2.83825	GO:0016020//membrane;GO:0044424//intracellular part	GO:0042277//peptide binding;GO:0016765//transferase activity, transferring alkyl or aryl (other than methyl) groups	GO:0009404//toxin metabolic process;GO:0006950//response to stress	gi|297826329|ref|XP_002881047.1|/4.45446e-108/glutathione-s-transferase 5 [Arabidopsis lyrata subsp. lyrata]
Bra018507	2.72186	10.4767	-7.75489	GO:0043234//protein complex	-	GO:0050832//defense response to fungus	gi|297809651|ref|XP_002872709.1|/1.76326e-20/hypothetical protein ARALYDRAFT_352398 [Arabidopsis lyrata subsp. lyrata]
Bra018591	1.73897	-1.30947	3.04844	GO:0000325//plant-type vacuole;GO:0016020//membrane	GO:0051119//sugar transmembrane transporter activity	GO:0009725//response to hormone stimulus;GO:0006970//response to osmotic stress;GO:0009743//response to carbohydrate stimulus;GO:0008643//carbohydrate transport	gi|297843684|ref|XP_002889723.1|/4.51829e-64/hypothetical protein ARALYDRAFT_888127 [Arabidopsis lyrata subsp. lyrata]
Bra018631	1.72186	5.38928	-3.66742	GO:0015934//large ribosomal subunit;GO:0016020//membrane;GO:0031981//nuclear lumen	GO:0003676//nucleic acid binding;GO:0005198//structural molecule activity	GO:0003002//regionalization;GO:0010467//gene expression;GO:0048513//organ development	gi|30680605|ref|NP_563813.2|/2.19463e-87/60S ribosomal protein L10A (RPL10aA) [Arabidopsis thaliana]
Bra018657	-1.3729	10.5943	-11.9672	-	GO:0046914//transition metal ion binding;GO:0016836//hydro-lyase activity	GO:0044237//cellular metabolic process	gi|9665090|gb|AAF97281.1|AC010164_3/1.17304e-101/Hypothetical protein [Arabidopsis thaliana]
Bra019049	3.6976	5.71882	-2.02122	GO:0009526//plastid envelope;GO:0009534//chloroplast thylakoid	GO:0016628//oxidoreductase activity, acting on the CH-CH group of donors, NAD or NADP as acceptor	GO:0009725//response to hormone stimulus;GO:0006779//porphyrin biosynthetic process	gi|297803358|ref|XP_002869563.1|/3.28942e-151/hypothetical protein ARALYDRAFT_492051 [Arabidopsis lyrata subsp. lyrata]
Bra019133	1.69885	10.1459	-8.44708	-	GO:0003676//nucleic acid binding;GO:0016790//thiolester hydrolase activity	-	gi|297803502|ref|XP_002869635.1|/2.17193e-152/hypothetical protein ARALYDRAFT_492216 [Arabidopsis lyrata subsp. lyrata]
Bra019170	1.42535	12.9061	-11.4808	GO:0009526//plastid envelope;GO:0009532//plastid stroma	GO:0016787//hydrolase activity;GO:0019901//protein kinase binding;GO:0032559	GO:0043170	gi|297803584|ref|XP_002869676.1|/1.88312e-44/clp amino terminal domain-containing protein [Arabidopsis lyrata subsp. lyrata]
Bra019299	1.20264	11.5613	-10.3587	-	GO:0004553//hydrolase activity, hydrolyzing O-glycosyl compounds	GO:0044238//primary metabolic process;GO:0045229//external encapsulating structure organization	gi|15236514|ref|NP_194081.1|/0/glycoside hydrolase family 28 protein / polygalacturonase (pectinase) family protein [Arabidopsis thaliana]
Bra019608	2.42586	-1.66671	4.09257	-	GO:0004672//protein kinase activity;GO:0000166//nucleotide binding	GO:0003006//developmental process involved in reproduction	gi|6522613|emb|CAB62025.1|/4.05857e-144/receptor-like protein kinase homolog [Arabidopsis thaliana]
Bra019616	1.56141	11.9908	-10.4294	GO:0044444//cytoplasmic part;GO:0043231//intracellular membrane-bounded organelle	-	-	gi|312281827|dbj|BAJ33779.1|/0/unnamed protein product [Thellungiella halophila]
Bra019644	3.51716	1.31349	2.20367	GO:0005576//extracellular region;GO:0030312//external encapsulating structure	GO:0015925	GO:0008152//metabolic process	gi|297816572|ref|XP_002876169.1|/6.91716e-81/AT3g52840/F8J2_10 [Arabidopsis lyrata subsp. lyrata]
Bra020620	1.48327	-1.03425	2.51752	-	GO:0046983//protein dimerization activity	-	gi|312282971|dbj|BAJ34351.1|/7.16661e-71/unnamed protein product [Thellungiella halophila]
Bra020645	2.32096	10.545	-8.224	-	-	-	gi|12321909|gb|AAG50988.1|AC036106_1/8.01731e-34/hypothetical protein; 8379-15114 [Arabidopsis thaliana]
Bra021015	1.06236	4.99912	-3.93675	-	-	-	gi|297804350|ref|XP_002870059.1|/4.17928e-18/hypothetical protein ARALYDRAFT_914862 [Arabidopsis lyrata subsp. lyrata]
Bra021082	-1.67888	7.8009	-9.47978	-	GO:0005488//binding;GO:0035251//UDP-glucosyltransferase activity;GO:0010334//sesquiterpene synthase activity;GO:0009975//cyclase activity;GO:0019203//carbohydrate phosphatase activity	GO:0051707//response to other organism;GO:0009719;GO:0043692;GO:0006714;GO:0006950//response to stress;GO:0016098//monoterpenoid metabolic process	gi|297804500|ref|XP_002870134.1|/2.57792e-81/ATTPS03 [Arabidopsis lyrata subsp. lyrata]
Bra021441	-1.16115	2.22064	-3.3818	GO:0043231//intracellular membrane-bounded organelle	-	-	gi|22328869|ref|NP_193941.2|/7.73034e-157/BGLU3 (BETA GLUCOSIDASE 2); catalytic/ cation binding / hydrolase, hydrolyzing O-glycosyl compounds [Arabidopsis thaliana]
Bra021506	4.81558	1.29704	3.51854	GO:0005618//cell wall	GO:0030246//carbohydrate binding;GO:0043167//ion binding;GO:0015925	GO:0044238//primary metabolic process	gi|118488890|gb|ABK96254.1|/1.90377e-145/unknown [Populus trichocarpa x Populus deltoides]
Bra021653	5.37672	2.40057	2.97615	-	-	GO:0009987//cellular process	gi|297822777|ref|XP_002879271.1|/0/BTB/POZ domain-containing protein [Arabidopsis lyrata subsp. lyrata]
Bra021736	2.05781	4.45488	-2.39707	GO:0044424//intracellular part	GO:0003824//catalytic activity	GO:0006633//fatty acid biosynthetic process;GO:0009767//photosynthetic electron transport chain	gi|18402641|ref|NP_565721.1|/4.5636e-100/ADS2 (16:0Delta9 Arabidopsis desaturase 2); oxidoreductase [Arabidopsis thaliana]
Bra021980	2.39147	1.31558	1.07589	-	GO:0000166//nucleotide binding	-	gi|297794711|ref|XP_002865240.1|/9.09919e-101/hypothetical protein ARALYDRAFT_916916 [Arabidopsis lyrata subsp. lyrata]
Bra022065	-1.62438	3.40839	-5.03278	GO:0019866//organelle inner membrane;GO:0031224//intrinsic to membrane;GO:0009536//plastid	-	GO:0046907//intracellular transport;GO:0006865//amino acid transport	gi|297791005|ref|XP_002863387.1|/1.75456e-147/hypothetical protein ARALYDRAFT_494297 [Arabidopsis lyrata subsp. lyrata]
Bra022165	1.05483	4.23598	-3.18115	-	GO:0035251//UDP-glucosyltransferase activity	-	gi|18401158|ref|NP_566550.1|/1.20126e-49/UDP-glucoronosyl/UDP-glucosyl transferase family protein [Arabidopsis thaliana]
Bra022451	-1.5704	2.07736	-3.64776	-	-	-	gi|15220964|ref|NP_175213.1|/4.38743e-59/F-box family protein [Arabidopsis thaliana]
Bra022521	1.96986	5.52264	-3.55278	GO:0016020//membrane	GO:0004672//protein kinase activity;GO:0032559	GO:0006464//protein modification process;GO:0007167//enzyme linked receptor protein signaling pathway	gi|297795863|ref|XP_002865816.1|/0/nodulin family protein [Arabidopsis lyrata subsp. lyrata]
Bra022742	1.83567	4.08827	-2.2526	GO:0009532//plastid stroma;GO:0009941//chloroplast envelope	GO:0046914//transition metal ion binding;GO:0042802//identical protein binding	GO:0006772//thiamine metabolic process;GO:0033554//cellular response to stress;GO:0018130	gi|297792939|ref|XP_002864354.1|/1.51472e-106/hypothetical protein ARALYDRAFT_918614 [Arabidopsis lyrata subsp. lyrata]
Bra022851	-10.4808	-12.683	2.2022	GO:0015935//small ribosomal subunit;GO:0031981//nuclear lumen;GO:0009536//plastid;GO:0031090//organelle membrane	GO:0003676//nucleic acid binding	GO:0006970//response to osmotic stress	gi|297805098|ref|XP_002870433.1|/8.94296e-47/40S ribosomal protein S3 [Arabidopsis lyrata subsp. lyrata]
Bra022957	5.29756	-1.3437	6.64126	-	GO:0046872//metal ion binding	GO:0034285;GO:0009746	gi|297826853|ref|XP_002881309.1|/2.2076e-134/frigida-essential 1 [Arabidopsis lyrata subsp. lyrata]
Bra023030	1.0527	3.54092	-2.48821	-	GO:0005515//protein binding	GO:0050896//response to stimulus;GO:0044267//cellular protein metabolic process	gi|18403957|ref|NP_565824.1|/2.61603e-42/DNAJ heat shock N-terminal domain-containing protein [Arabidopsis thaliana]
Bra023061	2.60038	6.65515	-4.05477	-	GO:0005488//binding	GO:0009743//response to carbohydrate stimulus	gi|18404102|ref|NP_565844.1|/6.59977e-59/zinc finger (AN1-like) family protein [Arabidopsis thaliana]
Bra023331	1.32904	11.9538	-10.6248	-	GO:0017016//Ras GTPase binding	-	gi|297807193|ref|XP_002871480.1|/0/hypothetical protein ARALYDRAFT_487995 [Arabidopsis lyrata subsp. lyrata]
Bra023427	1.3158	3.11526	-1.79946	GO:0043231//intracellular membrane-bounded organelle	GO:0000166//nucleotide binding	GO:0044238//primary metabolic process;GO:0044237//cellular metabolic process	gi|186522614|ref|NP_001119218.1|/1.53781e-136/unknown protein [Arabidopsis thaliana]
Bra023645	-1.70641	2.74371	-4.45012	GO:0009532//plastid stroma;GO:0009526//plastid envelope;GO:0042579//microbody;GO:0031090//organelle membrane;GO:0005576//extracellular region	GO:0016627//oxidoreductase activity, acting on the CH-CH group of donors;GO:0008172//S-methyltransferase activity;GO:0016620//oxidoreductase activity, acting on the aldehyde or oxo group of donors, NAD or NADP as acceptor;GO:0046914//transition metal ion binding	GO:0010208//pollen wall assembly;GO:0000097//sulfur amino acid biosynthetic process;GO:0010038//response to metal ion;GO:0006730//one-carbon metabolic process;GO:0006970//response to osmotic stress	gi|297812285|ref|XP_002874026.1|/7.90672e-167/hypothetical protein ARALYDRAFT_489009 [Arabidopsis lyrata subsp. lyrata]
Bra023758	10.9844	-1.81567	12.8001	-	-	-	gi|56693623|gb|AAW22622.1|/2.86882e-08/porin-like protein [Brassica napus]
Bra023857	-2.0274	8.34873	-10.3761	GO:0044464//cell part	GO:0046914//transition metal ion binding	GO:0006351//transcription, DNA-dependent;GO:0009743//response to carbohydrate stimulus	gi|297835186|ref|XP_002885475.1|/3.69105e-51/zinc finger (B-box type) family protein [Arabidopsis lyrata subsp. lyrata]
Bra024015	-1.56075	3.10154	-4.66229	GO:0043231//intracellular membrane-bounded organelle;GO:0000502//proteasome complex;GO:0031090//organelle membrane	GO:0004175//endopeptidase activity	GO:0010038//response to metal ion;GO:0009626//plant-type hypersensitive response;GO:0019941//modification-dependent protein catabolic process;GO:0006970//response to osmotic stress	gi|255574159|ref|XP_002527995.1|/5.15877e-33/proteasome subunit beta type 6,9, putative [Ricinus communis]
Bra024227	4.15341	1.86846	2.28496	-	-	-	-
Bra024248	-1.25928	10.7022	-11.9614	-	GO:0003677//DNA binding	GO:0000087//M phase of mitotic cell cycle;GO:0007131//reciprocal meiotic recombination	gi|8777305|dbj|BAA96895.1|/7.51086e-16/DNA topoisomerase III [Arabidopsis thaliana]
Bra024427	-1.5989	3.46411	-5.06301	GO:0043231//intracellular membrane-bounded organelle	GO:0031406//carboxylic acid binding	-	gi|297794201|ref|XP_002864985.1|/0/hypothetical protein ARALYDRAFT_919932 [Arabidopsis lyrata subsp. lyrata]
Bra024474	3.1677	10.9226	-7.75489	GO:0043231//intracellular membrane-bounded organelle	-	GO:0009725//response to hormone stimulus;GO:0006351//transcription, DNA-dependent	gi|312283223|dbj|BAJ34477.1|/3.13799e-64/unnamed protein product [Thellungiella halophila]
Bra024542	1.42453	4.65354	-3.22901	GO:0009536//plastid	-	-	gi|297850738|ref|XP_002893250.1|/2.83786e-70/hypothetical protein ARALYDRAFT_472530 [Arabidopsis lyrata subsp. lyrata]
Bra024667	-1.51154	8.27146	-9.783	-	GO:0046872//metal ion binding	GO:0009743//response to carbohydrate stimulus	gi|15226162|ref|NP_178819.1|/6.51897e-39/zinc knuckle (CCHC-type) family protein [Arabidopsis thaliana]
Bra024892	1.50808	3.54773	-2.03965	-	GO:0016861//intramolecular oxidoreductase activity, interconverting aldoses and ketoses	GO:0003006//developmental process involved in reproduction;GO:0006098//pentose-phosphate shunt	gi|15226223|ref|NP_178238.1|/4.26896e-110/ribose-5-phosphate isomerase [Arabidopsis thaliana]
Bra025198	1.48388	10.1241	-8.64024	GO:0044424//intracellular part	GO:0016491//oxidoreductase activity;GO:0005506//iron ion binding;GO:0016462//pyrophosphatase activity	GO:0006793//phosphorus metabolic process	gi|297818154|ref|XP_002876960.1|/4.3138e-119/CYP71B26 [Arabidopsis lyrata subsp. lyrata]
Bra025375	-2.00806	7.8009	-9.80896	GO:0043231//intracellular membrane-bounded organelle;GO:0044444//cytoplasmic part	-	-	gi|297818542|ref|XP_002877154.1|/2.13683e-38/predicted protein [Arabidopsis lyrata subsp. lyrata]
Bra025421	5.8904	-1.05973	6.95014	GO:0043231//intracellular membrane-bounded organelle	GO:0005488//binding;GO:0016645//oxidoreductase activity, acting on the CH-NH group of donors	GO:0006952//defense response;GO:0006560//proline metabolic process;GO:0006536//glutamate metabolic process	gi|169665585|gb|ACA63477.1|/9.49185e-157/proline dehydrogenase [Brassica napus]
Bra025660	6.21485	2.46965	3.7452	-	-	-	gi|224062033|ref|XP_002300721.1|/1.28702e-151/predicted protein [Populus trichocarpa]
Bra025672	-1.04763	9.98442	-11.032	-	-	-	gi|9795595|gb|AAF98413.1|AC026238_5/0/Hypothetical protein [Arabidopsis thaliana]
Bra025682	3.12852	1.92051	1.20801	-	-	-	gi|186478622|ref|NP_001117307.1|/1.68263e-47/NDF6 (NDH DEPENDENT FLOW 6) [Arabidopsis thaliana]
Bra025804	1.28497	4.70666	-3.42169	GO:0016469//proton-transporting two-sector ATPase complex;GO:0031090//organelle membrane;GO:0009526//plastid envelope	GO:0015078//hydrogen ion transmembrane transporter activity;GO:0016787//hydrolase activity;GO:0032559	GO:0015992//proton transport;GO:0046034//ATP metabolic process;GO:0009757//hexose mediated signaling;GO:0010038//response to metal ion;GO:0034220//ion transmembrane transport	gi|6721109|gb|AAF26763.1|AC007396_12/3.09995e-133/T4O12.24 [Arabidopsis thaliana]
Bra025838	1.05818	2.08055	-1.02237	-	-	-	gi|79318295|ref|NP_001031075.1|/2.30673e-17/HMGB3 (HIGH MOBILITY GROUP B 3); DNA binding / chromatin binding / structural constituent of chromatin / transcription factor [Arabidopsis thaliana]
Bra025969	1.63291	11.5201	-9.88722	-	-	-	gi|297844696|ref|XP_002890229.1|/3.08443e-21/hypothetical protein ARALYDRAFT_889155 [Arabidopsis lyrata subsp. lyrata]
Bra026029	-2.04694	1.80735	-3.85429	-	-	-	gi|118488185|gb|ABK95912.1|/8.5554e-157/unknown [Populus trichocarpa]
Bra026113	1.60384	3.90608	-2.30223	-	-	-	gi|182407840|gb|ACB87911.1|/7.71577e-73/F-box-containing protein 1 [Malus x domestica]
Bra026254	1.15389	-2.4503	3.60419	-	-	-	gi|89257607|gb|ABD65095.1|/1.02408e-70/hypothetical protein 31.t00062 [Brassica oleracea]
Bra026257	1.0472	11.3498	-10.3026	-	GO:0016790//thiolester hydrolase activity	-	gi|89257610|gb|ABD65098.1|/4.28411e-129/palmitoyl protein thioesterase family protein [Brassica oleracea]
Bra026316	1.55264	9.85643	-8.30378	GO:0031410//cytoplasmic vesicle	GO:0070011;GO:0042623//ATPase activity, coupled;GO:0000166//nucleotide binding	-	gi|21553404|gb|AAM62497.1|/0/26S proteasome regulatory particle chain RPT6-like protein [Arabidopsis thaliana]
Bra026426	4.55582	8.78483	-4.22901	GO:0016020//membrane;GO:0009536//plastid	GO:0046914//transition metal ion binding;GO:0016832//aldehyde-lyase activity	GO:0006970//response to osmotic stress;GO:0010038//response to metal ion;GO:0006007//glucose catabolic process	gi|297803442|ref|XP_002869605.1|/3.13827e-170/hypothetical protein ARALYDRAFT_492157 [Arabidopsis lyrata subsp. lyrata]
Bra026600	1.24089	10.102	-8.86109	-	GO:0016620//oxidoreductase activity, acting on the aldehyde or oxo group of donors, NAD or NADP as acceptor;GO:0048037//cofactor binding;GO:0016616//oxidoreductase activity, acting on the CH-OH group of donors, NAD or NADP as acceptor	GO:0009699//phenylpropanoid biosynthetic process	gi|297817868|ref|XP_002876817.1|/6.81016e-84/cinnamoyl-CoA reductase family [Arabidopsis lyrata subsp. lyrata]
Bra026631	1.60696	9.74651	-8.13955	GO:0031224//intrinsic to membrane	GO:0004672//protein kinase activity;GO:0032559	GO:0006464//protein modification process;GO:0023052//signaling	gi|224589495|gb|ACN59281.1|/3.68929e-175/leucine-rich repeat receptor-like protein kinase [Arabidopsis thaliana]
Bra026845	-1.01314	10.8162	-11.8293	GO:0009532//plastid stroma	GO:0005488//binding	-	gi|115444513|ref|NP_001046036.1|/8.73339e-09/Os02g0173100 [Oryza sativa Japonica Group]
Bra026992	-2.50831	-1.45933	-1.04898	-	-	-	-
Bra027506	1.07035	5.51182	-4.44147	GO:0016020//membrane;GO:0044444//cytoplasmic part;GO:0043231//intracellular membrane-bounded organelle	-	GO:0009725//response to hormone stimulus	gi|20340249|gb|AAM19711.1|AF499724_1/2.43197e-81/aluminum-induced protein-like protein [Thellungiella halophila]
Bra027654	2.21028	-1.06591	3.27619	-	-	-	gi|297837023|ref|XP_002886393.1|/0/hypothetical protein ARALYDRAFT_474984 [Arabidopsis lyrata subsp. lyrata]
Bra027685	1.66068	9.71596	-8.05528	GO:0009536//plastid	GO:0016616//oxidoreductase activity, acting on the CH-OH group of donors, NAD or NADP as acceptor;GO:0000166//nucleotide binding;GO:0048037//cofactor binding	GO:0006007//glucose catabolic process;GO:0010038//response to metal ion;GO:0009746;GO:0006970//response to osmotic stress;GO:0034285	gi|297836953|ref|XP_002886358.1|/0/6-phosphogluconate dehydrogenase family protein [Arabidopsis lyrata subsp. lyrata]
Bra027835	3.17739	1.24381	1.93357	-	GO:0032559;GO:0042623//ATPase activity, coupled	-	gi|255573838|ref|XP_002527838.1|/0/helicase, putative [Ricinus communis]
Bra027897	1.04363	2.51464	-1.471	GO:0043231//intracellular membrane-bounded organelle	GO:0005506//iron ion binding;GO:0016713	GO:0006633//fatty acid biosynthetic process	gi|297853618|ref|XP_002894690.1|/0/hypothetical protein ARALYDRAFT_474859 [Arabidopsis lyrata subsp. lyrata]
Bra027940	-3.10143	-1.76487	-1.33656	GO:0005576//extracellular region	GO:0004553//hydrolase activity, hydrolyzing O-glycosyl compounds	GO:0000272//polysaccharide catabolic process	gi|297828069|ref|XP_002881917.1|/1.34502e-53/hypothetical protein ARALYDRAFT_483470 [Arabidopsis lyrata subsp. lyrata]
Bra028166	2.58628	11.102	-8.5157	-	GO:0016746//transferase activity, transferring acyl groups	GO:0009696//salicylic acid metabolic process	gi|297805964|ref|XP_002870866.1|/1.17136e-122/hypothetical protein ARALYDRAFT_916554 [Arabidopsis lyrata subsp. lyrata]
Bra028548	1.36818	10.0084	-8.64024	-	GO:0016874//ligase activity;GO:0000166//nucleotide binding	GO:0044238//primary metabolic process;GO:0034641//cellular nitrogen compound metabolic process	gi|145339441|ref|NP_190886.4|/7.29857e-113/catalytic/ glutamate-ammonia ligase [Arabidopsis thaliana]
Bra028643	1.10633	2.49304	-1.38671	GO:0016585//chromatin remodeling complex	GO:0051287//NAD binding;GO:0016810//hydrolase activity, acting on carbon-nitrogen (but not peptide) bonds;GO:0046914//transition metal ion binding	GO:0006952//defense response;GO:0016458//gene silencing;GO:0035601//protein deacylation;GO:0006351//transcription, DNA-dependent	gi|9955510|emb|CAC05449.1|/3.16782e-104/SIR2-family protein [Arabidopsis thaliana]
Bra028697	4.18683	-2.5448	6.73163	GO:0031090//organelle membrane;GO:0043231//intracellular membrane-bounded organelle	GO:0046914//transition metal ion binding;GO:0016639//oxidoreductase activity, acting on the CH-NH2 group of donors, NAD or NADP as acceptor;GO:0032559	GO:0006970//response to osmotic stress;GO:0019752//carboxylic acid metabolic process;GO:0010038//response to metal ion	gi|15004984|dbj|BAB62170.1|/9.61993e-104/glutamate dehydrogenase [Brassica napus]
Bra028953	2.04559	10.5613	-8.5157	GO:0043231//intracellular membrane-bounded organelle	-	GO:0003006//developmental process involved in reproduction	gi|297796469|ref|XP_002866119.1|/9.59767e-62/EMB2731 [Arabidopsis lyrata subsp. lyrata]
Bra029100	1.24881	11.3691	-10.1202	-	-	-	gi|297796135|ref|XP_002865952.1|/1.29157e-09/hypothetical protein ARALYDRAFT_918370 [Arabidopsis lyrata subsp. lyrata]
Bra029245	-1.12918	1.18751	-2.31669	GO:0016021//integral to membrane	-	GO:0006810//transport	gi|186532678|ref|NP_201091.2|/1.78144e-52/AtVEX1 (VEGETATIVE CELL EXPRESSED1) [Arabidopsis thaliana]
Bra029260	2.4106	6.40706	-3.99646	-	GO:0046914//transition metal ion binding;GO:0016641//oxidoreductase activity, acting on the CH-NH2 group of donors, oxygen as acceptor;GO:0048037//cofactor binding	GO:0006807//nitrogen compound metabolic process	gi|297797213|ref|XP_002866491.1|/3.96383e-36/hypothetical protein ARALYDRAFT_496421 [Arabidopsis lyrata subsp. lyrata]
Bra029445	-1.09079	1.12345	-2.21425	GO:0016020//membrane	GO:0005506//iron ion binding;GO:0004497//monooxygenase activity	GO:0008152//metabolic process	gi|15234514|ref|NP_192967.1|/3.62311e-115/CYP706A4; electron carrier/ heme binding / iron ion binding / monooxygenase/ oxygen binding [Arabidopsis thaliana]
Bra029627	2.30836	12.3404	-10.032	-	GO:0003824//catalytic activity	-	gi|297794253|ref|XP_002865011.1|/2.75501e-172/hypothetical protein ARALYDRAFT_496871 [Arabidopsis lyrata subsp. lyrata]
Bra029657	1.4046	2.98169	-1.57709	GO:0044439	-	GO:0006625//protein targeting to peroxisome;GO:0009062//fatty acid catabolic process	gi|297833550|ref|XP_002884657.1|/2.92213e-27/hypothetical protein ARALYDRAFT_478079 [Arabidopsis lyrata subsp. lyrata]
Bra029670	1.23339	2.46919	-1.2358	GO:0043231//intracellular membrane-bounded organelle	-	-	gi|18398032|ref|NP_566315.1|/0/ABC1 family protein [Arabidopsis thaliana]
Bra029752	-2.40363	4.44001	-6.84364	GO:0005840//ribosome	GO:0016835//carbon-oxygen lyase activity;GO:0005198//structural molecule activity	GO:0006970//response to osmotic stress;GO:0022613//ribonucleoprotein complex biogenesis;GO:0006412//translation	gi|297833676|ref|XP_002884720.1|/6.37352e-87/60S acidic ribosomal protein P0 [Arabidopsis lyrata subsp. lyrata]
Bra029753	1.69888	5.11258	-3.41369	GO:0005576//extracellular region;GO:0031410//cytoplasmic vesicle	GO:0046914//transition metal ion binding;GO:0016682//oxidoreductase activity, acting on diphenols and related substances as donors, oxygen as acceptor	GO:0003006//developmental process involved in reproduction;GO:0009808//lignin metabolic process;GO:0010038//response to metal ion	gi|297833680|ref|XP_002884722.1|/1.43888e-158/hypothetical protein ARALYDRAFT_478237 [Arabidopsis lyrata subsp. lyrata]
Bra029823	2.21696	10.8572	-8.64024	-	-	-	gi|297833802|ref|XP_002884783.1|/1.99756e-74/hypothetical protein ARALYDRAFT_897197 [Arabidopsis lyrata subsp. lyrata]
Bra030197	3.45943	-1.99474	5.45418	GO:0044421//extracellular region part	GO:0005102//receptor binding	GO:0048869;GO:0009653//anatomical structure morphogenesis	gi|23466373|tpg|DAA00277.1|/1.84767e-18/TPA: TPA_exp: putative phytosulfokine peptide precursor [Brassica napus]
Bra030569	1.48008	7.61702	-6.13694	GO:0009532//plastid stroma;GO:0031090//organelle membrane;GO:0005576//extracellular region	GO:0016615//malate dehydrogenase activity;GO:0005488//binding	GO:0006007//glucose catabolic process;GO:0010038//response to metal ion;GO:0043648//dicarboxylic acid metabolic process;GO:0006970//response to osmotic stress;GO:0009060//aerobic respiration	gi|312282695|dbj|BAJ34213.1|/8.83927e-95/unnamed protein product [Thellungiella halophila]
Bra030651	1.78651	9.74651	-7.96	-	GO:0019203//carbohydrate phosphatase activity;GO:0035251//UDP-glucosyltransferase activity	GO:0005991//trehalose metabolic process	gi|297843442|ref|XP_002889602.1|/0/hypothetical protein ARALYDRAFT_470660 [Arabidopsis lyrata subsp. lyrata]
Bra030653	3.11061	4.23613	-1.12551	GO:0042579//microbody	-	-	gi|312282189|dbj|BAJ33960.1|/6.34232e-36/unnamed protein product [Thellungiella halophila]
Bra030906	3.33393	-1.2729	4.60683	-	GO:0004030//aldehyde dehydrogenase [NAD(P)+] activity	GO:0009725//response to hormone stimulus;GO:0044237//cellular metabolic process;GO:0009414//response to water deprivation;GO:0006970//response to osmotic stress	gi|297853194|ref|XP_002894478.1|/5.14884e-129/ALDH7B4 [Arabidopsis lyrata subsp. lyrata]
Bra031136	4.43563	-1.61095	6.04658	-	-	-	gi|297836830|ref|XP_002886297.1|/8.73088e-66/hypothetical protein ARALYDRAFT_480901 [Arabidopsis lyrata subsp. lyrata]
Bra031140	-1.07369	3.35808	-4.43176	-	GO:0003824//catalytic activity;GO:0016597//amino acid binding	-	gi|18399493|ref|NP_565488.1|/7.4799e-130/folic acid binding / transferase [Arabidopsis thaliana]
Bra031151	1.6324	4.40706	-2.77466	-	-	GO:0006810//transport	gi|224105143|ref|XP_002313700.1|/6.36582e-21/predicted protein [Populus trichocarpa]
Bra031181	-1.12998	3.36809	-4.49807	GO:0005840//ribosome;GO:0009526//plastid envelope;GO:0009570//chloroplast stroma;GO:0005576//extracellular region;GO:0044436	GO:0016832//aldehyde-lyase activity	GO:0006007//glucose catabolic process;GO:0010038//response to metal ion;GO:0009725//response to hormone stimulus	gi|312281829|dbj|BAJ33780.1|/1.76107e-117/unnamed protein product [Thellungiella halophila]
Bra031183	-1.49403	5.48997	-6.984	-	GO:0016772//transferase activity, transferring phosphorus-containing groups	-	gi|297824989|ref|XP_002880377.1|/2.39642e-140/predicted protein [Arabidopsis lyrata subsp. lyrata]
Bra031577	1.31516	11.1241	-9.80896	-	-	-	gi|312282103|dbj|BAJ33917.1|/6.6255e-64/unnamed protein product [Thellungiella halophila]
Bra031708	-1.03893	9.71596	-10.7549	GO:0009536//plastid	GO:0016765//transferase activity, transferring alkyl or aryl (other than methyl) groups	GO:0043434//response to peptide hormone stimulus;GO:0009404//toxin metabolic process;GO:0048528//post-embryonic root development;GO:0009416//response to light stimulus	gi|226510544|ref|NP_001147035.1|/5.05259e-57/glutathione S-transferase GSTU6 [Zea mays]
Bra031790	3.16862	6.04075	-2.87213	GO:0043231//intracellular membrane-bounded organelle	GO:0004175//endopeptidase activity	GO:0006970//response to osmotic stress;GO:0019538//protein metabolic process	gi|1326165|gb|AAB03108.1|/2.04128e-97/aspartic protease [Brassica napus]
Bra031978	1.47329	10.7748	-9.3015	GO:0009532//plastid stroma	GO:0003676//nucleic acid binding;GO:0003824//catalytic activity	GO:0016117//carotenoid biosynthetic process;GO:0010322//regulation of isopentenyl diphosphate biosynthetic process, mevalonate-independent pathway;GO:0006779//porphyrin biosynthetic process;GO:0009267//cellular response to starvation	gi|297828842|ref|XP_002882303.1|/0/hypothetical protein ARALYDRAFT_896385 [Arabidopsis lyrata subsp. lyrata]
Bra032038	2.09065	-1.51451	3.60516	GO:0043231//intracellular membrane-bounded organelle;GO:0031410//cytoplasmic vesicle	GO:0016740//transferase activity	GO:0006952//defense response	gi|21593658|gb|AAM65625.1|/2.30795e-37/unknown [Arabidopsis thaliana]
Bra032375	3.44946	-1.40172	4.85118	GO:0044424//intracellular part	GO:0005515//protein binding	GO:0009902//chloroplast relocation	gi|297851458|ref|XP_002893610.1|/1.29291e-157/heat shock protein binding protein [Arabidopsis lyrata subsp. lyrata]
Bra032415	2.22885	7.0749	-4.84605	GO:0009536//plastid	GO:0043169//cation binding;GO:0016702//oxidoreductase activity, acting on single donors with incorporation of molecular oxygen, incorporation of two atoms of oxygen;GO:0005515//protein binding	GO:0006558//L-phenylalanine metabolic process;GO:0045426//quinone cofactor biosynthetic process;GO:0042360//vitamin E metabolic process;GO:0006570//tyrosine metabolic process;GO:0016109	gi|297848936|ref|XP_002892349.1|/2.27389e-178/4-hydroxyphenylpyruvate dioxygenase [Arabidopsis lyrata subsp. lyrata]
Bra032671	2.41176	1.09672	1.31503	GO:0043231//intracellular membrane-bounded organelle	GO:0003676//nucleic acid binding;GO:0016892	GO:0016072//rRNA metabolic process;GO:0032502//developmental process;GO:0006914//autophagy	gi|186506676|ref|NP_001118478.1|/6.13169e-24/RNS2 (RIBONUCLEASE 2); RNA binding / endoribonuclease/ ribonuclease T2 [Arabidopsis thaliana]
Bra032749	-1.0371	6.58452	-7.62162	GO:0044444//cytoplasmic part;GO:0016020//membrane	GO:0016742//hydroxymethyl-, formyl- and related transferase activity;GO:0048037//cofactor binding	GO:0009069//serine family amino acid metabolic process;GO:0006730//one-carbon metabolic process;GO:0010038//response to metal ion	gi|297800886|ref|XP_002868327.1|/4.63513e-123/hypothetical protein ARALYDRAFT_915517 [Arabidopsis lyrata subsp. lyrata]
Bra032818	1.46688	10.7313	-9.26444	GO:0012505//endomembrane system;GO:0043231//intracellular membrane-bounded organelle;GO:0016020//membrane	GO:0017016//Ras GTPase binding;GO:0022892	GO:0051169//nuclear transport;GO:0006605//protein targeting	gi|297851158|ref|XP_002893460.1|/7.78634e-49/hypothetical protein ARALYDRAFT_890252 [Arabidopsis lyrata subsp. lyrata]
Bra032887	5.61203	-1.55364	7.16567	-	-	-	gi|15217876|ref|NP_174147.1|/0/unknown protein [Arabidopsis thaliana]
Bra032990	-1.75146	10.4062	-12.1577	GO:0043231//intracellular membrane-bounded organelle;GO:0031224//intrinsic to membrane;GO:0031410//cytoplasmic vesicle	GO:0005488//binding;GO:0022892;GO:0016741	GO:0006730//one-carbon metabolic process;GO:0006396//RNA processing;GO:0015031//protein transport	gi|297808885|ref|XP_002872326.1|/3.05382e-59/hypothetical protein ARALYDRAFT_489660 [Arabidopsis lyrata subsp. lyrata]
Bra033022	-1.44759	2.22675	-3.67434	GO:0031224//intrinsic to membrane;GO:0009521;GO:0009526//plastid envelope;GO:0031090//organelle membrane;GO:0009534//chloroplast thylakoid;GO:0009570//chloroplast stroma	GO:0043169//cation binding;GO:0046906//tetrapyrrole binding	GO:0006091//generation of precursor metabolites and energy;GO:0009639//response to red or far red light;GO:0006464//protein modification process	gi|312281813|dbj|BAJ33772.1|/1.75034e-138/unnamed protein product [Thellungiella halophila]
Bra033056	1.29301	4.70966	-3.41665	GO:0043231//intracellular membrane-bounded organelle;GO:0016020//membrane	GO:0016491//oxidoreductase activity;GO:0005506//iron ion binding	GO:0006952//defense response;GO:0009628//response to abiotic stimulus;GO:0008152//metabolic process	gi|297818488|ref|XP_002877127.1|/1.12607e-147/cytochrome P450 family protein [Arabidopsis lyrata subsp. lyrata]
Bra033335	7.55367	3.07729	4.47638	-	-	-	gi|6069576|dbj|BAA85462.1|/0/transposon-like ORF [Brassica rapa]
Bra033379	4.60938	1.48258	3.1268	-	-	GO:0008152//metabolic process	gi|297843128|ref|XP_002889445.1|/1.70115e-74/phenazine biosynthesis PhzC/PhzF family protein [Arabidopsis lyrata subsp. lyrata]
Bra033589	-1.12456	1.00914	-2.1337	GO:0005840//ribosome;GO:0009526//plastid envelope;GO:0009570//chloroplast stroma;GO:0005576//extracellular region;GO:0044436	GO:0016832//aldehyde-lyase activity	GO:0006007//glucose catabolic process;GO:0010038//response to metal ion;GO:0009725//response to hormone stimulus	gi|53828647|gb|AAU94433.1|/9.73798e-162/At4g38970 [Arabidopsis thaliana]
Bra033858	1.40934	-1.01394	2.42328	GO:0031410//cytoplasmic vesicle	-	-	gi|255554789|ref|XP_002518432.1|/4.14688e-158/conserved hypothetical protein [Ricinus communis]
Bra034077	2.12965	13.1843	-11.0546	GO:0015935//small ribosomal subunit;GO:0031981//nuclear lumen	GO:0005198//structural molecule activity	GO:0010467//gene expression	gi|15242574|ref|NP_195916.1|/5.47816e-64/40S ribosomal protein S23 (RPS23B) [Arabidopsis thaliana]
Bra034141	1.64886	4.06711	-2.41825	GO:0005618//cell wall;GO:0043231//intracellular membrane-bounded organelle;GO:0005576//extracellular region	GO:0004553//hydrolase activity, hydrolyzing O-glycosyl compounds	GO:0000272//polysaccharide catabolic process	gi|22327075|ref|NP_197984.2|/1.52776e-120/ASD2 (ALPHA-L-ARABINOFURANOSIDASE 2); alpha-N-arabinofuranosidase/ hydrolase, acting on glycosyl bonds [Arabidopsis thaliana]
Bra034212	2.33964	-1.07702	3.41666	GO:0043231//intracellular membrane-bounded organelle;GO:0031090//organelle membrane	GO:0046914//transition metal ion binding;GO:0019787//small conjugating protein ligase activity	GO:0006511//ubiquitin-dependent protein catabolic process;GO:0009725//response to hormone stimulus;GO:0046903//secretion;GO:0032446//protein modification by small protein conjugation;GO:0006886//intracellular protein transport;GO:0006950//response to stress	gi|15236326|ref|NP_192260.1|/1.15537e-96/RMA1; protein binding / ubiquitin-protein ligase/ zinc ion binding [Arabidopsis thaliana]
Bra034245	4.4458	7.73338	-3.28758	GO:0031410//cytoplasmic vesicle	GO:0004672//protein kinase activity;GO:0032559	GO:0006464//protein modification process	gi|30688460|ref|NP_189304.2|/3.43343e-148/protein kinase family protein [Arabidopsis thaliana]
Bra034516	9.90989	-1.33566	11.2456	-	-	-	-
Bra034648	-2.01237	1.4767	-3.48907	-	GO:0016831//carboxy-lyase activity	GO:0009725//response to hormone stimulus;GO:0006970//response to osmotic stress;GO:0009791//post-embryonic development;GO:0006596//polyamine biosynthetic process;GO:0006525//arginine metabolic process	gi|297798446|ref|XP_002867107.1|/0/hypothetical protein ARALYDRAFT_491183 [Arabidopsis lyrata subsp. lyrata]
Bra034875	1.41372	5.42429	-4.01057	-	-	GO:0033036	gi|8778517|gb|AAF79525.1|AC023673_13/7.19052e-86/F21D18.22 [Arabidopsis thaliana]
Bra034958	1.71687	9.85643	-8.13955	-	-	-	-
Bra035067	2.75651	-2.2859	5.04241	GO:0016020//membrane;GO:0005576//extracellular region;GO:0005618//cell wall	GO:0030246//carbohydrate binding	-	gi|17644159|gb|AAL38777.1|/2.76541e-131/unknown protein [Arabidopsis thaliana]
Bra035383	1.54527	10.6874	-9.14211	-	-	-	gi|12323627|gb|AAG51783.1|AC079679_3/0/reverse transcriptase, putative; 16838-20266 [Arabidopsis thaliana]
Bra035440	-1.80828	7.8009	-9.60918	GO:0044464//cell part	-	-	gi|297840655|ref|XP_002888209.1|/0/hypothetical protein ARALYDRAFT_893642 [Arabidopsis lyrata subsp. lyrata]
Bra035664	2.04763	6.71505	-4.66742	-	GO:0005488//binding	-	gi|225434974|ref|XP_002283965.1|/1.82383e-114/PREDICTED: hypothetical protein isoform 1 [Vitis vinifera]
Bra035748	2	10.5774	-8.57743	-	GO:0046872//metal ion binding	GO:0009743//response to carbohydrate stimulus	gi|15231686|ref|NP_190848.1|/3.80263e-63/zinc finger (AN1-like) family protein [Arabidopsis thaliana]
Bra036015	-1.14141	2.64483	-3.78624	GO:0043231//intracellular membrane-bounded organelle	GO:0001071//nucleic acid binding transcription factor activity;GO:0043565//sequence-specific DNA binding	GO:0015995//chlorophyll biosynthetic process;GO:0009908//flower development;GO:0023052//signaling;GO:0009657//plastid organization;GO:0032583//regulation of gene-specific transcription	gi|312281707|dbj|BAJ33719.1|/8.82079e-64/unnamed protein product [Thellungiella halophila]
Bra036311	11.6334	-1.96774	13.6012	GO:0031988//membrane-bounded vesicle;GO:0030312//external encapsulating structure;GO:0031981//nuclear lumen;GO:0044444//cytoplasmic part;GO:0016020//membrane	GO:0046914//transition metal ion binding;GO:0016765//transferase activity, transferring alkyl or aryl (other than methyl) groups;GO:0032559	GO:0009108//coenzyme biosynthetic process;GO:0010039//response to iron ion;GO:0009692;GO:0006970//response to osmotic stress	gi|75284101|sp|Q5DNB1.1|METK_BRARP/0/RecName: Full=S-adenosylmethionine synthase; Short=AdoMet synthase; AltName: Full=Methionine adenosyltransferase; Short=MAT
Bra036408	1.1306	5.95695	-4.82635	-	-	-	gi|255647586|gb|ACU24256.1|/6.43747e-28/unknown [Glycine max]
Bra036518	1.30667	-1.43382	2.74049	GO:0030529//ribonucleoprotein complex;GO:0009536//plastid	GO:0003723//RNA binding	GO:0010467//gene expression	gi|10177849|dbj|BAB11201.1|/2.08398e-83/unnamed protein product [Arabidopsis thaliana]
Bra036607	3.10098	-1.80687	4.90785	-	-	-	gi|297808737|ref|XP_002872252.1|/2.64822e-157/F-box family protein [Arabidopsis lyrata subsp. lyrata]
Bra036701	8.6865	-2.04736	10.7339	-	GO:0016701//oxidoreductase activity, acting on single donors with incorporation of molecular oxygen	GO:0009987//cellular process	gi|297832174|ref|XP_002883969.1|/6.33365e-56/myo-inositol oxygenase 2 [Arabidopsis lyrata subsp. lyrata]
Bra036774	-1.93294	3.67271	-5.60564	-	GO:0005506//iron ion binding;GO:0016742//hydroxymethyl-, formyl- and related transferase activity;GO:0048037//cofactor binding	GO:0009069//serine family amino acid metabolic process;GO:0006730//one-carbon metabolic process	gi|297852068|ref|XP_002893915.1|/1.12149e-173/hypothetical protein ARALYDRAFT_891266 [Arabidopsis lyrata subsp. lyrata]
Bra036827	1.36818	10.0084	-8.64024	GO:0016020//membrane	-	GO:0006970//response to osmotic stress;GO:0009642//response to light intensity	gi|15230434|ref|NP_190693.1|/3.12314e-130/senescence/dehydration-associated protein-related [Arabidopsis thaliana]
Bra036957	-1.80828	7.8009	-9.60918	-	-	-	gi|116830579|gb|ABK28247.1|/5.65261e-19/unknown [Arabidopsis thaliana]
Bra037056	1.67985	5.56805	-3.8882	GO:0043231//intracellular membrane-bounded organelle	GO:0046914//transition metal ion binding;GO:0043566//structure-specific DNA binding;GO:0032559	GO:0032501//multicellular organismal process;GO:0006970//response to osmotic stress	gi|297804934|ref|XP_002870351.1|/1.47181e-37/hypothetical protein ARALYDRAFT_493528 [Arabidopsis lyrata subsp. lyrata]
Bra037170	1.79409	5.71505	-3.92097	GO:0009536//plastid	-	-	gi|78499696|gb|ABB45850.1|/1.38334e-41/hypothetical protein [Thellungiella halophila]
Bra037177	1.26876	4.84144	-3.57268	-	-	-	gi|297794373|ref|XP_002865071.1|/1.78603e-09/hypothetical protein ARALYDRAFT_496967 [Arabidopsis lyrata subsp. lyrata]
Bra037183	1.03475	-2.13916	3.17391	GO:0005618//cell wall;GO:0031090//organelle membrane;GO:0043231//intracellular membrane-bounded organelle;GO:0031410//cytoplasmic vesicle	GO:0005488//binding;GO:0015923//mannosidase activity	GO:0008152//metabolic process	gi|15239274|ref|NP_201416.1|/1.01428e-145/glycosyl hydrolase family 38 protein [Arabidopsis thaliana]
Bra037462	1.58628	5.01451	-3.42824	GO:0009536//plastid	-	-	gi|14326508|gb|AAK60299.1|AF385707_1/1.47119e-116/AT5g48790/K24G6_12 [Arabidopsis thaliana]
Bra037859	1.1369	2.94536	-1.80847	GO:0009532//plastid stroma	GO:0046872//metal ion binding;GO:0004601//peroxidase activity	-	gi|46093471|dbj|BAD14932.1|/2.45015e-79/stromal ascorbate peroxidase [Brassica oleracea]
Bra038054	1.78651	9.74651	-7.96	-	-	-	-
Bra038056	1.2831	3.59502	-2.31192	GO:0015935//small ribosomal subunit;GO:0030312//external encapsulating structure;GO:0009536//plastid;GO:0031981//nuclear lumen	GO:0005198//structural molecule activity	GO:0010467//gene expression	gi|15238809|ref|NP_197339.1|/2.16465e-67/40S ribosomal protein S16 (RPS16C) [Arabidopsis thaliana]
Bra038291	2.16123	-1.50052	3.66175	GO:0044429//mitochondrial part	GO:0003995//acyl-CoA dehydrogenase activity;GO:0032559	-	gi|15230664|ref|NP_190116.1|/4.97851e-59/IVD (ISOVALERYL-COA-DEHYDROGENASE); ATP binding / isovaleryl-CoA dehydrogenase [Arabidopsis thaliana]
Bra038457	1.11132	4.99316	-3.88184	GO:0043231//intracellular membrane-bounded organelle	GO:0005488//binding	-	gi|18414651|ref|NP_567494.1|/9.71729e-64/unknown protein [Arabidopsis thaliana]
Bra038499	3.84037	14.1802	-10.3399	GO:0044424//intracellular part	GO:0042802//identical protein binding;GO:0004091//carboxylesterase activity	GO:0015996//chlorophyll catabolic process;GO:0010260//organ senescence;GO:0006730//one-carbon metabolic process	gi|122209128|sp|Q2V0W1.1|PPD_RAPSA/3.40426e-127/RecName: Full=Pheophorbidase; Short=RsPPD
Bra038675	1.91693	4.83614	-2.91922	GO:0044424//intracellular part	GO:0004812//aminoacyl-tRNA ligase activity;GO:0046872//metal ion binding;GO:0032559	GO:0006418//tRNA aminoacylation for protein translation	gi|15229833|ref|NP_187777.1|/0/ATKRS-1 (ARABIDOPSIS THALIANA LYSYL-TRNA SYNTHETASE 1); ATP binding / aminoacyl-tRNA ligase/ lysine-tRNA ligase/ nucleic acid binding / nucleotide binding [Arabidopsis thaliana]
Bra039021	9.62571	-3.93773	13.5634	-	GO:0016701//oxidoreductase activity, acting on single donors with incorporation of molecular oxygen	GO:0009987//cellular process;GO:0008152//metabolic process	gi|297832174|ref|XP_002883969.1|/7.70792e-52/myo-inositol oxygenase 2 [Arabidopsis lyrata subsp. lyrata]
Bra039065	10.8834	-2.31887	13.2023	GO:0043231//intracellular membrane-bounded organelle	GO:0030528//transcription regulator activity;GO:0003676//nucleic acid binding;GO:0001071//nucleic acid binding transcription factor activity	GO:0003002//regionalization;GO:0045165//cell fate commitment;GO:0010476//gibberellin mediated signaling pathway;GO:0010467//gene expression;GO:0008104//protein localization	gi|307133859|gb|ADN32868.1|/2.0375e-50/glabra 1 [Brassica rapa]
Bra039271	2.14598	6.39837	-4.25239	-	GO:0046872//metal ion binding	GO:0000904//cell morphogenesis involved in differentiation	gi|297824743|ref|XP_002880254.1|/1.26163e-59/hypothetical protein ARALYDRAFT_904129 [Arabidopsis lyrata subsp. lyrata]
Bra039513	2.63209	10.6874	-8.05528	-	GO:0005488//binding;GO:0003824//catalytic activity	GO:0008152//metabolic process	gi|158828275|gb|ABW81151.1|/2.72056e-103/TRL20 [Capsella rubella]
Bra039516	-1.1616	8.70974	-9.87134	GO:0016020//membrane	-	-	gi|15241524|ref|NP_199268.1|/6.74279e-44/integral membrane family protein [Arabidopsis thaliana]
Bra039597	-1.22284	10.4242	-11.647	-	GO:0016798//hydrolase activity, acting on glycosyl bonds	GO:0008152//metabolic process	gi|116267545|dbj|BAF35569.1|/1.74065e-32/chitinase [Brassica rapa subsp. pekinensis]
Bra040145	1.31294	11.3214	-10.0084	GO:0015935//small ribosomal subunit;GO:0030312//external encapsulating structure;GO:0009536//plastid;GO:0031981//nuclear lumen	GO:0005198//structural molecule activity	GO:0010467//gene expression	gi|15238809|ref|NP_197339.1|/7.21883e-74/40S ribosomal protein S16 (RPS16C) [Arabidopsis thaliana]
Bra040220	1.08997	10.8162	-9.72622	-	GO:0005488//binding	-	gi|301133584|gb|ADK63414.1|/2.36804e-149/CCCH type zinc finger protein [Brassica rapa]
Bra040268	1.39814	14.2275	-12.8293	-	-	-	gi|7267490|emb|CAB77974.1|/3.05127e-15/putative athila-like protein [Arabidopsis thaliana]
Bra040385	-3.21939	-6.02127	2.80189	-	-	-	gi|158578614|gb|ABW74585.1|/5.8715e-137/pol polyprotein [Boechera divaricarpa]
Bra040411	1.63282	12.545	-10.9121	GO:0009536//plastid	GO:0016705//oxidoreductase activity, acting on paired donors, with incorporation or reduction of molecular oxygen	GO:0016117//carotenoid biosynthetic process	gi|222840524|gb|ACM68701.1|/0/zeta-carotene desaturase [Brassica rapa subsp. pekinensis]
Bra040469	-2.52417	11.4507	-13.9749	GO:0009532//plastid stroma	GO:0051536//iron-sulfur cluster binding	GO:0009314//response to radiation;GO:0022900//electron transport chain	gi|312281725|dbj|BAJ33728.1|/5.97499e-49/unnamed protein product [Thellungiella halophila]
Bra040484	-1.25147	1.88223	-3.1337	GO:0031090//organelle membrane;GO:0043231//intracellular membrane-bounded organelle	GO:0046915//transition metal ion transmembrane transporter activity;GO:0008509//anion transmembrane transporter activity	GO:0010035//response to inorganic substance;GO:0006829//zinc ion transport	gi|37778436|gb|AAO64482.1|/0/cation-efflux transporter [Brassica juncea]
Bra040509	-1.88484	9.56224	-11.4471	-	-	-	gi|42563399|ref|NP_186780.3|/2.696e-113/acid phosphatase/ oxidoreductase/ transition metal ion binding [Arabidopsis thaliana]
Bra040762	1.20018	2.26513	-1.06495	-	GO:0016709//oxidoreductase activity, acting on paired donors, with incorporation or reduction of molecular oxygen, NADH or NADPH as one donor, and incorporation of one atom of oxygen;GO:0005506//iron ion binding	GO:0009687//abscisic acid metabolic process;GO:0003006//developmental process involved in reproduction;GO:0009639//response to red or far red light;GO:0006950//response to stress	gi|15227033|ref|NP_180473.1|/4.79627e-52/CYP707A2; (+)-abscisic acid 8'-hydroxylase/ oxygen binding [Arabidopsis thaliana]
Bra040927	2.08429	5.90972	-3.82543	GO:0009526//plastid envelope;GO:0031968//organelle outer membrane	GO:0008565//protein transporter activity	GO:0017038//protein import;GO:0009746;GO:0009719;GO:0034285;GO:0006950//response to stress	gi|297826273|ref|XP_002881019.1|/2.06585e-41/hypothetical protein ARALYDRAFT_481805 [Arabidopsis lyrata subsp. lyrata]
Bra040933	2.9459	12.9998	-10.0539	GO:0009532//plastid stroma	GO:0031420;GO:0016301//kinase activity	GO:0006007//glucose catabolic process;GO:0006631//fatty acid metabolic process;GO:0010038//response to metal ion;GO:0006796//phosphate metabolic process;GO:0009791//post-embryonic development	gi|15237303|ref|NP_200104.1|/0/PKP-BETA1 (PLASTIDIC PYRUVATE KINASE BETA SUBUNIT 1); pyruvate kinase [Arabidopsis thaliana]

## Sheet: Bj_Br_Bg_inter
Gene	BrvsBj	BgvsBj	BgvsBr	GO_component	GO_function	GO_process	Blast_nr
Bra000081	-1.38233	3.07138	4.45372	-	GO:0016740//transferase activity	-	gi|225439039|ref|XP_002264525.1|/7.05069e-133/PREDICTED: hypothetical protein [Vitis vinifera]
Bra000210	-1.32397	2.31544	3.63941	-	-	-	gi|300432977|gb|ADK13076.1|/3.00856e-53/phytocystatin 3-1 [Brassica rapa subsp. pekinensis]
Bra000219	-1.39327	11.3788	12.7721	GO:0044459//plasma membrane part;GO:0042995//cell projection;GO:0044444//cytoplasmic part	GO:0016307//phosphatidylinositol phosphate kinase activity;GO:0032559	GO:0016192//vesicle-mediated transport;GO:0046488//phosphatidylinositol metabolic process;GO:0009856//pollination;GO:0006796//phosphate metabolic process;GO:0009664//plant-type cell wall organization;GO:0000904//cell morphogenesis involved in differentiation	gi|15227305|ref|NP_181654.1|/0/PIP5K5 (PHOSPHATIDYLINOSITOL- 4-PHOSPHATE 5-KINASE 5); 1-phosphatidylinositol-4-phosphate 5-kinase [Arabidopsis thaliana]
Bra000227	1.25679	-2.6803	-3.93709	GO:0044424//intracellular part	GO:0005488//binding	GO:0006950//response to stress;GO:0009642//response to light intensity	gi|312282917|dbj|BAJ34324.1|/1.88882e-47/unnamed protein product [Thellungiella halophila]
Bra000301	-2.44116	3.06526	5.50642	GO:0043231//intracellular membrane-bounded organelle	-	-	gi|107738118|gb|ABF83640.1|/4.4227e-58/At2g43340 [Arabidopsis thaliana]
Bra000321	-1.79315	4.32193	6.11508	GO:0009532//plastid stroma	GO:0046872//metal ion binding;GO:0016215	GO:0006952//defense response;GO:0006633//fatty acid biosynthetic process;GO:0009694//jasmonic acid metabolic process;GO:0009867//jasmonic acid mediated signaling pathway;GO:0009863//salicylic acid mediated signaling pathway;GO:0002252	gi|134943|sp|P29108.1|STAD_BRANA/0/RecName: Full=Acyl-[acyl-carrier-protein] desaturase, chloroplastic; AltName: Full=Stearoyl-ACP desaturase; Flags: Precursor
Bra000346	2.52583	-1.19057	-3.7164	-	-	-	gi|3128167|gb|AAC16071.1|/4.34547e-114/expressed protein [Arabidopsis thaliana]
Bra000374	-1.67983	8.48382	10.1636	GO:0009526//plastid envelope;GO:0000322;GO:0031224//intrinsic to membrane	GO:0005488//binding;GO:0070567	GO:0006644//phospholipid metabolic process;GO:0006810//transport	gi|297824557|ref|XP_002880161.1|/1.76351e-127/hypothetical protein ARALYDRAFT_483649 [Arabidopsis lyrata subsp. lyrata]
Bra000377	1.34786	15.3537	14.0058	GO:0009534//chloroplast thylakoid	GO:0005488//binding	GO:0010876	gi|18406723|ref|NP_566036.1|/6.55824e-40/protease inhibitor/seed storage/lipid transfer protein (LTP) family protein [Arabidopsis thaliana]
Bra000401	-1.19804	9.48583	10.6839	GO:0031231;GO:0009536//plastid	GO:0005515//protein binding	GO:0007031//peroxisome organization	gi|297824623|ref|XP_002880194.1|/3.86312e-54/peroxisomal biogenesis factor 11 family protein [Arabidopsis lyrata subsp. lyrata]
Bra000461	2.0871	9.95128	7.86419	GO:0043231//intracellular membrane-bounded organelle	GO:0016787//hydrolase activity	-	gi|22328869|ref|NP_193941.2|/9.17243e-153/BGLU3 (BETA GLUCOSIDASE 2); catalytic/ cation binding / hydrolase, hydrolyzing O-glycosyl compounds [Arabidopsis thaliana]
Bra000475	8.41363	-2.99576	-11.4094	GO:0008287//protein serine/threonine phosphatase complex	GO:0043169//cation binding;GO:0004721//phosphoprotein phosphatase activity	GO:0006464//protein modification process	gi|158828312|gb|ABW81187.1|/8.86595e-135/serine-threonine-protein-phosphatase1 [Arabidopsis cebennensis]
Bra000632	1.47108	-1.09369	-2.56477	GO:0044464//cell part	-	-	gi|18412994|ref|NP_567315.1|/6.33268e-54/PQ-loop repeat family protein / transmembrane family protein [Arabidopsis thaliana]
Bra000687	-1.03441	1.75896	2.79337	GO:0009526//plastid envelope;GO:0009534//chloroplast thylakoid;GO:0009570//chloroplast stroma;GO:0033178//proton-transporting two-sector ATPase complex, catalytic domain	GO:0015078//hydrogen ion transmembrane transporter activity	GO:0006952//defense response;GO:0006810//transport;GO:0009767//photosynthetic electron transport chain;GO:0006754//ATP biosynthetic process	gi|297809143|ref|XP_002872455.1|/9.85994e-98/hypothetical protein ARALYDRAFT_489817 [Arabidopsis lyrata subsp. lyrata]
Bra000708	-1.5268	10.1182	11.645	GO:0009503;GO:0009523//photosystem II;GO:0009570//chloroplast stroma	GO:0046906//tetrapyrrole binding	GO:0044237//cellular metabolic process;GO:0009639//response to red or far red light	gi|297809249|ref|XP_002872508.1|/1.14521e-106/hypothetical protein ARALYDRAFT_489877 [Arabidopsis lyrata subsp. lyrata]
Bra000737	1.55358	-1.90531	-3.45888	GO:0000325//plant-type vacuole;GO:0005840//ribosome;GO:0016469//proton-transporting two-sector ATPase complex;GO:0031090//organelle membrane	GO:0019829//cation-transporting ATPase activity;GO:0015078//hydrogen ion transmembrane transporter activity;GO:0004553//hydrolase activity, hydrolyzing O-glycosyl compounds;GO:0032559;GO:0043169//cation binding	GO:0003006//developmental process involved in reproduction;GO:0042546//cell wall biogenesis;GO:0015988//energy coupled proton transport, against electrochemical gradient;GO:0006996//organelle organization;GO:0006970//response to osmotic stress;GO:0015986//ATP synthesis coupled proton transport;GO:0006952//defense response	gi|56130949|gb|AAV80206.1|/7.17241e-93/myrosinase [Brassica rapa subsp. pekinensis]
Bra000787	2.93738	-2.90012	-5.83749	-	-	-	gi|3377843|gb|AAC28225.1|/4.30094e-57/contains similarity to rat p47 protein (GB:AB002086) [Arabidopsis thaliana]
Bra000806	-1.67305	9.95128	11.6243	GO:0044444//cytoplasmic part	GO:0016671//oxidoreductase activity, acting on a sulfur group of donors, disulfide as acceptor	-	gi|297809655|ref|XP_002872711.1|/4.50347e-47/methionine sulfoxide reductase domain-containing protein [Arabidopsis lyrata subsp. lyrata]
Bra000815	8.33985	-4.51638	-12.8562	-	GO:0004356//glutamate-ammonia ligase activity	GO:0006952//defense response;GO:0006807//nitrogen compound metabolic process	gi|215512234|gb|ACJ68108.1|/1.6909e-65/thionin precursor [Brassica napus]
Bra000865	-1.4034	3.35453	4.75794	-	GO:0005488//binding	-	gi|297809865|ref|XP_002872816.1|/8.37703e-45/hypothetical protein ARALYDRAFT_490282 [Arabidopsis lyrata subsp. lyrata]
Bra000872	-2.30028	10.9758	13.2761	GO:0043231//intracellular membrane-bounded organelle	GO:0001071//nucleic acid binding transcription factor activity	GO:0006351//transcription, DNA-dependent;GO:0009566//fertilization	gi|312281971|dbj|BAJ33851.1|/4.06619e-47/unnamed protein product [Thellungiella halophila]
Bra000914	5.13586	-2.95885	-8.09471	GO:0031988//membrane-bounded vesicle;GO:0030312//external encapsulating structure;GO:0031981//nuclear lumen;GO:0044444//cytoplasmic part;GO:0016020//membrane	GO:0046914//transition metal ion binding;GO:0016765//transferase activity, transferring alkyl or aryl (other than methyl) groups;GO:0032559	GO:0009108//coenzyme biosynthetic process;GO:0010039//response to iron ion;GO:0009692;GO:0006970//response to osmotic stress	gi|75284101|sp|Q5DNB1.1|METK_BRARP/0/RecName: Full=S-adenosylmethionine synthase; Short=AdoMet synthase; AltName: Full=Methionine adenosyltransferase; Short=MAT
Bra000929	3.39066	1.4803	-1.91036	GO:0005840//ribosome;GO:0043231//intracellular membrane-bounded organelle;GO:0016020//membrane	GO:0005198//structural molecule activity	GO:0006412//translation	gi|18411448|ref|NP_567190.1|/1.17433e-13/60S acidic ribosomal protein P1 (RPP1B) [Arabidopsis thaliana]
Bra000974	1.18896	3.76759	2.57864	GO:0009526//plastid envelope;GO:0031225//anchored to membrane	GO:0005372//water transmembrane transporter activity	GO:0006970//response to osmotic stress;GO:0042044//fluid transport	gi|118132690|gb|ABK60196.1|/4.71968e-67/PIP2 protein [Gossypium hirsutum]
Bra001009	-1.94358	2.56697	4.51054	GO:0031090//organelle membrane;GO:0043231//intracellular membrane-bounded organelle	GO:0019901//protein kinase binding	-	gi|297828612|ref|XP_002882188.1|/5.49821e-125/band 7 family protein [Arabidopsis lyrata subsp. lyrata]
Bra001129	2.34251	11.3509	9.00843	GO:0044464//cell part	GO:0004674//protein serine/threonine kinase activity	GO:0006464//protein modification process;GO:0048511//rhythmic process	gi|15229843|ref|NP_187142.1|/4.57415e-91/WNK1 (WITH NO LYSINE (K) 1); kinase/ protein kinase/ protein serine/threonine kinase [Arabidopsis thaliana]
Bra001151	2.84938	-1.80834	-4.65772	GO:0043231//intracellular membrane-bounded organelle;GO:0015629//actin cytoskeleton	GO:0008092//cytoskeletal protein binding	GO:0007010//cytoskeleton organization	gi|225450784|ref|XP_002283779.1|/1.81201e-45/PREDICTED: hypothetical protein [Vitis vinifera]
Bra001168	-1.67751	8.90087	10.5784	GO:0043231//intracellular membrane-bounded organelle	-	GO:0043401//steroid hormone mediated signaling pathway	gi|312282531|dbj|BAJ34131.1|/8.07664e-53/unnamed protein product [Thellungiella halophila]
Bra001169	1.30996	-1.59818	-2.90814	-	GO:0004672//protein kinase activity;GO:0032559	GO:0006464//protein modification process	gi|312283415|dbj|BAJ34573.1|/2.85878e-164/unnamed protein product [Thellungiella halophila]
Bra001289	-1.23266	9.17991	10.4126	-	GO:0016841//ammonia-lyase activity	GO:0006549//isoleucine metabolic process;GO:0009066//aspartate family amino acid metabolic process	gi|108710735|gb|ABF98530.1|/5.98213e-109/Threonine dehydratase biosynthetic, chloroplast precursor, putative, expressed [Oryza sativa Japonica Group]
Bra001396	1.13788	-1.23721	-2.37509	GO:0044464//cell part	-	-	gi|297829674|ref|XP_002882719.1|/1.98903e-36/yippee family protein [Arabidopsis lyrata subsp. lyrata]
Bra001410	8.84862	-1.30999	-10.1586	-	-	-	gi|15229797|ref|NP_187764.1|/1.57951e-80/unknown protein [Arabidopsis thaliana]
Bra001584	8	-1.99718	-9.99718	-	GO:0016462//pyrophosphatase activity;GO:0032559	-	gi|297834376|ref|XP_002885070.1|/0/hypothetical protein ARALYDRAFT_318288 [Arabidopsis lyrata subsp. lyrata]
Bra001721	1.08256	-1.9154	-2.99796	-	GO:0046914//transition metal ion binding;GO:0019787//small conjugating protein ligase activity	GO:0032446//protein modification by small protein conjugation	gi|312282105|dbj|BAJ33918.1|/4.09562e-68/unnamed protein product [Thellungiella halophila]
Bra001724	8.48382	-2.33157	-10.8154	GO:0031090//organelle membrane;GO:0043231//intracellular membrane-bounded organelle	GO:0032561;GO:0003824//catalytic activity	GO:0035556//intracellular signal transduction;GO:0006970//response to osmotic stress;GO:0006810//transport	gi|297830542|ref|XP_002883153.1|/1.30284e-66/hypothetical protein ARALYDRAFT_898258 [Arabidopsis lyrata subsp. lyrata]
Bra001942	-2.07272	8.33985	10.4126	GO:0009532//plastid stroma	GO:0016884//carbon-nitrogen ligase activity, with glutamine as amido-N-donor	GO:0006418//tRNA aminoacylation for protein translation	gi|42571801|ref|NP_973991.1|/0/GATB (GLU-ADT SUBUNIT B); carbon-nitrogen ligase, with glutamine as amido-N-donor / glutaminyl-tRNA synthase (glutamine-hydrolyzing)/ ligase [Arabidopsis thaliana]
Bra001959	-2.00659	8.09276	10.0993	GO:0009707//chloroplast outer membrane	GO:0005488//binding	GO:0048285	gi|18398011|ref|NP_028242.1|/8.92574e-71/PDV2 (PLASTID DIVISION2) [Arabidopsis thaliana]
Bra002094	-1.41613	9.95128	11.3674	GO:0016020//membrane	GO:0000166//nucleotide binding;GO:0042626//ATPase activity, coupled to transmembrane movement of substances	GO:0009734//auxin mediated signaling pathway;GO:0009606//tropism;GO:0009926//auxin polar transport;GO:0048588//developmental cell growth	gi|15234323|ref|NP_192092.1|/0/PGP5 (P-GLYCOPROTEIN 5); ATPase, coupled to transmembrane movement of substances [Arabidopsis thaliana]
Bra002156	1.66307	12.1102	10.4471	GO:0015935//small ribosomal subunit;GO:0030312//external encapsulating structure;GO:0009536//plastid;GO:0031981//nuclear lumen	GO:0005198//structural molecule activity	GO:0010467//gene expression	gi|15238809|ref|NP_197339.1|/1.22781e-72/40S ribosomal protein S16 (RPS16C) [Arabidopsis thaliana]
Bra002163	-1.22819	8.84862	10.0768	GO:0016020//membrane	GO:0004672//protein kinase activity;GO:0032559	GO:0006464//protein modification process	gi|297807871|ref|XP_002871819.1|/5.26655e-110/kinase family protein [Arabidopsis lyrata subsp. lyrata]
Bra002221	-1.475	2.20313	3.67813	GO:0043231//intracellular membrane-bounded organelle	GO:0070566//adenylyltransferase activity	GO:0005982//starch metabolic process	gi|13487711|gb|AAK27685.1|AF347698_1/0/ADP-glucose pyrophosphorylase large subunit [Brassica rapa subsp. pekinensis]
Bra002228	5.11548	-1.81884	-6.93432	-	-	-	gi|297812115|ref|XP_002873941.1|/4.19266e-130/armadillo/beta-catenin repeat family protein [Arabidopsis lyrata subsp. lyrata]
Bra002241	2.21514	-1.80651	-4.02165	GO:0043234//protein complex;GO:0005576//extracellular region	GO:0008135//translation factor activity, nucleic acid binding	GO:0006952//defense response;GO:0006412//translation	gi|297812135|ref|XP_002873951.1|/2.19025e-37/elongation factor 1B alpha-subunit 2 [Arabidopsis lyrata subsp. lyrata]
Bra002307	2.14202	-1.93517	-4.07718	GO:0043231//intracellular membrane-bounded organelle	GO:0046914//transition metal ion binding;GO:0042393//histone binding	GO:0006351//transcription, DNA-dependent	gi|297812231|ref|XP_002873999.1|/5.28116e-32/PHD finger family protein [Arabidopsis lyrata subsp. lyrata]
Bra002411	1.62338	2.88578	1.2624	GO:0015934//large ribosomal subunit;GO:0016020//membrane;GO:0031981//nuclear lumen	GO:0005198//structural molecule activity	GO:0003002//regionalization;GO:0010467//gene expression;GO:0048513//organ development	gi|15242248|ref|NP_197636.1|/4.13855e-91/60S ribosomal protein L10A (RPL10aC) [Arabidopsis thaliana]
Bra002439	9.30378	-2.73582	-12.0396	GO:0016021//integral to membrane	GO:0015299//solute:hydrogen antiporter activity	GO:0006812//cation transport;GO:0055085//transmembrane transport	gi|297812439|ref|XP_002874103.1|/3.64301e-160/cation/H+ exchanger [Arabidopsis lyrata subsp. lyrata]
Bra002523	3.46791	1.32646	-2.14144	GO:0000785//chromatin;GO:0031981//nuclear lumen	GO:0003676//nucleic acid binding	GO:0034728	gi|297796943|ref|XP_002866356.1|/1.90196e-60/hypothetical protein ARALYDRAFT_358205 [Arabidopsis lyrata subsp. lyrata]
Bra002528	1.11083	2.49432	1.38348	GO:0044464//cell part	GO:0046914//transition metal ion binding;GO:0001071//nucleic acid binding transcription factor activity	GO:0009642//response to light intensity;GO:0009411//response to UV;GO:0009743//response to carbohydrate stimulus;GO:0009409//response to cold;GO:0006972//hyperosmotic response;GO:0006351//transcription, DNA-dependent	gi|79150591|gb|ABB52061.1|/2.40668e-85/C2H2-type zinc finger protein [Brassica napus]
Bra002584	-1.50406	5.52236	7.02642	-	-	GO:0006950//response to stress	gi|297793471|ref|XP_002864620.1|/2.31531e-29/hypothetical protein ARALYDRAFT_496048 [Arabidopsis lyrata subsp. lyrata]
Bra002692	-2.04666	3.26773	5.31439	GO:0031224//intrinsic to membrane	GO:0046914//transition metal ion binding;GO:0003824//catalytic activity	GO:0006631//fatty acid metabolic process	gi|125987635|sp|P0C2F6.1|RNHX1_ARATH/1.63996e-134/RecName: Full=Putative ribonuclease H protein At1g65750
Bra002698	7.90087	-1.88704	-9.7879	-	-	-	gi|30696932|ref|NP_200585.2|/1.66632e-36/unknown protein [Arabidopsis thaliana]
Bra002827	-2.30264	8	10.3026	GO:0043234//protein complex	GO:0005488//binding	GO:0070646;GO:0019941//modification-dependent protein catabolic process;GO:0032501//multicellular organismal process;GO:0043623//cellular protein complex assembly;GO:0009639//response to red or far red light	gi|297796501|ref|XP_002866135.1|/6.14704e-106/hypothetical protein ARALYDRAFT_495718 [Arabidopsis lyrata subsp. lyrata]
Bra002871	1.60331	-1.51357	-3.11689	-	-	-	gi|2642215|gb|AAB86938.1|/1.61042e-19/NOI protein [Arabidopsis thaliana]
Bra002947	4.25824	-1.0411	-5.29935	-	GO:0005488//binding	-	gi|297799290|ref|XP_002867529.1|/4.17662e-80/hypothetical protein ARALYDRAFT_913848 [Arabidopsis lyrata subsp. lyrata]
Bra002955	7.90087	-2.57182	-10.4727	GO:0031224//intrinsic to membrane	GO:0015291//secondary active transmembrane transporter activity;GO:0015119;GO:0005342//organic acid transmembrane transporter activity	GO:0051707//response to other organism;GO:0006996//organelle organization;GO:0015712//hexose phosphate transport;GO:0015711//organic anion transport;GO:0015717//triose phosphate transport;GO:0009555//pollen development	gi|297840369|ref|XP_002888066.1|/9.04114e-72/glucose-6-phosphate/phosphate translocator 2 [Arabidopsis lyrata subsp. lyrata]
Bra002975	-1.20396	1.49221	2.69617	-	-	-	gi|22327834|ref|NP_680435.1|/2.28955e-23/unknown protein [Arabidopsis thaliana]
Bra003082	1.83831	-1.72125	-3.55956	GO:0044424//intracellular part	GO:0005488//binding;GO:0016765//transferase activity, transferring alkyl or aryl (other than methyl) groups	GO:0006596//polyamine biosynthetic process	gi|226441629|gb|ACO57441.1|/3.09771e-65/spermidine synthase I [Elaeis oleifera]
Bra003095	2.65655	-1.27941	-3.93595	GO:0009532//plastid stroma	GO:0046872//metal ion binding;GO:0016301//kinase activity	GO:0006007//glucose catabolic process;GO:0006631//fatty acid metabolic process;GO:0010038//response to metal ion;GO:0009791//post-embryonic development	gi|297792631|ref|XP_002864200.1|/0/hypothetical protein ARALYDRAFT_495356 [Arabidopsis lyrata subsp. lyrata]
Bra003345	-1.95734	1.06979	3.02712	GO:0030312//external encapsulating structure;GO:0009532//plastid stroma;GO:0009526//plastid envelope;GO:0005576//extracellular region	GO:0046914//transition metal ion binding;GO:0016616//oxidoreductase activity, acting on the CH-OH group of donors, NAD or NADP as acceptor;GO:0042802//identical protein binding;GO:0050661//NADP binding	GO:0010038//response to metal ion;GO:0008652//cellular amino acid biosynthetic process	gi|297817174|ref|XP_002876470.1|/0/ketol-acid reductoisomerase [Arabidopsis lyrata subsp. lyrata]
Bra003396	-1.30636	8.67948	9.98584	-	GO:0008168//methyltransferase activity	GO:0006479//protein methylation	gi|297817294|ref|XP_002876530.1|/5.42932e-53/SET domain-containing protein [Arabidopsis lyrata subsp. lyrata]
Bra003423	3.99556	-1.40107	-5.39663	GO:0000322;GO:0031224//intrinsic to membrane	GO:0005488//binding	GO:0006886//intracellular protein transport	gi|79315823|ref|NP_001030903.1|/1.63918e-63/VAP (VESICLE ASSOCIATED PROTEIN); protein binding [Arabidopsis thaliana]
Bra003426	7.86268	-3.01413	-10.8768	GO:0009532//plastid stroma;GO:0009526//plastid envelope;GO:0009534//chloroplast thylakoid	GO:0005488//binding;GO:0016744	GO:0010038//response to metal ion;GO:0006098//pentose-phosphate shunt;GO:0015977//carbon fixation;GO:0006970//response to osmotic stress	gi|7329685|emb|CAB82679.1|/0/transketolase-like protein [Arabidopsis thaliana]
Bra003459	1.14178	11.5362	10.3945	-	-	-	gi|297817482|ref|XP_002876624.1|/0/BTB/POZ domain-containing protein [Arabidopsis lyrata subsp. lyrata]
Bra003500	-2.24046	-4.65176	-2.41129	GO:0043231//intracellular membrane-bounded organelle	GO:0003677//DNA binding;GO:0001071//nucleic acid binding transcription factor activity;GO:0046983//protein dimerization activity	GO:0006351//transcription, DNA-dependent	gi|297821154|ref|XP_002878460.1|/1.10111e-55/ATBZIP53 [Arabidopsis lyrata subsp. lyrata]
Bra003560	2.79494	-1.23068	-4.02562	GO:0009526//plastid envelope;GO:0031224//intrinsic to membrane	GO:0032559;GO:0015300//solute:solute antiporter activity	GO:0051234//establishment of localization	gi|312281659|dbj|BAJ33695.1|/3.91888e-179/unnamed protein product [Thellungiella halophila]
Bra003564	3.62249	-1.926	-5.54849	GO:0043231//intracellular membrane-bounded organelle	GO:0016301//kinase activity;GO:0032559	GO:0006796//phosphate metabolic process	gi|297842827|ref|XP_002889295.1|/2.33146e-162/predicted protein [Arabidopsis lyrata subsp. lyrata]
Bra003661	1.01487	12.3078	11.2929	-	-	-	gi|297842579|ref|XP_002889171.1|/1.03613e-46/hypothetical protein ARALYDRAFT_476964 [Arabidopsis lyrata subsp. lyrata]
Bra003672	-1.13834	1.91611	3.05445	-	-	-	gi|20140765|sp|Q9CA23.1|UFM1_ARATH/1.02114e-18/RecName: Full=Ubiquitin-fold modifier 1; Flags: Precursor
Bra003675	1.46347	10.875	9.41151	GO:0043231//intracellular membrane-bounded organelle	GO:0008483//transaminase activity;GO:0048037//cofactor binding;GO:0016846//carbon-sulfur lyase activity	GO:0008652//cellular amino acid biosynthetic process	gi|21618197|gb|AAM67247.1|/0/putative aminotransferase [Arabidopsis thaliana]
Bra003721	3.40327	-1.9863	-5.38957	GO:0009526//plastid envelope	-	-	gi|297839509|ref|XP_002887636.1|/8.77339e-51/hypothetical protein ARALYDRAFT_476797 [Arabidopsis lyrata subsp. lyrata]
Bra003808	2.48104	1.02948	-1.45156	GO:0015934//large ribosomal subunit	GO:0005198//structural molecule activity	GO:0010467//gene expression;GO:0022613//ribonucleoprotein complex biogenesis	gi|15222276|ref|NP_172188.1|/5.06077e-42/60S ribosomal protein L35a (RPL35aA) [Arabidopsis thaliana]
Bra003842	2.19987	-3.6023	-5.80217	-	GO:0004712//protein serine/threonine/tyrosine kinase activity;GO:0032559;GO:0019887//protein kinase regulator activity	GO:0006355//regulation of transcription, DNA-dependent;GO:0002239//response to oomycetes;GO:0009692;GO:0009700//indole phytoalexin biosynthetic process;GO:0006970//response to osmotic stress;GO:0001932//regulation of protein phosphorylation;GO:0060918//auxin transport;GO:0000160//two-component signal transduction system (phosphorelay);GO:0009627//systemic acquired resistance	gi|15219482|ref|NP_177492.1|/8.18531e-147/MKK9 (MAP KINASE KINASE 9); MAP kinase kinase/ kinase/ protein kinase activator [Arabidopsis thaliana]
Bra003855	1.03828	3.94702	2.90874	-	-	-	gi|297842059|ref|XP_002888911.1|/9.91324e-16/hypothetical protein ARALYDRAFT_895176 [Arabidopsis lyrata subsp. lyrata]
Bra003874	-1.51587	2.57904	4.09491	GO:0044421//extracellular region part	GO:0046914//transition metal ion binding;GO:0016616//oxidoreductase activity, acting on the CH-OH group of donors, NAD or NADP as acceptor;GO:0016623	GO:0019852//L-ascorbic acid metabolic process;GO:0006005//L-fucose biosynthetic process	gi|60686421|gb|AAX35339.1|/6.61594e-97/oxalic acid oxidase [Brassica napus]
Bra004244	-2.14655	3.44707	5.59362	GO:0009526//plastid envelope	GO:0004175//endopeptidase activity	GO:0019538//protein metabolic process	gi|297838515|ref|XP_002887139.1|/6.46722e-80/F12A21.16 [Arabidopsis lyrata subsp. lyrata]
Bra004275	-1.47451	1.2695	2.74401	GO:0005576//extracellular region;GO:0009536//plastid	GO:0016616//oxidoreductase activity, acting on the CH-OH group of donors, NAD or NADP as acceptor;GO:0008187//poly-pyrimidine tract binding	GO:0043094	gi|90761112|gb|ABD97861.1|/7.10144e-76/NADH-dependent hydroxypyruvate reductase [Pachysandra terminalis]
Bra004391	-1.63217	8.84862	10.4808	-	GO:0016741	-	gi|18409299|ref|NP_564969.1|/3.01047e-80/UbiE/COQ5 methyltransferase family protein [Arabidopsis thaliana]
Bra004496	-1.00181	10.2228	11.2246	-	-	-	gi|16604537|gb|AAL24274.1|/3.96273e-90/At2g46910/F14M4.26 [Arabidopsis thaliana]
Bra004561	-1.65079	8.26209	9.91289	-	-	-	gi|30690256|ref|NP_850448.1|/3.06769e-124/unknown protein [Arabidopsis thaliana]
Bra004674	8.48382	-2.70786	-11.1917	GO:0043231//intracellular membrane-bounded organelle	GO:0003676//nucleic acid binding;GO:0001071//nucleic acid binding transcription factor activity	GO:0048827//phyllome development;GO:0003156//regulation of organ formation;GO:0006351//transcription, DNA-dependent;GO:0003006//developmental process involved in reproduction	gi|312283517|dbj|BAJ34624.1|/1.31534e-97/unnamed protein product [Thellungiella halophila]
Bra004680	2.13581	10	7.86419	GO:0030964;GO:0005746//mitochondrial respiratory chain	GO:0004553//hydrolase activity, hydrolyzing O-glycosyl compounds	GO:0045229//external encapsulating structure organization;GO:0044238//primary metabolic process	gi|15227917|ref|NP_181760.1|/4.21844e-55/unknown protein [Arabidopsis thaliana]
Bra004810	5.64909	-2.46291	-8.11201	-	GO:0016646//oxidoreductase activity, acting on the CH-NH group of donors, NAD or NADP as acceptor	GO:0000096//sulfur amino acid metabolic process	gi|13877629|gb|AAK43892.1|AF370515_1/5.10063e-171/putative methylenetetrahydrofolate reductase [Arabidopsis thaliana]
Bra004950	-1.4028	2.46052	3.86332	GO:0009526//plastid envelope;GO:0031225//anchored to membrane	GO:0005372//water transmembrane transporter activity	GO:0006970//response to osmotic stress;GO:0042044//fluid transport	gi|145331417|ref|NP_001078067.1|/2.23382e-86/PIP1B (NAMED PLASMA MEMBRANE INTRINSIC PROTEIN 1B); water channel [Arabidopsis thaliana]
Bra004962	-1.02772	10.3026	11.3304	-	-	-	gi|186508518|ref|NP_001118532.1|/2.57086e-66/unknown protein [Arabidopsis thaliana]
Bra004995	1.12531	4.08318	2.95787	GO:0043234//protein complex;GO:0043231//intracellular membrane-bounded organelle	-	GO:0007275//multicellular organismal development;GO:0006412//translation;GO:0009856//pollination	gi|297788583|ref|XP_002862370.1|/3.89786e-112/26S proteasome regulatory subunit [Arabidopsis lyrata subsp. lyrata]
Bra005019	-1.19378	3.69474	4.88851	GO:0030312//external encapsulating structure;GO:0009526//plastid envelope;GO:0009534//chloroplast thylakoid;GO:0009570//chloroplast stroma;GO:0005576//extracellular region	GO:0008047//enzyme activator activity;GO:0001071//nucleic acid binding transcription factor activity;GO:0032559	GO:0009314//response to radiation;GO:0006952//defense response;GO:0019222//regulation of metabolic process;GO:0009719;GO:0010260//organ senescence	gi|297827581|ref|XP_002881673.1|/1.14248e-84/hypothetical protein ARALYDRAFT_482998 [Arabidopsis lyrata subsp. lyrata]
Bra005059	9.34207	-1.83846	-11.1805	GO:0016020//membrane	-	GO:0006810//transport	gi|15225053|ref|NP_181454.1|/0/nodulin family protein [Arabidopsis thaliana]
Bra005125	8.79442	-3.38643	-12.1808	GO:0031224//intrinsic to membrane	GO:0015101//organic cation transmembrane transporter activity	GO:0015696//ammonium transport	gi|312281825|dbj|BAJ33778.1|/2.08931e-107/unnamed protein product [Thellungiella halophila]
Bra005137	2.5656	-1.06201	-3.62761	GO:0044464//cell part	GO:0016411//acylglycerol O-acyltransferase activity	GO:0006633//fatty acid biosynthetic process;GO:0009791//post-embryonic development	gi|297827363|ref|XP_002881564.1|/1.22758e-138/glycerol-3-phosphate acyltransferase 6 [Arabidopsis lyrata subsp. lyrata]
Bra005211	-1.65889	3.60167	5.26057	GO:0009536//plastid	-	-	gi|46397070|sp|Q9ZUU2.2|U308_ARATH/1.05765e-49/RecName: Full=UPF0308 protein At2g37240, chloroplastic; Flags: Precursor
Bra005216	-1.34445	1.75421	3.09866	GO:0031224//intrinsic to membrane;GO:0009536//plastid	GO:0005372//water transmembrane transporter activity;GO:0019899//enzyme binding	GO:0009414//response to water deprivation;GO:0009725//response to hormone stimulus;GO:0055085//transmembrane transport;GO:0042044//fluid transport	gi|5081423|gb|AAD39374.1|AF118383_1/1.2847e-120/plasma membrane intrinsic protein 2 [Brassica napus]
Bra005285	2.15779	-2.06162	-4.21941	-	-	-	gi|297827109|ref|XP_002881437.1|/6.37064e-88/hypothetical protein ARALYDRAFT_482602 [Arabidopsis lyrata subsp. lyrata]
Bra005329	1.58335	10.8074	9.224	GO:0031224//intrinsic to membrane	GO:0005215//transporter activity	GO:0006810//transport	gi|118482846|gb|ABK93338.1|/2.80158e-31/unknown [Populus trichocarpa]
Bra005354	1.0762	11.3788	10.3026	GO:0044424//intracellular part	GO:0016811//hydrolase activity, acting on carbon-nitrogen (but not peptide) bonds, in linear amides;GO:0070011	GO:0019752//carboxylic acid metabolic process;GO:0019538//protein metabolic process	gi|297823335|ref|XP_002879550.1|/1.01562e-44/hypothetical protein ARALYDRAFT_345276 [Arabidopsis lyrata subsp. lyrata]
Bra005371	1.30996	11.0362	9.72622	GO:0043231//intracellular membrane-bounded organelle	GO:0016742//hydroxymethyl-, formyl- and related transferase activity;GO:0019238//cyclohydrolase activity	GO:0009168//purine ribonucleoside monophosphate biosynthetic process	gi|30686280|ref|NP_850240.1|/0/AICARFT/IMPCHase bienzyme family protein [Arabidopsis thaliana]
Bra005425	1.49074	3.70452	2.21378	GO:0031224//intrinsic to membrane;GO:0009521;GO:0009526//plastid envelope;GO:0009534//chloroplast thylakoid;GO:0009570//chloroplast stroma;GO:0005576//extracellular region	GO:0043169//cation binding;GO:0046906//tetrapyrrole binding	GO:0009746;GO:0006091//generation of precursor metabolites and energy;GO:0009639//response to red or far red light;GO:0006464//protein modification process	gi|18266039|gb|AAL67432.1|AF458406_1/5.13513e-152/chlorophyll a/b binding protein [Brassica oleracea]
Bra005637	-1.85093	8.67948	10.5304	-	GO:0004553//hydrolase activity, hydrolyzing O-glycosyl compounds	GO:0006952//defense response;GO:0008152//metabolic process	gi|224092826|ref|XP_002309711.1|/2.79728e-76/predicted protein [Populus trichocarpa]
Bra005677	-1.11076	11.5362	12.647	-	GO:0046872//metal ion binding	-	gi|312282781|dbj|BAJ34256.1|/2.0041e-58/unnamed protein product [Thellungiella halophila]
Bra005807	-1.28597	2.51824	3.80421	GO:0009536//plastid	-	-	gi|7406448|emb|CAB85550.1|/7.94541e-22/putative protein [Arabidopsis thaliana]
Bra005820	2.90536	13.0475	10.1421	GO:0015935//small ribosomal subunit;GO:0016020//membrane;GO:0031981//nuclear lumen	GO:0005198//structural molecule activity	GO:0010467//gene expression	gi|297806461|ref|XP_002871114.1|/9.26504e-63/40S ribosomal protein S17 [Arabidopsis lyrata subsp. lyrata]
Bra006031	-2.07776	8.26209	10.3399	GO:0016020//membrane;GO:0005618//cell wall;GO:0009536//plastid	GO:0030234//enzyme regulator activity;GO:0004091//carboxylesterase activity	GO:0071555	gi|297807001|ref|XP_002871384.1|/1.02592e-138/hypothetical protein ARALYDRAFT_325521 [Arabidopsis lyrata subsp. lyrata]
Bra006036	2.17412	5.62226	3.44815	GO:0031224//intrinsic to membrane;GO:0043231//intracellular membrane-bounded organelle;GO:0043234//protein complex	GO:0016759//cellulose synthase activity;GO:0046914//transition metal ion binding	GO:0040007//growth;GO:0045229//external encapsulating structure organization;GO:0009250//glucan biosynthetic process;GO:0030865//cortical cytoskeleton organization;GO:0009832//plant-type cell wall biogenesis	gi|241740134|gb|ACS68195.1|/0/cellulose synthase 5.1 catalytic subunit [Brassica napus]
Bra006067	8	-1.97298	-9.97298	GO:0043231//intracellular membrane-bounded organelle	GO:0004175//endopeptidase activity	GO:0019538//protein metabolic process	gi|297807083|ref|XP_002871425.1|/1.70579e-88/hypothetical protein ARALYDRAFT_487887 [Arabidopsis lyrata subsp. lyrata]
Bra006081	7.90087	-3.17928	-11.0802	GO:0044464//cell part	GO:0046872//metal ion binding	-	gi|21593353|gb|AAM65302.1|/9.81883e-115/unknown [Arabidopsis thaliana]
Bra006083	9.09276	-3.84204	-12.9348	GO:0043231//intracellular membrane-bounded organelle	GO:0000175//3'-5'-exoribonuclease activity;GO:0005488//binding	GO:0016070//RNA metabolic process	gi|75334905|sp|Q9LEU4.1|CAF1J_ARATH/1.26672e-148/RecName: Full=Probable CCR4-associated factor 1 homolog 10
Bra006203	1.56484	11.0119	9.44708	GO:0031224//intrinsic to membrane;GO:0030312//external encapsulating structure;GO:0031981//nuclear lumen;GO:0019866//organelle inner membrane;GO:0009526//plastid envelope	GO:0015300//solute:solute antiporter activity;GO:0046914//transition metal ion binding	GO:0006862//nucleotide transport	gi|312282629|dbj|BAJ34180.1|/6.62296e-177/unnamed protein product [Thellungiella halophila]
Bra006217	-2.63333	9.97585	12.6092	GO:0043231//intracellular membrane-bounded organelle	GO:0016798//hydrolase activity, acting on glycosyl bonds;GO:0043167//ion binding	GO:0044238//primary metabolic process	gi|312282339|dbj|BAJ34035.1|/4.41757e-40/unnamed protein product [Thellungiella halophila]
Bra006224	10.5527	1.63083	-8.92184	-	GO:0016747//transferase activity, transferring acyl groups other than amino-acyl groups	GO:0009699//phenylpropanoid biosynthetic process	gi|294845741|gb|ADF43042.1|/0/chalcone synthase 1 protein [Brassica rapa subsp. rapa]
Bra006336	-1.28356	9.61655	10.9001	GO:0009526//plastid envelope;GO:0016020//membrane;GO:0031410//cytoplasmic vesicle	-	-	gi|15237245|ref|NP_197105.1|/3.25821e-96/3-oxo-5-alpha-steroid 4-dehydrogenase family protein / steroid 5-alpha-reductase family protein [Arabidopsis thaliana]
Bra006498	-1.16302	2.29956	3.46258	-	-	-	gi|15239663|ref|NP_197420.1|/4.21141e-52/unknown protein [Arabidopsis thaliana]
Bra006584	1.27888	4.27541	2.99653	GO:0031225//anchored to membrane;GO:0030312//external encapsulating structure;GO:0044424//intracellular part	GO:0005515//protein binding;GO:0004672//protein kinase activity;GO:0032559	GO:0006464//protein modification process	gi|297812275|ref|XP_002874021.1|/7.83704e-161/hypothetical protein ARALYDRAFT_910130 [Arabidopsis lyrata subsp. lyrata]
Bra006593	-1.24337	9.55267	10.796	-	GO:0016491//oxidoreductase activity	GO:0008152//metabolic process;GO:0023052//signaling;GO:0009987//cellular process	gi|11762126|gb|AAG40341.1|AF324989_1/1.95286e-28/AT5g21090 [Arabidopsis thaliana]
Bra006660	1.70229	9.9263	8.224	-	-	-	gi|297796991|ref|XP_002866380.1|/1.44718e-07/hypothetical protein ARALYDRAFT_496184 [Arabidopsis lyrata subsp. lyrata]
Bra006767	9.34207	-2.32725	-11.6693	GO:0043234//protein complex;GO:0043231//intracellular membrane-bounded organelle;GO:0031988//membrane-bounded vesicle;GO:0044444//cytoplasmic part;GO:0016020//membrane	-	GO:0006887//exocytosis	gi|15237198|ref|NP_200651.1|/0/ATEXO70B1 (exocyst subunit EXO70 family protein B1); protein binding [Arabidopsis thaliana]
Bra006868	1.44879	-2.52131	-3.9701	-	-	-	gi|15241248|ref|NP_200466.1|/2.08484e-45/OXS3 (OXIDATIVE STRESS 3) [Arabidopsis thaliana]
Bra006870	1.76569	10.821	9.05528	GO:0031410//cytoplasmic vesicle;GO:0043231//intracellular membrane-bounded organelle	-	-	gi|312282205|dbj|BAJ33968.1|/1.94115e-70/unnamed protein product [Thellungiella halophila]
Bra006938	4.63333	-1.21861	-5.85194	-	GO:0003676//nucleic acid binding	-	gi|297816558|ref|XP_002876162.1|/1.96559e-151/RNA recognition motif-containing protein [Arabidopsis lyrata subsp. lyrata]
Bra007004	1.79778	9.55267	7.75489	-	GO:0046872//metal ion binding	-	gi|30693836|ref|NP_851015.1|/2.65142e-28/zinc knuckle (CCHC-type) family protein [Arabidopsis thaliana]
Bra007007	3.3159	-1.11005	-4.42595	GO:0043231//intracellular membrane-bounded organelle	GO:0016831//carboxy-lyase activity;GO:0048037//cofactor binding	GO:0019321//pentose metabolic process;GO:0006139//nucleobase, nucleoside, nucleotide and nucleic acid metabolic process	gi|145332823|ref|NP_001078277.1|/1.16172e-96/UXS1 (UDP-GLUCURONIC ACID DECARBOXYLASE 1); UDP-glucuronate decarboxylase/ catalytic [Arabidopsis thaliana]
Bra007151	2.1113	10.7515	8.64024	GO:0044464//cell part	GO:0004312//fatty acid synthase activity	GO:0008152//metabolic process;GO:0010038//response to metal ion	gi|297816822|ref|XP_002876294.1|/3.62788e-123/short-chain dehydrogenase/reductase family protein [Arabidopsis lyrata subsp. lyrata]
Bra007177	-1.02958	2.42884	3.45842	-	-	-	gi|297816858|ref|XP_002876312.1|/8.45733e-63/regulator of chromosome condensation family protein [Arabidopsis lyrata subsp. lyrata]
Bra007182	-1.84383	3.52115	5.36498	GO:0009536//plastid	GO:0005088//Ras guanyl-nucleotide exchange factor activity	-	gi|15228166|ref|NP_191125.1|/9.4216e-102/ROPGEF6; Rho guanyl-nucleotide exchange factor [Arabidopsis thaliana]
Bra007510	1.73757	5.18185	3.44428	GO:0044464//cell part	GO:0016798//hydrolase activity, acting on glycosyl bonds	GO:0009628//response to abiotic stimulus;GO:0009607//response to biotic stimulus;GO:0032502//developmental process	gi|297817312|ref|XP_002876539.1|/2.19341e-109/hypothetical protein ARALYDRAFT_486481 [Arabidopsis lyrata subsp. lyrata]
Bra007555	-1.20164	2.66591	3.86755	GO:0009532//plastid stroma;GO:0009526//plastid envelope;GO:0009534//chloroplast thylakoid	GO:0043169//cation binding;GO:0016744	GO:0010038//response to metal ion;GO:0006098//pentose-phosphate shunt;GO:0015977//carbon fixation;GO:0006970//response to osmotic stress	gi|18411711|ref|NP_567103.1|/0/transketolase, putative [Arabidopsis thaliana]
Bra007657	-1.24436	1.97763	3.222	-	-	-	gi|15450607|gb|AAK96575.1|/8.98441e-83/At2g46930/F14M4.24 [Arabidopsis thaliana]
Bra007713	1.43296	-1.163	-2.59596	-	-	-	gi|15229352|ref|NP_191851.1|/2.96351e-22/unknown protein [Arabidopsis thaliana]
Bra007717	-2.13979	10.3026	12.4424	GO:0044464//cell part	GO:0015036//disulfide oxidoreductase activity	GO:0019725//cellular homeostasis	gi|15229355|ref|NP_191854.1|/3.37365e-51/glutaredoxin family protein [Arabidopsis thaliana]
Bra007858	-1.65264	10.0238	11.6764	GO:0015935//small ribosomal subunit;GO:0009536//plastid;GO:0030684//preribosome	GO:0005198//structural molecule activity;GO:0016831//carboxy-lyase activity	GO:0000462//maturation of SSU-rRNA from tricistronic rRNA transcript (SSU-rRNA, 5.8S rRNA, LSU-rRNA);GO:0022618//ribonucleoprotein complex assembly;GO:0006596//polyamine biosynthetic process;GO:0006525//arginine metabolic process	gi|145337807|ref|NP_178162.2|/3.13036e-114/unknown protein [Arabidopsis thaliana]
Bra007866	9.04712	-1.60662	-10.6537	GO:0009532//plastid stroma	GO:0004086//carbamoyl-phosphate synthase activity	GO:0009064//glutamine family amino acid metabolic process;GO:0009267//cellular response to starvation	gi|297818374|ref|XP_002877070.1|/6.95068e-153/hypothetical protein ARALYDRAFT_484564 [Arabidopsis lyrata subsp. lyrata]
Bra007883	11.3219	1.03768	-10.2842	-	-	-	gi|15450970|gb|AAK96756.1|/1.65287e-109/Unknown protein [Arabidopsis thaliana]
Bra008012	1.78674	-1.09538	-2.88212	GO:0044464//cell part	GO:0019899//enzyme binding	-	gi|224122762|ref|XP_002330469.1|/1.55182e-95/predicted protein [Populus trichocarpa]
Bra008023	9.90087	2.08709	-7.81378	-	GO:0003774//motor activity;GO:0000166//nucleotide binding	-	gi|224117538|ref|XP_002317602.1|/8.87952e-126/predicted protein [Populus trichocarpa]
Bra008061	5.64904	1.50499	-4.14405	GO:0031410//cytoplasmic vesicle	GO:0016491//oxidoreductase activity;GO:0016832//aldehyde-lyase activity;GO:0050662//coenzyme binding	GO:0019395//fatty acid oxidation;GO:0007154//cell communication;GO:0048229//gametophyte development	gi|238479055|ref|NP_001154469.1|/4.84178e-122/HTH (HOTHEAD); FAD binding / aldehyde-lyase/ mandelonitrile lyase [Arabidopsis thaliana]
Bra008162	4.20627	-1.24025	-5.44653	-	-	-	gi|110738064|dbj|BAF00966.1|/1.18644e-36/GAST1-like protein [Arabidopsis thaliana]
Bra008206	1.01073	12.0761	11.0654	-	-	-	-
Bra008231	1.2549	-1.12474	-2.37963	GO:0043231//intracellular membrane-bounded organelle;GO:0015630//microtubule cytoskeleton;GO:0031461//cullin-RING ubiquitin ligase complex;GO:0044444//cytoplasmic part;GO:0016020//membrane	GO:0005488//binding	GO:0010038//response to metal ion;GO:0007126//meiosis;GO:0019941//modification-dependent protein catabolic process;GO:0000087//M phase of mitotic cell cycle;GO:0000018//regulation of DNA recombination	gi|18958257|dbj|BAB85607.1|/1.35282e-51/kinetochore protein [Brassica juncea]
Bra008329	9.7364	-2.20465	-11.941	-	-	-	gi|297839629|ref|XP_002887696.1|/3.40537e-20/hypothetical protein ARALYDRAFT_895660 [Arabidopsis lyrata subsp. lyrata]
Bra008392	1.2318	-2.0462	-3.27799	GO:0009523//photosystem II;GO:0009534//chloroplast thylakoid	-	GO:0010207//photosystem II assembly	gi|193872616|gb|ACF23036.1|/1.40356e-33/ST244 [Thellungiella halophila]
Bra008519	5.76235	-1.18835	-6.9507	-	GO:0005506//iron ion binding;GO:0016713;GO:0016712//oxidoreductase activity, acting on paired donors, with incorporation or reduction of molecular oxygen, reduced flavin or flavoprotein as one donor, and incorporation of one atom of oxygen	GO:0032787//monocarboxylic acid metabolic process	gi|15236789|ref|NP_191946.1|/0/CYP86A2 (CYTOCHROME P450 86 A2); fatty acid (omega-1)-hydroxylase/ oxygen binding [Arabidopsis thaliana]
Bra008530	2.13788	-2.10329	-4.24117	-	-	-	gi|297814265|ref|XP_002875016.1|/5.01654e-125/F-box family protein [Arabidopsis lyrata subsp. lyrata]
Bra008563	-1.20862	5.54932	6.75794	-	-	-	gi|297811875|ref|XP_002873821.1|/3.95391e-94/myb family transcription factor [Arabidopsis lyrata subsp. lyrata]
Bra008668	-2.16046	-5.85275	-3.69228	GO:0044464//cell part	GO:0046914//transition metal ion binding	-	gi|106636023|gb|ABF82229.1|/8.41273e-172/constans-like 1 protein [Brassica juncea]
Bra008676	1.50633	-2.78169	-4.28801	GO:0044464//cell part	-	-	gi|297811715|ref|XP_002873741.1|/5.21964e-74/hypothetical protein ARALYDRAFT_488422 [Arabidopsis lyrata subsp. lyrata]
Bra008942	10.5527	-1.27626	-11.8289	GO:0043231//intracellular membrane-bounded organelle;GO:0015629//actin cytoskeleton	GO:0008289//lipid binding;GO:0019899//enzyme binding	GO:0006605//protein targeting	gi|7573385|emb|CAB87689.1|/7.00609e-63/clathrin binding protein-like [Arabidopsis thaliana]
Bra008993	1.58632	-1.60635	-3.19267	-	-	-	gi|297811223|ref|XP_002873495.1|/2.52218e-56/hypothetical protein ARALYDRAFT_487939 [Arabidopsis lyrata subsp. lyrata]
Bra008998	8.09276	-2.32615	-10.4189	GO:0016020//membrane	-	-	gi|16323145|gb|AAL15307.1|/7.22878e-133/AT5g11000/T30N20_270 [Arabidopsis thaliana]
Bra009029	-1.02907	2.23663	3.2657	GO:0031224//intrinsic to membrane;GO:0005789//endoplasmic reticulum membrane	GO:0016836//hydro-lyase activity	GO:0048869;GO:0045926//negative regulation of growth;GO:0001933//negative regulation of protein phosphorylation	gi|72255628|gb|AAZ66946.1|/3.16828e-20/117M18_27 [Brassica rapa]
Bra009041	-1.66138	8.90087	10.5622	-	-	-	gi|72384498|gb|AAZ67614.1|/6.96535e-69/80A08_29 [Brassica rapa subsp. pekinensis]
Bra009298	3.59323	-1.18722	-4.78045	GO:0005576//extracellular region;GO:0005618//cell wall;GO:0009536//plastid	GO:0004175//endopeptidase activity	GO:0019538//protein metabolic process	gi|79507883|ref|NP_196320.2|/3.74987e-80/aspartic-type endopeptidase [Arabidopsis thaliana]
Bra009384	8.55459	-3.00287	-11.5575	GO:0005618//cell wall	GO:0016788//hydrolase activity, acting on ester bonds;GO:0016747//transferase activity, transferring acyl groups other than amino-acyl groups	GO:0000003//reproduction	gi|297806977|ref|XP_002871372.1|/1.45673e-137/hypothetical protein ARALYDRAFT_487757 [Arabidopsis lyrata subsp. lyrata]
Bra009594	-3.02302	9.61655	12.6396	-	-	-	gi|297810331|ref|XP_002873049.1|/0/hypothetical protein ARALYDRAFT_487015 [Arabidopsis lyrata subsp. lyrata]
Bra009776	1.77919	10.8345	9.05528	-	-	-	gi|297808475|ref|XP_002872121.1|/5.83957e-66/hypothetical protein ARALYDRAFT_910505 [Arabidopsis lyrata subsp. lyrata]
Bra009805	-1.08091	6.98641	8.06732	GO:0044464//cell part	GO:0046914//transition metal ion binding	-	gi|297808501|ref|XP_002872134.1|/3.85582e-114/hypothetical protein ARALYDRAFT_489353 [Arabidopsis lyrata subsp. lyrata]
Bra009826	2.11085	-1.30774	-3.41858	GO:0043231//intracellular membrane-bounded organelle;GO:0044444//cytoplasmic part	GO:0005488//binding	GO:0009314//response to radiation;GO:0009987//cellular process;GO:0009720//detection of hormone stimulus;GO:0034097//response to cytokine stimulus	gi|312282373|dbj|BAJ34052.1|/1.58923e-137/unnamed protein product [Thellungiella halophila]
Bra009841	1.90185	-1.10052	-3.00237	GO:0005618//cell wall	-	-	gi|227205908|dbj|BAH57107.1|/8.79892e-91/AT5G25460 [Arabidopsis thaliana]
Bra009845	3.15698	-2.22199	-5.37896	-	-	-	gi|297808569|ref|XP_002872168.1|/4.30152e-180/hypothetical protein ARALYDRAFT_910610 [Arabidopsis lyrata subsp. lyrata]
Bra009898	-1.96177	7.90087	9.86264	-	GO:0016776//phosphotransferase activity, phosphate group as acceptor;GO:0019201//nucleotide kinase activity;GO:0032559;GO:0019206//nucleoside kinase activity	GO:0009129;GO:0006796//phosphate metabolic process	gi|297808663|ref|XP_002872215.1|/3.10234e-69/uridylate kinase [Arabidopsis lyrata subsp. lyrata]
Bra010012	-1.61553	8.48382	10.0993	GO:0043231//intracellular membrane-bounded organelle	-	-	gi|224144582|ref|XP_002325339.1|/3.04161e-127/predicted protein [Populus trichocarpa]
Bra010072	1.67248	-2.03814	-3.71062	-	-	-	gi|38564292|gb|AAR23725.1|/2.8924e-93/At5g62280 [Arabidopsis thaliana]
Bra010263	4.60306	-1.45583	-6.05889	-	GO:0004674//protein serine/threonine kinase activity;GO:0032559	GO:0006464//protein modification process;GO:0032501//multicellular organismal process;GO:0006972//hyperosmotic response;GO:0009926//auxin polar transport;GO:0023052//signaling	gi|15235768|ref|NP_194825.1|/0/SIP3 (SOS3-INTERACTING PROTEIN 3); ATP binding / kinase/ protein kinase/ protein serine/threonine kinase [Arabidopsis thaliana]
Bra010291	3.93802	1.36761	-2.57041	GO:0005618//cell wall;GO:0005576//extracellular region	GO:0004553//hydrolase activity, hydrolyzing O-glycosyl compounds;GO:0046527//glucosyltransferase activity	GO:0006073//cellular glucan metabolic process	gi|15218642|ref|NP_176710.1|/5.07325e-62/XTH17 (XYLOGLUCAN ENDOTRANSGLUCOSYLASE/HYDROLASE 17); hydrolase, acting on glycosyl bonds / hydrolase, hydrolyzing O-glycosyl compounds / xyloglucan:xyloglucosyl transferase [Arabidopsis thaliana]
Bra010389	8	-1.60733	-9.60733	GO:0043231//intracellular membrane-bounded organelle	GO:0005488//binding;GO:0001071//nucleic acid binding transcription factor activity	GO:0048827//phyllome development;GO:0006606//protein import into nucleus;GO:0006351//transcription, DNA-dependent;GO:0009793//embryo development ending in seed dormancy	gi|297799188|ref|XP_002867478.1|/4.49628e-114/hypothetical protein ARALYDRAFT_913731 [Arabidopsis lyrata subsp. lyrata]
Bra010390	-1.57396	8.26209	9.83605	GO:0016020//membrane	-	-	gi|224118158|ref|XP_002317745.1|/1.4592e-114/predicted protein [Populus trichocarpa]
Bra010422	3.90689	-1.74829	-5.65518	GO:0016020//membrane	GO:0005488//binding;GO:0008378//galactosyltransferase activity	-	gi|297799300|ref|XP_002867534.1|/4.40895e-131/galactosyltransferase family protein [Arabidopsis lyrata subsp. lyrata]
Bra010579	2.95561	-1.38154	-4.33715	GO:0016020//membrane	-	GO:0034285;GO:0009746	gi|166359606|gb|ABY86895.1|/1.21545e-37/stress responsive protein [Thellungiella halophila]
Bra010621	-1.1047	10.5196	11.6243	GO:0043234//protein complex;GO:0009534//chloroplast thylakoid	GO:0016651//oxidoreductase activity, acting on NADH or NADPH	GO:0010257;GO:0008152//metabolic process	gi|4467098|emb|CAB37532.1|/5.42645e-100/putative protein [Arabidopsis thaliana]
Bra010627	-2.79898	7.79442	10.5934	-	GO:0046914//transition metal ion binding;GO:0016616//oxidoreductase activity, acting on the CH-OH group of donors, NAD or NADP as acceptor	GO:0009699//phenylpropanoid biosynthetic process;GO:0033554//cellular response to stress;GO:0051707//response to other organism	gi|297802138|ref|XP_002868953.1|/6.61779e-79/elicitor-activated gene 3 [Arabidopsis lyrata subsp. lyrata]
Bra010648	1.54918	-1.60676	-3.15593	-	-	-	gi|297802102|ref|XP_002868935.1|/5.07319e-78/hypothetical protein ARALYDRAFT_912479 [Arabidopsis lyrata subsp. lyrata]
Bra010699	-2.13118	7.90087	10.032	-	GO:0005548//phospholipid transporter activity	GO:0009791//post-embryonic development	gi|297802014|ref|XP_002868891.1|/0/hypothetical protein ARALYDRAFT_912375 [Arabidopsis lyrata subsp. lyrata]
Bra010757	1.15875	-1.13178	-2.29053	-	GO:0003676//nucleic acid binding	-	gi|2244786|emb|CAB10209.1|/1.9376e-54/ribonucleoprotein like protein [Arabidopsis thaliana]
Bra010785	3.03747	-1.72223	-4.7597	-	-	-	gi|51536420|gb|AAU05448.1|/1.93568e-23/At1g30250 [Arabidopsis thaliana]
Bra010958	8.48382	-2.39883	-10.8826	-	GO:0004345//glucose-6-phosphate dehydrogenase activity	GO:0055114//oxidation reduction;GO:0006006//glucose metabolic process	gi|297851154|ref|XP_002893458.1|/1.02244e-180/glucose-6-phosphate dehydrogenase 3 [Arabidopsis lyrata subsp. lyrata]
Bra010959	-2.15306	7.90087	10.0539	GO:0012505//endomembrane system;GO:0031981//nuclear lumen	GO:0005488//binding	-	gi|297851152|ref|XP_002893457.1|/1.81286e-55/hypothetical protein ARALYDRAFT_472914 [Arabidopsis lyrata subsp. lyrata]
Bra010977	1.2718	10.5362	9.26444	-	GO:0008171//O-methyltransferase activity	GO:0006730//one-carbon metabolic process	gi|297851106|ref|XP_002893434.1|/2.49566e-81/hypothetical protein ARALYDRAFT_313414 [Arabidopsis lyrata subsp. lyrata]
Bra010996	10.3597	-2.1643	-12.5241	GO:0030312//external encapsulating structure;GO:0008287//protein serine/threonine phosphatase complex;GO:0016020//membrane	GO:0019888//protein phosphatase regulator activity	GO:0060918//auxin transport;GO:0010118//stomatal movement;GO:0016310//phosphorylation;GO:0009738//abscisic acid mediated signaling pathway	gi|297851078|ref|XP_002893420.1|/1.05235e-102/serine/threonine protein phosphatase type 2A regulatory subunit A [Arabidopsis lyrata subsp. lyrata]
Bra010999	-2	8.33985	10.3399	-	-	-	gi|297851076|ref|XP_002893419.1|/5.37549e-22/hypothetical protein ARALYDRAFT_335795 [Arabidopsis lyrata subsp. lyrata]
Bra011216	-1.62513	8.26209	9.88722	-	-	-	gi|297810429|ref|XP_002873098.1|/1.10918e-06/hypothetical protein ARALYDRAFT_349631 [Arabidopsis lyrata subsp. lyrata]
Bra011235	3.06504	-2.12735	-5.19239	GO:0009941//chloroplast envelope	GO:0016705//oxidoreductase activity, acting on paired donors, with incorporation or reduction of molecular oxygen	GO:0006631//fatty acid metabolic process	gi|1345978|sp|P48627.1|FAD6C_BRANA/1.9276e-173/RecName: Full=Omega-6 fatty acid desaturase, chloroplastic; Flags: Precursor
Bra011285	11.6707	-2.12701	-13.7977	GO:0043231//intracellular membrane-bounded organelle	GO:0003676//nucleic acid binding	GO:0044260;GO:0090304;GO:0009791//post-embryonic development	gi|75099293|sp|O65098.1|REM1_BRAOB/1.67643e-153/RecName: Full=B3 domain-containing protein REM1; AltName: Full=Protein REPRODUCTIVE MERISTEM 1; Short=BoREM1
Bra011329	-1.02169	2.36125	3.38294	GO:0009536//plastid;GO:0016020//membrane	-	GO:0006810//transport	gi|15236722|ref|NP_194953.1|/2.62379e-51/ATP synthase family [Arabidopsis thaliana]
Bra011349	2.6524	-2.58705	-5.23945	GO:0005618//cell wall	-	-	gi|297798718|ref|XP_002867243.1|/2.71464e-90/hypothetical protein ARALYDRAFT_913203 [Arabidopsis lyrata subsp. lyrata]
Bra011510	1.08865	10.9513	9.86264	-	GO:0005488//binding;GO:0016616//oxidoreductase activity, acting on the CH-OH group of donors, NAD or NADP as acceptor	GO:0009628//response to abiotic stimulus;GO:0009699//phenylpropanoid biosynthetic process	gi|10719920|sp|Q42726.1|CADH1_EUCGU/2.0333e-70/RecName: Full=Probable cinnamyl alcohol dehydrogenase 1; Short=CAD 1
Bra011536	1.67207	-1.47845	-3.15052	GO:0043231//intracellular membrane-bounded organelle;GO:0031234//extrinsic to internal side of plasma membrane;GO:0031461//cullin-RING ubiquitin ligase complex	GO:0017111//nucleoside-triphosphatase activity;GO:0005488//binding;GO:0004468//lysine N-acetyltransferase activity;GO:0060089	GO:0009725//response to hormone stimulus;GO:0048608//reproductive structure development;GO:0009653//anatomical structure morphogenesis;GO:0050832//defense response to fungus;GO:0048528//post-embryonic root development;GO:0006984//ER-nucleus signaling pathway	gi|297798470|ref|XP_002867119.1|/2.8224e-162/hypothetical protein ARALYDRAFT_491213 [Arabidopsis lyrata subsp. lyrata]
Bra011570	3.69201	-1.49722	-5.18923	-	GO:0016726//oxidoreductase activity, acting on CH or CH2 groups, NAD or NADP as acceptor;GO:0046914//transition metal ion binding;GO:0051536//iron-sulfur cluster binding;GO:0016727;GO:0050662//coenzyme binding	GO:0006144//purine base metabolic process;GO:0006979//response to oxidative stress;GO:0006801//superoxide metabolic process	gi|297814095|ref|XP_002874931.1|/0/ATXDH1 [Arabidopsis lyrata subsp. lyrata]
Bra011576	-1.03481	4.54844	5.58324	GO:0043231//intracellular membrane-bounded organelle	GO:0003676//nucleic acid binding;GO:0001071//nucleic acid binding transcription factor activity	GO:0009725//response to hormone stimulus;GO:0006351//transcription, DNA-dependent;GO:0006970//response to osmotic stress;GO:0010038//response to metal ion	gi|119720796|gb|ABL97968.1|/3.11171e-95/MYB-like protein [Brassica rapa]
Bra011645	2.24774	-2.41409	-4.66182	GO:0005793//ER-Golgi intermediate compartment;GO:0016020//membrane;GO:0009536//plastid	GO:0032561	GO:0035556//intracellular signal transduction;GO:0048193//Golgi vesicle transport	gi|297798332|ref|XP_002867050.1|/7.71422e-41/GTP-binding 2 [Arabidopsis lyrata subsp. lyrata]
Bra011734	2.20181	-1.63513	-3.83694	GO:0009532//plastid stroma;GO:0009526//plastid envelope	GO:0016636	GO:0051707//response to other organism;GO:0009626//plant-type hypersensitive response;GO:0006787	gi|106880170|emb|CAJ80767.1|/2.10599e-97/red chlorophyll catabolite reductase [Brassica napus]
Bra011765	1.17492	12.7762	11.6013	-	-	-	gi|297798128|ref|XP_002866948.1|/6.87202e-24/hypothetical protein ARALYDRAFT_490873 [Arabidopsis lyrata subsp. lyrata]
Bra011772	1.42626	-2.44911	-3.87538	-	-	-	gi|297798114|ref|XP_002866941.1|/1.76787e-55/hypothetical protein ARALYDRAFT_490864 [Arabidopsis lyrata subsp. lyrata]
Bra011776	-1.90429	7.79442	9.6987	GO:0043231//intracellular membrane-bounded organelle;GO:0031090//organelle membrane	GO:0000989//transcription factor binding transcription factor activity;GO:0004468//lysine N-acetyltransferase activity;GO:0046914//transition metal ion binding;GO:0005515//protein binding	GO:0009725//response to hormone stimulus;GO:0000302//response to reactive oxygen species;GO:0009743//response to carbohydrate stimulus;GO:0006970//response to osmotic stress;GO:0006351//transcription, DNA-dependent	gi|42573822|ref|NP_975007.1|/1.03959e-105/BT4 (BTB AND TAZ DOMAIN PROTEIN 4); protein binding / transcription regulator [Arabidopsis thaliana]
Bra011794	2.11012	10.0701	7.96	GO:0030312//external encapsulating structure;GO:0009536//plastid;GO:0031090//organelle membrane	GO:0016628//oxidoreductase activity, acting on the CH-CH group of donors, NAD or NADP as acceptor;GO:0046914//transition metal ion binding;GO:0005515//protein binding;GO:0032559	GO:0051707//response to other organism;GO:0010038//response to metal ion;GO:0044267//cellular protein metabolic process;GO:0006970//response to osmotic stress	gi|297798080|ref|XP_002866924.1|/0/mthsc70-1 [Arabidopsis lyrata subsp. lyrata]
Bra011818	1.20775	4.47644	3.26869	GO:0000139//Golgi membrane;GO:0005769//early endosome	GO:0032561;GO:0019899//enzyme binding;GO:0003824//catalytic activity	GO:0035556//intracellular signal transduction;GO:0016197//endosome transport	gi|297798036|ref|XP_002866902.1|/3.9431e-71/hypothetical protein ARALYDRAFT_490786 [Arabidopsis lyrata subsp. lyrata]
Bra011826	7.90087	-2.30126	-10.2021	-	-	-	gi|30692556|ref|NP_195697.3|/3.31583e-57/unknown protein [Arabidopsis thaliana]
Bra011862	2.53605	-1.37755	-3.91361	GO:0032991//macromolecular complex;GO:0043231//intracellular membrane-bounded organelle;GO:0031224//intrinsic to membrane;GO:0031410//cytoplasmic vesicle	GO:0004672//protein kinase activity;GO:0004896//cytokine receptor activity;GO:0046983//protein dimerization activity;GO:0042802//identical protein binding;GO:0032559;GO:0008289//lipid binding	GO:0009908//flower development;GO:0000226//microtubule cytoskeleton organization;GO:0009720//detection of hormone stimulus;GO:0048827//phyllome development;GO:0048878//chemical homeostasis;GO:0009411//response to UV;GO:0010208//pollen wall assembly;GO:0043401//steroid hormone mediated signaling pathway;GO:0006464//protein modification process;GO:0009646//response to absence of light	gi|297797926|ref|XP_002866847.1|/0/hypothetical protein ARALYDRAFT_912402 [Arabidopsis lyrata subsp. lyrata]
Bra011887	12.9071	-1.70447	-14.6115	GO:0043231//intracellular membrane-bounded organelle	GO:0046872//metal ion binding;GO:0016627//oxidoreductase activity, acting on the CH-CH group of donors;GO:0050662//coenzyme binding	GO:0006399//tRNA metabolic process	gi|15234862|ref|NP_195600.1|/0/dihydrouridine synthase family protein [Arabidopsis thaliana]
Bra011898	10	-2.88608	-12.8861	GO:0009536//plastid	GO:0004659//prenyltransferase activity;GO:0016628//oxidoreductase activity, acting on the CH-CH group of donors, NAD or NADP as acceptor	GO:0016101//diterpenoid metabolic process	gi|15233848|ref|NP_195558.1|/7.69269e-133/GGR (geranylgeranyl reductase); farnesyltranstransferase [Arabidopsis thaliana]
Bra011940	1.40731	10.4157	9.00843	-	GO:0046872//metal ion binding	-	gi|297822561|ref|XP_002879163.1|/7.73224e-143/nucleic acid binding protein [Arabidopsis lyrata subsp. lyrata]
Bra012004	2.27909	1.1433	-1.13579	GO:0005840//ribosome;GO:0016020//membrane;GO:0009536//plastid;GO:0031981//nuclear lumen	GO:0005198//structural molecule activity	GO:0006950//response to stress;GO:0006412//translation	gi|227206376|dbj|BAH57243.1|/1.79172e-07/AT2G27710 [Arabidopsis thaliana]
Bra012318	1.20073	11.9697	10.769	-	-	GO:0007049//cell cycle;GO:0008283//cell proliferation;GO:0040007//growth	gi|297845250|ref|XP_002890506.1|/5.85029e-49/hypothetical protein ARALYDRAFT_472463 [Arabidopsis lyrata subsp. lyrata]
Bra012340	-2.02724	4.69249	6.71973	GO:0043231//intracellular membrane-bounded organelle;GO:0016021//integral to membrane	GO:0015154;GO:0005351//sugar:hydrogen symporter activity	GO:0015766;GO:0009791//post-embryonic development;GO:0051707//response to other organism;GO:0009856//pollination	gi|407092|emb|CAA53150.1|/0/sucrose-proton symporter [Arabidopsis thaliana]
Bra012371	-2.43123	10.5028	12.9341	GO:0005618//cell wall;GO:0009532//plastid stroma;GO:0042579//microbody;GO:0005576//extracellular region	GO:0016755;GO:0047635	GO:0006749//glutathione metabolic process;GO:0043094;GO:0006950//response to stress	gi|298714844|emb|CBJ25743.1|/8.99193e-104/nicotinanamine aminotransferase A [Ectocarpus siliculosus]
Bra012433	1.36987	10.3783	9.00843	GO:0043231//intracellular membrane-bounded organelle	-	-	gi|297850962|ref|XP_002893362.1|/6.6715e-60/hypothetical protein ARALYDRAFT_890015 [Arabidopsis lyrata subsp. lyrata]
Bra012447	1.5375	3.47071	1.93321	GO:0043234//protein complex	GO:0016251//general RNA polymerase II transcription factor activity;GO:0005515//protein binding	GO:0044267//cellular protein metabolic process;GO:0006355//regulation of transcription, DNA-dependent	gi|13926327|gb|AAK49628.1|AF372912_1/9.14042e-62/At1g26660/T24P13_4 [Arabidopsis thaliana]
Bra012478	1.99184	-1.40718	-3.39902	GO:0044464//cell part	-	-	gi|297851092|ref|XP_002893427.1|/4.37033e-79/hypothetical protein ARALYDRAFT_890165 [Arabidopsis lyrata subsp. lyrata]
Bra012543	-1.34223	9.51964	10.8619	-	-	-	gi|18415316|ref|NP_567588.1|/0/nodulin-related [Arabidopsis thaliana]
Bra012580	4.18534	1.83842	-2.34693	GO:0015934//large ribosomal subunit;GO:0009536//plastid;GO:0031981//nuclear lumen	GO:0003723//RNA binding;GO:0005198//structural molecule activity	GO:0010467//gene expression	gi|7440684|pir||T04865/2.91262e-49/ribosomal protein L11, cytosolic - Arabidopsis thaliana
Bra012638	2.47358	-1.95228	-4.42586	-	GO:0046914//transition metal ion binding;GO:0001071//nucleic acid binding transcription factor activity	GO:0006351//transcription, DNA-dependent	gi|89257684|gb|ABD65171.1|/3.70836e-94/zinc finger (C2H2 type) containing protein [Brassica oleracea]
Bra012703	-1.80929	5.19265	7.00193	-	-	-	gi|25407381|pir||H85073/8.83633e-47/probable transposon protein [imported] - Arabidopsis thaliana
Bra012710	1.02201	-1.28713	-2.30914	GO:0005773//vacuole	GO:0015631//tubulin binding	GO:0031669//cellular response to nutrient levels	gi|297800486|ref|XP_002868127.1|/3.41592e-32/hypothetical protein ARALYDRAFT_915092 [Arabidopsis lyrata subsp. lyrata]
Bra012733	-2.00834	4.1579	6.16624	GO:0043231//intracellular membrane-bounded organelle	GO:0070011	GO:0019538//protein metabolic process	gi|2244977|emb|CAB10398.1|/1.30373e-161/cysteine proteinase like protein [Arabidopsis thaliana]
Bra012857	-2.08032	8.61839	10.6987	GO:0031224//intrinsic to membrane	GO:0008233//peptidase activity	-	gi|18409320|ref|NP_566948.1|/9.84575e-134/aspartyl protease family protein [Arabidopsis thaliana]
Bra012980	1.83865	10.7515	8.91289	GO:0015935//small ribosomal subunit;GO:0030312//external encapsulating structure;GO:0031981//nuclear lumen	GO:0005198//structural molecule activity	GO:0010467//gene expression	gi|15240154|ref|NP_200925.1|/7.09062e-55/40S ribosomal protein S19 (RPS19C) [Arabidopsis thaliana]
Bra012989	8.26209	-1.85295	-10.115	GO:0044464//cell part	GO:0003676//nucleic acid binding	GO:0051169//nuclear transport;GO:0009725//response to hormone stimulus	gi|30697455|ref|NP_200906.2|/9.84509e-132/nuclear transport factor 2 (NTF2) family protein / RNA recognition motif (RRM)-containing protein [Arabidopsis thaliana]
Bra013013	3.71918	13.8828	10.1636	GO:0009534//chloroplast thylakoid	-	GO:0010119//regulation of stomatal movement;GO:0051592//response to calcium ion	gi|312281671|dbj|BAJ33701.1|/1.24754e-81/unnamed protein product [Thellungiella halophila]
Bra013229	1.32337	-1.13967	-2.46304	GO:0043231//intracellular membrane-bounded organelle	GO:0008194//UDP-glycosyltransferase activity	GO:0045489//pectin biosynthetic process	gi|297790390|ref|XP_002863088.1|/0/hypothetical protein ARALYDRAFT_497166 [Arabidopsis lyrata subsp. lyrata]
Bra013287	9.26209	-3.1004	-12.3625	-	-	-	gi|297804370|ref|XP_002870069.1|/0/predicted protein [Arabidopsis lyrata subsp. lyrata]
Bra013320	-1.43898	2.20043	3.63941	-	-	-	gi|240255999|ref|NP_193588.5|/5.24726e-144/unknown protein [Arabidopsis thaliana]
Bra013398	-1.88901	8.41363	10.3026	-	-	-	gi|297804206|ref|XP_002869987.1|/0/hypothetical protein ARALYDRAFT_492916 [Arabidopsis lyrata subsp. lyrata]
Bra013460	8.33985	-4.02264	-12.3625	-	-	-	gi|301133570|gb|ADK63407.1|/2.39311e-36/zinc finger protein [Brassica rapa]
Bra013498	7.79442	-2.32063	-10.115	GO:0043231//intracellular membrane-bounded organelle;GO:0031224//intrinsic to membrane	GO:0030246//carbohydrate binding;GO:0008378//galactosyltransferase activity	GO:0006464//protein modification process	gi|5262796|emb|CAB45901.1|/0/putative protein [Arabidopsis thaliana]
Bra013540	9.67772	-2.31345	-11.9912	-	GO:0016491//oxidoreductase activity;GO:0046914//transition metal ion binding	GO:0008152//metabolic process	gi|62870977|gb|AAY18430.1|/1.4616e-74/putative quinone oxidoreductase [Noccaea caerulescens]
Bra013576	-2.71556	3.89388	6.60944	GO:0044464//cell part	GO:0005506//iron ion binding;GO:0003824//catalytic activity;GO:0016209//antioxidant activity	GO:0008152//metabolic process;GO:0006950//response to stress	gi|312282569|dbj|BAJ34150.1|/9.40294e-77/unnamed protein product [Thellungiella halophila]
Bra013750	-1.48898	8.17991	9.66888	GO:0016020//membrane	GO:0016759//cellulose synthase activity	GO:0009987//cellular process	gi|2262116|gb|AAB63624.1|/0/cellulose synthase isolog [Arabidopsis thaliana]
Bra013786	-1.63431	-3.9076	-2.27328	GO:0009532//plastid stroma;GO:0009526//plastid envelope	GO:0016491//oxidoreductase activity;GO:0005515//protein binding;GO:0032559	GO:0010038//response to metal ion;GO:0006605//protein targeting;GO:0008152//metabolic process;GO:0006950//response to stress	gi|297803686|ref|XP_002869727.1|/0/cphsc70-1 [Arabidopsis lyrata subsp. lyrata]
Bra013787	-1.75774	8.61839	10.3761	-	GO:0005488//binding	-	gi|145358728|ref|NP_568594.3|/1.04721e-107/RNA binding / nucleic acid binding / nucleotide binding [Arabidopsis thaliana]
Bra013804	-1.67852	9.22159	10.9001	GO:0044464//cell part	-	-	gi|28973717|gb|AAO64175.1|/1.73389e-65/unknown protein [Arabidopsis thaliana]
Bra013848	-2.24709	8.09276	10.3399	-	GO:0008641//small protein activating enzyme activity	GO:0032446//protein modification by small protein conjugation	gi|297803630|ref|XP_002869699.1|/1.86836e-104/sumo-activating enzyme 1A [Arabidopsis lyrata subsp. lyrata]
Bra014057	2.53741	-2.19255	-4.72996	GO:0005576//extracellular region;GO:0009536//plastid	GO:0005488//binding;GO:0070011	GO:0006970//response to osmotic stress	gi|18141285|gb|AAL60580.1|AF454958_1/1.11655e-150/senescence-associated cysteine protease [Brassica oleracea]
Bra014094	3.69201	-1.21124	-4.90324	GO:0044464//cell part	GO:0001071//nucleic acid binding transcription factor activity;GO:0046914//transition metal ion binding	-	gi|9802582|gb|AAF99784.1|AC012463_1/7.77121e-111/T2E6.3 [Arabidopsis thaliana]
Bra014157	-1.35433	9.09276	10.4471	-	-	-	gi|18402358|ref|NP_564533.1|/1.23212e-167/mov34 family protein [Arabidopsis thaliana]
Bra014229	1.36081	-2.78035	-4.14116	GO:0009368//endopeptidase Clp complex;GO:0031976;GO:0009532//plastid stroma	GO:0004175//endopeptidase activity;GO:0003677//DNA binding;GO:0034061	GO:0006259//DNA metabolic process;GO:0019538//protein metabolic process	gi|297852688|ref|XP_002894225.1|/1.2314e-54/hypothetical protein ARALYDRAFT_891918 [Arabidopsis lyrata subsp. lyrata]
Bra014278	-1.98374	8.17991	10.1636	-	GO:0046872//metal ion binding	-	gi|157849766|gb|ABV89666.1|/1.20927e-68/zinc finger an1-like family protein [Brassica rapa]
Bra014323	2.42314	10.9388	8.5157	GO:0044444//cytoplasmic part	GO:0004312//fatty acid synthase activity;GO:0004022//alcohol dehydrogenase (NAD) activity	GO:0009746;GO:0009756//carbohydrate mediated signaling;GO:0006560//proline metabolic process;GO:0009688//abscisic acid biosynthetic process;GO:0006950//response to stress	gi|297852988|ref|XP_002894375.1|/1.13401e-53/hypothetical protein ARALYDRAFT_474354 [Arabidopsis lyrata subsp. lyrata]
Bra014361	1.27883	10.5028	9.224	GO:0043231//intracellular membrane-bounded organelle	-	-	gi|238478867|ref|NP_001154426.1|/3.85629e-23/unknown protein [Arabidopsis thaliana]
Bra014371	11.5196	-2.09886	-13.6185	GO:0005840//ribosome;GO:0000325//plant-type vacuole;GO:0009526//plastid envelope;GO:0042579//microbody;GO:0005576//extracellular region	GO:0005488//binding;GO:0016788//hydrolase activity, acting on ester bonds	GO:0006952//defense response;GO:0051707//response to other organism;GO:0019759;GO:0015031//protein transport	gi|312281653|dbj|BAJ33692.1|/8.16834e-117/unnamed protein product [Thellungiella halophila]
Bra014387	1.41081	12.9166	11.5058	GO:0031090//organelle membrane;GO:0015934//large ribosomal subunit;GO:0009536//plastid;GO:0031981//nuclear lumen	GO:0046914//transition metal ion binding;GO:0005198//structural molecule activity	GO:0010467//gene expression;GO:0022613//ribonucleoprotein complex biogenesis	gi|297824865|ref|XP_002880315.1|/6.40183e-103/60S ribosomal protein L7A [Arabidopsis lyrata subsp. lyrata]
Bra014569	2.5214	-2.10141	-4.62281	GO:0008287//protein serine/threonine phosphatase complex;GO:0016020//membrane;GO:0031981//nuclear lumen	GO:0043169//cation binding;GO:0004721//phosphoprotein phosphatase activity	GO:0006464//protein modification process	gi|254029128|gb|ACT53402.1|/5.95435e-74/protein phosphatase 2Ac [Brassica juncea]
Bra014588	-1.08733	2.89913	3.98646	GO:0044464//cell part	GO:0015075//ion transmembrane transporter activity	GO:0006811//ion transport	gi|297820600|ref|XP_002878183.1|/2.74287e-135/predicted protein [Arabidopsis lyrata subsp. lyrata]
Bra014675	1.26172	5.23047	3.96875	GO:0009536//plastid	GO:0005488//binding	-	gi|297820442|ref|XP_002878104.1|/1.08017e-40/hypothetical protein ARALYDRAFT_486111 [Arabidopsis lyrata subsp. lyrata]
Bra015025	-2.61902	3.15357	5.77259	GO:0043231//intracellular membrane-bounded organelle;GO:0044444//cytoplasmic part;GO:0016020//membrane	GO:0016772//transferase activity, transferring phosphorus-containing groups;GO:0016160//amylase activity;GO:0005102//receptor binding;GO:0043167//ion binding;GO:0032559	GO:0005982//starch metabolic process;GO:0009933//meristem structural organization;GO:0007167//enzyme linked receptor protein signaling pathway;GO:0010073//meristem maintenance;GO:0003006//developmental process involved in reproduction;GO:0006950//response to stress;GO:0006464//protein modification process	gi|15229544|ref|NP_189034.1|/0/BAM1 (BETA-AMYLASE 1); beta-amylase [Arabidopsis thaliana]
Bra015091	-1.83725	8.26209	10.0993	-	-	-	gi|240255415|ref|NP_189131.4|/0/DNA binding [Arabidopsis thaliana]
Bra015247	2.27883	10.5028	8.224	-	-	-	gi|28416775|gb|AAO42918.1|/5.90292e-41/At2g15910 [Arabidopsis thaliana]
Bra015393	1.0919	-1.17962	-2.27152	GO:0016020//membrane	GO:0046914//transition metal ion binding	-	gi|15220436|ref|NP_172007.1|/0/calcium-binding EF hand family protein [Arabidopsis thaliana]
Bra015438	8.33985	-1.55648	-9.89633	-	-	-	gi|297802242|ref|XP_002869005.1|/3.47636e-47/hypothetical protein ARALYDRAFT_353131 [Arabidopsis lyrata subsp. lyrata]
Bra015564	7.90087	-2.38338	-10.2842	-	GO:0016757//transferase activity, transferring glycosyl groups;GO:0016787//hydrolase activity	-	gi|186478224|ref|NP_172203.2|/0/hydrolase, acting on ester bonds [Arabidopsis thaliana]
Bra015580	-1.52509	8.67948	10.2046	-	GO:0005488//binding;GO:0003824//catalytic activity	GO:0008152//metabolic process;GO:0010038//response to metal ion;GO:0009628//response to abiotic stimulus	gi|297849036|ref|XP_002892399.1|/7.20732e-69/hypothetical protein ARALYDRAFT_470766 [Arabidopsis lyrata subsp. lyrata]
Bra015656	-1.61518	2.24309	3.85827	GO:0043231//intracellular membrane-bounded organelle;GO:0044444//cytoplasmic part;GO:0016020//membrane	GO:0005506//iron ion binding;GO:0050662//coenzyme binding;GO:0008940//nitrate reductase activity	GO:0009314//response to radiation;GO:0009608//response to symbiont;GO:0042126//nitrate metabolic process	gi|730137|sp|P39867.1|NIA1_BRANA/0/RecName: Full=Nitrate reductase [NADH], clone PBNBR1405; Short=NR
Bra015743	-1.62598	8.61839	10.2444	GO:0043231//intracellular membrane-bounded organelle	GO:0033764	GO:0008202//steroid metabolic process	gi|297839517|ref|XP_002887640.1|/1.00858e-118/hypothetical protein ARALYDRAFT_895527 [Arabidopsis lyrata subsp. lyrata]
Bra015802	-1.67523	9.37938	11.0546	-	GO:0016788//hydrolase activity, acting on ester bonds;GO:0016747//transferase activity, transferring acyl groups other than amino-acyl groups	GO:0000003//reproduction	gi|15222901|ref|NP_177718.1|/5.20885e-69/family II extracellular lipase 3 (EXL3) [Arabidopsis thaliana]
Bra015846	-1.25747	9.13699	10.3945	-	-	-	gi|10120442|gb|AAG13067.1|AC023754_5/1.91025e-112/hypothetical protein [Arabidopsis thaliana]
Bra015863	1.04441	2.28364	1.23922	-	-	GO:0051234//establishment of localization	gi|15222153|ref|NP_177653.1|/7.5199e-133/SEC14 cytosolic factor family protein / phosphoglyceride transfer family protein [Arabidopsis thaliana]
Bra015908	-1.65561	4.48335	6.13896	GO:0009534//chloroplast thylakoid	GO:0016627//oxidoreductase activity, acting on the CH-CH group of donors;GO:0050662//coenzyme binding	GO:0042360//vitamin E metabolic process;GO:0006399//tRNA metabolic process;GO:0006779//porphyrin biosynthetic process;GO:0008654//phospholipid biosynthetic process	gi|114324489|gb|ABI63587.1|/4.48769e-130/geranylgeranyl reductase [Brassica rapa subsp. pekinensis]
Bra015998	10.4336	-1.0472	-11.4808	-	GO:0016491//oxidoreductase activity;GO:0005506//iron ion binding	-	gi|297839195|ref|XP_002887479.1|/1.46999e-138/cytochrome P450 family protein [Arabidopsis lyrata subsp. lyrata]
Bra016088	-2.32582	7.79442	10.1202	GO:0043231//intracellular membrane-bounded organelle	GO:0032559;GO:0016772//transferase activity, transferring phosphorus-containing groups	GO:0034641//cellular nitrogen compound metabolic process	gi|22330580|ref|NP_565032.2|/6.21877e-120/deoxynucleoside kinase family [Arabidopsis thaliana]
Bra016093	7.79442	-2.56862	-10.363	GO:0031410//cytoplasmic vesicle	GO:0046872//metal ion binding	-	gi|22330577|ref|NP_177343.2|/4.0389e-144/protease-associated zinc finger (C3HC4-type RING finger) family protein [Arabidopsis thaliana]
Bra016134	3.49442	-1.37743	-4.87184	GO:0009534//chloroplast thylakoid	GO:0051536//iron-sulfur cluster binding;GO:0022892;GO:0003824//catalytic activity	GO:0006605//protein targeting;GO:0008152//metabolic process	gi|15217513|ref|NP_177304.1|/1.82804e-57/nuclear transport factor 2 (NTF2) family protein [Arabidopsis thaliana]
Bra016238	-1.13513	5.51818	6.65331	GO:0044429//mitochondrial part	GO:0046914//transition metal ion binding;GO:0004738//pyruvate dehydrogenase activity	GO:0006970//response to osmotic stress;GO:0010038//response to metal ion;GO:0006007//glucose catabolic process	gi|225424805|ref|XP_002271234.1|/2.10549e-103/PREDICTED: hypothetical protein [Vitis vinifera]
Bra016275	-1.13121	10.7936	11.9248	-	GO:0016859//cis-trans isomerase activity	GO:0044267//cellular protein metabolic process	gi|297851036|ref|XP_002893399.1|/1.94195e-26/peptidyl-prolyl cis-trans isomerase PPIC-type family protein [Arabidopsis lyrata subsp. lyrata]
Bra016353	-1.25534	4.70016	5.9555	GO:0005618//cell wall;GO:0009532//plastid stroma;GO:0042579//microbody;GO:0005576//extracellular region	GO:0016755;GO:0047635;GO:0016846//carbon-sulfur lyase activity;GO:0048037//cofactor binding	GO:0006749//glutathione metabolic process;GO:0008652//cellular amino acid biosynthetic process;GO:0043094;GO:0006950//response to stress	gi|297838861|ref|XP_002887312.1|/0/alanine-2-oxoglutarate aminotransferase 2 [Arabidopsis lyrata subsp. lyrata]
Bra016414	-1.65518	3.20451	4.8597	GO:0000229;GO:0009536//plastid	-	GO:0006355//regulation of transcription, DNA-dependent	gi|18395008|ref|NP_564144.1|/9.56519e-27/PTAC6 (PLASTID TRANSCRIPTIONALLY ACTIVE6) [Arabidopsis thaliana]
Bra016466	2.57625	-1.57326	-4.1495	GO:0042579//microbody	GO:0016405//CoA-ligase activity	GO:0006950//response to stress;GO:0009694//jasmonic acid metabolic process	gi|15217956|ref|NP_173472.1|/0/4-coumarate--CoA ligase family protein / 4-coumaroyl-CoA synthase family protein [Arabidopsis thaliana]
Bra016470	-1.43056	3.56352	4.99407	GO:0009532//plastid stroma;GO:0009534//chloroplast thylakoid;GO:0044436	GO:0046914//transition metal ion binding	GO:0006412//translation;GO:0010038//response to metal ion;GO:0009416//response to light stimulus;GO:0055080//cation homeostasis	gi|312281933|dbj|BAJ33832.1|/3.14758e-70/unnamed protein product [Thellungiella halophila]
Bra016487	-2.10882	4.00692	6.11574	GO:0009536//plastid	GO:0004779//sulfate adenylyltransferase activity	GO:0006790//sulfur compound metabolic process	gi|6466851|gb|AAF13064.1|AF195511_1/6.16127e-149/ATP sulfurylase precursor [Brassica oleracea var. botrytis]
Bra016540	-1.96087	10.875	12.8359	-	-	-	gi|297850272|ref|XP_002893017.1|/1.71319e-125/hypothetical protein ARALYDRAFT_889309 [Arabidopsis lyrata subsp. lyrata]
Bra016617	1.09295	10.8478	9.75489	GO:0043231//intracellular membrane-bounded organelle;GO:0016020//membrane;GO:0044463	-	GO:0042445//hormone metabolic process;GO:0009926//auxin polar transport	gi|18394444|ref|NP_564015.1|/6.21135e-94/tropomyosin-related [Arabidopsis thaliana]
Bra016698	2.36016	10.115	7.75489	GO:0043231//intracellular membrane-bounded organelle	GO:0046914//transition metal ion binding;GO:0042393//histone binding	GO:0006351//transcription, DNA-dependent	gi|7262694|gb|AAF43952.1|AC012188_29/5.36899e-47/Contains similarity to an Alfalfa nucleic acid binding protein from Medicago sativa gb|L07291.1 and contains a PHD-finger PF|00628 domain. ESTs gb|AI995787, gb|AA721930, gb|T42258 come from this gene [Arabidopsis thaliana]
Bra016809	-1.06732	10.6165	11.6839	GO:0005840//ribosome;GO:0043234//protein complex;GO:0043231//intracellular membrane-bounded organelle	GO:0046914//transition metal ion binding;GO:0016751	GO:0009060//aerobic respiration;GO:0006950//response to stress	gi|167998438|ref|XP_001751925.1|/1.77524e-70/predicted protein [Physcomitrella patens subsp. patens]
Bra017008	-1.82415	2.62957	4.45372	-	-	-	gi|110741982|dbj|BAE98930.1|/2.15274e-105/hypothetical protein [Arabidopsis thaliana]
Bra017032	3.07617	-1.15519	-4.23137	-	-	-	gi|15225631|ref|NP_181540.1|/1.58935e-37/yippee family protein [Arabidopsis thaliana]
Bra017052	-1.80226	3.21057	5.01282	GO:0043231//intracellular membrane-bounded organelle	GO:0008905	GO:0006952//defense response;GO:0010035//response to inorganic substance;GO:0019852//L-ascorbic acid metabolic process;GO:0009719;GO:0009250//glucan biosynthetic process;GO:0006970//response to osmotic stress	gi|312282543|dbj|BAJ34137.1|/2.74358e-123/unnamed protein product [Thellungiella halophila]
Bra017055	-1.33635	3.32377	4.66012	GO:0030312//external encapsulating structure;GO:0009526//plastid envelope;GO:0009534//chloroplast thylakoid;GO:0009570//chloroplast stroma;GO:0005576//extracellular region	GO:0008047//enzyme activator activity;GO:0001071//nucleic acid binding transcription factor activity;GO:0032559	GO:0009314//response to radiation;GO:0006952//defense response;GO:0019222//regulation of metabolic process;GO:0009719;GO:0010260//organ senescence	gi|312281705|dbj|BAJ33718.1|/1.45003e-131/unnamed protein product [Thellungiella halophila]
Bra017063	1.02652	-1.0337	-2.06022	-	GO:0031406//carboxylic acid binding	-	gi|297823847|ref|XP_002879806.1|/3.51695e-141/ACT domain-containing protein [Arabidopsis lyrata subsp. lyrata]
Bra017077	8.61839	-3.18292	-11.8013	-	GO:0003824//catalytic activity	-	gi|18405038|ref|NP_565903.1|/9.12453e-73/hydrolase, alpha/beta fold family protein [Arabidopsis thaliana]
Bra017112	-5.02209	9.13699	14.1591	GO:0005618//cell wall;GO:0005576//extracellular region;GO:0016020//membrane	GO:0005488//binding	GO:0006950//response to stress;GO:0008219//cell death;GO:0015914//phospholipid transport	gi|3719443|gb|AAC63372.1|/1.18039e-60/lipid transfer protein [Brassica oleracea]
Bra017253	2.25071	4.01436	1.76365	-	-	GO:0045333//cellular respiration	gi|21537164|gb|AAM61505.1|/2.92357e-61/unknown [Arabidopsis thaliana]
Bra017312	2.98715	-1.75937	-4.74653	-	-	-	gi|20197354|gb|AAM15039.1|/1.50062e-33/Expressed protein [Arabidopsis thaliana]
Bra017470	9.1961	-1.72281	-10.9189	-	GO:0016741	-	gi|31711824|gb|AAP68268.1|/3.81075e-90/At5g47680 [Arabidopsis thaliana]
Bra017565	-1.54782	8.41363	9.96145	-	GO:0004312//fatty acid synthase activity	GO:0006631//fatty acid metabolic process	gi|15237422|ref|NP_199441.1|/1.08289e-140/KAS I (3-KETOACYL-ACYL CARRIER PROTEIN SYNTHASE I); catalytic/ fatty-acid synthase/ transferase, transferring acyl groups other than amino-acyl groups [Arabidopsis thaliana]
Bra017569	-1.60595	8.09276	9.6987	GO:0043231//intracellular membrane-bounded organelle;GO:0031461//cullin-RING ubiquitin ligase complex	GO:0005488//binding	GO:0048827//phyllome development;GO:0006259//DNA metabolic process;GO:0009756//carbohydrate mediated signaling;GO:0048572;GO:0009640//photomorphogenesis;GO:0016567//protein ubiquitination;GO:0009793//embryo development ending in seed dormancy	gi|297791065|ref|XP_002863417.1|/3.39135e-156/hypothetical protein ARALYDRAFT_916814 [Arabidopsis lyrata subsp. lyrata]
Bra017632	5.83059	-1.18233	-7.01292	GO:0016471//vacuolar proton-transporting V-type ATPase complex;GO:0009536//plastid	GO:0019829//cation-transporting ATPase activity;GO:0005506//iron ion binding	GO:0006754//ATP biosynthetic process;GO:0015988//energy coupled proton transport, against electrochemical gradient	gi|297802570|ref|XP_002869169.1|/1.30935e-65/vacuolar ATP synthase subunit H family protein [Arabidopsis lyrata subsp. lyrata]
Bra017636	1.09954	11.0362	9.93664	-	-	-	gi|297802020|ref|XP_002868894.1|/2.19126e-37/kelch repeat-containing F-box family protein [Arabidopsis lyrata subsp. lyrata]
Bra017735	8.48382	-1.56194	-10.0458	GO:0005634//nucleus	GO:0003700//transcription factor activity;GO:0046983//protein dimerization activity;GO:0043565//sequence-specific DNA binding	GO:0006355//regulation of transcription, DNA-dependent	gi|297802334|ref|XP_002869051.1|/2.85753e-77/predicted protein [Arabidopsis lyrata subsp. lyrata]
Bra017765	-1.0849	2.89134	3.97624	-	GO:0001071//nucleic acid binding transcription factor activity	GO:0009725//response to hormone stimulus;GO:0006351//transcription, DNA-dependent	gi|15451016|gb|AAK96779.1|/7.77744e-65/Unknown protein [Arabidopsis thaliana]
Bra017801	1.09531	-1.72073	-2.81604	-	-	-	gi|18419945|ref|NP_568012.1|/1.60934e-93/remorin family protein [Arabidopsis thaliana]
Bra017905	-1.17165	2.89913	4.07078	GO:0031224//intrinsic to membrane	GO:0015171//amino acid transmembrane transporter activity	GO:0015801//aromatic amino acid transport;GO:0015711//organic anion transport;GO:0051707//response to other organism	gi|31455391|emb|CAD92449.1|/9.79999e-103/amino acid permease 1 [Brassica napus]
Bra017974	-1.17688	9.04712	10.224	-	-	-	gi|297819604|ref|XP_002877685.1|/6.9101e-18/hypothetical protein ARALYDRAFT_485314 [Arabidopsis lyrata subsp. lyrata]
Bra018013	-1.73298	8.17991	9.91289	GO:0043234//protein complex;GO:0016020//membrane	GO:0004672//protein kinase activity;GO:0019787//small conjugating protein ligase activity;GO:0032559	GO:0032446//protein modification by small protein conjugation	gi|18408768|ref|NP_566915.1|/0/protein kinase family protein / U-box domain-containing protein [Arabidopsis thaliana]
Bra018025	-1.40301	10	11.403	GO:0016020//membrane	GO:0043168	GO:0007154//cell communication;GO:0051234//establishment of localization	gi|297819510|ref|XP_002877638.1|/3.02393e-24/remorin family protein [Arabidopsis lyrata subsp. lyrata]
Bra018039	1.0854	-2.56174	-3.64715	GO:0016021//integral to membrane;GO:0031410//cytoplasmic vesicle	GO:0015144//carbohydrate transmembrane transporter activity	GO:0071702	gi|15229019|ref|NP_190443.1|/4.85021e-74/nodulin MtN3 family protein [Arabidopsis thaliana]
Bra018184	1.79975	10.0238	8.224	GO:0043234//protein complex;GO:0015630//microtubule cytoskeleton;GO:0030312//external encapsulating structure;GO:0016020//membrane	GO:0017111//nucleoside-triphosphatase activity;GO:0032561;GO:0005198//structural molecule activity	GO:0010038//response to metal ion;GO:0043623//cellular protein complex assembly;GO:0009207;GO:0006970//response to osmotic stress;GO:0007017//microtubule-based process	gi|312281611|dbj|BAJ33671.1|/1.49444e-118/unnamed protein product [Thellungiella halophila]
Bra018226	6.49737	2.19611	-4.30126	GO:0031090//organelle membrane;GO:0015935//small ribosomal subunit;GO:0009536//plastid;GO:0031981//nuclear lumen	GO:0005198//structural molecule activity	GO:0006970//response to osmotic stress;GO:0010467//gene expression	gi|15232352|ref|NP_190955.1|/2.50057e-45/40S ribosomal protein S3 (RPS3B) [Arabidopsis thaliana]
Bra018467	-1.88213	7.90087	9.783	-	-	-	gi|297849324|ref|XP_002892543.1|/2.60862e-91/hypothetical protein ARALYDRAFT_888260 [Arabidopsis lyrata subsp. lyrata]
Bra018492	-2.75125	8.73809	11.4893	-	GO:0004672//protein kinase activity;GO:0000166//nucleotide binding	-	gi|15233523|ref|NP_192358.1|/2.40224e-124/protein kinase family protein [Arabidopsis thaliana]
Bra018549	1.12807	5.60796	4.4799	GO:0043231//intracellular membrane-bounded organelle	GO:0032559;GO:0003690//double-stranded DNA binding	GO:0048608//reproductive structure development;GO:0009791//post-embryonic development;GO:0048229//gametophyte development;GO:0006281//DNA repair	gi|297809903|ref|XP_002872835.1|/0/hypothetical protein ARALYDRAFT_490319 [Arabidopsis lyrata subsp. lyrata]
Bra018616	-1.35304	4.52356	5.87661	GO:0009534//chloroplast thylakoid;GO:0009523//photosystem II	GO:0005488//binding;GO:0016491//oxidoreductase activity	GO:0006778//porphyrin metabolic process;GO:0032787//monocarboxylic acid metabolic process;GO:0016116//carotenoid metabolic process;GO:0006950//response to stress	gi|297843642|ref|XP_002889702.1|/9.16417e-142/non-photochemical quenching 1 [Arabidopsis lyrata subsp. lyrata]
Bra018617	2.1375	-2.21691	-4.35441	GO:0009536//plastid	GO:0034062//RNA polymerase activity;GO:0001071//nucleic acid binding transcription factor activity;GO:0000996	GO:0006351//transcription, DNA-dependent;GO:0009639//response to red or far red light	gi|7363218|emb|CAB83106.1|/2.29098e-138/sigma factor 2 [Sinapis alba]
Bra018629	-1.16313	8.01123	9.17436	GO:0009521;GO:0009536//plastid	-	GO:0009765//photosynthesis, light harvesting	gi|312281545|dbj|BAJ33638.1|/1.45769e-55/unnamed protein product [Thellungiella halophila]
Bra018631	2.43617	11.1911	8.75489	GO:0015934//large ribosomal subunit;GO:0016020//membrane;GO:0031981//nuclear lumen	GO:0003676//nucleic acid binding;GO:0005198//structural molecule activity	GO:0003002//regionalization;GO:0010467//gene expression;GO:0048513//organ development	gi|30680605|ref|NP_563813.2|/2.19463e-87/60S ribosomal protein L10A (RPL10aA) [Arabidopsis thaliana]
Bra018657	-2.35068	9.61655	11.9672	-	GO:0046914//transition metal ion binding;GO:0016836//hydro-lyase activity	GO:0044237//cellular metabolic process	gi|9665090|gb|AAF97281.1|AC010164_3/1.17304e-101/Hypothetical protein [Arabidopsis thaliana]
Bra018716	3.14598	1.03204	-2.11394	GO:0016020//membrane	GO:0004672//protein kinase activity;GO:0000166//nucleotide binding	GO:0009725//response to hormone stimulus;GO:0006970//response to osmotic stress;GO:0009987//cellular process	gi|297852442|ref|XP_002894102.1|/4.63122e-120/CIPK17 [Arabidopsis lyrata subsp. lyrata]
Bra018797	2.01725	11.2021	9.18488	-	GO:0003723//RNA binding	GO:0006970//response to osmotic stress	gi|297847300|ref|XP_002891531.1|/6.42211e-130/PAB8 binding protein 8 [Arabidopsis lyrata subsp. lyrata]
Bra018819	2.4105	-1.51893	-3.92943	GO:0009521;GO:0043231//intracellular membrane-bounded organelle	GO:0005515//protein binding	GO:0044237//cellular metabolic process	gi|297847328|ref|XP_002891545.1|/3.75031e-18/hypothetical protein ARALYDRAFT_314408 [Arabidopsis lyrata subsp. lyrata]
Bra018828	1.93587	-1.96619	-3.90206	-	GO:0035004//phosphatidylinositol 3-kinase activity;GO:0032559	GO:0006796//phosphate metabolic process	gi|8569097|gb|AAF76442.1|AC015445_9/0/Contains strong similarity to rapamycin associated protein FRAP2 from Homo sapiens gb|U88966 and contains a Phosphatidylinositol kinase PF|00454 domain. EST gb|W43444 comes from this gene [Arabidopsis thaliana]
Bra018940	1.30478	-1.7843	-3.08908	-	-	-	gi|1711296|emb|CAA70587.1|/0/myrosinase binding protein [Brassica napus]
Bra019049	2.13499	-2.60451	-4.7395	GO:0009526//plastid envelope;GO:0009534//chloroplast thylakoid	GO:0016628//oxidoreductase activity, acting on the CH-CH group of donors, NAD or NADP as acceptor	GO:0009725//response to hormone stimulus;GO:0006779//porphyrin biosynthetic process	gi|297803358|ref|XP_002869563.1|/3.28942e-151/hypothetical protein ARALYDRAFT_492051 [Arabidopsis lyrata subsp. lyrata]
Bra019158	1.90681	3.78505	1.87825	-	GO:0003676//nucleic acid binding;GO:0046983//protein dimerization activity	GO:0048438//floral whorl development	gi|186513528|ref|NP_194282.2|/1.75997e-53/SLK1 (SEUSS-LIKE 1); transcription regulator [Arabidopsis thaliana]
Bra019238	-1.70328	9.09276	10.796	GO:0016020//membrane	-	GO:0006950//response to stress;GO:0009987//cellular process	gi|297799578|ref|XP_002867673.1|/1.83554e-72/hypothetical protein ARALYDRAFT_914165 [Arabidopsis lyrata subsp. lyrata]
Bra019275	-2.28337	-3.43129	-1.14793	GO:0043234//protein complex;GO:0005774//vacuolar membrane	GO:0015078//hydrogen ion transmembrane transporter activity	GO:0015988//energy coupled proton transport, against electrochemical gradient	gi|15232110|ref|NP_186788.1|/7.36484e-28/VMA10 (VACUOLAR MEMBRANE ATPASE 10); hydrogen ion transporting ATP synthase, rotational mechanism [Arabidopsis thaliana]
Bra019514	1.23475	-1.32288	-2.55763	GO:0012505//endomembrane system;GO:0005770//late endosome;GO:0042598//vesicular fraction	GO:0016787//hydrolase activity	GO:0007041//lysosomal transport;GO:0006605//protein targeting	gi|297819384|ref|XP_002877575.1|/2.75837e-90/hypothetical protein ARALYDRAFT_906012 [Arabidopsis lyrata subsp. lyrata]
Bra019566	8.33985	-2.16695	-10.5068	-	-	-	-
Bra019644	2.24511	-2.69588	-4.94099	GO:0005576//extracellular region;GO:0030312//external encapsulating structure	GO:0015925	GO:0008152//metabolic process	gi|297816572|ref|XP_002876169.1|/6.91716e-81/AT3g52840/F8J2_10 [Arabidopsis lyrata subsp. lyrata]
Bra019659	-1.88295	1.62509	3.50804	-	GO:0005488//binding	-	gi|7262676|gb|AAF43934.1|AC012188_11/4.12851e-74/Contains similarity to Vip1 protein from Schizosaccharomyces pombe gb|Y13635.1 and contains a RNA recognition motif PF|00076. EST gb|AI996906 comes from this gene [Arabidopsis thaliana]
Bra019701	-1.29296	4.46038	5.75334	-	GO:0003824//catalytic activity	-	gi|15222966|ref|NP_172837.1|/6.0175e-137/hydrolase, alpha/beta fold family protein [Arabidopsis thaliana]
Bra019756	9.95128	-1.58107	-11.5324	GO:0043231//intracellular membrane-bounded organelle;GO:0016020//membrane	GO:0046872//metal ion binding;GO:0016628//oxidoreductase activity, acting on the CH-CH group of donors, NAD or NADP as acceptor;GO:0016772//transferase activity, transferring phosphorus-containing groups	GO:0006796//phosphate metabolic process	gi|75332066|sp|Q94AZ4.1|CML13_ARATH/4.766e-76/RecName: Full=Probable calcium-binding protein CML13; AltName: Full=Calmodulin-like protein 13
Bra019814	3.51019	-2.52556	-6.03576	-	-	GO:0006629//lipid metabolic process	gi|15222204|ref|NP_172776.1|/0/ORP1D (OSBP(OXYSTEROL BINDING PROTEIN)-RELATED PROTEIN 1D); oxysterol binding [Arabidopsis thaliana]
Bra019830	-1.48952	2.06477	3.55429	GO:0043234//protein complex;GO:0009536//plastid	GO:0005488//binding;GO:0016769//transferase activity, transferring nitrogenous groups;GO:0008168//methyltransferase activity;GO:0016836//hydro-lyase activity	GO:0006558//L-phenylalanine metabolic process;GO:0006544//glycine metabolic process;GO:0006730//one-carbon metabolic process	gi|297844030|ref|XP_002889896.1|/7.34721e-124/prephenate dehydratase family protein [Arabidopsis lyrata subsp. lyrata]
Bra019853	-1.57854	9.55267	11.1312	GO:0009536//plastid	-	-	gi|297843972|ref|XP_002889867.1|/7.66468e-44/hypothetical protein ARALYDRAFT_471280 [Arabidopsis lyrata subsp. lyrata]
Bra020138	-2.19143	7.79442	9.98584	GO:0043231//intracellular membrane-bounded organelle	-	-	gi|297808157|ref|XP_002871962.1|/1.55921e-28/hypothetical protein ARALYDRAFT_489002 [Arabidopsis lyrata subsp. lyrata]
Bra020198	4.11079	-4.14751	-8.2583	GO:0009536//plastid	-	-	gi|297808251|ref|XP_002872009.1|/5.29769e-42/hypothetical protein ARALYDRAFT_910252 [Arabidopsis lyrata subsp. lyrata]
Bra020226	-2.96782	-4.44703	-1.47921	GO:0010008//endosome membrane	-	-	gi|297808285|ref|XP_002872026.1|/1.52615e-34/SNF7 family protein [Arabidopsis lyrata subsp. lyrata]
Bra020391	4.85024	-2.86282	-7.71306	GO:0031090//organelle membrane;GO:0043231//intracellular membrane-bounded organelle	-	GO:0051234//establishment of localization;GO:0009314//response to radiation;GO:0006972//hyperosmotic response	gi|157849740|gb|ABV89653.1|/1.44678e-81/temperature-induced lipocalin [Brassica rapa]
Bra020393	-2.17048	9.76653	11.937	GO:0031090//organelle membrane;GO:0043231//intracellular membrane-bounded organelle	-	GO:0051234//establishment of localization;GO:0009314//response to radiation;GO:0006972//hyperosmotic response	gi|77744889|gb|ABB02398.1|/2.818e-94/temperature-induced lipocalin [Brassica napus]
Bra020491	2.63509	-1.43556	-4.07065	GO:0043231//intracellular membrane-bounded organelle;GO:0044444//cytoplasmic part	GO:0030528//transcription regulator activity;GO:0003677//DNA binding	GO:0009314//response to radiation;GO:0009720//detection of hormone stimulus;GO:0034097//response to cytokine stimulus;GO:0006351//transcription, DNA-dependent	gi|15238743|ref|NP_197904.1|/2.45225e-87/KNAT3 (KNOTTED1-LIKE HOMEOBOX GENE 3); transcription activator/ transcription factor [Arabidopsis thaliana]
Bra020492	2.18506	-1.84281	-4.02787	-	-	-	gi|15238747|ref|NP_197906.1|/1.03267e-45/unknown protein [Arabidopsis thaliana]
Bra020551	2.32907	-1.17748	-3.50656	GO:0043231//intracellular membrane-bounded organelle	GO:0004553//hydrolase activity, hydrolyzing O-glycosyl compounds;GO:0043169//cation binding	GO:0044238//primary metabolic process	gi|310781304|gb|ADP24126.1|/4.66847e-34/myrosinase 1 [Brassica napus]
Bra020751	2.30268	-2.39106	-4.69374	GO:0043234//protein complex;GO:0043231//intracellular membrane-bounded organelle	GO:0003676//nucleic acid binding;GO:0003682//chromatin binding;GO:0017111//nucleoside-triphosphatase activity;GO:0032559	GO:0006338//chromatin remodeling	gi|68568746|sp|Q8RWY3.2|ISW2_ARATH/0/RecName: Full=Putative chromatin-remodeling complex ATPase chain; AltName: Full=ISW2-like; AltName: Full=Sucrose nonfermenting protein 2 homolog
Bra020812	-1.07282	6.83581	7.90862	GO:0031224//intrinsic to membrane;GO:0030313	GO:0008066//glutamate receptor activity;GO:0005231//excitatory extracellular ligand-gated ion channel activity	GO:0009314//response to radiation;GO:0006810//transport;GO:0006875//cellular metal ion homeostasis	gi|297802426|ref|XP_002869097.1|/0/hypothetical protein ARALYDRAFT_491120 [Arabidopsis lyrata subsp. lyrata]
Bra020911	2.76195	-2.30854	-5.07049	GO:0016591//DNA-directed RNA polymerase II, holoenzyme	GO:0005488//binding;GO:0034062//RNA polymerase activity	GO:0003006//developmental process involved in reproduction	gi|297799890|ref|XP_002867829.1|/0/hypothetical protein ARALYDRAFT_492703 [Arabidopsis lyrata subsp. lyrata]
Bra020913	4.13551	-2.37755	-6.51307	GO:0044444//cytoplasmic part;GO:0016020//membrane	GO:0005515//protein binding	-	gi|145340151|ref|NP_193013.2|/1.5136e-124/heat shock protein binding [Arabidopsis thaliana]
Bra020926	-2.22245	4.06526	6.28771	GO:0031981//nuclear lumen;GO:0009532//plastid stroma;GO:0043232;GO:0009526//plastid envelope;GO:0009534//chloroplast thylakoid;GO:0005576//extracellular region	GO:0017111//nucleoside-triphosphatase activity;GO:0008135//translation factor activity, nucleic acid binding;GO:0032561	GO:0006412//translation;GO:0009207	gi|297804102|ref|XP_002869935.1|/0/chloroplast elongation factor tub [Arabidopsis lyrata subsp. lyrata]
Bra021051	9.58496	-1.08392	-10.6689	-	GO:0008474//palmitoyl-(protein) hydrolase activity	GO:0006464//protein modification process	gi|224074193|ref|XP_002304295.1|/5.75886e-67/predicted protein [Populus trichocarpa]
Bra021330	-1.52223	8.55459	10.0768	GO:0043231//intracellular membrane-bounded organelle	-	-	gi|297848052|ref|XP_002891907.1|/7.03261e-37/hypothetical protein ARALYDRAFT_314862 [Arabidopsis lyrata subsp. lyrata]
Bra021349	-1.69454	10.3026	11.9972	GO:0031225//anchored to membrane	GO:0005488//binding	-	gi|227204165|dbj|BAH56934.1|/3.54329e-43/AT3G43720 [Arabidopsis thaliana]
Bra021392	-3.33665	8.09276	11.4294	GO:0043231//intracellular membrane-bounded organelle;GO:0016020//membrane	GO:0015645//fatty acid ligase activity	GO:0006633//fatty acid biosynthetic process	gi|297824813|ref|XP_002880289.1|/0/long-chain-fatty-acid--CoA ligase family protein [Arabidopsis lyrata subsp. lyrata]
Bra021431	1.60004	10.0471	8.44708	GO:0015935//small ribosomal subunit;GO:0016020//membrane;GO:0009536//plastid;GO:0031981//nuclear lumen	-	GO:0010467//gene expression	gi|20139962|sp|Q9XH45.1|RS7_BRAOL/1.57936e-87/RecName: Full=40S ribosomal protein S7
Bra021486	2.96704	-2.74406	-5.7111	GO:0009536//plastid	GO:0046527//glucosyltransferase activity	GO:0005977//glycogen metabolic process	gi|297828626|ref|XP_002882195.1|/0/hypothetical protein ARALYDRAFT_477411 [Arabidopsis lyrata subsp. lyrata]
Bra021541	-2.52695	3.66513	6.19208	-	-	-	gi|9294649|dbj|BAB02988.1|/5.16188e-117/unnamed protein product [Arabidopsis thaliana]
Bra021726	-2.16641	-4.10409	-1.93768	GO:0044464//cell part	GO:0046914//transition metal ion binding	GO:0032446//protein modification by small protein conjugation	gi|297826593|ref|XP_002881179.1|/2.57321e-87/hypothetical protein ARALYDRAFT_902186 [Arabidopsis lyrata subsp. lyrata]
Bra021818	3.52583	-1.36358	-4.8894	GO:0043231//intracellular membrane-bounded organelle;GO:0031461//cullin-RING ubiquitin ligase complex	GO:0016628//oxidoreductase activity, acting on the CH-CH group of donors, NAD or NADP as acceptor;GO:0046914//transition metal ion binding;GO:0005515//protein binding;GO:0019787//small conjugating protein ligase activity	GO:0009646//response to absence of light;GO:0009648//photoperiodism;GO:0010118//stomatal movement;GO:0006259//DNA metabolic process;GO:0032446//protein modification by small protein conjugation;GO:0009812//flavonoid metabolic process;GO:0009639//response to red or far red light	gi|15225760|ref|NP_180854.1|/5.74588e-129/COP1 (CONSTITUTIVE PHOTOMORPHOGENIC 1); protein binding / ubiquitin-protein ligase [Arabidopsis thaliana]
Bra021858	2.29292	11.0478	8.75489	-	-	-	gi|297823145|ref|XP_002879455.1|/3.80375e-155/hydroxyproline-rich glycoprotein family protein [Arabidopsis lyrata subsp. lyrata]
Bra021959	1.07902	5.7587	4.67968	-	-	-	-
Bra022142	4.31976	-1.43646	-5.75622	GO:0043231//intracellular membrane-bounded organelle	GO:0015556//C4-dicarboxylate transmembrane transporter activity	GO:0015743//malate transport;GO:0030641//regulation of cellular pH;GO:0030001//metal ion transport	gi|89257507|gb|ABD64997.1|/0/sodium-dicarboxylate cotransporter, putative [Brassica oleracea]
Bra022160	2.29224	-2.55534	-4.84758	GO:0043231//intracellular membrane-bounded organelle;GO:0044444//cytoplasmic part	GO:0046914//transition metal ion binding	GO:0006950//response to stress;GO:0003006//developmental process involved in reproduction;GO:0010038//response to metal ion	gi|1883006|emb|CAA72271.1|/0/jasmonate inducible protein [Brassica napus]
Bra022164	7.90087	-1.76802	-9.66888	GO:0043231//intracellular membrane-bounded organelle	GO:0001071//nucleic acid binding transcription factor activity;GO:0005515//protein binding	GO:0009755//hormone-mediated signaling pathway	gi|297834522|ref|XP_002885143.1|/1.28164e-60/hypothetical protein ARALYDRAFT_897963 [Arabidopsis lyrata subsp. lyrata]
Bra022242	9.55267	-2.824	-12.3767	-	GO:0016740//transferase activity	-	gi|9294590|dbj|BAB02871.1|/5.77296e-109/dihydroxyacetone/glycerone kinase-like protein [Arabidopsis thaliana]
Bra022359	8.61839	-2.47371	-11.0921	-	GO:0005524//ATP binding;GO:0004674//protein serine/threonine kinase activity;GO:0004672//protein kinase activity	GO:0006468//protein amino acid phosphorylation	gi|297834796|ref|XP_002885280.1|/1.50794e-83/hypothetical protein ARALYDRAFT_898257 [Arabidopsis lyrata subsp. lyrata]
Bra022451	-1.85093	8.67948	10.5304	-	-	-	gi|15220964|ref|NP_175213.1|/4.38743e-59/F-box family protein [Arabidopsis thaliana]
Bra022458	10.6475	1.57868	-9.06878	-	-	-	gi|109946589|gb|ABG48473.1|/2.27019e-143/At3g19810 [Arabidopsis thaliana]
Bra022469	2.29637	11.5608	9.26444	-	-	-	gi|72384483|gb|AAZ67599.1|/0/80A08_14 [Brassica rapa subsp. pekinensis]
Bra022603	1.46345	4.22945	2.766	-	GO:0008171//O-methyltransferase activity;GO:0008169//C-methyltransferase activity	GO:0009607//response to biotic stimulus;GO:0006950//response to stress;GO:0006730//one-carbon metabolic process;GO:0006631//fatty acid metabolic process;GO:0010038//response to metal ion	gi|15237696|ref|NP_196058.1|/1.60077e-83/S-adenosyl-L-methionine:carboxyl methyltransferase family protein [Arabidopsis thaliana]
Bra022678	2.33527	12.2225	9.88722	-	-	-	gi|297796233|ref|XP_002866001.1|/1.21798e-09/hypothetical protein ARALYDRAFT_918490 [Arabidopsis lyrata subsp. lyrata]
Bra022755	1.59267	-1.22006	-2.81273	-	GO:0019787//small conjugating protein ligase activity	GO:0070646;GO:0019941//modification-dependent protein catabolic process;GO:0032446//protein modification by small protein conjugation	gi|224136282|ref|XP_002322290.1|/1.49707e-38/predicted protein [Populus trichocarpa]
Bra022815	1.98151	9.7364	7.75489	GO:0030312//external encapsulating structure;GO:0009532//plastid stroma;GO:0005576//extracellular region;GO:0016020//membrane	GO:0042277//peptide binding;GO:0046914//transition metal ion binding;GO:0004601//peroxidase activity;GO:0016765//transferase activity, transferring alkyl or aryl (other than methyl) groups	GO:0006952//defense response;GO:0010038//response to metal ion;GO:0009404//toxin metabolic process	gi|15224581|ref|NP_180643.1|/6.17046e-100/ATGSTF9 (GLUTATHIONE S-TRANSFERASE PHI 9); copper ion binding / glutathione binding / glutathione peroxidase/ glutathione transferase [Arabidopsis thaliana]
Bra022851	2.41346	12.8942	10.4808	GO:0015935//small ribosomal subunit;GO:0031981//nuclear lumen;GO:0009536//plastid;GO:0031090//organelle membrane	GO:0003676//nucleic acid binding	GO:0006970//response to osmotic stress	gi|297805098|ref|XP_002870433.1|/8.94296e-47/40S ribosomal protein S3 [Arabidopsis lyrata subsp. lyrata]
Bra022870	8.61839	-2.09586	-10.7142	GO:0031410//cytoplasmic vesicle	GO:0004674//protein serine/threonine kinase activity;GO:0032559	GO:0006464//protein modification process	gi|224589537|gb|ACN59302.1|/0/leucine-rich repeat receptor-like protein kinase [Arabidopsis thaliana]
Bra022905	8.26209	-2.29537	-10.5575	-	GO:0004672//protein kinase activity;GO:0032559	GO:0009753//response to jasmonic acid stimulus;GO:0006464//protein modification process;GO:0006950//response to stress;GO:0009751//response to salicylic acid stimulus;GO:0051707//response to other organism;GO:0048229//gametophyte development	gi|30685443|ref|NP_180839.2|/0/AP4.3A; ATP binding / protein kinase/ protein serine/threonine kinase/ protein tyrosine kinase [Arabidopsis thaliana]
Bra022908	-1.08895	10.2228	11.3117	GO:0030312//external encapsulating structure;GO:0000275//mitochondrial proton-transporting ATP synthase complex, catalytic core F(1);GO:0031981//nuclear lumen;GO:0009536//plastid	GO:0015078//hydrogen ion transmembrane transporter activity;GO:0046914//transition metal ion binding;GO:0019829//cation-transporting ATPase activity;GO:0032559	GO:0006818//hydrogen transport;GO:0006754//ATP biosynthetic process	gi|15227257|ref|NP_180863.1|/4.49056e-96/ATP synthase gamma chain, mitochondrial (ATPC) [Arabidopsis thaliana]
Bra022935	8.67948	-2.46836	-11.1478	-	-	-	gi|219291116|gb|ACL13991.1|/3.20508e-108/At2g33360 [Arabidopsis thaliana]
Bra023052	2.3061	1.27987	-1.02623	GO:0031090//organelle membrane;GO:0015935//small ribosomal subunit;GO:0009536//plastid;GO:0031981//nuclear lumen	-	-	gi|28436071|gb|AAO41731.1|/1.06717e-47/cytoplasmic ribosomal protein S14 [Brassica napus]
Bra023103	14.3448	-2.5162	-16.861	GO:0031224//intrinsic to membrane;GO:0009536//plastid	GO:0005372//water transmembrane transporter activity;GO:0019899//enzyme binding	GO:0009414//response to water deprivation;GO:0009725//response to hormone stimulus;GO:0055085//transmembrane transport;GO:0042044//fluid transport	gi|7209562|dbj|BAA92261.1|/4.31159e-126/Plasma membrane aquaporin 2c [Raphanus sativus]
Bra023178	1.30158	11.1376	9.83605	GO:0031410//cytoplasmic vesicle;GO:0000323//lytic vacuole	GO:0008238//exopeptidase activity	GO:0019538//protein metabolic process	gi|312282209|dbj|BAJ33970.1|/1.58007e-59/unnamed protein product [Thellungiella halophila]
Bra023217	1.24698	10.1599	8.91289	GO:0043231//intracellular membrane-bounded organelle	GO:0016462//pyrophosphatase activity;GO:0019238//cyclohydrolase activity	GO:0006547//histidine metabolic process	gi|15222496|ref|NP_174469.1|/5.33958e-95/AT-IE; phosphoribosyl-AMP cyclohydrolase/ phosphoribosyl-ATP diphosphatase [Arabidopsis thaliana]
Bra023235	-1.42329	2.01838	3.44167	GO:0009532//plastid stroma;GO:0009526//plastid envelope;GO:0009534//chloroplast thylakoid;GO:0005576//extracellular region	GO:0016301//kinase activity;GO:0032559	GO:0006952//defense response;GO:0044238//primary metabolic process;GO:0006796//phosphate metabolic process;GO:0015977//carbon fixation	gi|297846172|ref|XP_002890967.1|/6.96742e-104/hypothetical protein ARALYDRAFT_890765 [Arabidopsis lyrata subsp. lyrata]
Bra023331	-1.13897	9.48583	10.6248	-	GO:0017016//Ras GTPase binding	-	gi|297807193|ref|XP_002871480.1|/0/hypothetical protein ARALYDRAFT_487995 [Arabidopsis lyrata subsp. lyrata]
Bra023354	8.79442	-1.51051	-10.3049	-	-	-	gi|7573365|emb|CAB87671.1|/0/putative protein [Arabidopsis thaliana]
Bra023562	8.61839	-1.7058	-10.3242	-	GO:0003824//catalytic activity	GO:0008152//metabolic process	gi|297811775|ref|XP_002873771.1|/0/hypothetical protein ARALYDRAFT_488489 [Arabidopsis lyrata subsp. lyrata]
Bra023599	-1.07529	5.58265	6.65794	GO:0043231//intracellular membrane-bounded organelle;GO:0031224//intrinsic to membrane;GO:0031410//cytoplasmic vesicle	GO:0005488//binding	GO:0015031//protein transport	gi|15237926|ref|NP_197221.1|/4.67751e-66/unknown protein [Arabidopsis thaliana]
Bra023733	-1.91209	9.82177	11.7339	GO:0043231//intracellular membrane-bounded organelle	-	-	gi|89257447|gb|ABD64939.1|/1.93828e-151/hypothetical protein 24.t00017 [Brassica oleracea]
Bra023783	-1.51224	8.95128	10.4635	GO:0043231//intracellular membrane-bounded organelle	-	-	gi|297816898|ref|XP_002876332.1|/0/hypothetical protein ARALYDRAFT_486012 [Arabidopsis lyrata subsp. lyrata]
Bra023953	3.19193	1.0073	-2.18463	-	-	-	gi|297802796|ref|XP_002869282.1|/2.07273e-91/hypothetical protein ARALYDRAFT_491495 [Arabidopsis lyrata subsp. lyrata]
Bra024030	1.86368	-2.41463	-4.27831	-	GO:0008135//translation factor activity, nucleic acid binding	GO:0006412//translation	gi|297799272|ref|XP_002867520.1|/8.38755e-31/hypothetical protein ARALYDRAFT_492082 [Arabidopsis lyrata subsp. lyrata]
Bra024108	-1.54526	8.61839	10.1636	-	GO:0016787//hydrolase activity;GO:0005488//binding	-	gi|15234617|ref|NP_194739.1|/0/tRNA-splicing endonuclease positive effector-related [Arabidopsis thaliana]
Bra024143	1.01416	2.97763	1.96347	GO:0031981//nuclear lumen	GO:0008276//protein methyltransferase activity;GO:0005515//protein binding	GO:0018216//peptidyl-arginine methylation	gi|297832188|ref|XP_002883976.1|/2.1258e-126/hypothetical protein ARALYDRAFT_343233 [Arabidopsis lyrata subsp. lyrata]
Bra024160	3.46467	-1.66434	-5.12901	GO:0010008//endosome membrane	-	GO:0006810//transport	gi|15233464|ref|NP_194645.1|/2.0637e-42/SNF7.1 [Arabidopsis thaliana]
Bra024257	-1.42103	4.42339	5.84441	-	GO:0008252//nucleotidase activity	GO:0044237//cellular metabolic process	gi|34395640|sp|Q84VY5.1|DPNP4_ARATH/5.65185e-89/RecName: Full=Probable SAL4 phosphatase; AltName: Full=3'(2'),5'-bisphosphate nucleotidase 4; AltName: Full=3'(2'),5'-bisphosphonucleoside 3'(2')-phosphohydrolase 4; AltName: Full=DPNPase 4; AltName: Full=Inositol polyphosphate 1-phosphatase 4; Short=IPPase 4; AltName: Full=Inositol-1,4-bisphosphate 1-phosphatase 4
Bra024271	1.72078	9.58496	7.86419	GO:0009536//plastid	GO:0005488//binding;GO:0008168//methyltransferase activity	GO:0008213;GO:0006730//one-carbon metabolic process	gi|15237618|ref|NP_201220.1|/2.47986e-160/methylase family protein [Arabidopsis thaliana]
Bra024401	2.31584	-1.679	-3.99484	-	GO:0070011	-	gi|7671449|emb|CAB89389.1|/1.97241e-180/oligopeptidase A-like protein [Arabidopsis thaliana]
Bra024699	-1.00217	1.02569	2.02786	GO:0005840//ribosome;GO:0030312//external encapsulating structure;GO:0031981//nuclear lumen;GO:0009536//plastid;GO:0031090//organelle membrane;GO:0005576//extracellular region	GO:0016628//oxidoreductase activity, acting on the CH-CH group of donors, NAD or NADP as acceptor;GO:0019899//enzyme binding;GO:0032559	GO:0006952//defense response;GO:0051707//response to other organism;GO:0010038//response to metal ion;GO:0044267//cellular protein metabolic process	gi|297810345|ref|XP_002873056.1|/0/HSC70-1 [Arabidopsis lyrata subsp. lyrata]
Bra024777	8.09276	-3.4396	-11.5324	GO:0043231//intracellular membrane-bounded organelle	-	-	gi|297814636|ref|XP_002875201.1|/0/predicted protein [Arabidopsis lyrata subsp. lyrata]
Bra024814	3.13093	-1.38424	-4.51517	GO:0044424//intracellular part	GO:0003676//nucleic acid binding	GO:0006396//RNA processing	gi|297817882|ref|XP_002876824.1|/9.88394e-76/nucleic acid binding protein [Arabidopsis lyrata subsp. lyrata]
Bra024848	1.59777	-1.60554	-3.20331	GO:0005576//extracellular region;GO:0030312//external encapsulating structure	GO:0016798//hydrolase activity, acting on glycosyl bonds;GO:0016758//transferase activity, transferring hexosyl groups	GO:0044042//glucan metabolic process;GO:0048608//reproductive structure development;GO:0009888//tissue development	gi|297814424|ref|XP_002875095.1|/7.33418e-75/endoxyloglucan transferase [Arabidopsis lyrata subsp. lyrata]
Bra024995	-1.99347	11.1485	13.1419	-	GO:0004871//signal transducer activity;GO:0042802//identical protein binding	GO:0009755//hormone-mediated signaling pathway	gi|297791011|ref|XP_002863390.1|/3.29162e-83/hypothetical protein ARALYDRAFT_494299 [Arabidopsis lyrata subsp. lyrata]
Bra025082	3.15763	-1.3784	-4.53603	-	-	-	-
Bra025147	4.54057	1.82674	-2.71383	-	GO:0016780//phosphotransferase activity, for other substituted phosphate groups	GO:0006644//phospholipid metabolic process	gi|27762264|gb|AAO20266.1|/4.74514e-67/aminoalcoholphosphotransferase [Brassica napus]
Bra025541	-1.50907	9.41574	10.9248	GO:0009536//plastid	GO:0008169//C-methyltransferase activity	GO:0006783//heme biosynthetic process;GO:0006730//one-carbon metabolic process	gi|297805574|ref|XP_002870671.1|/9.6667e-83/hypothetical protein ARALYDRAFT_493893 [Arabidopsis lyrata subsp. lyrata]
Bra025640	4.13598	-1.48822	-5.6242	GO:0005618//cell wall	-	-	gi|15228300|ref|NP_187656.1|/1.03879e-149/SCPL7 (SERINE CARBOXYPEPTIDASE-LIKE 7); serine-type carboxypeptidase [Arabidopsis thaliana]
Bra025763	-1.18601	1.39985	2.58586	GO:0043231//intracellular membrane-bounded organelle	GO:0016787//hydrolase activity	-	gi|15223648|ref|NP_173404.1|/7.19777e-91/ATP-dependent protease La (LON) domain-containing protein [Arabidopsis thaliana]
Bra025766	-1.86645	8.67948	10.5459	GO:0016020//membrane	GO:0015205//nucleobase transmembrane transporter activity	GO:0015851//nucleobase transport	gi|297844944|ref|XP_002890353.1|/7.51296e-115/ATPUP14 [Arabidopsis lyrata subsp. lyrata]
Bra025797	-1.77608	8.61839	10.3945	GO:0031090//organelle membrane;GO:0043231//intracellular membrane-bounded organelle	-	-	gi|297841825|ref|XP_002888794.1|/9.07035e-40/hypothetical protein ARALYDRAFT_476207 [Arabidopsis lyrata subsp. lyrata]
Bra025829	-1.46412	8.26209	9.72622	-	-	-	gi|10177087|dbj|BAB10393.1|/1.03244e-71/unnamed protein product [Arabidopsis thaliana]
Bra025865	2.60675	-1.12242	-3.72916	-	-	-	gi|297846736|ref|XP_002891249.1|/8.82815e-54/predicted protein [Arabidopsis lyrata subsp. lyrata]
Bra025922	8.61839	-1.47305	-10.0914	GO:0043231//intracellular membrane-bounded organelle	-	-	gi|297850220|ref|XP_002892991.1|/2.4472e-143/hypothetical protein ARALYDRAFT_889238 [Arabidopsis lyrata subsp. lyrata]
Bra025991	1.64172	5.26732	3.6256	GO:0016020//membrane	-	-	gi|17380964|gb|AAL36294.1|/4.6361e-58/unknown protein [Arabidopsis thaliana]
Bra026038	-1.78404	8.67948	10.4635	-	GO:0031559//oxidosqualene cyclase activity	GO:0016104//triterpenoid biosynthetic process	gi|3152589|gb|AAC17070.1|/0/Strong similarity to lupeol synthase gb|U49919 from A. thaliana (second gene in a series of three with similar homologies) [Arabidopsis thaliana]
Bra026057	1.38517	9.90087	8.5157	GO:0043234//protein complex	GO:0016251//general RNA polymerase II transcription factor activity	GO:0006355//regulation of transcription, DNA-dependent	gi|8778847|gb|AAF79846.1|AC026875_26/5.87854e-31/T6D22.4 [Arabidopsis thaliana]
Bra026115	4.13835	-1.03673	-5.17508	GO:0016021//integral to membrane;GO:0000325//plant-type vacuole;GO:0009526//plastid envelope;GO:0031090//organelle membrane	GO:0016628//oxidoreductase activity, acting on the CH-CH group of donors, NAD or NADP as acceptor;GO:0046872//metal ion binding;GO:0016462//pyrophosphatase activity;GO:0015405	GO:0048827//phyllome development;GO:0060918//auxin transport;GO:0006818//hydrogen transport;GO:0006570//tyrosine metabolic process;GO:0006970//response to osmotic stress;GO:0034220//ion transmembrane transport	gi|60476796|gb|AAR08913.2|/0/pyrophosphate-energized vacuolar membrane proton pump [Eutrema salsugineum]
Bra026135	8.41363	-1.55935	-9.97298	GO:0009532//plastid stroma;GO:0005618//cell wall	GO:0016811//hydrolase activity, acting on carbon-nitrogen (but not peptide) bonds, in linear amides;GO:0046914//transition metal ion binding	GO:0006464//protein modification process;GO:0010467//gene expression	gi|18394237|ref|NP_563974.1|/1.36164e-50/PDF1A (PEPTIDE DEFORMYLASE 1A); peptide deformylase [Arabidopsis thaliana]
Bra026257	1.19172	6.36507	5.17336	-	GO:0016790//thiolester hydrolase activity	-	gi|89257610|gb|ABD65098.1|/4.28411e-129/palmitoyl protein thioesterase family protein [Brassica oleracea]
Bra026309	1.75067	-1.2324	-2.98306	-	-	GO:0005975//carbohydrate metabolic process;GO:0010182//sugar mediated signaling pathway	gi|4469026|emb|CAB38287.1|/1.96033e-81/hypothetical protein [Arabidopsis thaliana]
Bra026313	-1.86264	-4.2128	-2.35016	GO:0031410//cytoplasmic vesicle	-	-	gi|16930439|gb|AAL31905.1|AF419573_1/0/AT4g27720/T29A15_210 [Arabidopsis thaliana]
Bra026426	1.21738	-3.26864	-4.48602	GO:0016020//membrane;GO:0009536//plastid	GO:0046914//transition metal ion binding;GO:0016832//aldehyde-lyase activity	GO:0006970//response to osmotic stress;GO:0010038//response to metal ion;GO:0006007//glucose catabolic process	gi|297803442|ref|XP_002869605.1|/3.13827e-170/hypothetical protein ARALYDRAFT_492157 [Arabidopsis lyrata subsp. lyrata]
Bra026631	2.27619	-1.07411	-3.3503	GO:0031224//intrinsic to membrane	GO:0004672//protein kinase activity;GO:0032559	GO:0006464//protein modification process;GO:0023052//signaling	gi|224589495|gb|ACN59281.1|/3.68929e-175/leucine-rich repeat receptor-like protein kinase [Arabidopsis thaliana]
Bra026781	-1.07088	10.4512	11.5221	GO:0031410//cytoplasmic vesicle	GO:0046872//metal ion binding;GO:0019787//small conjugating protein ligase activity	GO:0032446//protein modification by small protein conjugation;GO:0006970//response to osmotic stress;GO:0009738//abscisic acid mediated signaling pathway;GO:0080134//regulation of response to stress	gi|15218053|ref|NP_172962.1|/1.17046e-53/RHA2A; protein binding / ubiquitin-protein ligase/ zinc ion binding [Arabidopsis thaliana]
Bra026872	-1.02031	5.53428	6.55459	-	-	-	gi|225454973|ref|XP_002277891.1|/6.97794e-51/PREDICTED: hypothetical protein [Vitis vinifera]
Bra026915	1.11696	10.341	9.224	-	-	-	-
Bra026950	2.07864	10.3026	8.224	-	-	-	gi|75264145|sp|Q9LPW4.1|FB7_ARATH/1.66525e-93/RecName: Full=Putative F-box protein At1g12855
Bra026970	4.97936	-2.82565	-7.80501	-	GO:0005488//binding	-	gi|8778645|gb|AAF79653.1|AC025416_27/2.39273e-55/F5O11.17 [Arabidopsis thaliana]
Bra026992	-1.18118	14.9644	16.1456	-	-	-	-
Bra027019	10.0471	1.47348	-8.57365	GO:0044464//cell part	GO:0004091//carboxylesterase activity;GO:0004857//enzyme inhibitor activity	-	gi|18407657|ref|NP_564802.1|/1.44777e-50/invertase/pectin methylesterase inhibitor family protein [Arabidopsis thaliana]
Bra027039	2.57712	5.73304	3.15592	-	GO:0005488//binding	GO:0010876	gi|545029|gb|AAC60566.1|/2.40721e-40/proline-rich SAC51 [Brassica napus]
Bra027073	1.65486	-2.6645	-4.31937	GO:0031090//organelle membrane	GO:0015291//secondary active transmembrane transporter activity	GO:0015893//drug transport;GO:0009628//response to abiotic stimulus	gi|312282903|dbj|BAJ34317.1|/1.11249e-110/unnamed protein product [Thellungiella halophila]
Bra027127	1.12234	11.8349	10.7125	GO:0043234//protein complex;GO:0044444//cytoplasmic part	GO:0016874//ligase activity;GO:0032559	GO:0009908//flower development;GO:0016109;GO:0043479;GO:0048827//phyllome development;GO:0006633//fatty acid biosynthetic process;GO:2000026//regulation of multicellular organismal development;GO:0006084//acetyl-CoA metabolic process;GO:0005982//starch metabolic process;GO:0008361//regulation of cell size;GO:0006779//porphyrin biosynthetic process	gi|297849424|ref|XP_002892593.1|/1.03513e-139/hypothetical protein ARALYDRAFT_888357 [Arabidopsis lyrata subsp. lyrata]
Bra027135	9	-1.89633	-10.8963	-	GO:0016491//oxidoreductase activity	GO:0055114//oxidation reduction	gi|15219786|ref|NP_176268.1|/2.73688e-97/aldo/keto reductase family protein [Arabidopsis thaliana]
Bra027168	1.35135	3.16529	1.81395	GO:0005576//extracellular region;GO:0031410//cytoplasmic vesicle	GO:0016787//hydrolase activity;GO:0005488//binding	GO:0044238//primary metabolic process	gi|312281843|dbj|BAJ33787.1|/1.42475e-166/unnamed protein product [Thellungiella halophila]
Bra027181	2.03953	-1.19071	-3.23024	GO:0005618//cell wall;GO:0000325//plant-type vacuole;GO:0000322;GO:0009526//plastid envelope;GO:0031090//organelle membrane	GO:0005372//water transmembrane transporter activity;GO:0005275//amine transmembrane transporter activity;GO:0042887	GO:0015840//urea transport;GO:0015843//methylammonium transport;GO:0042044//fluid transport	gi|297830212|ref|XP_002882988.1|/2.27675e-52/delta tonoplast intrinsic protein [Arabidopsis lyrata subsp. lyrata]
Bra027228	-2.80003	1.64163	4.44167	-	GO:0060089	GO:0009314//response to radiation;GO:0023052//signaling	gi|297834424|ref|XP_002885094.1|/8.90665e-87/phototropic-responsive NPH3 family protein [Arabidopsis lyrata subsp. lyrata]
Bra027254	-1.16993	9.58496	10.7549	-	GO:0046914//transition metal ion binding	GO:0030003//cellular cation homeostasis	gi|18958241|dbj|BAB85599.1|/2.05999e-10/metallothionein type 3 [Brassica juncea]
Bra027325	-1.33036	3.29956	4.62992	GO:0031090//organelle membrane;GO:0015934//large ribosomal subunit	GO:0005488//binding;GO:0005198//structural molecule activity	GO:0010467//gene expression;GO:0022613//ribonucleoprotein complex biogenesis	gi|15226755|ref|NP_180995.1|/3.49755e-84/60S ribosomal protein L18A (RPL18aB) [Arabidopsis thaliana]
Bra027387	-1.32718	9.58496	10.9121	GO:0030312//external encapsulating structure;GO:0031981//nuclear lumen;GO:0044444//cytoplasmic part;GO:0031090//organelle membrane	GO:0042623//ATPase activity, coupled;GO:0008135//translation factor activity, nucleic acid binding;GO:0032559	GO:0006412//translation;GO:0010038//response to metal ion	gi|297834230|ref|XP_002884997.1|/0/predicted protein [Arabidopsis lyrata subsp. lyrata]
Bra027626	4.04836	-2.29795	-6.34631	GO:0044431//Golgi apparatus part;GO:0016020//membrane	GO:0016857//racemase and epimerase activity, acting on carbohydrates and derivatives;GO:0005515//protein binding;GO:0048037//cofactor binding	GO:0050896//response to stimulus;GO:0045489//pectin biosynthetic process;GO:0006012//galactose metabolic process;GO:0048229//gametophyte development;GO:0009250//glucan biosynthetic process;GO:0042546//cell wall biogenesis	gi|110430671|gb|ABG73461.1|/6.46566e-83/UDP Glucose-4 epimerase [Oryza brachyantha]
Bra027707	-1.35107	5.822	7.17307	GO:0005840//ribosome;GO:0000325//plant-type vacuole;GO:0009526//plastid envelope;GO:0042579//microbody;GO:0031090//organelle membrane	GO:0046914//transition metal ion binding;GO:0004601//peroxidase activity	GO:0006810//transport;GO:0009267//cellular response to starvation;GO:0009416//response to light stimulus;GO:0019725//cellular homeostasis;GO:0042743//hydrogen peroxide metabolic process	gi|297840681|ref|XP_002888222.1|/0/hypothetical protein ARALYDRAFT_475412 [Arabidopsis lyrata subsp. lyrata]
Bra027733	1.60004	-1.44272	-3.04276	GO:0043231//intracellular membrane-bounded organelle	-	-	gi|297840013|ref|XP_002887888.1|/4.21884e-101/hypothetical protein ARALYDRAFT_474906 [Arabidopsis lyrata subsp. lyrata]
Bra027737	-1.37926	11.5362	12.9155	-	-	-	gi|297840021|ref|XP_002887892.1|/7.3364e-27/hypothetical protein ARALYDRAFT_474913 [Arabidopsis lyrata subsp. lyrata]
Bra027881	1.55442	-1.23423	-2.78865	-	-	-	gi|297840727|ref|XP_002888245.1|/0/hypothetical protein ARALYDRAFT_475439 [Arabidopsis lyrata subsp. lyrata]
Bra027982	-1.23312	5.08746	6.32059	GO:0009532//plastid stroma	GO:0004175//endopeptidase activity;GO:0046914//transition metal ion binding	GO:0019538//protein metabolic process	gi|2827039|gb|AAC39482.1|/1.39075e-120/chloroplast processing enzyme [Arabidopsis thaliana]
Bra028112	1.44673	9.82177	8.37504	GO:0044444//cytoplasmic part;GO:0043231//intracellular membrane-bounded organelle	-	-	gi|238478982|ref|NP_001154452.1|/4.05147e-43/microsomal glutathione s-transferase, putative [Arabidopsis thaliana]
Bra028148	5.09724	-1.12162	-6.21886	-	-	-	gi|15240322|ref|NP_198590.1|/1.3814e-52/C2 domain-containing protein [Arabidopsis thaliana]
Bra028175	-1.5101	1.01	2.5201	-	-	-	gi|89274220|gb|ABD65624.1|/2.80618e-107/hypothetical protein 23.t00036 [Brassica oleracea]
Bra028345	1.13568	2.18201	1.04633	GO:0043231//intracellular membrane-bounded organelle;GO:0031090//organelle membrane	GO:0016802;GO:0046914//transition metal ion binding	GO:0010608//posttranscriptional regulation of gene expression;GO:0006342//chromatin silencing;GO:0003006//developmental process involved in reproduction	gi|20453075|gb|AAM19782.1|/2.81626e-140/AT3g23810/MYM9_15 [Arabidopsis thaliana]
Bra028404	2.99184	-1.1228	-4.11464	GO:0009536//plastid	GO:0004091//carboxylesterase activity	GO:0006396//RNA processing	gi|297805938|ref|XP_002870853.1|/3.21341e-58/predicted protein [Arabidopsis lyrata subsp. lyrata]
Bra028411	-2.10007	9.48583	11.5859	-	-	-	gi|145334673|ref|NP_001078682.1|/1.57558e-113/hydrolase, alpha/beta fold family protein [Arabidopsis thaliana]
Bra028439	-2.70044	8.90087	11.6013	-	-	GO:0003006//developmental process involved in reproduction	gi|297801640|ref|XP_002868704.1|/0/EMB2744 [Arabidopsis lyrata subsp. lyrata]
Bra028545	1.82151	-1.12655	-2.94807	GO:0044464//cell part	GO:0031420;GO:0016301//kinase activity	GO:0006796//phosphate metabolic process;GO:0010038//response to metal ion;GO:0006007//glucose catabolic process	gi|14194099|gb|AAK56244.1|AF367255_1/1.43006e-123/AT3g52990/F8J2_160 [Arabidopsis thaliana]
Bra028589	1.16401	6.94686	5.78286	GO:0044464//cell part	GO:0015291//secondary active transmembrane transporter activity	GO:0003006//developmental process involved in reproduction	gi|72255624|gb|AAZ66942.1|/2.94792e-101/117M18_23 [Brassica rapa]
Bra028623	-2.36358	7.90087	10.2644	GO:0031410//cytoplasmic vesicle	-	-	gi|297811063|ref|XP_002873415.1|/5.54711e-179/hypothetical protein ARALYDRAFT_908918 [Arabidopsis lyrata subsp. lyrata]
Bra028662	2.59323	-3.89225	-6.48548	-	-	GO:0065007//biological regulation;GO:0010467//gene expression	gi|297806871|ref|XP_002871319.1|/6.07252e-52/hypothetical protein ARALYDRAFT_908782 [Arabidopsis lyrata subsp. lyrata]
Bra028690	2.76195	-3.14754	-5.9095	-	-	GO:0006950//response to stress;GO:0010467//gene expression	gi|38260618|gb|AAR15436.1|/1.46873e-64/AP2 transcription factor [Sisymbrium irio]
Bra028778	1.13391	6.37484	5.24093	GO:0015935//small ribosomal subunit;GO:0016020//membrane;GO:0031981//nuclear lumen	GO:0005198//structural molecule activity	GO:0010467//gene expression	gi|297806461|ref|XP_002871114.1|/2.86692e-65/40S ribosomal protein S17 [Arabidopsis lyrata subsp. lyrata]
Bra028805	9.26209	-3.84692	-13.109	-	-	GO:0006629//lipid metabolic process	gi|15237603|ref|NP_196024.1|/0/SDP1 (SUGAR-DEPENDENT1); triacylglycerol lipase [Arabidopsis thaliana]
Bra028865	2.40411	-2.49654	-4.90066	GO:0043231//intracellular membrane-bounded organelle	GO:0004721//phosphoprotein phosphatase activity	-	gi|312282127|dbj|BAJ33929.1|/4.65116e-164/unnamed protein product [Thellungiella halophila]
Bra028953	1.93551	10.4512	8.5157	GO:0043231//intracellular membrane-bounded organelle	-	GO:0003006//developmental process involved in reproduction	gi|297796469|ref|XP_002866119.1|/9.59767e-62/EMB2731 [Arabidopsis lyrata subsp. lyrata]
Bra028975	2.64871	-1.82565	-4.47437	GO:0019866//organelle inner membrane;GO:0009526//plastid envelope;GO:0031224//intrinsic to membrane	GO:0008320//protein transmembrane transporter activity	GO:0006810//transport	gi|297796429|ref|XP_002866099.1|/3.83996e-31/protein translocase [Arabidopsis lyrata subsp. lyrata]
Bra028982	4.73444	-1.46445	-6.19889	-	GO:0005488//binding	-	gi|297796421|ref|XP_002866095.1|/7.2433e-154/ATFIM1 [Arabidopsis lyrata subsp. lyrata]
Bra029091	1.05518	2.54654	1.49136	GO:0043231//intracellular membrane-bounded organelle;GO:0030529//ribonucleoprotein complex	GO:0003676//nucleic acid binding;GO:0016628//oxidoreductase activity, acting on the CH-CH group of donors, NAD or NADP as acceptor	GO:0006412//translation;GO:0009856//pollination;GO:0010468//regulation of gene expression	gi|297796143|ref|XP_002865956.1|/1.07144e-61/hypothetical protein ARALYDRAFT_495390 [Arabidopsis lyrata subsp. lyrata]
Bra029100	1.3994	6.39035	4.99095	-	-	-	gi|297796135|ref|XP_002865952.1|/1.29157e-09/hypothetical protein ARALYDRAFT_918370 [Arabidopsis lyrata subsp. lyrata]
Bra029104	1.19671	2.85477	1.65807	-	GO:0016462//pyrophosphatase activity;GO:0000166//nucleotide binding	-	gi|222423365|dbj|BAH19655.1|/0/AT5G52882 [Arabidopsis thaliana]
Bra029202	-2.13118	8.90087	11.032	-	GO:0046914//transition metal ion binding	GO:0010074//maintenance of meristem identity	gi|10177059|dbj|BAB10471.1|/3.02938e-103/unnamed protein product [Arabidopsis thaliana]
Bra029260	1.72825	11.3971	9.66888	-	GO:0046914//transition metal ion binding;GO:0016641//oxidoreductase activity, acting on the CH-NH2 group of donors, oxygen as acceptor;GO:0048037//cofactor binding	GO:0006807//nitrogen compound metabolic process	gi|297797213|ref|XP_002866491.1|/3.96383e-36/hypothetical protein ARALYDRAFT_496421 [Arabidopsis lyrata subsp. lyrata]
Bra029360	-1.48404	10.5362	12.0203	-	-	-	gi|297812457|ref|XP_002874112.1|/2.36932e-38/hypothetical protein ARALYDRAFT_489172 [Arabidopsis lyrata subsp. lyrata]
Bra029445	-1.99278	10.6008	12.5936	GO:0016020//membrane	GO:0005506//iron ion binding;GO:0004497//monooxygenase activity	GO:0008152//metabolic process	gi|15234514|ref|NP_192967.1|/3.62311e-115/CYP706A4; electron carrier/ heme binding / iron ion binding / monooxygenase/ oxygen binding [Arabidopsis thaliana]
Bra029516	-1.18364	9	10.1836	GO:0005743//mitochondrial inner membrane	GO:0032559	GO:0031163;GO:0043623//cellular protein complex assembly	gi|15234447|ref|NP_192386.1|/0/ATABC1 (ATP BINDING CASSETTE PROTEIN 1); ATPase, coupled to transmembrane movement of substances / protein binding / transporter [Arabidopsis thaliana]
Bra029697	11.0119	-1.37878	-12.3907	GO:0016020//membrane	GO:0060089;GO:0046872//metal ion binding;GO:0004629//phospholipase C activity	GO:0007165//signal transduction;GO:0044238//primary metabolic process	gi|4588474|gb|AAD26119.1|AF108123_1/0/phosphoinositide-specific phospholipase C [Brassica napus]
Bra029711	1.49994	9.87498	8.37504	GO:0043231//intracellular membrane-bounded organelle;GO:0044444//cytoplasmic part	GO:0019787//small conjugating protein ligase activity	GO:0032446//protein modification by small protein conjugation;GO:0019941//modification-dependent protein catabolic process	gi|18398206|ref|NP_566331.1|/9.31408e-60/UBC11 (UBIQUITIN-CONJUGATING ENZYME 11); ubiquitin-protein ligase [Arabidopsis thaliana]
Bra029812	9.09276	-1.17169	-10.2644	GO:0044424//intracellular part	GO:0016772//transferase activity, transferring phosphorus-containing groups	GO:0006520//cellular amino acid metabolic process	gi|297833780|ref|XP_002884772.1|/6.33944e-151/aspartate/glutamate/uridylate kinase family protein [Arabidopsis lyrata subsp. lyrata]
Bra029847	1.82787	3.89069	2.06282	-	-	-	gi|195970398|gb|ACG60686.1|/0/En/Spm-related transposon protein [Brassica oleracea var. alboglabra]
Bra029984	1.26665	10.3219	9.05528	GO:0031090//organelle membrane;GO:0015934//large ribosomal subunit;GO:0009536//plastid;GO:0031981//nuclear lumen	GO:0005488//binding;GO:0005198//structural molecule activity	GO:0006950//response to stress;GO:0010467//gene expression	gi|15229631|ref|NP_190560.1|/2.49261e-58/60S ribosomal protein L26 (RPL26A) [Arabidopsis thaliana]
Bra030031	-1.90371	4.2501	6.15381	GO:0009536//plastid	GO:0005488//binding;GO:0016616//oxidoreductase activity, acting on the CH-OH group of donors, NAD or NADP as acceptor	GO:0006098//pentose-phosphate shunt	gi|147798737|emb|CAN61078.1|/1.30521e-161/hypothetical protein VITISV_012920 [Vitis vinifera]
Bra030061	5.63411	2.51251	-3.1216	-	GO:0005488//binding	GO:0044260;GO:0010467//gene expression;GO:0044238//primary metabolic process	gi|25083215|gb|AAN72051.1|/3.15977e-53/cell cycle control crn (crooked neck) protein-like [Arabidopsis thaliana]
Bra030381	-1.10531	7.94747	9.05278	-	GO:0016799//hydrolase activity, hydrolyzing N-glycosyl compounds;GO:0005488//binding	GO:0006950//response to stress;GO:0008152//metabolic process	gi|3820620|gb|AAC97952.1|/5.81472e-72/putative formamidopyrimidine-DNA glycosylase 1 [Arabidopsis thaliana]
Bra030520	1.60675	-1.5665	-3.17325	GO:0030529//ribonucleoprotein complex	GO:0015075//ion transmembrane transporter activity	GO:0006396//RNA processing	gi|18379060|ref|NP_563676.1|/8.83983e-75/splicing factor Prp18 family protein [Arabidopsis thaliana]
Bra030524	-1.62242	10.7082	12.3306	GO:0043231//intracellular membrane-bounded organelle	GO:0003676//nucleic acid binding;GO:0003678//DNA helicase activity;GO:0042623//ATPase activity, coupled;GO:0032559	GO:0009416//response to light stimulus;GO:0006281//DNA repair	gi|255559474|ref|XP_002520757.1|/0/DNA repair helicase rad3/xp-d, putative [Ricinus communis]
Bra030530	-1.71621	8.09276	9.80896	-	-	-	gi|18379088|ref|NP_563683.1|/1.94249e-149/BSD domain-containing protein [Arabidopsis thaliana]
Bra030697	1.74312	-1.81427	-3.55739	GO:0031090//organelle membrane;GO:0043231//intracellular membrane-bounded organelle;GO:0015935//small ribosomal subunit;GO:0030312//external encapsulating structure	GO:0005198//structural molecule activity	GO:0010467//gene expression	gi|133793|sp|Q00332.3|RS15A_BRANA/3.57581e-60/RecName: Full=40S ribosomal protein S15a; AltName: Full=PPCB8
Bra030804	2.75021	1.53584	-1.21437	-	GO:0005488//binding;GO:0003824//catalytic activity	GO:0044238//primary metabolic process	gi|15218322|ref|NP_172459.1|/2.10895e-142/lyase [Arabidopsis thaliana]
Bra030815	3.80423	-2.1848	-5.98903	-	GO:0004672//protein kinase activity;GO:0000166//nucleotide binding	-	gi|297853364|ref|XP_002894563.1|/0/predicted protein [Arabidopsis lyrata subsp. lyrata]
Bra030858	5.63129	1.60651	-4.02477	GO:0005840//ribosome;GO:0009532//plastid stroma;GO:0009526//plastid envelope;GO:0005576//extracellular region;GO:0016020//membrane	GO:0005515//protein binding;GO:0000166//nucleotide binding	GO:0051084//'de novo' posttranslational protein folding;GO:0009814//defense response, incompatible interaction	gi|134104|sp|P21241.1|RUBB_BRANA/0/RecName: Full=RuBisCO large subunit-binding protein subunit beta, chloroplastic; AltName: Full=60 kDa chaperonin subunit beta; AltName: Full=CPN-60 beta; Flags: Precursor
Bra030921	-1.37136	9.45121	10.8226	GO:0005840//ribosome;GO:0005839//proteasome core complex;GO:0031090//organelle membrane;GO:0043231//intracellular membrane-bounded organelle	GO:0004175//endopeptidase activity;GO:0004518//nuclease activity	GO:0019941//modification-dependent protein catabolic process;GO:0010038//response to metal ion	gi|168022987|ref|XP_001764020.1|/6.20685e-60/predicted protein [Physcomitrella patens subsp. patens]
Bra031147	-1.18813	9.45121	10.6393	GO:0031224//intrinsic to membrane;GO:0009527//plastid outer membrane;GO:0019866//organelle inner membrane;GO:0009532//plastid stroma;GO:0009534//chloroplast thylakoid	GO:0005488//binding	GO:0017038//protein import;GO:0019684//photosynthesis, light reaction;GO:0009668;GO:0009756//carbohydrate mediated signaling;GO:0006612//protein targeting to membrane;GO:0007166//cell surface receptor linked signaling pathway	gi|157849728|gb|ABV89647.1|/6.5363e-113/chloroplast light-regulated protein [Brassica rapa]
Bra031181	-1.76865	2.50324	4.27189	GO:0005840//ribosome;GO:0009526//plastid envelope;GO:0009570//chloroplast stroma;GO:0005576//extracellular region;GO:0044436	GO:0016832//aldehyde-lyase activity	GO:0006007//glucose catabolic process;GO:0010038//response to metal ion;GO:0009725//response to hormone stimulus	gi|312281829|dbj|BAJ33780.1|/1.76107e-117/unnamed protein product [Thellungiella halophila]
Bra031290	-2.31794	8.17991	10.4979	GO:0044424//intracellular part	GO:0035251//UDP-glucosyltransferase activity	GO:0009411//response to UV	gi|226533658|emb|CAS03347.1|/0/sinapate 1-glucosyltransferase [Brassica napus var. napus]
Bra031302	2.39255	10.6165	8.224	-	-	-	gi|89257447|gb|ABD64939.1|/1.26703e-71/hypothetical protein 24.t00017 [Brassica oleracea]
Bra031471	-1.27971	1.66789	2.9476	GO:0009532//plastid stroma	GO:0043169//cation binding;GO:0051536//iron-sulfur cluster binding	GO:0009314//response to radiation;GO:0022900//electron transport chain	gi|297840471|ref|XP_002888117.1|/1.88289e-56/fed A [Arabidopsis lyrata subsp. lyrata]
Bra031543	9.30378	-1.34996	-10.6537	GO:0016020//membrane;GO:0043231//intracellular membrane-bounded organelle	-	-	gi|297848964|ref|XP_002892363.1|/2.25372e-71/hypothetical protein ARALYDRAFT_470711 [Arabidopsis lyrata subsp. lyrata]
Bra031561	-2.57479	10.4512	13.026	-	GO:0035251//UDP-glucosyltransferase activity	-	gi|21954072|gb|AAK64176.2|/4.92478e-87/putative UDP-glucose glucosyltransferase [Arabidopsis thaliana]
Bra031662	-1.71931	8.79442	10.5137	GO:0009526//plastid envelope;GO:0042579//microbody;GO:0009570//chloroplast stroma;GO:0030529//ribonucleoprotein complex;GO:0005576//extracellular region	-	GO:0006952//defense response;GO:0048511//rhythmic process;GO:0042254//ribosome biogenesis;GO:0009657//plastid organization	gi|255542956|ref|XP_002512541.1|/5.54459e-61/NAD dependent epimerase/dehydratase, putative [Ricinus communis]
Bra031680	9.64746	-1.99098	-11.6384	GO:0043231//intracellular membrane-bounded organelle	-	-	gi|6723432|emb|CAB66925.1|/7.02832e-43/ADP-RIBOSYLATION FACTOR-like protein [Arabidopsis thaliana]
Bra031857	7.90087	-2.32193	-10.2228	-	-	-	gi|297794147|ref|XP_002864958.1|/1.06604e-112/hypothetical protein ARALYDRAFT_496780 [Arabidopsis lyrata subsp. lyrata]
Bra031967	2.0416	-1.20039	-3.24199	-	-	-	gi|30678969|ref|NP_187038.2|/3.71052e-50/unknown protein [Arabidopsis thaliana]
Bra032101	1.6152	11.4242	9.80896	GO:0015935//small ribosomal subunit;GO:0016020//membrane;GO:0009536//plastid	GO:0005198//structural molecule activity	GO:0006970//response to osmotic stress;GO:0010467//gene expression	gi|15214300|sp|Q9ZSR8.1|RSSA_BRANA/1.02478e-91/RecName: Full=40S ribosomal protein SA; AltName: Full=Laminin receptor-like protein; AltName: Full=p40
Bra032166	-2.58171	7.79442	10.3761	GO:0043231//intracellular membrane-bounded organelle	GO:0060089;GO:0032561	GO:0009725//response to hormone stimulus;GO:0007166//cell surface receptor linked signaling pathway;GO:0009746;GO:0010015//root morphogenesis;GO:0034285	gi|3201682|gb|AAC19353.1|/0/extra-large G-protein [Arabidopsis thaliana]
Bra032205	3.0635	-1.97695	-5.04045	GO:0043231//intracellular membrane-bounded organelle	GO:0004030//aldehyde dehydrogenase [NAD(P)+] activity	GO:0009414//response to water deprivation;GO:0009725//response to hormone stimulus;GO:0006970//response to osmotic stress;GO:0044237//cellular metabolic process	gi|297852202|ref|XP_002893982.1|/5.76978e-149/ALDH3H1 [Arabidopsis lyrata subsp. lyrata]
Bra032315	-1.62905	8.55459	10.1836	GO:0044464//cell part	-	-	gi|18397074|ref|NP_564327.1|/9.01366e-28/COR314-TM2 [Arabidopsis thaliana]
Bra032332	1.62462	9.84862	8.224	-	GO:0004672//protein kinase activity;GO:0000166//nucleotide binding	-	gi|9972372|gb|AAG10622.1|AC008030_22/1.06673e-97/Putative receptor-like serine/threonine kinase - partial protein [Arabidopsis thaliana]
Bra032341	-1.33335	4.77158	6.10494	GO:0043231//intracellular membrane-bounded organelle	GO:0004812//aminoacyl-tRNA ligase activity;GO:0032559	GO:0006418//tRNA aminoacylation for protein translation;GO:0010038//response to metal ion	gi|297851412|ref|XP_002893587.1|/0/glycyl-tRNA synthetase [Arabidopsis lyrata subsp. lyrata]
Bra032377	1.896	9.95128	8.05528	-	GO:0005488//binding	-	gi|297799258|ref|XP_002867513.1|/1.93362e-17/hypothetical protein ARALYDRAFT_913813 [Arabidopsis lyrata subsp. lyrata]
Bra032415	-3.64535	-6.50253	-2.85718	GO:0009536//plastid	GO:0043169//cation binding;GO:0016702//oxidoreductase activity, acting on single donors with incorporation of molecular oxygen, incorporation of two atoms of oxygen;GO:0005515//protein binding	GO:0006558//L-phenylalanine metabolic process;GO:0045426//quinone cofactor biosynthetic process;GO:0042360//vitamin E metabolic process;GO:0006570//tyrosine metabolic process;GO:0016109	gi|297848936|ref|XP_002892349.1|/2.27389e-178/4-hydroxyphenylpyruvate dioxygenase [Arabidopsis lyrata subsp. lyrata]
Bra032424	2.57625	-1.58981	-4.16606	GO:0016020//membrane	GO:0017111//nucleoside-triphosphatase activity;GO:0003676//nucleic acid binding;GO:0032561	GO:0006810//transport;GO:0035556//intracellular signal transduction;GO:0009725//response to hormone stimulus;GO:0009207	gi|15221477|ref|NP_172128.1|/4.45274e-93/ARA-2; GTP binding [Arabidopsis thaliana]
Bra032441	1.06962	-1.09989	-2.16951	GO:0043231//intracellular membrane-bounded organelle	GO:0003676//nucleic acid binding;GO:0046914//transition metal ion binding;GO:0001071//nucleic acid binding transcription factor activity;GO:0005515//protein binding	GO:0006970//response to osmotic stress;GO:0006351//transcription, DNA-dependent;GO:0009639//response to red or far red light	gi|157849748|gb|ABV89657.1|/4.92265e-70/salt tolerance protein [Brassica rapa]
Bra032556	2.06689	9.82177	7.75489	GO:0030529//ribonucleoprotein complex	-	GO:0006396//RNA processing	gi|18379060|ref|NP_563676.1|/5.92722e-95/splicing factor Prp18 family protein [Arabidopsis thaliana]
Bra032565	1.76634	10.0701	8.30378	-	GO:0017111//nucleoside-triphosphatase activity;GO:0000166//nucleotide binding	GO:0006625//protein targeting to peroxisome;GO:0009062//fatty acid catabolic process	gi|6056403|gb|AAF02867.1|AC009525_1/0/Hypothetical protein [Arabidopsis thaliana]
Bra032612	1.33558	11.73	10.3945	GO:0009527//plastid outer membrane	GO:0017111//nucleoside-triphosphatase activity;GO:0042802//identical protein binding;GO:0032561	GO:0006605//protein targeting;GO:0009207	gi|15217705|ref|NP_171730.1|/5.47392e-116/TOC33 (TRANSLOCON AT THE OUTER ENVELOPE MEMBRANE OF CHLOROPLASTS 33); GTP binding / GTPase/ protein binding [Arabidopsis thaliana]
Bra032626	3.63509	-1.3177	-4.95279	GO:0044424//intracellular part	GO:0016301//kinase activity;GO:0032559	GO:0006796//phosphate metabolic process	gi|9665149|gb|AAF97333.1|AC023628_14/0/Hypothetical protein [Arabidopsis thaliana]
Bra032670	-2.54621	4.18116	6.72737	GO:0031224//intrinsic to membrane	GO:0046914//transition metal ion binding;GO:0016830//carbon-carbon lyase activity	GO:0006633//fatty acid biosynthetic process;GO:0007275//multicellular organismal development;GO:0006081//cellular aldehyde metabolic process	gi|1199467|dbj|BAA11024.1|/9.3867e-110/possible aldehyde decarbonylase [Arabidopsis thaliana]
Bra032743	9	-2.00983	-11.0098	GO:0009534//chloroplast thylakoid	GO:0016746//transferase activity, transferring acyl groups	-	gi|15236357|ref|NP_193120.1|/2.11374e-119/transferase family protein [Arabidopsis thaliana]
Bra032758	-2.02636	8.84862	10.875	GO:0044464//cell part	GO:0043167//ion binding;GO:0008422//beta-glucosidase activity	GO:0010208//pollen wall assembly;GO:0003006//developmental process involved in reproduction;GO:0044238//primary metabolic process	gi|297800862|ref|XP_002868315.1|/0/hypothetical protein ARALYDRAFT_493503 [Arabidopsis lyrata subsp. lyrata]
Bra032802	-1.82095	9.34207	11.163	-	-	-	gi|297851134|ref|XP_002893448.1|/0/hypothetical protein ARALYDRAFT_472902 [Arabidopsis lyrata subsp. lyrata]
Bra032818	1.85125	11.1157	9.26444	GO:0012505//endomembrane system;GO:0043231//intracellular membrane-bounded organelle;GO:0016020//membrane	GO:0017016//Ras GTPase binding;GO:0022892	GO:0051169//nuclear transport;GO:0006605//protein targeting	gi|297851158|ref|XP_002893460.1|/7.78634e-49/hypothetical protein ARALYDRAFT_890252 [Arabidopsis lyrata subsp. lyrata]
Bra032879	-1.85848	8.95128	10.8098	GO:0009570//chloroplast stroma	GO:0005488//binding;GO:0008026//ATP-dependent helicase activity	GO:0006259//DNA metabolic process	gi|297851252|ref|XP_002893507.1|/4.91656e-23/hypothetical protein ARALYDRAFT_473023 [Arabidopsis lyrata subsp. lyrata]
Bra033070	1.92587	12.1702	10.2444	GO:0016020//membrane;GO:0009536//plastid	-	GO:0051707//response to other organism	gi|15294180|gb|AAK95267.1|AF410281_1/6.00306e-61/AT3g28940/K5K13_2 [Arabidopsis thaliana]
Bra033254	-1.1967	5.43165	6.62835	GO:0016020//membrane	-	-	gi|18378853|ref|NP_563630.1|/3.90486e-143/BPS1 (BYPASS 1) [Arabidopsis thaliana]
Bra033258	2.72698	-1.67948	-4.40646	GO:0043231//intracellular membrane-bounded organelle	GO:0003676//nucleic acid binding;GO:0016614//oxidoreductase activity, acting on CH-OH group of donors	GO:0009887//organ morphogenesis;GO:0009826//unidimensional cell growth;GO:0007010//cytoskeleton organization	gi|195947057|dbj|BAG68439.1|/1.20548e-136/carboxy-terminal binding protein [Larix gmelinii]
Bra033268	3.57399	-2.52946	-6.10345	GO:0044464//cell part	GO:0046914//transition metal ion binding	-	gi|297848380|ref|XP_002892071.1|/3.85929e-139/zinc finger family protein [Arabidopsis lyrata subsp. lyrata]
Bra033361	2.31845	10.6935	8.37504	GO:0043231//intracellular membrane-bounded organelle;GO:0030312//external encapsulating structure	GO:0046914//transition metal ion binding;GO:0042277//peptide binding;GO:0016740//transferase activity	GO:0006970//response to osmotic stress;GO:0050832//defense response to fungus;GO:0009404//toxin metabolic process;GO:0010038//response to metal ion	gi|30678437|ref|NP_849581.1|/2.71353e-74/ATGSTF4 (GLUTATHIONE S-TRANSFERASE F4); glutathione transferase [Arabidopsis thaliana]
Bra033408	-1.13124	2.98423	4.11548	GO:0043231//intracellular membrane-bounded organelle	GO:0035252//UDP-xylosyltransferase activity	GO:0005975//carbohydrate metabolic process	gi|297848572|ref|XP_002892167.1|/4.82289e-131/hypothetical protein ARALYDRAFT_311450 [Arabidopsis lyrata subsp. lyrata]
Bra033467	1.28978	-1.86347	-3.15326	GO:0043231//intracellular membrane-bounded organelle;GO:0044444//cytoplasmic part	GO:0046872//metal ion binding	GO:0009725//response to hormone stimulus;GO:0006970//response to osmotic stress;GO:0019932//second-messenger-mediated signaling;GO:0009593//detection of chemical stimulus	gi|297819898|ref|XP_002877832.1|/2.8745e-29/hypothetical protein ARALYDRAFT_906546 [Arabidopsis lyrata subsp. lyrata]
Bra033533	1.85556	-1.80654	-3.66209	-	GO:0005488//binding	GO:0006351//transcription, DNA-dependent	gi|297800552|ref|XP_002868160.1|/3.31354e-37/hypothetical protein ARALYDRAFT_329901 [Arabidopsis lyrata subsp. lyrata]
[truncated: 124 more rows]

## Sheet: Bc_Bg_Bo_inter
Gene	BgvsBc	BovsBc	BgvsBo	GO_component	GO_function	GO_process	Blast_nr
[truncated: 726 more rows]
