# Supplementary material for: Digital gene expression analysis of gene expression differences within Brassica diploids and allopolyploids
Source: BMC Plant Biol. 2015 Jan 27;15:22. doi: 10.1186/s12870-015-0417-5 (PMC4312607; doi:10.1186/s12870-015-0417-5)
Supplement: Additional file 11: — List of union DEGs used for HCE clustering analysis. [file 12870_2015_417_MOESM11_ESM.xls]

## Sheet: Br_Bg_Bo_union
Gene	BrvsBo	BgvsBo	BgvsBr	GO_component	GO_function	GO_process	Blast_nr
Bra000007	-6.85798	-7.81378	-0.9558	-	GO:0046872//metal ion binding;GO:0003824//catalytic activity	-	gi|18404466|ref|NP_565865.1|/4.73466e-39/zinc finger (C3HC4-type RING finger) family protein [Arabidopsis thaliana]
Bra000038	1.38904	1.82472	0.435674	GO:0043231//intracellular membrane-bounded organelle	GO:0003676//nucleic acid binding;GO:0001071//nucleic acid binding transcription factor activity	GO:0006351//transcription, DNA-dependent	gi|3335378|gb|AAC27179.1|/1.87298e-65/putative MYB family transcription factor [Arabidopsis thaliana]
Bra000048	-2.28758	-3.72632	-1.43874	-	GO:0005488//binding	-	gi|240255605|ref|NP_001030839.5|/0/ETO1 (ETHYLENE OVERPRODUCER 1); protein binding, bridging [Arabidopsis thaliana]
Bra000055	-0.784668	0.465136	1.2498	GO:0044464//cell part	GO:0015291//secondary active transmembrane transporter activity	GO:0015893//drug transport	gi|297823717|ref|XP_002879741.1|/5.93718e-179/mate efflux family protein [Arabidopsis lyrata subsp. lyrata]
Bra000060	-2.72654	-4.25071	-1.52418	-	GO:0008483//transaminase activity;GO:0048037//cofactor binding	GO:0031669//cellular response to nutrient levels	gi|312282239|dbj|BAJ33985.1|/0/unnamed protein product [Thellungiella halophila]
Bra000063	-7.37504	-7.92481	-0.549773	-	-	-	gi|145360752|ref|NP_565889.2|/5.7574e-29/unknown protein [Arabidopsis thaliana]
Bra000081	-2.02697	2.42675	4.45372	-	GO:0016740//transferase activity	-	gi|225439039|ref|XP_002264525.1|/7.05069e-133/PREDICTED: hypothetical protein [Vitis vinifera]
Bra000089	-2.05477	-2.80981	-0.755041	GO:0016020//membrane	GO:0016791//phosphatase activity	-	gi|18404847|ref|NP_565895.1|/3.18608e-97/haloacid dehalogenase-like hydrolase family protein [Arabidopsis thaliana]
Bra000098	2.20367	-1.40394	-3.6076	-	-	-	gi|42571125|ref|NP_973636.1|/1.34175e-103/unknown protein [Arabidopsis thaliana]
Bra000102	3.29883	12.5228	9.224	-	GO:0005515//protein binding	-	gi|297820214|ref|XP_002877990.1|/2.94675e-16/hypothetical protein ARALYDRAFT_906872 [Arabidopsis lyrata subsp. lyrata]
Bra000112	2.23879	7.88264	5.64386	GO:0009536//plastid	GO:0016407//acetyltransferase activity	-	gi|297823795|ref|XP_002879780.1|/1.19972e-111/hypothetical protein ARALYDRAFT_482921 [Arabidopsis lyrata subsp. lyrata]
Bra000115	1.6009	8.82972	7.22882	-	-	-	gi|297788385|ref|XP_002862306.1|/1.61124e-58/hydroxyproline-rich glycoprotein family protein [Arabidopsis lyrata subsp. lyrata]
Bra000117	8.24793	0.670499	-7.57743	GO:0043231//intracellular membrane-bounded organelle	-	-	gi|145360782|ref|NP_181441.3|/6.56052e-74/binding / catalytic [Arabidopsis thaliana]
Bra000127	-1.28758	-4.83438	-3.5468	GO:0009526//plastid envelope;GO:0042598//vesicular fraction	GO:0017169//CDP-alcohol phosphatidyltransferase activity	GO:0046474//glycerophospholipid biosynthetic process	gi|15225064|ref|NP_181461.1|/6.02642e-85/PGP1 (PHOSPHATIDYLGLYCEROLPHOSPHATE SYNTHASE 1); CDP-alcohol phosphatidyltransferase/ CDP-diacylglycerol-glycerol-3-phosphate 3-phosphatidyltransferase [Arabidopsis thaliana]
Bra000144	-1.24728	2.23825	3.48553	GO:0030312//external encapsulating structure;GO:0009526//plastid envelope;GO:0009534//chloroplast thylakoid;GO:0009570//chloroplast stroma;GO:0005576//extracellular region	GO:0008047//enzyme activator activity;GO:0001071//nucleic acid binding transcription factor activity;GO:0032559	GO:0009314//response to radiation;GO:0006952//defense response;GO:0019222//regulation of metabolic process;GO:0009719;GO:0010260//organ senescence	gi|297827581|ref|XP_002881673.1|/1.42625e-151/hypothetical protein ARALYDRAFT_482998 [Arabidopsis lyrata subsp. lyrata]
Bra000149	1.07928	-0.66118	-1.74047	-	GO:0008905	GO:0019852//L-ascorbic acid metabolic process;GO:0006952//defense response;GO:0010035//response to inorganic substance;GO:0009719;GO:0006970//response to osmotic stress;GO:0009250//glucan biosynthetic process	gi|312282543|dbj|BAJ34137.1|/1.40048e-123/unnamed protein product [Thellungiella halophila]
Bra000154	-0.949496	0.247714	1.19721	GO:0031224//intrinsic to membrane	GO:0015175//neutral amino acid transmembrane transporter activity	GO:0003333//amino acid transmembrane transport;GO:0015804//neutral amino acid transport	gi|15225591|ref|NP_181518.1|/9.57455e-120/PROT1 (PROLINE TRANSPORTER 1); L-proline transmembrane transporter/ amino acid transmembrane transporter [Arabidopsis thaliana]
Bra000159	-2.84327	-4.16993	-1.32665	GO:0005840//ribosome	GO:0005198//structural molecule activity	GO:0006970//response to osmotic stress;GO:0022613//ribonucleoprotein complex biogenesis;GO:0006412//translation	gi|15225613|ref|NP_181530.1|/3.87562e-85/60S acidic ribosomal protein P0 (RPP0A) [Arabidopsis thaliana]
Bra000167	4.7038	9.74819	5.04439	-	-	GO:0009267//cellular response to starvation	gi|30017255|gb|AAP12861.1|/2.5163e-87/At2g40095 [Arabidopsis thaliana]
Bra000169	-2.42958	0.864053	3.29363	-	-	-	gi|297823931|ref|XP_002879848.1|/0/hypothetical protein ARALYDRAFT_483058 [Arabidopsis lyrata subsp. lyrata]
Bra000170	1.24457	3.50413	2.25956	-	GO:0001071//nucleic acid binding transcription factor activity	GO:0006351//transcription, DNA-dependent;GO:0006952//defense response;GO:0009743//response to carbohydrate stimulus	gi|312283321|dbj|BAJ34526.1|/9.7773e-44/unnamed protein product [Thellungiella halophila]
Bra000187	0.827361	7.88264	7.05528	GO:0044464//cell part	-	GO:0051707//response to other organism;GO:0015833//peptide transport	gi|312283401|dbj|BAJ34566.1|/1.06884e-140/unnamed protein product [Thellungiella halophila]
Bra000190	-0.364764	7.77479	8.13955	-	GO:0005488//binding	-	gi|79572219|ref|NP_181580.2|/3.8007e-139/unknown protein [Arabidopsis thaliana]
Bra000210	1.20076	4.84017	3.63941	-	-	-	gi|300432977|gb|ADK13076.1|/3.00856e-53/phytocystatin 3-1 [Brassica rapa subsp. pekinensis]
Bra000220	-3.55278	5.08746	8.64024	GO:0009532//plastid stroma;GO:0009526//plastid envelope;GO:0005576//extracellular region	GO:0043169//cation binding;GO:0051536//iron-sulfur cluster binding;GO:0015930//glutamate synthase activity	GO:0009314//response to radiation;GO:0031323//regulation of cellular metabolic process;GO:0006536//glutamate metabolic process;GO:0043094	gi|297824067|ref|XP_002879916.1|/1.11489e-116/hypothetical protein ARALYDRAFT_483191 [Arabidopsis lyrata subsp. lyrata]
Bra000227	-4.17729	-8.11438	-3.93709	GO:0044424//intracellular part	GO:0005488//binding	GO:0006950//response to stress;GO:0009642//response to light intensity	gi|312282917|dbj|BAJ34324.1|/1.88882e-47/unnamed protein product [Thellungiella halophila]
Bra000243	1.04414	10.0526	9.00843	-	GO:0001071//nucleic acid binding transcription factor activity	GO:0006351//transcription, DNA-dependent	gi|312281551|dbj|BAJ33641.1|/1.25639e-22/unnamed protein product [Thellungiella halophila]
Bra000265	-1.45721	7.88264	9.33985	GO:0009526//plastid envelope;GO:0009532//plastid stroma	-	GO:0006457//protein folding;GO:0009409//response to cold;GO:0006952//defense response;GO:0007165//signal transduction;GO:0031647//regulation of protein stability	gi|90194340|gb|ABA01003.2|/1.47875e-28/cold-regulated protein [Brassica rapa subsp. chinensis]
Bra000280	-1.39232	7.24793	8.64024	GO:0043231//intracellular membrane-bounded organelle;GO:0016020//membrane	GO:0046872//metal ion binding;GO:0016778;GO:0032559	GO:0009117//nucleotide metabolic process;GO:0006796//phosphate metabolic process	gi|297824257|ref|XP_002880011.1|/2.34787e-104/ribose-phosphate pyrophosphokinase 4 [Arabidopsis lyrata subsp. lyrata]
Bra000283	1.98111	4.96015	2.97904	GO:0043231//intracellular membrane-bounded organelle	GO:0003676//nucleic acid binding	GO:0010017//red or far-red light signaling pathway;GO:0007602//phototransduction;GO:0009692	gi|297824267|ref|XP_002880016.1|/6.67409e-72/hypothetical protein ARALYDRAFT_483401 [Arabidopsis lyrata subsp. lyrata]
Bra000285	0.537295	-1.23998	-1.77727	GO:0009532//plastid stroma;GO:0030529//ribonucleoprotein complex	GO:0003723//RNA binding;GO:0005198//structural molecule activity	GO:0010467//gene expression	gi|297824271|ref|XP_002880018.1|/1.04676e-112/50S ribosomal protein L3 [Arabidopsis lyrata subsp. lyrata]
Bra000288	0.41729	1.2413	0.824012	GO:0043234//protein complex;GO:0009532//plastid stroma	GO:0016836//hydro-lyase activity	GO:0006970//response to osmotic stress;GO:0006551//leucine metabolic process	gi|297824281|ref|XP_002880023.1|/2.55125e-114/aconitase C-terminal domain-containing protein [Arabidopsis lyrata subsp. lyrata]
Bra000293	-8.13955	-5.12928	3.01027	GO:0031090//organelle membrane;GO:0043231//intracellular membrane-bounded organelle	GO:0005515//protein binding;GO:0008289//lipid binding	-	gi|62318943|dbj|BAD94036.1|/2.7825e-153/hypothetical protein [Arabidopsis thaliana]
Bra000301	-0.663588	4.84283	5.50642	GO:0043231//intracellular membrane-bounded organelle	-	-	gi|107738118|gb|ABF83640.1|/4.4227e-58/At2g43340 [Arabidopsis thaliana]
Bra000308	-0.334183	8.7211	9.05528	-	GO:0001071//nucleic acid binding transcription factor activity	GO:0006351//transcription, DNA-dependent	gi|15224289|ref|NP_181878.1|/0/RWP-RK domain-containing protein [Arabidopsis thaliana]
Bra000321	0.206332	6.32141	6.11508	GO:0009532//plastid stroma	GO:0046872//metal ion binding;GO:0016215	GO:0006952//defense response;GO:0006633//fatty acid biosynthetic process;GO:0009694//jasmonic acid metabolic process;GO:0009867//jasmonic acid mediated signaling pathway;GO:0009863//salicylic acid mediated signaling pathway;GO:0002252	gi|134943|sp|P29108.1|STAD_BRANA/0/RecName: Full=Acyl-[acyl-carrier-protein] desaturase, chloroplastic; AltName: Full=Stearoyl-ACP desaturase; Flags: Precursor
Bra000346	-6.37504	-10.0914	-3.7164	-	-	-	gi|3128167|gb|AAC16071.1|/4.34547e-114/expressed protein [Arabidopsis thaliana]
Bra000347	-0.19179	-2.16154	-1.96975	GO:0031410//cytoplasmic vesicle	-	-	gi|3128168|gb|AAC16072.1|/2.53074e-124/expressed protein [Arabidopsis thaliana]
Bra000365	0.407504	4.03311	3.6256	-	-	-	gi|297828201|ref|XP_002881983.1|/1.81533e-167/predicted protein [Arabidopsis lyrata subsp. lyrata]
Bra000374	-5.07619	5.08746	10.1636	GO:0009526//plastid envelope;GO:0000322;GO:0031224//intrinsic to membrane	GO:0005488//binding;GO:0070567	GO:0006644//phospholipid metabolic process;GO:0006810//transport	gi|297824557|ref|XP_002880161.1|/1.76351e-127/hypothetical protein ARALYDRAFT_483649 [Arabidopsis lyrata subsp. lyrata]
Bra000376	2.33369	-0.0873798	-2.42107	GO:0005773//vacuole	GO:0004871//signal transducer activity;GO:0015631//tubulin binding	GO:0031669//cellular response to nutrient levels	gi|297824561|ref|XP_002880163.1|/1.36732e-37/At2g45170/T14P1.2 [Arabidopsis lyrata subsp. lyrata]
Bra000377	1.63495	15.6408	14.0058	GO:0009534//chloroplast thylakoid	GO:0005488//binding	GO:0010876	gi|18406723|ref|NP_566036.1|/6.55824e-40/protease inhibitor/seed storage/lipid transfer protein (LTP) family protein [Arabidopsis thaliana]
Bra000401	1.10607	11.7899	10.6839	GO:0031231;GO:0009536//plastid	GO:0005515//protein binding	GO:0007031//peroxisome organization	gi|297824623|ref|XP_002880194.1|/3.86312e-54/peroxisomal biogenesis factor 11 family protein [Arabidopsis lyrata subsp. lyrata]
Bra000417	-6.37504	-10.4543	-4.07926	-	-	-	gi|18407023|ref|NP_566069.1|/0/BTB/POZ domain-containing protein [Arabidopsis thaliana]
Bra000435	-2.74448	6.06609	8.81057	-	-	-	gi|240254666|ref|NP_182217.4|/9.66391e-59/unknown protein [Arabidopsis thaliana]
Bra000440	0.328436	5.7745	5.44606	GO:0015935//small ribosomal subunit	GO:0005198//structural molecule activity	GO:0019941//modification-dependent protein catabolic process;GO:0016567//protein ubiquitination;GO:0010467//gene expression	gi|42569999|ref|NP_566096.2|/2.84425e-108/unknown protein [Arabidopsis thaliana]
Bra000443	-0.539058	-1.83404	-1.29499	-	GO:0060229//lipase activator activity;GO:0032561	-	gi|297841175|ref|XP_002888469.1|/1.88117e-47/ADP-ribosylation factor [Arabidopsis lyrata subsp. lyrata]
Bra000445	0.827361	7.88264	7.05528	GO:0009526//plastid envelope;GO:0031981//nuclear lumen	GO:0004386//helicase activity;GO:0042623//ATPase activity, coupled;GO:0032559	-	gi|3913425|sp|O22899.1|DHX15_ARATH/0/RecName: Full=Probable pre-mRNA-splicing factor ATP-dependent RNA helicase
Bra000450	-7.5157	-9.97298	-2.45728	GO:0031224//intrinsic to membrane;GO:0005746//mitochondrial respiratory chain	GO:0015002//heme-copper terminal oxidase activity	GO:0022904//respiratory electron transport chain	gi|297789530|ref|XP_002862722.1|/1.93554e-23/cytochrome c oxidase subunit VC family protein [Arabidopsis lyrata subsp. lyrata]
Bra000455	0.916103	10.8033	9.88722	GO:0031090//organelle membrane;GO:0015934//large ribosomal subunit;GO:0009536//plastid;GO:0031981//nuclear lumen	GO:0046914//transition metal ion binding;GO:0005198//structural molecule activity	GO:0010467//gene expression;GO:0022613//ribonucleoprotein complex biogenesis	gi|297824865|ref|XP_002880315.1|/1.83345e-111/60S ribosomal protein L7A [Arabidopsis lyrata subsp. lyrata]
Bra000456	1.8038	-2.77493	-4.57873	GO:0016020//membrane	GO:0016787//hydrolase activity	-	gi|18407407|ref|NP_566106.1|/8.87838e-140/esterase/lipase/thioesterase family protein [Arabidopsis thaliana]
Bra000458	1.47999	8.53528	7.05528	GO:0043231//intracellular membrane-bounded organelle	-	GO:0050896//response to stimulus	gi|312281613|dbj|BAJ33672.1|/3.28201e-39/unnamed protein product [Thellungiella halophila]
Bra000460	-0.453398	-1.63324	-1.17984	-	GO:0003824//catalytic activity;GO:0005488//binding	-	gi|312281935|dbj|BAJ33833.1|/1.12154e-73/unnamed protein product [Thellungiella halophila]
Bra000461	-2.19176	5.67243	7.86419	GO:0043231//intracellular membrane-bounded organelle	GO:0016787//hydrolase activity	-	gi|22328869|ref|NP_193941.2|/9.17243e-153/BGLU3 (BETA GLUCOSIDASE 2); catalytic/ cation binding / hydrolase, hydrolyzing O-glycosyl compounds [Arabidopsis thaliana]
Bra000466	-1.56104	1.32906	2.8901	-	GO:0005488//binding	-	gi|3738297|gb|AAC63639.1|/8.52066e-129/unknown protein [Arabidopsis thaliana]
Bra000474	-1.02787	0.961087	1.98896	GO:0016020//membrane;GO:0044424//intracellular part	GO:0042277//peptide binding;GO:0016765//transferase activity, transferring alkyl or aryl (other than methyl) groups	GO:0009404//toxin metabolic process;GO:0006950//response to stress	gi|312283217|dbj|BAJ34474.1|/2.58095e-110/unnamed protein product [Thellungiella halophila]
Bra000483	2.02157	3.26732	1.24576	GO:0000785//chromatin;GO:0009536//plastid;GO:0031981//nuclear lumen	GO:0003676//nucleic acid binding	GO:0034728	gi|224109876|ref|XP_002315340.1|/1.77449e-50/histone H2 [Populus trichocarpa]
Bra000487	0.396356	1.80115	1.4048	-	-	GO:0006351//transcription, DNA-dependent	gi|297826229|ref|XP_002880997.1|/1.39424e-67/hypothetical protein ARALYDRAFT_481765 [Arabidopsis lyrata subsp. lyrata]
Bra000492	1.11033	0.749741	-0.36059	GO:0043231//intracellular membrane-bounded organelle	-	-	gi|15226402|ref|NP_180415.1|/6.41346e-127/RNA binding [Arabidopsis thaliana]
Bra000494	-1.07881	-1.8316	-0.752796	-	-	-	gi|18401727|ref|NP_029426.1|/1.96243e-127/SAND family protein [Arabidopsis thaliana]
Bra000498	0.170977	2.08221	1.91124	GO:0009526//plastid envelope;GO:0005840//ribosome;GO:0009532//plastid stroma;GO:0005576//extracellular region	GO:0005515//protein binding;GO:0032559	GO:0006457//protein folding;GO:0007275//multicellular organismal development;GO:0009657//plastid organization	gi|1351030|sp|P21239.2|RUB1_BRANA/0/RecName: Full=RuBisCO large subunit-binding protein subunit alpha, chloroplastic; AltName: Full=60 kDa chaperonin subunit alpha; AltName: Full=CPN-60 alpha; Flags: Precursor
Bra000509	1.58351	9.95855	8.37504	GO:0042579//microbody;GO:0009536//plastid	GO:0016301//kinase activity;GO:0032559	GO:0009108//coenzyme biosynthetic process;GO:0006796//phosphate metabolic process	gi|15225886|ref|NP_180318.1|/5.3369e-102/ATCOAE; ATP binding / dephospho-CoA kinase [Arabidopsis thaliana]
Bra000523	3.71809	-0.0747678	-3.79286	GO:0044464//cell part	-	-	gi|297825999|ref|XP_002880882.1|/4.3007e-54/heat shock family protein [Arabidopsis lyrata subsp. lyrata]
Bra000529	1.02701	0.370473	-0.656537	GO:0043234//protein complex	GO:0005488//binding	GO:0009057//macromolecule catabolic process;GO:0000338//protein deneddylation;GO:0009639//response to red or far red light	gi|308799219|ref|XP_003074390.1|/4.2915e-113/putative COP9 signalosome complex subunit 2 (ISS) [Ostreococcus tauri]
Bra000532	1.36418	2.40532	1.04114	GO:0043231//intracellular membrane-bounded organelle	-	-	gi|297825913|ref|XP_002880839.1|/6.3911e-58/hypothetical protein ARALYDRAFT_320472 [Arabidopsis lyrata subsp. lyrata]
Bra000533	-1.45721	8.88264	10.3399	-	-	-	gi|297825909|ref|XP_002880837.1|/5.79182e-56/hypothetical protein ARALYDRAFT_481556 [Arabidopsis lyrata subsp. lyrata]
Bra000538	-0.356485	-1.25329	-0.896801	-	GO:0003676//nucleic acid binding	GO:0006351//transcription, DNA-dependent	gi|297822209|ref|XP_002878987.1|/4.32645e-20/plant-specific transcription factor yabby family protein [Arabidopsis lyrata subsp. lyrata]
Bra000544	-1.48134	6.65821	8.13955	GO:0016020//membrane	-	-	gi|297825847|ref|XP_002880806.1|/6.24879e-83/hypothetical protein ARALYDRAFT_481513 [Arabidopsis lyrata subsp. lyrata]
Bra000560	-0.356856	8.98299	9.33985	-	-	GO:0006351//transcription, DNA-dependent;GO:0009566//fertilization	gi|20127012|gb|AAM10933.1|AF488561_1/1.55604e-60/putative bHLH transcription factor [Arabidopsis thaliana]
Bra000569	7.77479	-0.150025	-7.92481	GO:0005881//cytoplasmic microtubule	GO:0015631//tubulin binding	GO:0051707//response to other organism;GO:0031109//microtubule polymerization or depolymerization;GO:0048285;GO:0052093	gi|15242132|ref|NP_199973.1|/6.77947e-18/PLE (PLEIADE); microtubule binding [Arabidopsis thaliana]
Bra000571	1.75702	-2.46794	-4.22497	GO:0031224//intrinsic to membrane	-	GO:0032502//developmental process	gi|312281535|dbj|BAJ33633.1|/1.25338e-78/unnamed protein product [Thellungiella halophila]
Bra000573	-0.523901	7.53138	8.05528	GO:0031090//organelle membrane;GO:0043231//intracellular membrane-bounded organelle	GO:0022890//inorganic cation transmembrane transporter activity	GO:0006952//defense response;GO:0051707//response to other organism;GO:0000041//transition metal ion transport;GO:0010038//response to metal ion;GO:0006875//cellular metal ion homeostasis	gi|149688670|gb|ABR27746.1|/0/metal transporter NRAMP3 [Noccaea caerulescens]
Bra000577	-6.04439	-9.50779	-3.4634	-	GO:0046914//transition metal ion binding	-	gi|297815456|ref|XP_002875611.1|/3.00668e-71/hypothetical protein ARALYDRAFT_323091 [Arabidopsis lyrata subsp. lyrata]
Bra000588	-1.17264	6.88264	8.05528	GO:0044464//cell part	-	-	gi|255560509|ref|XP_002521269.1|/1.27871e-54/conserved hypothetical protein [Ricinus communis]
Bra000593	1.16588	-2.19019	-3.35607	-	-	-	gi|297792253|ref|XP_002864011.1|/8.7019e-104/hypothetical protein ARALYDRAFT_917968 [Arabidopsis lyrata subsp. lyrata]
Bra000595	-1.02803	-0.586278	0.441749	GO:0043231//intracellular membrane-bounded organelle	-	-	gi|20453183|gb|AAM19832.1|/1.43904e-85/At2g23390/F26B6.4 [Arabidopsis thaliana]
Bra000602	-0.371969	-3.0858	-2.71383	GO:0031410//cytoplasmic vesicle	GO:0005488//binding	-	gi|75165223|sp|Q94CC0.1|Y5994_ARATH/1.0496e-92/RecName: Full=Uncharacterized protein At5g49945; Flags: Precursor
Bra000605	0.925765	1.98021	1.05445	-	GO:0004672//protein kinase activity;GO:0032559	GO:0006464//protein modification process	gi|297795773|ref|XP_002865771.1|/9.99369e-143/hypothetical protein ARALYDRAFT_918001 [Arabidopsis lyrata subsp. lyrata]
Bra000612	-0.594645	-1.88634	-1.2917	GO:0043231//intracellular membrane-bounded organelle	GO:0004702//receptor signaling protein serine/threonine kinase activity;GO:0032559	GO:0006464//protein modification process	gi|297792317|ref|XP_002864043.1|/3.18075e-95/hypothetical protein ARALYDRAFT_495075 [Arabidopsis lyrata subsp. lyrata]
Bra000613	4.31755	-1.1279	-5.44545	GO:0016020//membrane;GO:0031410//cytoplasmic vesicle	GO:0015103//inorganic anion transmembrane transporter activity	GO:0015698//inorganic anion transport;GO:0006950//response to stress	gi|297792319|ref|XP_002864044.1|/6.75936e-56/wound-responsive 3 [Arabidopsis lyrata subsp. lyrata]
Bra000617	-0.0648895	9.69	9.75489	GO:0044464//cell part	-	-	gi|297792335|ref|XP_002864052.1|/3.8745e-78/kelch repeat-containing protein [Arabidopsis lyrata subsp. lyrata]
Bra000620	0.0210309	9.43254	9.41151	GO:0043231//intracellular membrane-bounded organelle	GO:0004175//endopeptidase activity;GO:0004386//helicase activity;GO:0003677//DNA binding;GO:0042623//ATPase activity, coupled;GO:0032559	GO:0006259//DNA metabolic process;GO:0019538//protein metabolic process	gi|145359080|ref|NP_199845.3|/8.66502e-43/ATP binding / damaged DNA binding / nucleoside-triphosphatase/ nucleotide binding [Arabidopsis thaliana]
Bra000621	0.268898	3.21566	2.94676	-	-	GO:0006950//response to stress	gi|297795807|ref|XP_002865788.1|/6.64981e-86/hypothetical protein ARALYDRAFT_331439 [Arabidopsis lyrata subsp. lyrata]
Bra000622	1.28646	-0.669066	-1.95552	GO:0031090//organelle membrane;GO:0043231//intracellular membrane-bounded organelle;GO:0044444//cytoplasmic part	GO:0046914//transition metal ion binding;GO:0008238//exopeptidase activity	GO:0019538//protein metabolic process;GO:0010038//response to metal ion	gi|21537290|gb|AAM61631.1|/7.73392e-83/aspartyl aminopeptidase-like protein [Arabidopsis thaliana]
Bra000632	0.722878	-1.84189	-2.56477	GO:0044464//cell part	-	-	gi|18412994|ref|NP_567315.1|/6.33268e-54/PQ-loop repeat family protein / transmembrane family protein [Arabidopsis thaliana]
Bra000634	-7.75489	-5.12928	2.6256	-	GO:0016829//lyase activity	-	gi|22328400|ref|NP_567317.2|/0/transducin family protein / WD-40 repeat family protein [Arabidopsis thaliana]
Bra000661	0.658641	8.88264	8.224	GO:0043231//intracellular membrane-bounded organelle	GO:0008047//enzyme activator activity;GO:0016853//isomerase activity	-	gi|4325370|gb|AAD17366.1|/0/similar to human phosphotyrosyl phosphatase activator PTPA (GB:X73478) [Arabidopsis thaliana]
Bra000662	0.869251	10.568	9.6987	-	GO:0005488//binding	GO:0010468//regulation of gene expression;GO:0009725//response to hormone stimulus;GO:0019941//modification-dependent protein catabolic process	gi|18413178|ref|NP_567343.1|/1.09156e-165/F-box family protein (FBW2) [Arabidopsis thaliana]
Bra000663	-0.421054	2.6615	3.08256	-	GO:0005488//binding	-	gi|312281719|dbj|BAJ33725.1|/4.87678e-119/unnamed protein product [Thellungiella halophila]
Bra000675	1.61382	-3.01067	-4.62449	GO:0031224//intrinsic to membrane	-	GO:0051234//establishment of localization	gi|297809109|ref|XP_002872438.1|/2.70426e-150/SEC14 cytosolic factor family protein [Arabidopsis lyrata subsp. lyrata]
Bra000680	3.11457	4.18732	1.07276	GO:0043231//intracellular membrane-bounded organelle	GO:0003676//nucleic acid binding	GO:0009725//response to hormone stimulus;GO:0009409//response to cold;GO:0006970//response to osmotic stress	gi|15233894|ref|NP_192684.1|/1.89126e-86/ATMYB6; DNA binding / transcription factor [Arabidopsis thaliana]
Bra000681	3.64155	3.58496	-0.0565835	GO:0043231//intracellular membrane-bounded organelle;GO:0044444//cytoplasmic part;GO:0016020//membrane	GO:0004553//hydrolase activity, hydrolyzing O-glycosyl compounds;GO:0005488//binding	GO:0005987//sucrose catabolic process;GO:0019752//carboxylic acid metabolic process;GO:0048513//organ development	gi|7267646|emb|CAB78074.1|/0/neutral invertase like protein [Arabidopsis thaliana]
Bra000684	0.903075	1.09083	0.187754	-	GO:0046872//metal ion binding;GO:0004674//protein serine/threonine kinase activity;GO:0032559	GO:0006464//protein modification process;GO:0009738//abscisic acid mediated signaling pathway	gi|297809137|ref|XP_002872452.1|/3.69449e-154/calcium-dependent protein kinase 4 [Arabidopsis lyrata subsp. lyrata]
Bra000685	-0.556393	-3.48618	-2.92979	GO:0043231//intracellular membrane-bounded organelle	-	-	gi|297813391|ref|XP_002874579.1|/1.05755e-98/hypothetical protein ARALYDRAFT_489815 [Arabidopsis lyrata subsp. lyrata]
Bra000687	-0.180648	2.61272	2.79337	GO:0009526//plastid envelope;GO:0009534//chloroplast thylakoid;GO:0009570//chloroplast stroma;GO:0033178//proton-transporting two-sector ATPase complex, catalytic domain	GO:0015078//hydrogen ion transmembrane transporter activity	GO:0006952//defense response;GO:0006810//transport;GO:0009767//photosynthetic electron transport chain;GO:0006754//ATP biosynthetic process	gi|297809143|ref|XP_002872455.1|/9.85994e-98/hypothetical protein ARALYDRAFT_489817 [Arabidopsis lyrata subsp. lyrata]
Bra000701	-0.738672	7.40088	8.13955	GO:0031224//intrinsic to membrane	GO:0046872//metal ion binding	GO:0006810//transport	gi|15234957|ref|NP_192755.1|/1.12482e-108/synaptobrevin-related family protein [Arabidopsis thaliana]
Bra000708	0.329056	11.9741	11.645	GO:0009503;GO:0009523//photosystem II;GO:0009570//chloroplast stroma	GO:0046906//tetrapyrrole binding	GO:0044237//cellular metabolic process;GO:0009639//response to red or far red light	gi|297809249|ref|XP_002872508.1|/1.14521e-106/hypothetical protein ARALYDRAFT_489877 [Arabidopsis lyrata subsp. lyrata]
Bra000721	1.61382	-1.62719	-3.24101	-	-	-	gi|15236931|ref|NP_192817.1|/1.30476e-89/UBX domain-containing protein [Arabidopsis thaliana]
Bra000727	-2.87254	5.08746	7.96	-	GO:0035251//UDP-glucosyltransferase activity;GO:0010334//sesquiterpene synthase activity;GO:0046872//metal ion binding;GO:0009975//cyclase activity;GO:0019203//carbohydrate phosphatase activity	GO:0051707//response to other organism;GO:0009719;GO:0043692;GO:0005991//trehalose metabolic process;GO:0006714;GO:0006950//response to stress;GO:0016098//monoterpenoid metabolic process	gi|297821699|ref|XP_002878732.1|/5.65757e-71/predicted protein [Arabidopsis lyrata subsp. lyrata]
Bra000734	-5.57194	5.67243	11.2444	GO:0043231//intracellular membrane-bounded organelle	-	-	gi|297809333|ref|XP_002872550.1|/4.86244e-116/hypothetical protein ARALYDRAFT_489950 [Arabidopsis lyrata subsp. lyrata]
Bra000737	-1.38606	-4.84494	-3.45888	GO:0000325//plant-type vacuole;GO:0005840//ribosome;GO:0016469//proton-transporting two-sector ATPase complex;GO:0031090//organelle membrane	GO:0019829//cation-transporting ATPase activity;GO:0015078//hydrogen ion transmembrane transporter activity;GO:0004553//hydrolase activity, hydrolyzing O-glycosyl compounds;GO:0032559;GO:0043169//cation binding	GO:0003006//developmental process involved in reproduction;GO:0042546//cell wall biogenesis;GO:0015988//energy coupled proton transport, against electrochemical gradient;GO:0006996//organelle organization;GO:0006970//response to osmotic stress;GO:0015986//ATP synthesis coupled proton transport;GO:0006952//defense response	gi|56130949|gb|AAV80206.1|/7.17241e-93/myrosinase [Brassica rapa subsp. pekinensis]
Bra000739	2.09257	-1.3203	-3.41286	GO:0031090//organelle membrane;GO:0043231//intracellular membrane-bounded organelle	-	-	gi|297813589|ref|XP_002874678.1|/8.87088e-68/VIRB2-interacting protein 2 [Arabidopsis lyrata subsp. lyrata]
Bra000742	7.07682	-1.89473	-8.97154	GO:0030119//AP-type membrane coat adaptor complex	GO:0022892;GO:0046914//transition metal ion binding;GO:0005515//protein binding;GO:0019787//small conjugating protein ligase activity	GO:0010038//response to metal ion;GO:0032446//protein modification by small protein conjugation;GO:0009743//response to carbohydrate stimulus;GO:0015031//protein transport	gi|3790567|gb|AAC68670.1|/5.50144e-59/RING-H2 finger protein RHA1b [Arabidopsis thaliana]
Bra000754	1.13803	3.17917	2.04114	GO:0044464//cell part	GO:0004672//protein kinase activity;GO:0032559	GO:0006464//protein modification process	gi|15234344|ref|NP_192926.1|/4.1879e-77/protein kinase family protein [Arabidopsis thaliana]
Bra000757	0.460417	1.50927	1.04886	GO:0009534//chloroplast thylakoid	-	GO:0009767//photosynthetic electron transport chain	gi|42566515|ref|NP_192933.2|/7.82641e-51/PGRL1B (PGR5-Like B) [Arabidopsis thaliana]
Bra000759	-6.64386	-8.02237	-1.37851	GO:0044425//membrane part	GO:0004872//receptor activity;GO:0032559	GO:0006952//defense response;GO:0012501//programmed cell death;GO:0023052//signaling	gi|227438287|gb|ACP30633.1|/0/disease resistance protein [Brassica rapa subsp. pekinensis]
Bra000762	-7.37504	-9.47168	-2.09664	GO:0044424//intracellular part	GO:0008168//methyltransferase activity	GO:0006730//one-carbon metabolic process;GO:0006544//glycine metabolic process	gi|79470337|ref|NP_192950.2|/9.5658e-106/aminomethyltransferase [Arabidopsis thaliana]
Bra000769	-2.40296	0.633872	3.03684	GO:0016020//membrane	GO:0005506//iron ion binding;GO:0004497//monooxygenase activity	GO:0008152//metabolic process	gi|240255793|ref|NP_192969.4|/5.93898e-131/CYP706A6; electron carrier/ heme binding / iron ion binding / monooxygenase/ oxygen binding [Arabidopsis thaliana]
Bra000776	1.86312	8.7211	6.85798	-	-	-	gi|8778215|gb|AAF79224.1|AC006917_9/4.45557e-07/F10B6.21 [Arabidopsis thaliana]
Bra000779	1.15894	-0.949837	-2.10878	GO:0044424//intracellular part	GO:0005488//binding;GO:0019787//small conjugating protein ligase activity	GO:0010260//organ senescence;GO:0009719;GO:0032446//protein modification by small protein conjugation;GO:0000302//response to reactive oxygen species	gi|15235410|ref|NP_192994.1|/0/UPL5 (UBIQUITIN PROTEIN LIGASE 5); acid-amino acid ligase/ binding / ubiquitin-protein ligase [Arabidopsis thaliana]
Bra000783	2.12501	8.98299	6.85798	-	-	-	gi|21553401|gb|AAM62494.1|/1.03572e-31/unknown [Arabidopsis thaliana]
Bra000787	0.425555	-5.41194	-5.83749	-	-	-	gi|3377843|gb|AAC28225.1|/4.30094e-57/contains similarity to rat p47 protein (GB:AB002086) [Arabidopsis thaliana]
Bra000788	-1.09668	7.65821	8.75489	GO:0043231//intracellular membrane-bounded organelle;GO:0031461//cullin-RING ubiquitin ligase complex	GO:0016740//transferase activity;GO:0005488//binding;GO:0016564//transcription repressor activity	GO:0009793//embryo development ending in seed dormancy;GO:0009756//carbohydrate mediated signaling;GO:0006355//regulation of transcription, DNA-dependent;GO:0048827//phyllome development;GO:0009746;GO:0002218//activation of innate immune response;GO:0019538//protein metabolic process	gi|312281513|dbj|BAJ33622.1|/4.64072e-166/unnamed protein product [Thellungiella halophila]
Bra000792	0.283172	-4.08578	-4.36895	-	-	-	gi|240255748|ref|NP_192345.4|/2.76302e-52/unknown protein [Arabidopsis thaliana]
Bra000802	1.12005	0.189878	-0.930168	GO:0009526//plastid envelope;GO:0009535//chloroplast thylakoid membrane;GO:0033178//proton-transporting two-sector ATPase complex, catalytic domain	GO:0015078//hydrogen ion transmembrane transporter activity;GO:0019829//cation-transporting ATPase activity;GO:0032559	GO:0006818//hydrogen transport;GO:0009767//photosynthetic electron transport chain;GO:0019222//regulation of metabolic process;GO:0006754//ATP biosynthetic process	gi|18412632|ref|NP_567265.1|/5.38862e-154/ATPC1; enzyme regulator [Arabidopsis thaliana]
Bra000806	-0.378786	11.2456	11.6243	GO:0044444//cytoplasmic part	GO:0016671//oxidoreductase activity, acting on a sulfur group of donors, disulfide as acceptor	-	gi|297809655|ref|XP_002872711.1|/4.50347e-47/methionine sulfoxide reductase domain-containing protein [Arabidopsis lyrata subsp. lyrata]
Bra000820	7.53138	-0.490986	-8.02237	GO:0031090//organelle membrane;GO:0005773//vacuole	GO:0005262//calcium channel activity	GO:0010118//stomatal movement;GO:0019932//second-messenger-mediated signaling;GO:0009695//jasmonic acid biosynthetic process;GO:0032412;GO:0032501//multicellular organismal process;GO:0070838//divalent metal ion transport	gi|255553747|ref|XP_002517914.1|/3.21542e-74/Voltage-dependent L-type calcium channel, putative [Ricinus communis]
Bra000821	-1.56416	2.82517	4.38933	GO:0009532//plastid stroma;GO:0009526//plastid envelope;GO:0031976;GO:0005576//extracellular region	GO:0030234//enzyme regulator activity;GO:0015036//disulfide oxidoreductase activity	GO:0044092//negative regulation of molecular function;GO:0006091//generation of precursor metabolites and energy;GO:0005975//carbohydrate metabolic process;GO:0019725//cellular homeostasis;GO:0044093;GO:0018904;GO:0051234//establishment of localization;GO:0006950//response to stress	gi|297809773|ref|XP_002872770.1|/4.21237e-50/hypothetical protein ARALYDRAFT_490216 [Arabidopsis lyrata subsp. lyrata]
Bra000837	-2.87228	-1.84503	1.02726	GO:0031224//intrinsic to membrane;GO:0043234//protein complex;GO:0009526//plastid envelope;GO:0009534//chloroplast thylakoid;GO:0034357	GO:0043169//cation binding;GO:0015078//hydrogen ion transmembrane transporter activity;GO:0051536//iron-sulfur cluster binding;GO:0016679//oxidoreductase activity, acting on diphenols and related substances as donors;GO:0009055//electron carrier activity	GO:0006952//defense response;GO:0022900//electron transport chain;GO:0009628//response to abiotic stimulus;GO:0051234//establishment of localization	gi|9843639|emb|CAC03598.1|/4.53899e-62/Rieske FeS protein [Arabidopsis thaliana]
Bra000850	2.51854	9.16239	6.64386	GO:0044464//cell part	GO:0042562//hormone binding	GO:0000902//cell morphogenesis;GO:0032875//regulation of DNA endoreduplication;GO:0048522;GO:0008361//regulation of cell size	gi|22122224|gb|AAG24501.1|/7.91951e-34/susceptible endoplasmic reticulum auxin-binding protein 2 [Sinapis arvensis]
Bra000854	-3.23493	-1.28513	1.9498	-	-	-	gi|312282089|dbj|BAJ33910.1|/2.09321e-82/unnamed protein product [Thellungiella halophila]
Bra000865	0.021172	4.77911	4.75794	-	GO:0005488//binding	-	gi|297809865|ref|XP_002872816.1|/8.37703e-45/hypothetical protein ARALYDRAFT_490282 [Arabidopsis lyrata subsp. lyrata]
Bra000869	0.636374	10.2456	9.60918	-	-	-	gi|297848530|ref|XP_002892146.1|/0/hypothetical protein ARALYDRAFT_311407 [Arabidopsis lyrata subsp. lyrata]
Bra000872	0.843951	14.1201	13.2761	GO:0043231//intracellular membrane-bounded organelle	GO:0001071//nucleic acid binding transcription factor activity	GO:0006351//transcription, DNA-dependent;GO:0009566//fertilization	gi|312281971|dbj|BAJ33851.1|/4.06619e-47/unnamed protein product [Thellungiella halophila]
Bra000876	7.88264	0.96378	-6.91886	GO:0030312//external encapsulating structure;GO:0009532//plastid stroma;GO:0005576//extracellular region;GO:0042598//vesicular fraction;GO:0016020//membrane	GO:0042277//peptide binding;GO:0046914//transition metal ion binding;GO:0016765//transferase activity, transferring alkyl or aryl (other than methyl) groups	GO:0006952//defense response;GO:0010038//response to metal ion;GO:0006970//response to osmotic stress;GO:0009404//toxin metabolic process	gi|31790099|gb|AAP58394.1|/1.36668e-69/glutathione S-transferase 4 [Brassica juncea]
Bra000879	1.19897	0.579996	-0.618974	GO:0016020//membrane	-	-	gi|297809905|ref|XP_002872836.1|/3.84489e-42/predicted protein [Arabidopsis lyrata subsp. lyrata]
Bra000898	10.098	1.59024	-8.50779	GO:0031224//intrinsic to membrane	GO:0016628//oxidoreductase activity, acting on the CH-CH group of donors, NAD or NADP as acceptor;GO:0022891//substrate-specific transmembrane transporter activity	GO:0008152//metabolic process;GO:0071702	gi|297809951|ref|XP_002872859.1|/1.52587e-177/hypothetical protein ARALYDRAFT_327595 [Arabidopsis lyrata subsp. lyrata]
Bra000912	0.0430687	-3.11711	-3.16018	-	-	GO:0044237//cellular metabolic process	gi|297809973|ref|XP_002872870.1|/8.71284e-119/hypothetical protein ARALYDRAFT_490389 [Arabidopsis lyrata subsp. lyrata]
Bra000914	-6.64386	-14.7386	-8.09471	GO:0031988//membrane-bounded vesicle;GO:0030312//external encapsulating structure;GO:0031981//nuclear lumen;GO:0044444//cytoplasmic part;GO:0016020//membrane	GO:0046914//transition metal ion binding;GO:0016765//transferase activity, transferring alkyl or aryl (other than methyl) groups;GO:0032559	GO:0009108//coenzyme biosynthetic process;GO:0010039//response to iron ion;GO:0009692;GO:0006970//response to osmotic stress	gi|75284101|sp|Q5DNB1.1|METK_BRARP/0/RecName: Full=S-adenosylmethionine synthase; Short=AdoMet synthase; AltName: Full=Methionine adenosyltransferase; Short=MAT
Bra000915	4.22673	4.82479	0.598058	GO:0009532//plastid stroma;GO:0009534//chloroplast thylakoid;GO:0016020//membrane	GO:0032559	GO:0006886//intracellular protein transport	gi|255548245|ref|XP_002515179.1|/0/conserved hypothetical protein [Ricinus communis]
Bra000929	1.70178	-0.208587	-1.91036	GO:0005840//ribosome;GO:0043231//intracellular membrane-bounded organelle;GO:0016020//membrane	GO:0005198//structural molecule activity	GO:0006412//translation	gi|18411448|ref|NP_567190.1|/1.17433e-13/60S acidic ribosomal protein P1 (RPP1B) [Arabidopsis thaliana]
Bra000933	0.797592	-1.12612	-1.92372	-	-	GO:0010038//response to metal ion	gi|2252851|gb|AAB62849.1|/0/A_TM018A10.3 gene product [Arabidopsis thaliana]
Bra000937	8.66178	2.21883	-6.44294	GO:0031224//intrinsic to membrane	GO:0015075//ion transmembrane transporter activity;GO:0000166//nucleotide binding;GO:0005515//protein binding	GO:0006810//transport	gi|22328204|ref|NP_192010.2|/4.20315e-107/ATCNGC13; calmodulin binding / cyclic nucleotide binding / ion channel [Arabidopsis thaliana]
Bra000944	-1.15497	8.59991	9.75489	GO:0031224//intrinsic to membrane;GO:0043231//intracellular membrane-bounded organelle;GO:0019866//organelle inner membrane	GO:0000295//adenine nucleotide transmembrane transporter activity	GO:0015868//purine ribonucleotide transport;GO:0045333//cellular respiration;GO:0046907//intracellular transport	gi|15234063|ref|NP_192019.1|/1.63255e-99/ADNT1 (ADENINE NUCLEOTIDE TRANSPORTER 1); ADP transmembrane transporter/ AMP transmembrane transporter/ ATP transmembrane transporter/ binding [Arabidopsis thaliana]
Bra000955	0.259848	3.51561	3.25576	GO:0043231//intracellular membrane-bounded organelle	GO:0032559;GO:0004702//receptor signaling protein serine/threonine kinase activity	GO:0009725//response to hormone stimulus;GO:0009867//jasmonic acid mediated signaling pathway;GO:0006796//phosphate metabolic process;GO:0009611//response to wounding;GO:0009627//systemic acquired resistance;GO:0030865//cortical cytoskeleton organization;GO:0006971//hypotonic response;GO:0006464//protein modification process	gi|310781310|gb|ADP24129.1|/1.01181e-119/mitogen-activaed protein kinase 4 [Brassica napus]
Bra000959	-0.580037	8.93369	9.51373	GO:0043231//intracellular membrane-bounded organelle	GO:0016740//transferase activity	GO:0044237//cellular metabolic process	gi|18411430|ref|NP_567184.1|/0/dehydration-responsive protein-related [Arabidopsis thaliana]
Bra000960	-2.63136	-5.11466	-2.48331	GO:0043231//intracellular membrane-bounded organelle	GO:0001071//nucleic acid binding transcription factor activity;GO:0003677//DNA binding	GO:0043479;GO:0048513//organ development;GO:0006351//transcription, DNA-dependent	gi|312282947|dbj|BAJ34339.1|/6.41706e-56/unnamed protein product [Thellungiella halophila]
Bra000965	1.2054	8.7211	7.5157	-	GO:0032559;GO:0042623//ATPase activity, coupled	-	gi|297814273|ref|XP_002875020.1|/1.16058e-108/hypothetical protein ARALYDRAFT_490504 [Arabidopsis lyrata subsp. lyrata]
Bra000974	0.799728	3.37837	2.57864	GO:0009526//plastid envelope;GO:0031225//anchored to membrane	GO:0005372//water transmembrane transporter activity	GO:0006970//response to osmotic stress;GO:0042044//fluid transport	gi|118132690|gb|ABK60196.1|/4.71968e-67/PIP2 protein [Gossypium hirsutum]
Bra000978	-6.37504	-8.43463	-2.05959	-	-	-	gi|3193330|gb|AAC19312.1|/1.39234e-44/contains similarity to Medicago sativa corC (GB:L22305) [Arabidopsis thaliana]
Bra000993	0.532419	3.26732	2.7349	GO:0031410//cytoplasmic vesicle	-	-	gi|297828572|ref|XP_002882168.1|/0/hypothetical protein ARALYDRAFT_477342 [Arabidopsis lyrata subsp. lyrata]
Bra000994	1.83825	7.88264	6.04439	GO:0016020//membrane	-	-	gi|186509669|ref|NP_566147.3|/9.41118e-74/unknown protein [Arabidopsis thaliana]
Bra000997	-2.2095	-1.67637	0.533138	GO:0016020//membrane	GO:0046914//transition metal ion binding	GO:0042445//hormone metabolic process;GO:0006725//cellular aromatic compound metabolic process;GO:0032446//protein modification by small protein conjugation	gi|297832774|ref|XP_002884269.1|/5.69068e-127/hypothetical protein ARALYDRAFT_896079 [Arabidopsis lyrata subsp. lyrata]
Bra001003	-0.657251	-1.26137	-0.604119	GO:0043231//intracellular membrane-bounded organelle;GO:0016020//membrane	GO:0005342//organic acid transmembrane transporter activity;GO:0008514//organic anion transmembrane transporter activity;GO:0015291//secondary active transmembrane transporter activity	GO:0015711//organic anion transport	gi|224055543|ref|XP_002298531.1|/1.38488e-88/predicted protein [Populus trichocarpa]
Bra001004	1.18463	-0.249467	-1.4341	-	GO:0003676//nucleic acid binding;GO:0042623//ATPase activity, coupled;GO:0032559	GO:0009207	gi|297828586|ref|XP_002882175.1|/3.83149e-159/hypothetical protein ARALYDRAFT_477362 [Arabidopsis lyrata subsp. lyrata]
Bra001009	2.77936	7.2899	4.51054	GO:0031090//organelle membrane;GO:0043231//intracellular membrane-bounded organelle	GO:0019901//protein kinase binding	-	gi|297828612|ref|XP_002882188.1|/5.49821e-125/band 7 family protein [Arabidopsis lyrata subsp. lyrata]
Bra001032	1.04414	10.0526	9.00843	GO:0009536//plastid	-	GO:0006351//transcription, DNA-dependent;GO:0009887//organ morphogenesis;GO:0040034//regulation of development, heterochronic;GO:0048827//phyllome development;GO:0048869	gi|30678498|ref|NP_850501.1|/2.04799e-109/PTF1 (PLASTID TRANSCRIPTION FACTOR 1); transcription factor [Arabidopsis thaliana]
Bra001034	0.437776	-1.09645	-1.53422	-	-	-	gi|22330805|ref|NP_566165.2|/0/LNG2 (LONGIFOLIA2) [Arabidopsis thaliana]
Bra001046	-0.0894724	8.7211	8.81057	-	GO:0005488//binding;GO:0016831//carboxy-lyase activity	GO:0006596//polyamine biosynthetic process;GO:0019058//viral infectious cycle	gi|15213968|sp|Q9SDM8.1|DCAM3_BRAJU/0/RecName: Full=S-adenosylmethionine decarboxylase proenzyme 3; Short=AdoMetDC 3; Short=SAMDC 3; Contains: RecName: Full=S-adenosylmethionine decarboxylase 3 alpha chain; Contains: RecName: Full=S-adenosylmethionine decarboxylase 3 beta chain; Flags: Precursor
Bra001057	1.54184	9.50184	7.96	GO:0009532//plastid stroma	GO:0046872//metal ion binding;GO:0016717//oxidoreductase activity, acting on paired donors, with oxidation of a pair of donors resulting in the reduction of molecular oxygen to two molecules of water	GO:0006631//fatty acid metabolic process	gi|297828724|ref|XP_002882244.1|/0/hypothetical protein ARALYDRAFT_477504 [Arabidopsis lyrata subsp. lyrata]
Bra001060	2.96866	1.60036	-1.3683	-	GO:0004721//phosphoprotein phosphatase activity	-	gi|297832908|ref|XP_002884336.1|/2.1692e-129/phosphatase 2C family protein [Arabidopsis lyrata subsp. lyrata]
Bra001085	-2.61727	-2.98293	-0.365662	GO:0009532//plastid stroma	GO:0016740//transferase activity;GO:0003676//nucleic acid binding;GO:0008408//3'-5' exonuclease activity	GO:0016117//carotenoid biosynthetic process;GO:0010322//regulation of isopentenyl diphosphate biosynthetic process, mevalonate-independent pathway;GO:0006779//porphyrin biosynthetic process;GO:0009267//cellular response to starvation	gi|297828842|ref|XP_002882303.1|/4.16057e-161/hypothetical protein ARALYDRAFT_896385 [Arabidopsis lyrata subsp. lyrata]
Bra001086	-0.41682	2.22537	2.64219	-	-	-	-
Bra001090	-1.03064	-1.36923	-0.338585	GO:0009532//plastid stroma;GO:0009526//plastid envelope;GO:0042579//microbody;GO:0031090//organelle membrane;GO:0005576//extracellular region	GO:0016627//oxidoreductase activity, acting on the CH-CH group of donors;GO:0008172//S-methyltransferase activity;GO:0016620//oxidoreductase activity, acting on the aldehyde or oxo group of donors, NAD or NADP as acceptor;GO:0046914//transition metal ion binding	GO:0010208//pollen wall assembly;GO:0000097//sulfur amino acid biosynthetic process;GO:0010038//response to metal ion;GO:0006730//one-carbon metabolic process;GO:0006970//response to osmotic stress	gi|312282065|dbj|BAJ33898.1|/3.52348e-114/unnamed protein product [Thellungiella halophila]
Bra001094	1.04659	0.37584	-0.670753	-	GO:0000166//nucleotide binding	GO:0044267//cellular protein metabolic process	gi|297828880|ref|XP_002882322.1|/1.15571e-178/hypothetical protein ARALYDRAFT_477651 [Arabidopsis lyrata subsp. lyrata]
Bra001111	2.38681	2.58772	0.200913	GO:0043231//intracellular membrane-bounded organelle	GO:0003676//nucleic acid binding	GO:0009908//flower development	gi|61661324|gb|AAX51268.1|/7.6566e-53/FLK [Arabidopsis thaliana]
Bra001115	1.41232	-1.57815	-2.99048	GO:0005881//cytoplasmic microtubule	-	GO:0016049//cell growth;GO:0000226//microtubule cytoskeleton organization;GO:0000904//cell morphogenesis involved in differentiation;GO:0050879//multicellular organismal movement	gi|222423832|dbj|BAH19881.1|/7.9208e-91/AT3G04630 [Arabidopsis thaliana]
Bra001116	-5.04439	-9.66888	-4.62449	GO:0043231//intracellular membrane-bounded organelle	-	-	gi|18396966|ref|NP_566235.1|/4.04985e-168/oxidoreductase [Arabidopsis thaliana]
Bra001126	1.12835	0.71196	-0.416393	-	-	-	gi|297828988|ref|XP_002882376.1|/5.54697e-38/binding protein [Arabidopsis lyrata subsp. lyrata]
Bra001129	-1.60755	7.40088	9.00843	GO:0044464//cell part	GO:0004674//protein serine/threonine kinase activity	GO:0006464//protein modification process;GO:0048511//rhythmic process	gi|15229843|ref|NP_187142.1|/4.57415e-91/WNK1 (WITH NO LYSINE (K) 1); kinase/ protein kinase/ protein serine/threonine kinase [Arabidopsis thaliana]
Bra001135	9.32418	4.1949	-5.12928	-	-	-	gi|297829020|ref|XP_002882392.1|/9.82106e-26/hypothetical protein ARALYDRAFT_477790 [Arabidopsis lyrata subsp. lyrata]
Bra001139	-7.22882	-9.32418	-2.09536	GO:0016020//membrane	GO:0046914//transition metal ion binding;GO:0019787//small conjugating protein ligase activity	GO:0009725//response to hormone stimulus;GO:0009743//response to carbohydrate stimulus;GO:0031669//cellular response to nutrient levels;GO:0032446//protein modification by small protein conjugation	gi|18397153|ref|NP_566249.1|/2.24345e-161/ATL6; protein binding / zinc ion binding [Arabidopsis thaliana]
Bra001140	0.638279	-2.01992	-2.6582	-	-	-	gi|30679432|ref|NP_187173.2|/2.94215e-10/heavy-metal-associated domain-containing protein [Arabidopsis thaliana]
Bra001151	0.80023	-3.85749	-4.65772	GO:0043231//intracellular membrane-bounded organelle;GO:0015629//actin cytoskeleton	GO:0008092//cytoskeletal protein binding	GO:0007010//cytoskeleton organization	gi|225450784|ref|XP_002283779.1|/1.81201e-45/PREDICTED: hypothetical protein [Vitis vinifera]
Bra001152	0.460191	2.0913	1.63111	GO:0043231//intracellular membrane-bounded organelle;GO:0005838//proteasome regulatory particle	GO:0017111//nucleoside-triphosphatase activity;GO:0032559	GO:0006511//ubiquitin-dependent protein catabolic process;GO:0043248//proteasome assembly;GO:0010038//response to metal ion;GO:0048507//meristem development;GO:0009887//organ morphogenesis;GO:0010015//root morphogenesis;GO:0048527//lateral root development;GO:0006950//response to stress	gi|298713780|emb|CBJ27152.1|/2.2202e-118/conserved unknown protein [Ectocarpus siliculosus]
Bra001154	0.831687	-0.925817	-1.7575	GO:0015934//large ribosomal subunit;GO:0016020//membrane;GO:0031981//nuclear lumen	GO:0005198//structural molecule activity	GO:0010467//gene expression	gi|297829086|ref|XP_002882425.1|/3.04795e-26/60S ribosomal protein L22-2 [Arabidopsis lyrata subsp. lyrata]
Bra001158	-1.75151	-1.35088	0.400636	GO:0009532//plastid stroma	-	-	gi|30679555|ref|NP_683531.2|/2.61494e-99/binding [Arabidopsis thaliana]
Bra001159	-0.0862998	-1.98344	-1.89714	-	GO:0046914//transition metal ion binding	-	gi|297829096|ref|XP_002882430.1|/7.45492e-121/hypothetical protein ARALYDRAFT_477858 [Arabidopsis lyrata subsp. lyrata]
Bra001168	-3.50156	7.07682	10.5784	GO:0043231//intracellular membrane-bounded organelle	-	GO:0043401//steroid hormone mediated signaling pathway	gi|312282531|dbj|BAJ34131.1|/8.07664e-53/unnamed protein product [Thellungiella halophila]
Bra001169	0.280809	-2.62733	-2.90814	-	GO:0004672//protein kinase activity;GO:0032559	GO:0006464//protein modification process	gi|312283415|dbj|BAJ34573.1|/2.85878e-164/unnamed protein product [Thellungiella halophila]
Bra001172	-5.04439	-8.20457	-3.16018	-	-	-	gi|51536518|gb|AAU05497.1|/7.3472e-146/At5g26670 [Arabidopsis thaliana]
Bra001182	1.23879	7.88264	6.64386	GO:0031410//cytoplasmic vesicle	-	-	gi|30984570|gb|AAP42748.1|/7.04569e-89/At3g06080 [Arabidopsis thaliana]
Bra001186	-2.61611	1.26303	3.87915	-	-	-	gi|297833362|ref|XP_002884563.1|/6.37109e-116/ATBPM2 [Arabidopsis lyrata subsp. lyrata]
Bra001189	-1.70261	-4.46457	-2.76195	GO:0043234//protein complex;GO:0016020//membrane	GO:0043169//cation binding;GO:0004672//protein kinase activity;GO:0004721//phosphoprotein phosphatase activity	GO:0006468//protein phosphorylation	gi|297829154|ref|XP_002882459.1|/1.90254e-163/hypothetical protein ARALYDRAFT_477927 [Arabidopsis lyrata subsp. lyrata]
Bra001196	-6.64386	-7.81378	-1.16993	-	GO:0005488//binding	-	gi|301133584|gb|ADK63414.1|/4.89412e-102/CCCH type zinc finger protein [Brassica rapa]
Bra001207	-7.75489	-6.91886	0.836024	GO:0009528//plastid inner membrane;GO:0009534//chloroplast thylakoid	GO:0046914//transition metal ion binding;GO:0016655//oxidoreductase activity, acting on NADH or NADPH, quinone or similar compound as acceptor	GO:0008152//metabolic process	gi|15235549|ref|NP_193037.1|/4.67195e-156/oxidoreductase, zinc-binding dehydrogenase family protein [Arabidopsis thaliana]
Bra001208	-0.11482	-3.17277	-3.05795	GO:0016020//membrane;GO:0043231//intracellular membrane-bounded organelle	GO:0016859//cis-trans isomerase activity	GO:0044267//cellular protein metabolic process	gi|15230765|ref|NP_187318.1|/0/fip1 motif-containing protein [Arabidopsis thaliana]
Bra001213	-2.66742	5.08746	7.75489	GO:0015934//large ribosomal subunit;GO:0031981//nuclear lumen	-	GO:0009987//cellular process	gi|30679956|ref|NP_187324.2|/1.36488e-24/60S ribosomal protein L29 (RPL29B) [Arabidopsis thaliana]
Bra001214	0.784825	-0.837673	-1.6225	GO:0043231//intracellular membrane-bounded organelle	-	GO:0010017//red or far-red light signaling pathway;GO:0030522//intracellular receptor mediated signaling pathway	gi|312282777|dbj|BAJ34254.1|/3.25722e-29/unnamed protein product [Thellungiella halophila]
Bra001221	-0.11282	-2.54483	-2.43201	GO:0030312//external encapsulating structure;GO:0005777//peroxisome;GO:0031981//nuclear lumen	GO:0016863//intramolecular oxidoreductase activity, transposing C=C bonds;GO:0016616//oxidoreductase activity, acting on the CH-OH group of donors, NAD or NADP as acceptor;GO:0048037//cofactor binding;GO:0016836//hydro-lyase activity;GO:0016856	GO:0009062//fatty acid catabolic process	gi|34922417|sp|O49809.2|MFPA_BRANA/0/RecName: Full=Glyoxysomal fatty acid beta-oxidation multifunctional protein MFP-a; Includes: RecName: Full=Enoyl-CoA hydratase/3-2-trans-enoyl-CoA isomerase/3-hydroxybutyryl-CoA epimerase; Includes: RecName: Full=3-hydroxyacyl-CoA dehydrogenase
Bra001227	-6.37504	-8.87036	-2.49533	GO:0009536//plastid	GO:0016866//intramolecular transferase activity;GO:0003676//nucleic acid binding	GO:0006399//tRNA metabolic process;GO:0001522//pseudouridine synthesis	gi|297829238|ref|XP_002882501.1|/5.98084e-79/tRNA pseudouridine synthase family protein [Arabidopsis lyrata subsp. lyrata]
Bra001240	1.19219	1.43544	0.243253	-	GO:0016740//transferase activity	-	gi|18397861|ref|NP_566300.1|/4.1394e-49/sterile alpha motif (SAM) domain-containing protein [Arabidopsis thaliana]
Bra001244	2.61382	7.65821	5.04439	-	-	-	gi|6642637|gb|AAF20218.1|AC012395_5/1.20032e-61/unknown protein [Arabidopsis thaliana]
Bra001245	2.77602	4.13087	1.35484	-	GO:0004553//hydrolase activity, hydrolyzing O-glycosyl compounds;GO:0043167//ion binding	GO:0010208//pollen wall assembly;GO:0003006//developmental process involved in reproduction;GO:0044238//primary metabolic process	gi|297833520|ref|XP_002884642.1|/0/glycosyl hydrolase family 17 protein [Arabidopsis lyrata subsp. lyrata]
Bra001247	-0.823451	0.800448	1.6239	GO:0043234//protein complex;GO:0043231//intracellular membrane-bounded organelle;GO:0016020//membrane	GO:0033612//receptor serine/threonine kinase binding;GO:0019787//small conjugating protein ligase activity	GO:0009737//response to abscisic acid stimulus;GO:0032446//protein modification by small protein conjugation	gi|18397921|ref|NP_566304.1|/1.13767e-170/PUB9 (PLANT U-BOX 9); ubiquitin-protein ligase [Arabidopsis thaliana]
Bra001249	-0.724539	10.098	10.8226	GO:0016020//membrane	-	-	gi|152206068|gb|ABS30419.1|/4.99957e-93/CIL1 [Brassica carinata]
Bra001257	1.60407	-2.03632	-3.64039	GO:0044439	-	GO:0006625//protein targeting to peroxisome;GO:0009062//fatty acid catabolic process	gi|297833550|ref|XP_002884657.1|/6.59593e-26/hypothetical protein ARALYDRAFT_478079 [Arabidopsis lyrata subsp. lyrata]
Bra001258	2.32284	1.68552	-0.637321	-	GO:0003676//nucleic acid binding	-	gi|297829308|ref|XP_002882536.1|/3.80711e-45/hypothetical protein ARALYDRAFT_478080 [Arabidopsis lyrata subsp. lyrata]
Bra001265	-2.14136	-3.54916	-1.40781	GO:0031224//intrinsic to membrane;GO:0031410//cytoplasmic vesicle	GO:0016759//cellulose synthase activity	GO:0045229//external encapsulating structure organization;GO:0009250//glucan biosynthetic process;GO:0051234//establishment of localization	gi|297829322|ref|XP_002882543.1|/1.37905e-101/hypothetical protein ARALYDRAFT_478100 [Arabidopsis lyrata subsp. lyrata]
Bra001271	8.16491	-0.705458	-8.87036	-	-	-	gi|48310596|gb|AAT41846.1|/3.1076e-38/At3g07860 [Arabidopsis thaliana]
Bra001277	-1.38744	0.499233	1.88667	-	-	-	gi|297829354|ref|XP_002882559.1|/1.3266e-83/hypothetical protein ARALYDRAFT_478135 [Arabidopsis lyrata subsp. lyrata]
Bra001289	-2.42958	7.98299	10.4126	-	GO:0016841//ammonia-lyase activity	GO:0006549//isoleucine metabolic process;GO:0009066//aspartate family amino acid metabolic process	gi|108710735|gb|ABF98530.1|/5.98213e-109/Threonine dehydratase biosynthetic, chloroplast precursor, putative, expressed [Oryza sativa Japonica Group]
Bra001300	-6.04439	-11.744	-5.6996	GO:0015935//small ribosomal subunit;GO:0031981//nuclear lumen	GO:0005198//structural molecule activity	GO:0010467//gene expression	gi|15242574|ref|NP_195916.1|/2.03383e-64/40S ribosomal protein S23 (RPS23B) [Arabidopsis thaliana]
Bra001322	2.65799	0.893559	-1.76443	GO:0016020//membrane	GO:0005488//binding;GO:0016301//kinase activity	-	gi|297810297|ref|XP_002873032.1|/5.17043e-137/kinase family protein [Arabidopsis lyrata subsp. lyrata]
Bra001324	0.539973	-1.06358	-1.60355	GO:0005840//ribosome	GO:0016835//carbon-oxygen lyase activity;GO:0005198//structural molecule activity	GO:0006970//response to osmotic stress;GO:0022613//ribonucleoprotein complex biogenesis;GO:0006412//translation	gi|145332006|ref|NP_001078125.1|/2.25291e-78/60S acidic ribosomal protein P0 (RPP0B) [Arabidopsis thaliana]
Bra001337	-5.04439	-8.43463	-3.39023	-	GO:0005515//protein binding	GO:0044267//cellular protein metabolic process	gi|297833644|ref|XP_002884704.1|/2.97771e-75/hypothetical protein ARALYDRAFT_897029 [Arabidopsis lyrata subsp. lyrata]
Bra001346	1.22487	-0.685489	-1.91036	GO:0043231//intracellular membrane-bounded organelle;GO:0044444//cytoplasmic part	GO:0015036//disulfide oxidoreductase activity	GO:0018904;GO:0019725//cellular homeostasis;GO:0006091//generation of precursor metabolites and energy	gi|297829400|ref|XP_002882582.1|/1.58834e-60/thioredoxin H-type 9 [Arabidopsis lyrata subsp. lyrata]
Bra001347	1.52105	8.16491	6.64386	-	GO:0019787//small conjugating protein ligase activity	GO:0019941//modification-dependent protein catabolic process;GO:0032446//protein modification by small protein conjugation	gi|18398206|ref|NP_566331.1|/3.30521e-60/UBC11 (UBIQUITIN-CONJUGATING ENZYME 11); ubiquitin-protein ligase [Arabidopsis thaliana]
Bra001359	1.78735	2.24353	0.456176	GO:0031090//organelle membrane;GO:0042579//microbody;GO:0031410//cytoplasmic vesicle	GO:0004180//carboxypeptidase activity	GO:0019538//protein metabolic process	gi|166674|gb|AAB04606.1|/2.15728e-70/carboxypeptidase Y-like protein [Arabidopsis thaliana]
Bra001361	0.311815	3.3599	3.04808	-	-	-	-
Bra001364	-2.55158	-5.26274	-2.71116	-	-	-	gi|15231962|ref|NP_187487.1|/1.46041e-40/F-box family protein [Arabidopsis thaliana]
Bra001365	-0.267772	-1.59442	-1.32665	-	-	-	gi|297829588|ref|XP_002882676.1|/6.53201e-70/ANAC051/ANAC052 [Arabidopsis lyrata subsp. lyrata]
Bra001373	-7.96	-7.57743	0.382573	GO:0031090//organelle membrane;GO:0042579//microbody	GO:0046872//metal ion binding;GO:0004674//protein serine/threonine kinase activity;GO:0032559	GO:0006464//protein modification process	gi|297833846|ref|XP_002884805.1|/3.37844e-161/calmodulin-domain protein kinase CDPK isoform 2 [Arabidopsis lyrata subsp. lyrata]
Bra001376	7.53138	-0.976413	-8.50779	GO:0005618//cell wall;GO:0043231//intracellular membrane-bounded organelle;GO:0005576//extracellular region	GO:0004553//hydrolase activity, hydrolyzing O-glycosyl compounds	GO:0000272//polysaccharide catabolic process	gi|312282687|dbj|BAJ34209.1|/0/unnamed protein product [Thellungiella halophila]
Bra001392	-2.45721	-3.65845	-1.20125	GO:0009536//plastid	GO:0016491//oxidoreductase activity	GO:0006629//lipid metabolic process	gi|255574784|ref|XP_002528299.1|/4.68693e-119/Omega-3 fatty acid desaturase, chloroplast precursor [Ricinus communis]
Bra001396	-0.84717	-3.22226	-2.37509	GO:0044464//cell part	-	-	gi|297829674|ref|XP_002882719.1|/1.98903e-36/yippee family protein [Arabidopsis lyrata subsp. lyrata]
Bra001402	-2.87254	-3.42033	-0.547793	-	GO:0016740//transferase activity	-	gi|297829696|ref|XP_002882730.1|/6.78268e-116/hypothetical protein ARALYDRAFT_478479 [Arabidopsis lyrata subsp. lyrata]
Bra001414	8.24793	1.80498	-6.44294	-	-	-	gi|297833944|ref|XP_002884854.1|/1.16322e-71/hypothetical protein ARALYDRAFT_897364 [Arabidopsis lyrata subsp. lyrata]
Bra001420	1.06502	9.20457	8.13955	GO:0031410//cytoplasmic vesicle	-	-	gi|21554315|gb|AAM63420.1|/1.00916e-23/unknown [Arabidopsis thaliana]
Bra001421	8.07682	1.63387	-6.44294	GO:0016020//membrane	-	-	gi|18399357|ref|NP_566401.1|/1.77139e-64/unknown protein [Arabidopsis thaliana]
Bra001422	6.39232	-2.80981	-9.20212	GO:0043234//protein complex;GO:0016020//membrane	GO:0005515//protein binding	GO:0051707//response to other organism;GO:0009725//response to hormone stimulus;GO:0009626//plant-type hypersensitive response;GO:0010185;GO:0016044//cellular membrane organization;GO:0006605//protein targeting;GO:0007165//signal transduction	gi|312283505|dbj|BAJ34618.1|/2.13841e-77/unnamed protein product [Thellungiella halophila]
Bra001423	-8.64024	-9.40088	-0.760634	GO:0044424//intracellular part	GO:0005515//protein binding;GO:0032559	GO:0044267//cellular protein metabolic process;GO:0010038//response to metal ion	gi|297829732|ref|XP_002882748.1|/7.70045e-60/hypothetical protein ARALYDRAFT_897386 [Arabidopsis lyrata subsp. lyrata]
Bra001429	-1.42862	0.612518	2.04114	GO:0031224//intrinsic to membrane;GO:0009526//plastid envelope;GO:0012505//endomembrane system	GO:0005215//transporter activity;GO:0010354	GO:0045426//quinone cofactor biosynthetic process;GO:0009908//flower development;GO:0009943//adaxial/abaxial axis specification;GO:0009887//organ morphogenesis;GO:0006405//RNA export from nucleus;GO:0016109	gi|10998133|dbj|BAB03104.1|/3.94686e-69/unnamed protein product [Arabidopsis thaliana]
Bra001449	-3.13783	2.52893	5.66676	-	-	-	gi|297829784|ref|XP_002882774.1|/1.36351e-76/hypothetical protein ARALYDRAFT_897442 [Arabidopsis lyrata subsp. lyrata]
Bra001454	1.74879	2.93363	1.18484	GO:0031224//intrinsic to membrane	GO:0004553//hydrolase activity, hydrolyzing O-glycosyl compounds;GO:0030247//polysaccharide binding;GO:0015291//secondary active transmembrane transporter activity;GO:0015103//inorganic anion transmembrane transporter activity	GO:0015698//inorganic anion transport;GO:0006026	gi|6048743|gb|AAF02299.1|AF098302_1/3.03145e-95/chitinase [Brassica juncea]
Bra001460	1.28674	-0.774933	-2.06167	GO:0009536//plastid	GO:0005488//binding;GO:0016491//oxidoreductase activity	GO:0042221//response to chemical stimulus;GO:0008152//metabolic process;GO:0009411//response to UV	gi|312282535|dbj|BAJ34133.1|/0/unnamed protein product [Thellungiella halophila]
Bra001461	0.83715	-1.92518	-2.76233	-	GO:0003676//nucleic acid binding;GO:0046914//transition metal ion binding	-	gi|297829802|ref|XP_002882783.1|/3.66259e-62/hypothetical protein ARALYDRAFT_478622 [Arabidopsis lyrata subsp. lyrata]
Bra001462	0.0191088	-3.15188	-3.17099	-	-	-	gi|297829804|ref|XP_002882784.1|/1.09479e-102/predicted protein [Arabidopsis lyrata subsp. lyrata]
Bra001467	0.768952	4.67266	3.90371	GO:0009534//chloroplast thylakoid;GO:0016020//membrane	-	GO:0006869//lipid transport	gi|297829810|ref|XP_002882787.1|/9.74306e-124/LEM3 (ligand-effect modulator 3) family protein [Arabidopsis lyrata subsp. lyrata]
Bra001468	-2.77672	5.08746	7.86419	-	-	-	gi|242066022|ref|XP_002454300.1|/2.61922e-64/hypothetical protein SORBIDRAFT_04g028220 [Sorghum bicolor]
Bra001471	2.68032	1.03878	-1.64155	GO:0042579//microbody;GO:0031090//organelle membrane	GO:0016491//oxidoreductase activity	GO:0008152//metabolic process	gi|225462240|ref|XP_002262755.1|/9.08848e-58/PREDICTED: hypothetical protein [Vitis vinifera]
Bra001477	2.12606	10.2656	8.13955	-	GO:0046914//transition metal ion binding	-	gi|297834100|ref|XP_002884932.1|/1.23915e-130/protein binding protein [Arabidopsis lyrata subsp. lyrata]
Bra001501	2.45943	-0.529496	-2.98893	GO:0031461//cullin-RING ubiquitin ligase complex;GO:0031234//extrinsic to internal side of plasma membrane	-	-	gi|297829870|ref|XP_002882817.1|/1.49954e-151/WD-40 repeat family protein [Arabidopsis lyrata subsp. lyrata]
Bra001507	2.20365	2.14128	-0.0623659	GO:0005840//ribosome;GO:0009532//plastid stroma;GO:0009526//plastid envelope;GO:0005576//extracellular region;GO:0016020//membrane	GO:0005515//protein binding;GO:0000166//nucleotide binding	GO:0051084//'de novo' posttranslational protein folding;GO:0009814//defense response, incompatible interaction	gi|9280299|dbj|BAB01754.1|/0/GloEL protein; chaperonin, 60 kDa [Arabidopsis thaliana]
Bra001518	-1.44904	2.11864	3.56768	-	GO:0016772//transferase activity, transferring phosphorus-containing groups	-	gi|147807924|emb|CAN77676.1|/1.02789e-126/hypothetical protein VITISV_013722 [Vitis vinifera]
Bra001523	1.87289	8.24793	6.37504	GO:0009536//plastid	GO:0046914//transition metal ion binding;GO:0001071//nucleic acid binding transcription factor activity	GO:0006351//transcription, DNA-dependent	gi|297829938|ref|XP_002882851.1|/1.11474e-89/hypothetical protein ARALYDRAFT_478784 [Arabidopsis lyrata subsp. lyrata]
Bra001547	2.36535	2.09787	-0.26748	GO:0005618//cell wall;GO:0005576//extracellular region;GO:0044424//intracellular part	GO:0004091//carboxylesterase activity;GO:0030234//enzyme regulator activity	GO:0071555;GO:0051707//response to other organism	gi|62320976|dbj|BAD94011.1|/1.25487e-119/pectin methylesterase like protein [Arabidopsis thaliana]
Bra001550	0.531604	1.17835	0.646751	GO:0005840//ribosome;GO:0009532//plastid stroma;GO:0005576//extracellular region;GO:0042579//microbody	GO:0003973//(S)-2-hydroxy-acid oxidase activity	GO:0008152//metabolic process	gi|54043095|gb|AAV28535.1|/2.0423e-90/glycolate oxidase [Brassica napus]
Bra001551	-3.46098	-3.45555	0.00543681	GO:0005840//ribosome;GO:0009532//plastid stroma;GO:0005576//extracellular region;GO:0042579//microbody	GO:0003973//(S)-2-hydroxy-acid oxidase activity;GO:0000166//nucleotide binding	GO:0008152//metabolic process	gi|145361806|ref|NP_850585.2|/4.59911e-53/(S)-2-hydroxy-acid oxidase, peroxisomal, putative / glycolate oxidase, putative / short chain alpha-hydroxy acid oxidase, putative [Arabidopsis thaliana]
Bra001562	-0.237115	6.65718	6.89429	GO:0043231//intracellular membrane-bounded organelle	GO:0016491//oxidoreductase activity;GO:0005506//iron ion binding	GO:0008152//metabolic process	gi|297830012|ref|XP_002882888.1|/0/CYP72A15 [Arabidopsis lyrata subsp. lyrata]
Bra001575	-1.9642	-3.48745	-1.52325	GO:0044444//cytoplasmic part;GO:0005576//extracellular region	GO:0046872//metal ion binding;GO:0004611//phosphoenolpyruvate carboxykinase activity	GO:0071704;GO:0009060//aerobic respiration;GO:0043648//dicarboxylic acid metabolic process	gi|1362025|pir||PC2168/0/phosphoenolpyruvate carboxykinase (diphosphate) (EC 4.1.1.38), PE15 - rape (fragments)
Bra001577	5.08746	-3.34717	-8.43463	GO:0031090//organelle membrane;GO:0009536//plastid	-	GO:0010038//response to metal ion	gi|33149230|gb|AAP96742.1|/8.57613e-124/ThiJ-like protein [Brassica rapa subsp. pekinensis]
Bra001579	1.5278	0.401931	-1.12587	-	GO:0003676//nucleic acid binding	GO:0006351//transcription, DNA-dependent;GO:0009887//organ morphogenesis;GO:0040034//regulation of development, heterochronic;GO:0048827//phyllome development;GO:0003006//developmental process involved in reproduction;GO:0048869	gi|15232470|ref|NP_188121.1|/1.00155e-140/TCP4 (TCP family transcription factor 4); transcription factor [Arabidopsis thaliana]
Bra001583	-5.04439	-8.50779	-3.4634	GO:0043231//intracellular membrane-bounded organelle	GO:0046914//transition metal ion binding;GO:0016655//oxidoreductase activity, acting on NADH or NADPH, quinone or similar compound as acceptor	GO:0008152//metabolic process	gi|21592930|gb|AAM64880.1|/6.36047e-43/zinc-binding dehydrogenase, putative [Arabidopsis thaliana]
Bra001585	1.15595	2.23357	1.07763	-	-	-	gi|20465414|gb|AAM20131.1|/1.35134e-60/unknown protein [Arabidopsis thaliana]
Bra001592	-0.872244	-2.4793	-1.60706	GO:0030312//external encapsulating structure;GO:0009526//plastid envelope;GO:0009534//chloroplast thylakoid	GO:0030234//enzyme regulator activity;GO:0015036//disulfide oxidoreductase activity	GO:0044092//negative regulation of molecular function;GO:0006091//generation of precursor metabolites and energy;GO:0005975//carbohydrate metabolic process;GO:0019725//cellular homeostasis;GO:0044093;GO:0018904;GO:0051234//establishment of localization	gi|297830110|ref|XP_002882937.1|/3.94222e-51/hypothetical protein ARALYDRAFT_897824 [Arabidopsis lyrata subsp. lyrata]
Bra001594	1.47401	1.48439	0.0103717	GO:0031224//intrinsic to membrane	-	-	gi|7021723|gb|AAF35404.1|/1.60422e-164/hypothetical protein [Arabidopsis thaliana]
Bra001598	-1.39914	8.7211	10.1202	GO:0043231//intracellular membrane-bounded organelle	GO:0001071//nucleic acid binding transcription factor activity;GO:0005515//protein binding	GO:0009755//hormone-mediated signaling pathway;GO:0003006//developmental process involved in reproduction;GO:0009606//tropism;GO:0009416//response to light stimulus	gi|297747667|gb|ADB93646.2|/3.19394e-63/indole-3-acetic acid inducible 19 [Arabidopsis thaliana]
Bra001600	5.37743	1.43452	-3.94292	-	-	-	gi|297834436|ref|XP_002885100.1|/3.74737e-27/hypothetical protein ARALYDRAFT_479015 [Arabidopsis lyrata subsp. lyrata]
Bra001607	-0.00669465	-1.95138	-1.94468	GO:0044464//cell part	-	-	gi|297830166|ref|XP_002882965.1|/8.79356e-45/hypothetical protein ARALYDRAFT_897881 [Arabidopsis lyrata subsp. lyrata]
Bra001608	-2.35584	-0.490986	1.86485	GO:0043231//intracellular membrane-bounded organelle	-	-	gi|18400924|ref|NP_566528.1|/5.49087e-72/PIFI (post-illumination chlorophyll fluorescence increase) [Arabidopsis thaliana]
Bra001609	5.79209	6.50041	0.708318	GO:0044424//intracellular part	GO:0016491//oxidoreductase activity	GO:0006633//fatty acid biosynthetic process;GO:0009767//photosynthetic electron transport chain	gi|312281637|dbj|BAJ33684.1|/1.22923e-107/unnamed protein product [Thellungiella halophila]
Bra001611	-14.2156	-14.6597	-0.444053	GO:0031224//intrinsic to membrane;GO:0044424//intracellular part	GO:0016215	GO:0006633//fatty acid biosynthetic process;GO:0009767//photosynthetic electron transport chain	gi|240255355|ref|NP_188208.4|/4.69574e-58/oxidoreductase [Arabidopsis thaliana]
Bra001626	2.91084	5.45744	2.5466	GO:0031224//intrinsic to membrane;GO:0005618//cell wall;GO:0000325//plant-type vacuole;GO:0000322;GO:0009526//plastid envelope;GO:0031090//organelle membrane	GO:0005372//water transmembrane transporter activity;GO:0005275//amine transmembrane transporter activity;GO:0042887	GO:0015840//urea transport;GO:0015843//methylammonium transport;GO:0042044//fluid transport	gi|297830212|ref|XP_002882988.1|/2.12861e-59/delta tonoplast intrinsic protein [Arabidopsis lyrata subsp. lyrata]
Bra001634	1.84503	0.963288	-0.881737	GO:0043231//intracellular membrane-bounded organelle;GO:0016021//integral to membrane	GO:0003676//nucleic acid binding;GO:0001071//nucleic acid binding transcription factor activity;GO:0016791//phosphatase activity;GO:0005515//protein binding	GO:0006412//translation;GO:0009725//response to hormone stimulus;GO:0009718//anthocyanin biosynthetic process;GO:0006801//superoxide metabolic process;GO:0019637//organophosphate metabolic process;GO:0006970//response to osmotic stress;GO:0006351//transcription, DNA-dependent;GO:0010182//sugar mediated signaling pathway	gi|312282389|dbj|BAJ34060.1|/9.12072e-105/unnamed protein product [Thellungiella halophila]
Bra001637	0.479993	3.40599	2.926	GO:0009536//plastid;GO:0042995//cell projection;GO:0031090//organelle membrane;GO:0005576//extracellular region	GO:0005488//binding	GO:0000278//mitotic cell cycle;GO:0006952//defense response;GO:0010038//response to metal ion;GO:0016049//cell growth;GO:0048878//chemical homeostasis;GO:0035264//multicellular organism growth;GO:0048528//post-embryonic root development;GO:0000904//cell morphogenesis involved in differentiation	gi|20140684|sp|Q944W6.1|TCTP_BRAOL/4.68072e-48/RecName: Full=Translationally-controlled tumor protein homolog; Short=TCTP
Bra001640	3.27753	-0.548437	-3.82597	GO:0043231//intracellular membrane-bounded organelle;GO:0016020//membrane	GO:0030528//transcription regulator activity;GO:0003676//nucleic acid binding;GO:0001071//nucleic acid binding transcription factor activity	GO:0000160//two-component signal transduction system (phosphorelay);GO:0009725//response to hormone stimulus;GO:0006351//transcription, DNA-dependent;GO:0009607//response to biotic stimulus	gi|15228312|ref|NP_188299.1|/8.13923e-72/ATEBP (ETHYLENE-RESPONSIVE ELEMENT BINDING PROTEIN); DNA binding / protein binding / transcription activator/ transcription factor [Arabidopsis thaliana]
Bra001642	-0.702614	-3.44132	-2.7387	-	GO:0004553//hydrolase activity, hydrolyzing O-glycosyl compounds	GO:0044238//primary metabolic process;GO:0045229//external encapsulating structure organization	gi|297830296|ref|XP_002883030.1|/1.52914e-106/hypothetical protein ARALYDRAFT_318449 [Arabidopsis lyrata subsp. lyrata]
Bra001649	0.894939	-0.668961	-1.5639	GO:0016020//membrane	-	GO:0006950//response to stress	gi|255556366|ref|XP_002519217.1|/2.15245e-29/conserved hypothetical protein [Ricinus communis]
Bra001661	-1.98272	6.39232	8.37504	GO:0030312//external encapsulating structure;GO:0031981//nuclear lumen;GO:0016020//membrane	GO:0046872//metal ion binding;GO:0016765//transferase activity, transferring alkyl or aryl (other than methyl) groups;GO:0032559	GO:0009108//coenzyme biosynthetic process;GO:0000096//sulfur amino acid metabolic process;GO:0009699//phenylpropanoid biosynthetic process;GO:0006950//response to stress	gi|75309777|sp|Q9FUZ1.1|METK2_BRAJU/0/RecName: Full=S-adenosylmethionine synthase 2; Short=AdoMet synthase 2; AltName: Full=Methionine adenosyltransferase 2; Short=MAT 2
Bra001662	-0.0539949	-1.51717	-1.46317	GO:0016020//membrane	GO:0004674//protein serine/threonine kinase activity;GO:0000166//nucleotide binding	-	gi|297830356|ref|XP_002883060.1|/5.53395e-92/hypothetical protein ARALYDRAFT_479217 [Arabidopsis lyrata subsp. lyrata]
Bra001663	4.6456	1.87622	-2.76939	GO:0016020//membrane	-	-	gi|297834658|ref|XP_002885211.1|/5.04144e-70/NPSN13 [Arabidopsis lyrata subsp. lyrata]
Bra001664	-0.00888544	-1.37696	-1.36807	GO:0043231//intracellular membrane-bounded organelle	GO:0046872//metal ion binding;GO:0016787//hydrolase activity	GO:0006163//purine nucleotide metabolic process	gi|30684538|ref|NP_188374.2|/0/RelA/SpoT domain-containing protein / calcium-binding EF-hand family protein [Arabidopsis thaliana]
Bra001665	1.12463	-2.08453	-3.20916	GO:0043231//intracellular membrane-bounded organelle;GO:0016020//membrane	GO:0004674//protein serine/threonine kinase activity;GO:0032559	GO:0009725//response to hormone stimulus;GO:0006464//protein modification process;GO:0006970//response to osmotic stress;GO:0023052//signaling	gi|297834664|ref|XP_002885214.1|/3.33024e-55/cbl-interacting protein kinase 1 [Arabidopsis lyrata subsp. lyrata]
Bra001671	-1.82379	-0.631991	1.1918	GO:0043231//intracellular membrane-bounded organelle	GO:0003677//DNA binding;GO:0001071//nucleic acid binding transcription factor activity;GO:0005515//protein binding	GO:0006351//transcription, DNA-dependent;GO:0009411//response to UV	gi|297830376|ref|XP_002883070.1|/7.21349e-19/hypothetical protein ARALYDRAFT_479237 [Arabidopsis lyrata subsp. lyrata]
Bra001676	-0.863418	10.098	10.9614	GO:0044464//cell part	-	GO:0051707//response to other organism	gi|18401606|ref|NP_566585.1|/4.88803e-135/CNBT1 (CYCLIC NUCLEOTIDE-BINDING TRANSPORTER 1); calmodulin binding / cyclic nucleotide binding / ion channel [Arabidopsis thaliana]
Bra001683	0.066312	2.0065	1.94018	GO:0009536//plastid	-	GO:0009411//response to UV	gi|312282609|dbj|BAJ34170.1|/7.73193e-123/unnamed protein product [Thellungiella halophila]
Bra001688	2.01436	7.65821	5.64386	-	-	-	gi|297830426|ref|XP_002883095.1|/0/hypothetical protein ARALYDRAFT_898144 [Arabidopsis lyrata subsp. lyrata]
Bra001697	2.07914	1.41447	-0.664677	GO:0031224//intrinsic to membrane	-	-	gi|297830444|ref|XP_002883104.1|/5.52298e-89/hypothetical protein ARALYDRAFT_898158 [Arabidopsis lyrata subsp. lyrata]
Bra001701	-9.37721	-11.2021	-1.82491	-	-	-	gi|15229614|ref|NP_188456.1|/5.87572e-17/protease inhibitor/seed storage/lipid transfer protein (LTP) family protein [Arabidopsis thaliana]
Bra001718	0.0832269	-2.16711	-2.25034	GO:0043231//intracellular membrane-bounded organelle	GO:0032559;GO:0004702//receptor signaling protein serine/threonine kinase activity	GO:0009648//photoperiodism;GO:0006468//protein phosphorylation;GO:0009908//flower development	gi|297834790|ref|XP_002885277.1|/1.14097e-132/hypothetical protein ARALYDRAFT_318635 [Arabidopsis lyrata subsp. lyrata]
Bra001720	1.39975	7.77479	6.37504	GO:0030529//ribonucleoprotein complex	GO:0003723//RNA binding;GO:0005198//structural molecule activity	GO:0010467//gene expression	gi|145332631|ref|NP_001078181.1|/8.94134e-29/ribosomal protein S6 family protein [Arabidopsis thaliana]
Bra001721	0.89503	-2.10293	-2.99796	-	GO:0046914//transition metal ion binding;GO:0019787//small conjugating protein ligase activity	GO:0032446//protein modification by small protein conjugation	gi|312282105|dbj|BAJ33918.1|/4.09562e-68/unnamed protein product [Thellungiella halophila]
Bra001722	-1.51781	-1.42365	0.094169	GO:0009536//plastid;GO:0043232;GO:0016020//membrane	GO:0046914//transition metal ion binding;GO:0005198//structural molecule activity;GO:0032559	GO:0009642//response to light intensity;GO:0009725//response to hormone stimulus;GO:0009913//epidermal cell differentiation;GO:0048588//developmental cell growth;GO:0006970//response to osmotic stress;GO:0009639//response to red or far red light;GO:0000904//cell morphogenesis involved in differentiation	gi|241740072|gb|ACS68187.1|/1.57205e-75/actin2.1 [Brassica napus]
Bra001726	2.57858	4.1566	1.57803	-	-	-	gi|297830546|ref|XP_002883155.1|/3.14042e-116/transducin family protein [Arabidopsis lyrata subsp. lyrata]
Bra001729	-3.22901	0.549687	3.7787	-	GO:0046914//transition metal ion binding;GO:0016706//oxidoreductase activity, acting on paired donors, with incorporation or reduction of molecular oxygen, 2-oxoglutarate as one donor, and incorporation of one atom each of oxygen into both donors	GO:0008152//metabolic process	gi|40806799|gb|AAR92199.1|/1.89329e-153/reduced vernalization response 1 [Brassica rapa]
Bra001732	1.56929	2.40532	0.836024	GO:0044464//cell part	-	-	gi|13605742|gb|AAK32864.1|AF361852_1/2.30222e-21/AT3g19030/K13E13_15 [Arabidopsis thaliana]
Bra001734	0.909739	4.92145	4.01171	GO:0015629//actin cytoskeleton;GO:0016020//membrane	GO:0008092//cytoskeletal protein binding;GO:0004674//protein serine/threonine kinase activity;GO:0046872//metal ion binding;GO:0004722//protein serine/threonine phosphatase activity;GO:0000166//nucleotide binding	GO:0016049//cell growth;GO:0008154//actin polymerization or depolymerization;GO:0000904//cell morphogenesis involved in differentiation	gi|17979471|gb|AAL50072.1|/0/AT3g19120/MVI11_3 [Arabidopsis thaliana]
Bra001739	-7.37504	-9.50779	-2.13276	-	-	-	gi|297821242|ref|XP_002878504.1|/4.50068e-168/kelch repeat-containing F-box family protein [Arabidopsis lyrata subsp. lyrata]
Bra001752	5.08746	-2.83735	-7.92481	GO:0043231//intracellular membrane-bounded organelle	GO:0030528//transcription regulator activity;GO:0003676//nucleic acid binding	GO:0009725//response to hormone stimulus;GO:0006972//hyperosmotic response;GO:0003006//developmental process involved in reproduction;GO:0009743//response to carbohydrate stimulus	gi|114431556|gb|ABI74621.1|/4.46883e-79/C2H2 zinc finger protein 1 [Thellungiella halophila]
Bra001766	1.89036	3.0082	1.11784	GO:0016021//integral to membrane	GO:0005356	GO:0015766	gi|260619533|gb|ACX47459.1|/1.72697e-114/hexose transporter 1 [Solanum lycopersicum]
Bra001768	-0.838456	-1.38602	-0.54756	GO:0044444//cytoplasmic part;GO:0016020//membrane;GO:0015629//actin cytoskeleton	GO:0000166//nucleotide binding	GO:0030029//actin filament-based process	gi|20268744|gb|AAM14075.1|/0/putative myosin [Arabidopsis thaliana]
Bra001769	-6.85798	-8.92184	-2.06386	-	-	-	gi|297830672|ref|XP_002883218.1|/0/hypothetical protein ARALYDRAFT_479515 [Arabidopsis lyrata subsp. lyrata]
Bra001787	0.0701042	8.98299	8.91289	GO:0009526//plastid envelope	-	-	gi|297851090|ref|XP_002893426.1|/1.20281e-74/predicted protein [Arabidopsis lyrata subsp. lyrata]
Bra001806	-0.115039	-1.34119	-1.22615	GO:0005667//transcription factor complex	GO:0016564//transcription repressor activity;GO:0001071//nucleic acid binding transcription factor activity	GO:0048506;GO:0032583//regulation of gene-specific transcription	gi|1173616|gb|AAC49265.1|/1.83409e-71/CCAAT-binding factor B subunit homolog [Brassica napus]
Bra001809	-0.681271	0.660389	1.34166	GO:0009523//photosystem II;GO:0009534//chloroplast thylakoid	-	GO:0006950//response to stress;GO:0042221//response to chemical stimulus;GO:0009411//response to UV	gi|90186625|gb|ABD91572.1|/1.06596e-42/unknown [Brassica rapa]
Bra001817	0.451353	-0.601716	-1.05307	GO:0043231//intracellular membrane-bounded organelle	GO:0004712//protein serine/threonine/tyrosine kinase activity;GO:0032559	GO:0051707//response to other organism;GO:0007243//intracellular protein kinase cascade;GO:0010374//stomatal complex development;GO:0010375//stomatal complex patterning;GO:0003006//developmental process involved in reproduction;GO:0006464//protein modification process	gi|19698851|gb|AAL91161.1|/1.30753e-133/MAP kinase kinase 5 [Arabidopsis thaliana]
Bra001818	1.34792	-3.97072	-5.31865	GO:0043231//intracellular membrane-bounded organelle	GO:0004712//protein serine/threonine/tyrosine kinase activity;GO:0032559	GO:0051707//response to other organism;GO:0007243//intracellular protein kinase cascade;GO:0010374//stomatal complex development;GO:0010375//stomatal complex patterning;GO:0003006//developmental process involved in reproduction;GO:0006464//protein modification process	gi|19698851|gb|AAL91161.1|/1.4402e-160/MAP kinase kinase 5 [Arabidopsis thaliana]
Bra001822	0.156342	-2.36495	-2.52129	-	GO:0046914//transition metal ion binding;GO:0003676//nucleic acid binding	GO:0006351//transcription, DNA-dependent;GO:0009743//response to carbohydrate stimulus	gi|297830826|ref|XP_002883295.1|/6.53243e-65/hypothetical protein ARALYDRAFT_898570 [Arabidopsis lyrata subsp. lyrata]
Bra001833	-4.29043	7.40088	11.6913	-	GO:0004518//nuclease activity	-	gi|297835128|ref|XP_002885446.1|/5.17732e-97/endonuclease/exonuclease/phosphatase family protein [Arabidopsis lyrata subsp. lyrata]
Bra001841	-1.51412	8.32193	9.83605	GO:0044463	-	-	gi|30686351|ref|NP_850622.1|/3.08247e-67/SGP2; GTP binding [Arabidopsis thaliana]
Bra001843	-0.282176	3.03562	3.3178	GO:0005777//peroxisome	GO:0005488//binding;GO:0016833//oxo-acid-lyase activity	GO:0009060//aerobic respiration;GO:0043436;GO:0044262//cellular carbohydrate metabolic process	gi|113026|sp|P25248.1|ACEA_BRANA/3.7003e-111/RecName: Full=Isocitrate lyase; Short=ICL; Short=Isocitrase; Short=Isocitratase
Bra001845	-4.35962	-3.76429	0.595334	GO:0044464//cell part	GO:0035251//UDP-glucosyltransferase activity	GO:0009725//response to hormone stimulus;GO:0006970//response to osmotic stress;GO:0009687//abscisic acid metabolic process	gi|297830870|ref|XP_002883317.1|/0/UDP-glucoronosyl/UDP-glucosyl transferase family protein [Arabidopsis lyrata subsp. lyrata]
Bra001865	0.259087	-1.24619	-1.50528	GO:0019866//organelle inner membrane;GO:0043231//intracellular membrane-bounded organelle;GO:0031224//intrinsic to membrane	GO:0043169//cation binding;GO:0016682//oxidoreductase activity, acting on diphenols and related substances as donors, oxygen as acceptor	GO:0051234//establishment of localization;GO:0032501//multicellular organismal process;GO:0006950//response to stress;GO:0007165//signal transduction;GO:0015980//energy derivation by oxidation of organic compounds	gi|312282139|dbj|BAJ33935.1|/2.20137e-95/unnamed protein product [Thellungiella halophila]
Bra001866	0.627741	2.32769	1.69995	-	-	-	gi|297830956|ref|XP_002883360.1|/0/time for coffee [Arabidopsis lyrata subsp. lyrata]
Bra001867	-1.00295	8.93369	9.93664	-	GO:0004672//protein kinase activity	GO:0009648//photoperiodism;GO:0006464//protein modification process	gi|297830962|ref|XP_002883363.1|/0/predicted protein [Arabidopsis lyrata subsp. lyrata]
Bra001891	-2.66864	-1.75309	0.915551	GO:0043231//intracellular membrane-bounded organelle	GO:0004779//sulfate adenylyltransferase activity	GO:0006790//sulfur compound metabolic process	gi|90856223|gb|ABE01402.1|/1.01187e-152/ATP-sulfurylase [Camellia sinensis]
Bra001894	1.21872	0.705107	-0.513609	-	-	-	gi|260515145|gb|ACX43275.1|/4.27468e-20/GTP binding protein gamma subunit [Brassica napus]
Bra001897	-1.6883	9.2854	10.9737	-	-	-	gi|297831014|ref|XP_002883389.1|/3.55055e-115/hypothetical protein ARALYDRAFT_479805 [Arabidopsis lyrata subsp. lyrata]
Bra001899	0.303513	3.45943	3.15592	GO:0043231//intracellular membrane-bounded organelle	GO:0005515//protein binding	GO:0009725//response to hormone stimulus	gi|297835320|ref|XP_002885542.1|/5.94801e-76/indoleacetic acid-induced protein 2 [Arabidopsis lyrata subsp. lyrata]
Bra001900	0.347923	-4.46411	-4.81203	GO:0043231//intracellular membrane-bounded organelle	GO:0030528//transcription regulator activity;GO:0005515//protein binding	GO:0010101;GO:0006950//response to stress;GO:0009755//hormone-mediated signaling pathway;GO:0009606//tropism	gi|297831026|ref|XP_002883395.1|/5.80915e-24/hypothetical protein ARALYDRAFT_319024 [Arabidopsis lyrata subsp. lyrata]
Bra001909	-1.10806	8.07682	9.18488	GO:0031090//organelle membrane;GO:0043231//intracellular membrane-bounded organelle	GO:0046914//transition metal ion binding;GO:0016741	GO:0006730//one-carbon metabolic process	gi|22331280|ref|NP_566725.2|/0/dehydration-responsive protein-related [Arabidopsis thaliana]
Bra001919	2.73039	8.77479	6.04439	GO:0009536//plastid	GO:0015645//fatty acid ligase activity	GO:0006633//fatty acid biosynthetic process	gi|20799733|gb|AAM28629.1|AF503771_1/1.33357e-101/acyl-CoA synthetase-like protein [Arabidopsis thaliana]
Bra001930	-9.83605	-12.2128	-2.37675	GO:0031090//organelle membrane;GO:0043231//intracellular membrane-bounded organelle	-	-	gi|297835462|ref|XP_002885613.1|/1.49018e-77/hypothetical protein ARALYDRAFT_898953 [Arabidopsis lyrata subsp. lyrata]
Bra001935	-0.364274	4.23266	4.59694	GO:0043231//intracellular membrane-bounded organelle	-	GO:0009887//organ morphogenesis;GO:0009791//post-embryonic development;GO:0006351//transcription, DNA-dependent	gi|297831252|ref|XP_002883508.1|/5.78878e-79/hypothetical protein ARALYDRAFT_898989 [Arabidopsis lyrata subsp. lyrata]
Bra001950	1.82375	-0.692266	-2.51602	GO:0005618//cell wall;GO:0031410//cytoplasmic vesicle	GO:0005488//binding;GO:0016491//oxidoreductase activity	GO:0008152//metabolic process	gi|297835536|ref|XP_002885650.1|/0/predicted protein [Arabidopsis lyrata subsp. lyrata]
Bra001959	-1.93444	8.16491	10.0993	GO:0009707//chloroplast outer membrane	GO:0005488//binding	GO:0048285	gi|18398011|ref|NP_028242.1|/8.92574e-71/PDV2 (PLASTID DIVISION2) [Arabidopsis thaliana]
Bra001974	0.106539	9.20457	9.09803	GO:0044464//cell part	GO:0016747//transferase activity, transferring acyl groups other than amino-acyl groups	GO:0006633//fatty acid biosynthetic process;GO:0009314//response to radiation;GO:0007275//multicellular organismal development;GO:0006950//response to stress	gi|297832556|ref|XP_002884160.1|/0/hypothetical protein ARALYDRAFT_900287 [Arabidopsis lyrata subsp. lyrata]
Bra001976	-3.01919	6.39232	9.41151	-	GO:0003676//nucleic acid binding	GO:0006351//transcription, DNA-dependent	gi|15227193|ref|NP_179233.1|/6.92916e-159/BLH7 (bell1-like homeodomain 7); DNA binding / transcription factor [Arabidopsis thaliana]
Bra001979	0.798909	3.95956	3.16065	GO:0044464//cell part	-	-	gi|297809759|ref|XP_002872763.1|/2.47107e-95/3-oxo-5-alpha-steroid 4-dehydrogenase family protein [Arabidopsis lyrata subsp. lyrata]
Bra002005	-0.199023	11.4331	11.6321	-	GO:0016881//acid-amino acid ligase activity	GO:0006464//protein modification process	gi|15227320|ref|NP_179284.1|/0/UBC23 (UBIQUITIN-CONJUGATING ENZYME 23); small conjugating protein ligase/ ubiquitin-protein ligase [Arabidopsis thaliana]
Bra002010	1.42954	5.35554	3.926	-	-	-	gi|30693047|ref|NP_174696.2|/3.17116e-81/translation initiation factor 3 (IF-3) family protein [Arabidopsis thaliana]
Bra002031	-6.37504	-9.63844	-3.2634	GO:0009536//plastid	GO:0004672//protein kinase activity;GO:0032559	GO:0006464//protein modification process	gi|297836446|ref|XP_002886105.1|/2.94886e-166/hypothetical protein ARALYDRAFT_480605 [Arabidopsis lyrata subsp. lyrata]
Bra002038	0.188259	10.0755	9.88722	-	GO:0019900//kinase binding;GO:0004721//phosphoprotein phosphatase activity	GO:0010118//stomatal movement;GO:0010359//regulation of anion channel activity;GO:0009738//abscisic acid mediated signaling pathway;GO:0006950//response to stress	gi|297833924|ref|XP_002884844.1|/6.15555e-143/AHG3/ATPP2CA [Arabidopsis lyrata subsp. lyrata]
Bra002045	0.304064	-1.05407	-1.35814	GO:0005840//ribosome;GO:0043231//intracellular membrane-bounded organelle;GO:0016020//membrane;GO:0044446//intracellular organelle part	-	-	gi|28436071|gb|AAO41731.1|/2.00159e-43/cytoplasmic ribosomal protein S14 [Brassica napus]
Bra002061	2.04215	11.1843	9.14211	-	GO:0046914//transition metal ion binding	GO:0009743//response to carbohydrate stimulus	gi|297836462|ref|XP_002886113.1|/9.78185e-83/ring-H2 finger A3A [Arabidopsis lyrata subsp. lyrata]
Bra002078	0.506363	3.4046	2.89823	GO:0043231//intracellular membrane-bounded organelle	GO:0016301//kinase activity	-	gi|62320795|dbj|BAD93724.1|/2.79633e-85/putative protein kinase [Arabidopsis thaliana]
Bra002083	1.92771	8.98299	7.05528	GO:0016020//membrane	-	-	gi|238480668|ref|NP_001154237.1|/1.7862e-59/unknown protein [Arabidopsis thaliana]
Bra002099	1.72543	-0.446668	-2.1721	GO:0031012//extracellular matrix;GO:0016020//membrane	GO:0046872//metal ion binding;GO:0004674//protein serine/threonine kinase activity;GO:0032559	GO:0006464//protein modification process;GO:0023052//signaling	gi|297836506|ref|XP_002886135.1|/9.92163e-101/predicted protein [Arabidopsis lyrata subsp. lyrata]
Bra002112	-2.14136	-3.19794	-1.05658	GO:0031224//intrinsic to membrane	GO:0015298//solute:cation antiporter activity	GO:0006811//ion transport	gi|312282795|dbj|BAJ34263.1|/0/unnamed protein product [Thellungiella halophila]
Bra002138	2.14929	0.335749	-1.81354	GO:0031410//cytoplasmic vesicle	-	-	gi|186522887|ref|NP_001119225.1|/1.44392e-20/unknown protein [Arabidopsis thaliana]
Bra002144	0.657043	-1.1877	-1.84474	-	-	-	gi|9758905|dbj|BAB09481.1|/1.99881e-92/unnamed protein product [Arabidopsis thaliana]
Bra002153	3.35221	-2.27228	-5.62449	-	-	-	gi|227438227|gb|ACP30603.1|/0/disease resistance protein [Brassica rapa subsp. pekinensis]
Bra002156	0.286779	10.7339	10.4471	GO:0015935//small ribosomal subunit;GO:0030312//external encapsulating structure;GO:0009536//plastid;GO:0031981//nuclear lumen	GO:0005198//structural molecule activity	GO:0010467//gene expression	gi|15238809|ref|NP_197339.1|/1.22781e-72/40S ribosomal protein S16 (RPS16C) [Arabidopsis thaliana]
Bra002157	1.93133	-0.956586	-2.88792	GO:0043231//intracellular membrane-bounded organelle	-	-	gi|297812019|ref|XP_002873893.1|/3.43306e-57/predicted protein [Arabidopsis lyrata subsp. lyrata]
Bra002161	3.46118	0.132534	-3.32865	-	-	-	gi|144587400|sp|Q56XW8.2|FBL30_ARATH/5.4326e-105/RecName: Full=F-box/LRR-repeat protein At1g48400
Bra002162	1.89865	9.53528	7.63662	GO:0005622//intracellular	-	GO:0006396//RNA processing	gi|297812029|ref|XP_002873898.1|/0/hypothetical protein ARALYDRAFT_909860 [Arabidopsis lyrata subsp. lyrata]
Bra002163	1.11794	11.1948	10.0768	GO:0016020//membrane	GO:0004672//protein kinase activity;GO:0032559	GO:0006464//protein modification process	gi|297807871|ref|XP_002871819.1|/5.26655e-110/kinase family protein [Arabidopsis lyrata subsp. lyrata]
Bra002166	-0.757602	2.75336	3.51096	-	GO:0016301//kinase activity;GO:0032559	GO:0006464//protein modification process	gi|240256309|ref|NP_974804.4|/0/ATP binding / protein kinase/ protein serine/threonine kinase/ protein tyrosine kinase [Arabidopsis thaliana]
Bra002170	-1.52666	7.65821	9.18488	GO:0044444//cytoplasmic part	-	-	gi|30686896|ref|NP_197360.2|/0/kelch repeat-containing protein [Arabidopsis thaliana]
Bra002176	-1.96782	-3.19794	-1.23012	-	-	-	gi|297807887|ref|XP_002871827.1|/1.41489e-99/zinc finger family protein [Arabidopsis lyrata subsp. lyrata]
Bra002178	-1.14457	1.54559	2.69016	-	GO:0043167//ion binding;GO:0016160//amylase activity	GO:0005976//polysaccharide metabolic process	gi|15239531|ref|NP_197368.1|/0/BMY3; beta-amylase/ catalytic/ cation binding [Arabidopsis thaliana]
Bra002207	-1.07736	-2.62515	-1.54779	GO:0031410//cytoplasmic vesicle	-	-	gi|297807947|ref|XP_002871857.1|/1.43525e-71/hypothetical protein ARALYDRAFT_488790 [Arabidopsis lyrata subsp. lyrata]
Bra002214	5.46532	-0.431919	-5.89724	GO:0044464//cell part	GO:0004175//endopeptidase activity	GO:0019538//protein metabolic process	gi|15239656|ref|NP_197413.1|/9.54198e-146/aspartic-type endopeptidase [Arabidopsis thaliana]
Bra002220	-0.502894	-1.37882	-0.875927	-	-	-	gi|15239663|ref|NP_197420.1|/1.31525e-49/unknown protein [Arabidopsis thaliana]
Bra002221	-2.21853	1.4596	3.67813	GO:0043231//intracellular membrane-bounded organelle	GO:0070566//adenylyltransferase activity	GO:0005982//starch metabolic process	gi|13487711|gb|AAK27685.1|AF347698_1/0/ADP-glucose pyrophosphorylase large subunit [Brassica rapa subsp. pekinensis]
Bra002222	-1.40429	0.117357	1.52165	-	-	-	gi|297812111|ref|XP_002873939.1|/4.76839e-87/hypothetical protein ARALYDRAFT_488810 [Arabidopsis lyrata subsp. lyrata]
Bra002228	0.0430687	-6.89125	-6.93432	-	-	-	gi|297812115|ref|XP_002873941.1|/4.19266e-130/armadillo/beta-catenin repeat family protein [Arabidopsis lyrata subsp. lyrata]
Bra002235	1.73455	-0.30589	-2.04044	-	GO:0046872//metal ion binding	-	gi|297812127|ref|XP_002873947.1|/0/hypothetical protein ARALYDRAFT_488831 [Arabidopsis lyrata subsp. lyrata]
Bra002240	-6.04439	-9.43671	-3.39232	-	GO:0016772//transferase activity, transferring phosphorus-containing groups;GO:0016747//transferase activity, transferring acyl groups other than amino-acyl groups	GO:0008152//metabolic process	gi|297812131|ref|XP_002873949.1|/6.43017e-111/acyltransferase [Arabidopsis lyrata subsp. lyrata]
Bra002241	2.23235	-1.7893	-4.02165	GO:0043234//protein complex;GO:0005576//extracellular region	GO:0008135//translation factor activity, nucleic acid binding	GO:0006952//defense response;GO:0006412//translation	gi|297812135|ref|XP_002873951.1|/2.19025e-37/elongation factor 1B alpha-subunit 2 [Arabidopsis lyrata subsp. lyrata]
Bra002245	3.42321	1.1822	-2.24101	GO:0031090//organelle membrane;GO:0042579//microbody	GO:0046914//transition metal ion binding;GO:0008483//transaminase activity;GO:0048037//cofactor binding	GO:0019752//carboxylic acid metabolic process	gi|693690|gb|AAA79370.1|/2.04717e-54/aspartate aminotransferase [Arabidopsis thaliana]
Bra002259	-5.62506	-2.03148	3.59359	GO:0019866//organelle inner membrane;GO:0009526//plastid envelope;GO:0031224//intrinsic to membrane;GO:0030312//external encapsulating structure	GO:0022857//transmembrane transporter activity	GO:0046907//intracellular transport	gi|297812157|ref|XP_002873962.1|/8.18813e-99/dicarboxylate/tricarboxylate carrier [Arabidopsis lyrata subsp. lyrata]
Bra002265	-3.05209	-4.19794	-1.14585	GO:0009536//plastid	-	-	gi|18420050|ref|NP_568382.1|/1.24889e-32/unknown protein [Arabidopsis thaliana]
Bra002275	0.655628	-1.92933	-2.58496	GO:0016020//membrane	-	-	gi|18420075|ref|NP_568386.1|/2.54778e-75/integral membrane family protein [Arabidopsis thaliana]
Bra002286	9.2854	0.216624	-9.06878	GO:0009536//plastid	GO:0008378//galactosyltransferase activity	GO:0006950//response to stress;GO:0009628//response to abiotic stimulus	gi|312281695|dbj|BAJ33713.1|/0/unnamed protein product [Thellungiella halophila]
Bra002288	-2.05357	7.24793	9.3015	GO:0031224//intrinsic to membrane	GO:0004871//signal transducer activity	GO:0006970//response to osmotic stress;GO:0009719;GO:0034285	gi|312281903|dbj|BAJ33817.1|/4.89163e-113/unnamed protein product [Thellungiella halophila]
Bra002307	-6.85798	-10.9352	-4.07718	GO:0043231//intracellular membrane-bounded organelle	GO:0046914//transition metal ion binding;GO:0042393//histone binding	GO:0006351//transcription, DNA-dependent	gi|297812231|ref|XP_002873999.1|/5.28116e-32/PHD finger family protein [Arabidopsis lyrata subsp. lyrata]
Bra002308	0.927711	10.3049	9.37721	GO:0031090//organelle membrane;GO:0043231//intracellular membrane-bounded organelle;GO:0005576//extracellular region;GO:0031410//cytoplasmic vesicle	GO:0008233//peptidase activity	GO:0009630//gravitropism;GO:0048513//organ development	gi|297812233|ref|XP_002874000.1|/1.80099e-52/hypothetical protein ARALYDRAFT_910089 [Arabidopsis lyrata subsp. lyrata]
Bra002318	-3.82543	-0.0418202	3.78361	GO:0031090//organelle membrane;GO:0043231//intracellular membrane-bounded organelle;GO:0031224//intrinsic to membrane	GO:0005375//copper ion transmembrane transporter activity	GO:0009725//response to hormone stimulus;GO:0006825//copper ion transport	gi|15242030|ref|NP_197565.1|/1.33284e-64/COPT5; copper ion transmembrane transporter/ high affinity copper ion transmembrane transporter [Arabidopsis thaliana]
Bra002328	0.639911	-2.46887	-3.10878	GO:0044464//cell part	GO:0004091//carboxylesterase activity;GO:0004857//enzyme inhibitor activity	-	gi|297812259|ref|XP_002874013.1|/3.1553e-80/hypothetical protein ARALYDRAFT_488983 [Arabidopsis lyrata subsp. lyrata]
Bra002332	0.658641	3.75336	3.09472	GO:0043231//intracellular membrane-bounded organelle;GO:0016020//membrane	GO:0035251//UDP-glucosyltransferase activity	GO:0044403//symbiosis, encompassing mutualism through parasitism;GO:0005984//disaccharide metabolic process	gi|297812265|ref|XP_002874016.1|/0/hypothetical protein ARALYDRAFT_910122 [Arabidopsis lyrata subsp. lyrata]
Bra002333	2.12051	-2.11934	-4.23985	-	GO:0016788//hydrolase activity, acting on ester bonds	-	gi|297812267|ref|XP_002874017.1|/4.11093e-61/phosphoinositide phosphatase family protein [Arabidopsis lyrata subsp. lyrata]
Bra002337	1.49067	0.188238	-1.30243	GO:0031225//anchored to membrane;GO:0030312//external encapsulating structure;GO:0044424//intracellular part	GO:0005515//protein binding;GO:0004672//protein kinase activity;GO:0032559	GO:0044267//cellular protein metabolic process	gi|297812275|ref|XP_002874021.1|/3.5967e-162/hypothetical protein ARALYDRAFT_910130 [Arabidopsis lyrata subsp. lyrata]
Bra002341	0.625375	1.33884	0.71347	GO:0016020//membrane	GO:0008135//translation factor activity, nucleic acid binding;GO:0043169//cation binding	GO:0003006//developmental process involved in reproduction;GO:0006412//translation	gi|297812279|ref|XP_002874023.1|/6.95244e-76/protein synthesis initiation factor eIF2 beta [Arabidopsis lyrata subsp. lyrata]
Bra002362	-5.64386	-9.63844	-3.99458	GO:0044444//cytoplasmic part;GO:0043231//intracellular membrane-bounded organelle	-	-	gi|297812297|ref|XP_002874032.1|/1.40262e-52/La domain-containing protein [Arabidopsis lyrata subsp. lyrata]
Bra002366	2.85698	1.61486	-1.24212	-	GO:0016772//transferase activity, transferring phosphorus-containing groups;GO:0005488//binding	GO:0031669//cellular response to nutrient levels;GO:0006796//phosphate metabolic process	gi|297808177|ref|XP_002871972.1|/4.32649e-116/AMP-activated protein kinase [Arabidopsis lyrata subsp. lyrata]
Bra002370	-1.61471	-0.114016	1.50069	GO:0009534//chloroplast thylakoid	GO:0005515//protein binding	GO:0050896//response to stimulus	gi|30688196|ref|NP_850862.1|/3.04637e-35/DNAJ heat shock N-terminal domain-containing protein [Arabidopsis thaliana]
Bra002373	-0.956931	-5.90972	-4.95279	GO:0009536//plastid	-	-	gi|226493494|ref|NP_001142613.1|/2.82909e-48/hypothetical protein LOC100274882 [Zea mays]
Bra002375	-2.44442	-1.26641	1.17801	GO:0043231//intracellular membrane-bounded organelle	GO:0005488//binding	-	gi|29294065|gb|AAO73902.1|/1.20829e-64/expressed protein [Arabidopsis thaliana]
Bra002383	-3.26824	7.77479	11.043	GO:0031090//organelle membrane;GO:0043231//intracellular membrane-bounded organelle	GO:0016843	GO:0009820//alkaloid metabolic process	gi|6664319|gb|AAF22901.1|AC006932_18/8.37432e-59/T27G7.16 [Arabidopsis thaliana]
Bra002387	-0.0531113	-1.62498	-1.57187	GO:0043231//intracellular membrane-bounded organelle	GO:0005515//protein binding	-	gi|297812323|ref|XP_002874045.1|/7.06527e-14/DNAJ heat shock N-terminal domain-containing protein [Arabidopsis lyrata subsp. lyrata]
Bra002388	-1.64557	-4.02654	-2.38097	-	-	-	gi|111074178|gb|ABH04462.1|/6.17694e-166/At5g22090 [Arabidopsis thaliana]
Bra002400	2.42321	-1.17083	-3.59404	GO:0043231//intracellular membrane-bounded organelle	GO:0000175//3'-5'-exoribonuclease activity;GO:0005488//binding	GO:0006950//response to stress;GO:0016070//RNA metabolic process	gi|297812341|ref|XP_002874054.1|/4.61167e-130/hypothetical protein ARALYDRAFT_489075 [Arabidopsis lyrata subsp. lyrata]
Bra002402	1.19928	0.238288	-0.960995	-	-	GO:0009628//response to abiotic stimulus	gi|21593032|gb|AAM64981.1|/2.41723e-18/unknown [Arabidopsis thaliana]
Bra002404	2.43296	-1.08306	-3.51602	-	-	-	gi|297812355|ref|XP_002874061.1|/2.77125e-99/hypothetical protein ARALYDRAFT_489082 [Arabidopsis lyrata subsp. lyrata]
Bra002405	2.35221	8.3966	6.04439	-	-	-	gi|297812359|ref|XP_002874063.1|/4.85627e-80/hypothetical protein ARALYDRAFT_489085 [Arabidopsis lyrata subsp. lyrata]
Bra002411	-0.853057	0.409346	1.2624	GO:0015934//large ribosomal subunit;GO:0016020//membrane;GO:0031981//nuclear lumen	GO:0005198//structural molecule activity	GO:0003002//regionalization;GO:0010467//gene expression;GO:0048513//organ development	gi|15242248|ref|NP_197636.1|/4.13855e-91/60S ribosomal protein L10A (RPL10aC) [Arabidopsis thaliana]
Bra002415	-3.72311	5.08746	8.81057	-	-	-	gi|225423682|ref|XP_002277005.1|/1.33969e-58/PREDICTED: hypothetical protein isoform 1 [Vitis vinifera]
Bra002417	-5.07619	-1.02106	4.05513	GO:0009536//plastid	GO:0004553//hydrolase activity, hydrolyzing O-glycosyl compounds	GO:0009793//embryo development ending in seed dormancy;GO:0006073//cellular glucan metabolic process	gi|312282229|dbj|BAJ33980.1|/0/unnamed protein product [Thellungiella halophila]
Bra002422	-0.645569	-3.63641	-2.99084	GO:0031410//cytoplasmic vesicle;GO:0009536//plastid	-	-	gi|297808251|ref|XP_002872009.1|/8.79422e-42/hypothetical protein ARALYDRAFT_910252 [Arabidopsis lyrata subsp. lyrata]
Bra002426	0.155386	1.16708	1.01169	-	GO:0019187//beta-1,4-mannosyltransferase activity	-	gi|145334537|ref|NP_001078614.1|/8.97356e-126/F-box family protein [Arabidopsis thaliana]
Bra002427	-0.172639	-3.0392	-2.86656	GO:0030119//AP-type membrane coat adaptor complex	GO:0005488//binding;GO:0022892	GO:0015031//protein transport	gi|297812403|ref|XP_002874085.1|/3.58821e-70/hypothetical protein ARALYDRAFT_489126 [Arabidopsis lyrata subsp. lyrata]
Bra002436	-7.22882	-11.5241	-4.29523	GO:0000785//chromatin;GO:0009536//plastid;GO:0031981//nuclear lumen	GO:0003676//nucleic acid binding	GO:0034728	gi|297812435|ref|XP_002874101.1|/2.31572e-45/hypothetical protein ARALYDRAFT_489144 [Arabidopsis lyrata subsp. lyrata]
Bra002458	-0.715897	-1.11749	-0.40159	-	GO:0003676//nucleic acid binding	GO:0006351//transcription, DNA-dependent	gi|187609457|sp|A2Z8L4.2|HOX9_ORYSI/1.13913e-144/RecName: Full=Homeobox-leucine zipper protein HOX9; AltName: Full=HD-ZIP protein HOX9; AltName: Full=Homeodomain transcription factor HOX9; AltName: Full=OsHB2; AltName: Full=OsHox9
Bra002459	1.46395	8.32193	6.85798	-	GO:0005488//binding	-	gi|297793625|ref|XP_002864697.1|/2.67947e-60/hypothetical protein ARALYDRAFT_496217 [Arabidopsis lyrata subsp. lyrata]
Bra002468	-6.07146	-0.308122	5.76334	GO:0009532//plastid stroma;GO:0009526//plastid envelope	GO:0051536//iron-sulfur cluster binding;GO:0052592	GO:0006090//pyruvate metabolic process;GO:0009627//systemic acquired resistance;GO:0006720//isoprenoid metabolic process	gi|302843882|ref|XP_002953482.1|/4.49154e-164/hypothetical protein VOLCADRAFT_63610 [Volvox carteri f. nagariensis]
Bra002483	0.0605333	-1.29747	-1.35801	GO:0031981//nuclear lumen;GO:0009536//plastid;GO:0031090//organelle membrane	GO:0017111//nucleoside-triphosphatase activity;GO:0008135//translation factor activity, nucleic acid binding;GO:0032561;GO:0005515//protein binding	GO:0006412//translation;GO:0010038//response to metal ion;GO:0009207	gi|241740172|gb|ACS68201.1|/0/elongation factor 1 alpha [Brassica napus]
Bra002510	0.206052	9.11894	8.91289	-	-	GO:0008152//metabolic process	gi|297790092|ref|XP_002862955.1|/1.34009e-49/hypothetical protein ARALYDRAFT_497236 [Arabidopsis lyrata subsp. lyrata]
Bra002518	-6.04439	-7.81378	-1.76939	-	-	-	gi|297796947|ref|XP_002866358.1|/5.49116e-49/hypothetical protein ARALYDRAFT_496133 [Arabidopsis lyrata subsp. lyrata]
Bra002522	1.69899	3.96	2.26101	GO:0009536//plastid;GO:0016020//membrane	GO:0008092//cytoskeletal protein binding	GO:0010038//response to metal ion;GO:0002218//activation of innate immune response;GO:0030036//actin cytoskeleton organization	gi|255627951|gb|ACU14320.1|/1.46364e-61/unknown [Glycine max]
Bra002523	0.712718	-1.42873	-2.14144	GO:0000785//chromatin;GO:0031981//nuclear lumen	GO:0003676//nucleic acid binding	GO:0034728	gi|297796943|ref|XP_002866356.1|/1.90196e-60/hypothetical protein ARALYDRAFT_358205 [Arabidopsis lyrata subsp. lyrata]
Bra002528	0.636037	2.01952	1.38348	GO:0044464//cell part	GO:0046914//transition metal ion binding;GO:0001071//nucleic acid binding transcription factor activity	GO:0009642//response to light intensity;GO:0009411//response to UV;GO:0009743//response to carbohydrate stimulus;GO:0009409//response to cold;GO:0006972//hyperosmotic response;GO:0006351//transcription, DNA-dependent	gi|79150591|gb|ABB52061.1|/2.40668e-85/C2H2-type zinc finger protein [Brassica napus]
Bra002538	2.01436	7.65821	5.64386	GO:0044444//cytoplasmic part;GO:0043231//intracellular membrane-bounded organelle	-	GO:0006887//exocytosis	gi|23397263|gb|AAN31913.1|/4.85271e-30/unknown protein [Arabidopsis thaliana]
Bra002563	5.44273	4.79912	-0.643608	-	GO:0003824//catalytic activity	-	gi|30697234|ref|NP_851223.1|/1.89372e-75/haloacid dehalogenase-like hydrolase family protein [Arabidopsis thaliana]
Bra002566	1.35649	-2.5721	-3.92859	GO:0009532//plastid stroma;GO:0009526//plastid envelope	GO:0003690//double-stranded DNA binding;GO:0016763//transferase activity, transferring pentosyl groups;GO:0043565//sequence-specific DNA binding	GO:0010038//response to metal ion;GO:0009725//response to hormone stimulus;GO:0006568//tryptophan metabolic process;GO:0006970//response to osmotic stress	gi|15238420|ref|NP_200751.1|/0/TRP1 (TELOMERIC REPEAT BINDING PROTEIN 1); DNA binding / double-stranded telomeric DNA binding [Arabidopsis thaliana]
Bra002567	2.93133	10.568	7.63662	-	-	GO:0044238//primary metabolic process	gi|89257475|gb|ABD64966.1|/5.06259e-65/hypothetical protein 25.t00003 [Brassica oleracea]
Bra002571	3.32973	2.13112	-1.19861	GO:0043232;GO:0043231//intracellular membrane-bounded organelle	GO:0032559;GO:0005198//structural molecule activity	GO:0006996//organelle organization	gi|15231447|ref|NP_190236.1|/6.00097e-111/ACT12 (ACTIN-12); structural constituent of cytoskeleton [Arabidopsis thaliana]
Bra002581	7.88264	0.96378	-6.91886	GO:0031224//intrinsic to membrane;GO:0009707//chloroplast outer membrane	GO:0008320//protein transmembrane transporter activity	GO:0006605//protein targeting;GO:0009657//plastid organization;GO:0009653//anatomical structure morphogenesis	gi|297793479|ref|XP_002864624.1|/3.95186e-144/predicted protein [Arabidopsis lyrata subsp. lyrata]
Bra002582	-2.02776	-2.22555	-0.197791	GO:0031225//anchored to membrane	GO:0005375//copper ion transmembrane transporter activity	GO:0003006//developmental process involved in reproduction;GO:0035434//copper ion transmembrane transport;GO:0048513//organ development	gi|297793477|ref|XP_002864623.1|/9.14729e-59/hypothetical protein ARALYDRAFT_496053 [Arabidopsis lyrata subsp. lyrata]
Bra002584	1.68306	8.70948	7.02642	-	-	GO:0006950//response to stress	gi|297793471|ref|XP_002864620.1|/2.31531e-29/hypothetical protein ARALYDRAFT_496048 [Arabidopsis lyrata subsp. lyrata]
Bra002589	-6.04439	-8.81378	-2.76939	GO:0043231//intracellular membrane-bounded organelle;GO:0044444//cytoplasmic part;GO:0016020//membrane	GO:0032561;GO:0003824//catalytic activity	GO:0035556//intracellular signal transduction;GO:0006810//transport	gi|15232652|ref|NP_190267.1|/3.5627e-67/ATRABA2C (ARABIDOPSIS RAB GTPASE HOMOLOG A2C); GTP binding [Arabidopsis thaliana]
Bra002593	-5.04439	-9.15987	-4.11548	-	-	GO:0006396//RNA processing	gi|15237835|ref|NP_200728.1|/0/pentatricopeptide (PPR) repeat-containing protein [Arabidopsis thaliana]
Bra002600	2.20353	-1.25987	-3.4634	-	-	-	gi|21537129|gb|AAM61470.1|/6.64009e-31/unknown [Arabidopsis thaliana]
Bra002603	-0.556393	-3.27448	-2.71809	GO:0019866//organelle inner membrane;GO:0009536//plastid	GO:0022857//transmembrane transporter activity	GO:0043094;GO:0006818//hydrogen transport	gi|224059342|ref|XP_002299831.1|/1.23735e-71/predicted protein [Populus trichocarpa]
Bra002604	-5.04439	-10.2444	-5.19997	-	-	GO:0009630//gravitropism;GO:0009416//response to light stimulus	gi|30697152|ref|NP_851217.1|/0/GIL1 (GRAVITROPIC IN THE LIGHT) [Arabidopsis thaliana]
Bra002623	0.701817	5.60458	4.90276	GO:0005770//late endosome;GO:0044431//Golgi apparatus part;GO:0005626//insoluble fraction;GO:0009536//plastid	GO:0016859//cis-trans isomerase activity	GO:0048513//organ development	gi|297793403|ref|XP_002864586.1|/4.38516e-63/hypothetical protein ARALYDRAFT_495994 [Arabidopsis lyrata subsp. lyrata]
Bra002627	1.34792	-2.04231	-3.39023	-	GO:0004629//phospholipase C activity	GO:0006970//response to osmotic stress;GO:0009755//hormone-mediated signaling pathway	gi|297796797|ref|XP_002866283.1|/0/ATPLC1 [Arabidopsis lyrata subsp. lyrata]
Bra002640	-6.37504	-7.70044	-1.3254	GO:0043231//intracellular membrane-bounded organelle	GO:0015036//disulfide oxidoreductase activity	GO:0019725//cellular homeostasis	gi|297793389|ref|XP_002864579.1|/8.08881e-51/glutaredoxin family protein [Arabidopsis lyrata subsp. lyrata]
Bra002652	0.826212	2.38525	1.55904	GO:0031090//organelle membrane;GO:0015935//small ribosomal subunit;GO:0009536//plastid;GO:0031981//nuclear lumen	GO:0046914//transition metal ion binding;GO:0003723//RNA binding;GO:0005198//structural molecule activity	GO:0010467//gene expression	gi|297793377|ref|XP_002864573.1|/0/binding protein [Arabidopsis lyrata subsp. lyrata]
Bra002655	1.7711	-0.239228	-2.01032	-	-	-	gi|33589722|gb|AAQ22627.1|/7.5858e-12/At5g58375 [Arabidopsis thaliana]
Bra002660	3.14762	3.93582	0.788204	GO:0009532//plastid stroma;GO:0009526//plastid envelope;GO:0005576//extracellular region	GO:0016615//malate dehydrogenase activity	GO:0006007//glucose catabolic process;GO:0043648//dicarboxylic acid metabolic process;GO:0009060//aerobic respiration	gi|312281617|dbj|BAJ33674.1|/0/unnamed protein product [Thellungiella halophila]
Bra002661	-0.096676	7.65821	7.75489	-	-	-	gi|8777333|dbj|BAA96923.1|/0/unnamed protein product [Arabidopsis thaliana]
Bra002662	2.80114	2.73748	-0.0636586	GO:0005838//proteasome regulatory particle;GO:0043231//intracellular membrane-bounded organelle;GO:0030312//external encapsulating structure	GO:0042623//ATPase activity, coupled;GO:0032559	GO:0019941//modification-dependent protein catabolic process	gi|15237159|ref|NP_200637.1|/2.52847e-71/RPT3 (REGULATORY PARTICLE TRIPLE-A ATPASE 3); ATPase [Arabidopsis thaliana]
Bra002665	1.35521	0.618984	-0.73623	GO:0043231//intracellular membrane-bounded organelle	-	-	gi|297793347|ref|XP_002864558.1|/1.57688e-44/hypothetical protein ARALYDRAFT_919013 [Arabidopsis lyrata subsp. lyrata]
Bra002669	4.87213	5.80847	0.936341	GO:0016020//membrane;GO:0043231//intracellular membrane-bounded organelle;GO:0015630//microtubule cytoskeleton	GO:0004673//protein histidine kinase activity;GO:0005515//protein binding;GO:0032559;GO:0009881//photoreceptor activity	GO:0006351//transcription, DNA-dependent;GO:0007017//microtubule-based process;GO:0010360;GO:0006468//protein phosphorylation;GO:0009606//tropism;GO:0009658//chloroplast organization;GO:0009416//response to light stimulus;GO:0030522//intracellular receptor mediated signaling pathway	gi|255546656|ref|XP_002514387.1|/5.57586e-98/serine/threonine protein kinase, putative [Ricinus communis]
Bra002672	5.08746	-4.64216	-9.72962	-	-	-	gi|42568619|ref|NP_200618.3|/1.11266e-73/unknown protein [Arabidopsis thaliana]
Bra002674	-1.32971	-2.73306	-1.40336	GO:0031090//organelle membrane;GO:0043231//intracellular membrane-bounded organelle	-	GO:0051234//establishment of localization;GO:0009314//response to radiation;GO:0006972//hyperosmotic response	gi|297796725|ref|XP_002866247.1|/3.27326e-55/hypothetical protein ARALYDRAFT_918995 [Arabidopsis lyrata subsp. lyrata]
Bra002677	0.215729	-1.26637	-1.4821	-	-	-	gi|297793323|ref|XP_002864546.1|/0/hypothetical protein ARALYDRAFT_495910 [Arabidopsis lyrata subsp. lyrata]
Bra002678	3.02466	3.77412	0.749457	-	-	-	gi|297793321|ref|XP_002864545.1|/1.90651e-129/hypothetical protein ARALYDRAFT_495908 [Arabidopsis lyrata subsp. lyrata]
Bra002685	-0.556393	-3.42033	-2.86394	-	-	-	gi|297796707|ref|XP_002866238.1|/1.76037e-11/hypothetical protein ARALYDRAFT_332081 [Arabidopsis lyrata subsp. lyrata]
Bra002692	-0.919512	4.39487	5.31439	GO:0031224//intrinsic to membrane	GO:0046914//transition metal ion binding;GO:0003824//catalytic activity	GO:0006631//fatty acid metabolic process	gi|125987635|sp|P0C2F6.1|RNHX1_ARATH/1.63996e-134/RecName: Full=Putative ribonuclease H protein At1g65750
Bra002698	9.07682	-0.711087	-9.7879	-	-	-	gi|30696932|ref|NP_200585.2|/1.66632e-36/unknown protein [Arabidopsis thaliana]
Bra002703	0.343954	9.56796	9.224	-	-	GO:0009628//response to abiotic stimulus	gi|15242850|ref|NP_200579.1|/0/heat shock protein-related [Arabidopsis thaliana]
Bra002709	0.861463	-2.72469	-3.58615	GO:0044464//cell part	GO:0046914//transition metal ion binding;GO:0001071//nucleic acid binding transcription factor activity	GO:0006351//transcription, DNA-dependent	gi|312281799|dbj|BAJ33765.1|/4.56813e-100/unnamed protein product [Thellungiella halophila]
Bra002710	2.6135	2.45387	-0.15963	GO:0043231//intracellular membrane-bounded organelle;GO:0031410//cytoplasmic vesicle;GO:0031090//organelle membrane	GO:0046872//metal ion binding;GO:0016861//intramolecular oxidoreductase activity, interconverting aldoses and ketoses	GO:0005996//monosaccharide metabolic process	gi|312282455|dbj|BAJ34093.1|/2.23594e-133/unnamed protein product [Thellungiella halophila]
Bra002737	-1.14312	-1.79593	-0.652805	-	GO:0005488//binding;GO:0016857//racemase and epimerase activity, acting on carbohydrates and derivatives	GO:0009725//response to hormone stimulus;GO:0019318//hexose metabolic process	gi|15242099|ref|NP_200543.1|/1.52794e-48/aldose 1-epimerase family protein [Arabidopsis thaliana]
Bra002746	0.449054	9.36194	8.91289	-	-	-	gi|297793245|ref|XP_002864507.1|/3.68057e-33/hypothetical protein ARALYDRAFT_357944 [Arabidopsis lyrata subsp. lyrata]
Bra002756	0.838249	-1.87558	-2.71383	GO:0043231//intracellular membrane-bounded organelle	GO:0016491//oxidoreductase activity;GO:0001071//nucleic acid binding transcription factor activity	GO:0006351//transcription, DNA-dependent	gi|122232377|sp|Q2HIV9.1|BH035_ARATH/1.11917e-78/RecName: Full=Transcription factor bHLH35; AltName: Full=Basic helix-loop-helix protein 35; Short=AtbHLH35; Short=bHLH 35; AltName: Full=Transcription factor EN 41; AltName: Full=bHLH transcription factor bHLH035
Bra002769	-1.2557	2.07544	3.33115	-	GO:0009975//cyclase activity;GO:0016491//oxidoreductase activity;GO:0016860//intramolecular oxidoreductase activity	GO:0016117//carotenoid biosynthetic process;GO:0006091//generation of precursor metabolites and energy	gi|12746307|gb|AAK07431.1|AF321535_1/2.24673e-161/lycopene epsilon-cyclase [Adonis aestivalis var. palaestina]
Bra002771	1.13093	7.77479	6.64386	GO:0043231//intracellular membrane-bounded organelle;GO:0016020//membrane	GO:0016301//kinase activity	-	gi|121501708|gb|ABM55249.1|/5.84423e-125/casein kinase [Beta vulgaris]
Bra002791	-0.733597	0.368591	1.10219	-	GO:0004672//protein kinase activity	-	gi|297793187|ref|XP_002864478.1|/0/kinase family protein [Arabidopsis lyrata subsp. lyrata]
Bra002804	-0.712074	7.24793	7.96	GO:0005856//cytoskeleton	-	GO:0007010//cytoskeleton organization	gi|312282801|dbj|BAJ34266.1|/5.94902e-36/unnamed protein product [Thellungiella halophila]
Bra002806	-8.69697	-5.12928	3.56768	-	GO:0004712//protein serine/threonine/tyrosine kinase activity;GO:0000166//nucleotide binding	-	gi|15241264|ref|NP_200469.1|/5.35219e-123/MKK6 (MAP KINASE KINASE 6); MAP kinase kinase/ kinase [Arabidopsis thaliana]
Bra002823	-0.857488	-4.47878	-3.62129	-	-	GO:0009743//response to carbohydrate stimulus	gi|297793133|ref|XP_002864451.1|/1.97769e-102/zinc finger family protein [Arabidopsis lyrata subsp. lyrata]
Bra002826	-0.657251	2.28255	2.93981	-	GO:0005488//binding	GO:0009725//response to hormone stimulus;GO:0006605//protein targeting	gi|218201397|gb|EEC83824.1|/1.78688e-82/hypothetical protein OsI_29764 [Oryza sativa Indica Group]
Bra002827	2.59955	12.9022	10.3026	GO:0043234//protein complex	GO:0005488//binding	GO:0070646;GO:0019941//modification-dependent protein catabolic process;GO:0032501//multicellular organismal process;GO:0043623//cellular protein complex assembly;GO:0009639//response to red or far red light	gi|297796501|ref|XP_002866135.1|/6.14704e-106/hypothetical protein ARALYDRAFT_495718 [Arabidopsis lyrata subsp. lyrata]
Bra002839	0.166027	-1.79948	-1.9655	GO:0042995//cell projection;GO:0031224//intrinsic to membrane;GO:0031410//cytoplasmic vesicle	-	-	gi|15241141|ref|NP_200428.1|/8.17887e-43/unknown protein [Arabidopsis thaliana]
Bra002843	-5.04439	-11.3337	-6.28932	GO:0043231//intracellular membrane-bounded organelle	GO:0003676//nucleic acid binding	-	gi|15241136|ref|NP_200425.1|/7.07624e-75/KH domain-containing protein [Arabidopsis thaliana]
Bra002854	1.24457	9.20457	7.96	-	GO:0032559;GO:0019206//nucleoside kinase activity	GO:0055086//nucleobase, nucleoside and nucleotide metabolic process;GO:0006796//phosphate metabolic process	gi|297803446|ref|XP_002869607.1|/2.4087e-124/hypothetical protein ARALYDRAFT_329032 [Arabidopsis lyrata subsp. lyrata]
Bra002869	-5.04439	-8.87036	-3.82597	-	-	-	gi|15241075|ref|NP_200401.1|/1.51699e-97/sucrase-related [Arabidopsis thaliana]
Bra002870	1.51497	-2.74946	-4.26443	-	-	-	gi|8843737|dbj|BAA97285.1|/0/myosin heavy chain-like [Arabidopsis thaliana]
Bra002871	-0.163948	-3.28084	-3.11689	-	-	-	gi|2642215|gb|AAB86938.1|/1.61042e-19/NOI protein [Arabidopsis thaliana]
Bra002880	1.64395	0.1644	-1.47955	-	-	-	gi|297793043|ref|XP_002864406.1|/5.31956e-53/hypothetical protein ARALYDRAFT_495653 [Arabidopsis lyrata subsp. lyrata]
Bra002889	0.2744	1.27106	0.996664	GO:0043231//intracellular membrane-bounded organelle	-	-	gi|226509872|ref|NP_001142574.1|/6.75806e-106/hypothetical protein LOC100274835 [Zea mays]
Bra002890	6.06609	-3.00269	-9.06878	-	GO:0003676//nucleic acid binding	-	gi|22327858|ref|NP_200371.2|/0/agenet domain-containing protein / bromo-adjacent homology (BAH) domain-containing protein [Arabidopsis thaliana]
Bra002901	8.59991	-0.371631	-8.97154	GO:0031985//Golgi cisterna;GO:0012505//endomembrane system	GO:0035252//UDP-xylosyltransferase activity	GO:0006486//protein glycosylation;GO:0006620//posttranslational protein targeting to membrane	gi|297793023|ref|XP_002864396.1|/8.18812e-129/AtXylT [Arabidopsis lyrata subsp. lyrata]
Bra002922	1.11828	2.11654	0.998265	GO:0055028//cortical microtubule	GO:0015631//tubulin binding	GO:0022403;GO:0030865//cortical cytoskeleton organization;GO:0031112	gi|297793001|ref|XP_002864385.1|/0/atmap65-1 [Arabidopsis lyrata subsp. lyrata]
Bra002926	0.57262	11.817	11.2444	-	GO:0017111//nucleoside-triphosphatase activity;GO:0000166//nucleotide binding	GO:0006605//protein targeting;GO:0051169//nuclear transport	gi|20149262|gb|AAM12880.1|AF495716_1/1.29703e-47/GTP-binding protein [Helianthus annuus]
Bra002927	3.27753	8.32193	5.04439	GO:0044464//cell part	GO:0043167//ion binding;GO:0008422//beta-glucosidase activity	GO:0044238//primary metabolic process	gi|297792991|ref|XP_002864380.1|/0/glycosyl hydrolase family 17 protein [Arabidopsis lyrata subsp. lyrata]
Bra002928	-1.74723	-3.18133	-1.4341	GO:0043231//intracellular membrane-bounded organelle	GO:0005488//binding;GO:0016818//hydrolase activity, acting on acid anhydrides, in phosphorus-containing anhydrides	GO:0032446//protein modification by small protein conjugation;GO:0009408//response to heat;GO:0043392//negative regulation of DNA binding	gi|297796389|ref|XP_002866079.1|/3.93798e-30/hypothetical protein ARALYDRAFT_918658 [Arabidopsis lyrata subsp. lyrata]
Bra002931	2.08328	10.599	8.5157	GO:0030529//ribonucleoprotein complex	GO:0005198//structural molecule activity	GO:0010467//gene expression	gi|116830209|gb|ABK28062.1|/5.72692e-33/unknown [Arabidopsis thaliana]
Bra002934	0.186054	2.58496	2.39891	GO:0005840//ribosome;GO:0043231//intracellular membrane-bounded organelle	GO:0016747//transferase activity, transferring acyl groups other than amino-acyl groups;GO:0046914//transition metal ion binding	GO:0006950//response to stress	gi|297792977|ref|XP_002864373.1|/6.46841e-98/2-oxoglutarate dehydrogenase E2 subunit [Arabidopsis lyrata subsp. lyrata]
Bra002935	-0.97416	-1.84229	-0.868135	-	-	-	gi|62320027|dbj|BAD94166.1|/1.65242e-57/hypothetical protein [Arabidopsis thaliana]
Bra002944	4.16018	9.20457	5.04439	-	GO:0008135//translation factor activity, nucleic acid binding	GO:0006412//translation	gi|312282923|dbj|BAJ34327.1|/1.52633e-53/unnamed protein product [Thellungiella halophila]
Bra002947	-6.04439	-11.3437	-5.29935	-	GO:0005488//binding	-	gi|297799290|ref|XP_002867529.1|/4.17662e-80/hypothetical protein ARALYDRAFT_913848 [Arabidopsis lyrata subsp. lyrata]
Bra002950	-0.492396	7.88264	8.37504	GO:0031410//cytoplasmic vesicle	-	-	gi|297792949|ref|XP_002864359.1|/6.71862e-45/pollen ole e 1 allergen and extensin family protein [Arabidopsis lyrata subsp. lyrata]
Bra002957	-0.446548	-1.47302	-1.02647	GO:0009532//plastid stroma;GO:0009941//chloroplast envelope	GO:0046914//transition metal ion binding;GO:0042802//identical protein binding	GO:0006772//thiamine metabolic process;GO:0033554//cellular response to stress;GO:0018130	gi|297792939|ref|XP_002864354.1|/6.70869e-106/hypothetical protein ARALYDRAFT_918614 [Arabidopsis lyrata subsp. lyrata]
Bra002964	1.43296	-1.20859	-2.64155	GO:0043231//intracellular membrane-bounded organelle	-	-	gi|312281893|dbj|BAJ33812.1|/3.5296e-52/unnamed protein product [Thellungiella halophila]
Bra002973	1.17205	-0.94063	-2.11268	GO:0009532//plastid stroma;GO:0030529//ribonucleoprotein complex	GO:0003723//RNA binding;GO:0005198//structural molecule activity	GO:0010467//gene expression	gi|297792927|ref|XP_002864348.1|/1.14247e-71/50S ribosomal protein L24, chloroplast [Arabidopsis lyrata subsp. lyrata]
Bra002974	-1.39232	-2.88906	-1.49675	-	GO:0004672//protein kinase activity;GO:0032559	GO:0006464//protein modification process	gi|30696480|ref|NP_568809.2|/1.37309e-77/protein kinase family protein [Arabidopsis thaliana]
Bra002975	-0.843113	1.85305	2.69617	-	-	-	gi|22327834|ref|NP_680435.1|/2.28955e-23/unknown protein [Arabidopsis thaliana]
Bra002979	1.16022	0.185353	-0.974863	-	-	-	gi|16648816|gb|AAL25598.1|/4.33695e-48/AT5g54540/MRB17_4 [Arabidopsis thaliana]
Bra002983	1.47032	1.79058	0.320259	GO:0015935//small ribosomal subunit;GO:0016020//membrane;GO:0031981//nuclear lumen	GO:0005198//structural molecule activity	GO:0010467//gene expression	gi|297845338|ref|XP_002890550.1|/1.75972e-57/armadillo/beta-catenin repeat family protein [Arabidopsis lyrata subsp. lyrata]
Bra002984	4.38919	0.387826	-4.00137	GO:0043231//intracellular membrane-bounded organelle;GO:0044444//cytoplasmic part	GO:0046914//transition metal ion binding	GO:0009725//response to hormone stimulus;GO:0009628//response to abiotic stimulus;GO:0044267//cellular protein metabolic process	gi|297792903|ref|XP_002864336.1|/4.09831e-50/pinoid-binding protein 1 [Arabidopsis lyrata subsp. lyrata]
Bra002991	3.67671	8.7211	5.04439	-	-	-	gi|297796315|ref|XP_002866042.1|/3.18441e-180/hypothetical protein ARALYDRAFT_331786 [Arabidopsis lyrata subsp. lyrata]
Bra002995	3.49088	4.40599	0.915111	GO:0044431//Golgi apparatus part	-	GO:0032850;GO:0003006//developmental process involved in reproduction	gi|21618169|gb|AAM67219.1|/8.44164e-42/ARF GAP-like zinc finger-containing protein ZIGA3 [Arabidopsis thaliana]
Bra002998	-2.6888	-3.21931	-0.530515	GO:0044444//cytoplasmic part;GO:0016020//membrane	GO:0000166//nucleotide binding	GO:0030029//actin filament-based process	gi|297796303|ref|XP_002866036.1|/0/predicted protein [Arabidopsis lyrata subsp. lyrata]
Bra002999	0.562554	-1.09278	-1.65533	GO:0009521;GO:0031224//intrinsic to membrane;GO:0009534//chloroplast thylakoid	GO:0046906//tetrapyrrole binding;GO:0043169//cation binding	GO:0006464//protein modification process;GO:0006091//generation of precursor metabolites and energy	gi|312281753|dbj|BAJ33742.1|/2.03352e-141/unnamed protein product [Thellungiella halophila]
Bra003000	0.957847	-0.68752	-1.64537	-	GO:0004518//nuclease activity	GO:0006281//DNA repair	gi|225461311|ref|XP_002281726.1|/3.26093e-81/PREDICTED: similar to MRE11 (MEIOTIC RECOMBINATION 11); protein serine/threonine phosphatase [Vitis vinifera]
Bra003001	-6.37504	-8.57365	-2.19861	GO:0043231//intracellular membrane-bounded organelle	GO:0015075//ion transmembrane transporter activity;GO:0005515//protein binding;GO:0000166//nucleotide binding	GO:0033554//cellular response to stress;GO:0006811//ion transport	gi|312282057|dbj|BAJ33894.1|/1.85723e-125/unnamed protein product [Thellungiella halophila]
Bra003003	1.34792	-2.04231	-3.39023	-	-	-	gi|15239575|ref|NP_200231.1|/3.0555e-170/WD-40 repeat family protein [Arabidopsis thaliana]
Bra003005	-1.10806	-2.30473	-1.19667	-	-	-	gi|15239573|ref|NP_200229.1|/0/PTAC15 (PLASTID TRANSCRIPTIONALLY ACTIVE15) [Arabidopsis thaliana]
Bra003007	-7.05528	-8.57365	-1.51836	GO:0043231//intracellular membrane-bounded organelle;GO:0044444//cytoplasmic part;GO:0016020//membrane	GO:0008757//S-adenosylmethionine-dependent methyltransferase activity;GO:0005515//protein binding;GO:0008171//O-methyltransferase activity	GO:0051553;GO:0006730//one-carbon metabolic process	gi|312283309|dbj|BAJ34520.1|/1.09741e-116/unnamed protein product [Thellungiella halophila]
Bra003013	1.86312	8.7211	6.85798	-	-	-	gi|30682881|ref|NP_193188.2|/2.24711e-60/DNA-directed RNA polymerase II-related [Arabidopsis thaliana]
Bra003018	8.32193	0.744499	-7.57743	-	-	-	gi|21594040|gb|AAM65958.1|/1.86749e-31/homogentisate 1,2-dioxygenase [Arabidopsis thaliana]
Bra003028	-0.138064	4.16993	4.30799	GO:0009536//plastid	-	GO:0003006//developmental process involved in reproduction	gi|10177248|dbj|BAB10716.1|/2.17323e-89/unnamed protein product [Arabidopsis thaliana]
Bra003041	1.89142	2.83484	0.943416	GO:0043231//intracellular membrane-bounded organelle	GO:0005488//binding	-	gi|240256421|ref|NP_568714.4|/4.25191e-77/ATP binding / ATPase/ nucleoside-triphosphatase/ nucleotide binding / protein binding [Arabidopsis thaliana]
Bra003044	-2.31431	3.11864	5.43296	-	-	GO:0009725//response to hormone stimulus	gi|297792735|ref|XP_002864252.1|/4.41382e-34/auxin-responsive family protein [Arabidopsis lyrata subsp. lyrata]
Bra003045	-1.14719	7.07682	8.224	GO:0009536//plastid	GO:0033764	GO:0008152//metabolic process	gi|30696358|ref|NP_200170.2|/3.26706e-171/aldo/keto reductase family protein [Arabidopsis thaliana]
Bra003055	2.46945	4.64862	2.17917	GO:0043231//intracellular membrane-bounded organelle	GO:0016772//transferase activity, transferring phosphorus-containing groups	-	gi|312281573|dbj|BAJ33652.1|/0/unnamed protein product [Thellungiella halophila]
Bra003057	-3.24046	-1.24644	1.99403	-	-	-	gi|18423511|ref|NP_568793.1|/4.23677e-89/unknown protein [Arabidopsis thaliana]
Bra003063	0.848275	-0.491575	-1.33985	GO:0044429//mitochondrial part	GO:0005488//binding;GO:0017111//nucleoside-triphosphatase activity	-	gi|18423503|ref|NP_568792.1|/2.22616e-71/CLPX; ATP binding / ATPase/ nucleoside-triphosphatase/ nucleotide binding / protein binding [Arabidopsis thaliana]
Bra003066	-1.44621	-0.580286	0.865927	GO:0043231//intracellular membrane-bounded organelle;GO:0016020//membrane	GO:0019899//enzyme binding;GO:0019787//small conjugating protein ligase activity;GO:0032559	GO:0019941//modification-dependent protein catabolic process;GO:0032446//protein modification by small protein conjugation	gi|30693868|ref|NP_851116.1|/9.15319e-38/UBC8 (UBIQUITIN CONJUGATING ENZYME 8); protein binding / ubiquitin-protein ligase [Arabidopsis thaliana]
Bra003069	-7.75489	-9.24317	-1.48829	GO:0009527//plastid outer membrane	-	GO:0009658//chloroplast organization	gi|297792695|ref|XP_002864232.1|/2.79347e-57/hypothetical protein ARALYDRAFT_495401 [Arabidopsis lyrata subsp. lyrata]
Bra003071	2.23879	7.88264	5.64386	-	-	-	gi|297792693|ref|XP_002864231.1|/8.14304e-06/AGP22/ATAGP22 [Arabidopsis lyrata subsp. lyrata]
Bra003079	0.14367	-1.37034	-1.51401	-	-	GO:0044267//cellular protein metabolic process	gi|9757996|dbj|BAB08418.1|/0/DnaJ protein-like [Arabidopsis thaliana]
Bra003082	-1.50061	-5.06018	-3.55956	GO:0044424//intracellular part	GO:0005488//binding;GO:0016765//transferase activity, transferring alkyl or aryl (other than methyl) groups	GO:0006596//polyamine biosynthetic process	gi|226441629|gb|ACO57441.1|/3.09771e-65/spermidine synthase I [Elaeis oleifera]
Bra003089	-0.152003	-3.30473	-3.15272	-	-	-	gi|297792659|ref|XP_002864214.1|/1.80361e-68/predicted protein [Arabidopsis lyrata subsp. lyrata]
Bra003095	1.57527	-2.36068	-3.93595	GO:0009532//plastid stroma	GO:0046872//metal ion binding;GO:0016301//kinase activity	GO:0006007//glucose catabolic process;GO:0006631//fatty acid metabolic process;GO:0010038//response to metal ion;GO:0009791//post-embryonic development	gi|297792631|ref|XP_002864200.1|/0/hypothetical protein ARALYDRAFT_495356 [Arabidopsis lyrata subsp. lyrata]
Bra003101	-2.11285	-2.17277	-0.0599196	GO:0043231//intracellular membrane-bounded organelle	-	-	gi|107738118|gb|ABF83640.1|/2.12255e-48/At2g43340 [Arabidopsis thaliana]
Bra003134	-2.54916	-4.23672	-1.68756	GO:0015934//large ribosomal subunit;GO:0009536//plastid;GO:0031981//nuclear lumen	GO:0046914//transition metal ion binding;GO:0005198//structural molecule activity	GO:0006950//response to stress;GO:0010467//gene expression;GO:0022613//ribonucleoprotein complex biogenesis	gi|297820072|ref|XP_002877919.1|/4.45272e-88/60S ribosomal protein L12 [Arabidopsis lyrata subsp. lyrata]
Bra003135	0.399748	7.77479	7.37504	GO:0043231//intracellular membrane-bounded organelle	-	-	gi|297820074|ref|XP_002877920.1|/4.5277e-40/hypothetical protein ARALYDRAFT_348439 [Arabidopsis lyrata subsp. lyrata]
Bra003139	7.40088	-2.75773	-10.1586	-	GO:0046914//transition metal ion binding	-	gi|30693839|ref|NP_190918.3|/1.02141e-42/zinc knuckle (CCHC-type) family protein [Arabidopsis thaliana]
Bra003142	2.60407	8.24793	5.64386	-	GO:0043169//cation binding	GO:0006812//cation transport	gi|6729504|emb|CAB67660.1|/1.49999e-69/putative protein [Arabidopsis thaliana]
Bra003167	-3.32763	6.65821	9.98584	-	-	-	gi|4996369|dbj|BAA78427.1|/0/polyprotein [Arabidopsis thaliana]
Bra003173	-2.20848	8.32193	10.5304	-	-	-	gi|15232439|ref|NP_190985.1|/5.12001e-10/ATFIP37 (ARABIDOPSIS THALIANA FKBP12 INTERACTING PROTEIN 37); protein binding [Arabidopsis thaliana]
Bra003176	0.838313	10.4157	9.57743	GO:0030529//ribonucleoprotein complex;GO:0009536//plastid	GO:0003723//RNA binding;GO:0005198//structural molecule activity	GO:0010467//gene expression	gi|15232448|ref|NP_190989.1|/8.47706e-73/ribosomal protein L17 family protein [Arabidopsis thaliana]
Bra003177	0.571455	9.43254	8.86109	GO:0043234//protein complex;GO:0043231//intracellular membrane-bounded organelle;GO:0031224//intrinsic to membrane;GO:0031410//cytoplasmic vesicle	-	GO:0006605//protein targeting;GO:0006996//organelle organization	gi|297820170|ref|XP_002877968.1|/1.16297e-74/ATVAMP727 [Arabidopsis lyrata subsp. lyrata]
Bra003187	-1.17427	2.96134	4.13561	-	-	-	gi|297820198|ref|XP_002877982.1|/1.53616e-94/hypothetical protein ARALYDRAFT_485852 [Arabidopsis lyrata subsp. lyrata]
Bra003190	0.467733	3.68973	3.222	-	-	-	gi|297816756|ref|XP_002876261.1|/2.98698e-68/DJ-1 family protein [Arabidopsis lyrata subsp. lyrata]
Bra003193	3.6156	3.21705	-0.398549	-	GO:0005543//phospholipid binding	-	gi|297816772|ref|XP_002876269.1|/0/hypothetical protein ARALYDRAFT_485890 [Arabidopsis lyrata subsp. lyrata]
Bra003198	0.602553	5.66054	5.05799	GO:0043234//protein complex;GO:0009526//plastid envelope;GO:0044425//membrane part;GO:0009534//chloroplast thylakoid;GO:0009570//chloroplast stroma;GO:0034357	GO:0046906//tetrapyrrole binding	GO:0009765//photosynthesis, light harvesting;GO:0009639//response to red or far red light	gi|312282193|dbj|BAJ33962.1|/2.31231e-69/unnamed protein product [Thellungiella halophila]
Bra003200	-0.716828	-5.61121	-4.89438	GO:0031225//anchored to membrane	GO:0016837//carbon-oxygen lyase activity, acting on polysaccharides	GO:0009825//multidimensional cell growth;GO:0051707//response to other organism	gi|36957267|gb|AAQ87025.1|/2.71769e-136/pectate lyase-like protein [Brassica napus]
Bra003201	3.42321	8.46761	5.04439	GO:0008287//protein serine/threonine phosphatase complex	GO:0019888//protein phosphatase regulator activity	GO:0016310//phosphorylation;GO:0023052//signaling	gi|297820246|ref|XP_002878006.1|/0/hypothetical protein ARALYDRAFT_906907 [Arabidopsis lyrata subsp. lyrata]
Bra003214	0.539133	-0.716579	-1.25571	-	GO:0003824//catalytic activity	-	gi|38112662|gb|AAR11379.1|/9.61614e-23/triose phosphate isomerase cytosolic isoform [Solanum chacoense]
Bra003220	0.642144	10.7624	10.1202	GO:0044464//cell part	GO:0016757//transferase activity, transferring glycosyl groups	GO:0009628//response to abiotic stimulus	gi|297816890|ref|XP_002876328.1|/2.45569e-134/predicted protein [Arabidopsis lyrata subsp. lyrata]
Bra003229	1.79577	-0.37432	-2.17009	-	-	-	gi|297816936|ref|XP_002876351.1|/0/hypothetical protein ARALYDRAFT_486055 [Arabidopsis lyrata subsp. lyrata]
Bra003237	1.23695	10.098	8.86109	GO:0030529//ribonucleoprotein complex	GO:0005198//structural molecule activity	GO:0010467//gene expression	gi|79327949|ref|NP_001031892.1|/1.10884e-43/unknown protein [Arabidopsis thaliana]
Bra003250	1.70487	8.93369	7.22882	-	-	-	gi|297820444|ref|XP_002878105.1|/0/hypothetical protein ARALYDRAFT_486114 [Arabidopsis lyrata subsp. lyrata]
Bra003266	1.83825	7.88264	6.04439	GO:0043234//protein complex;GO:0043231//intracellular membrane-bounded organelle	GO:0005515//protein binding	GO:0006259//DNA metabolic process	gi|297798992|ref|XP_002867380.1|/5.70468e-171/predicted protein [Arabidopsis lyrata subsp. lyrata]
Bra003268	3.42321	8.46761	5.04439	GO:0043231//intracellular membrane-bounded organelle	GO:0005488//binding	GO:0006355//regulation of transcription, DNA-dependent;GO:0009943//adaxial/abaxial axis specification;GO:0003006//developmental process involved in reproduction	gi|15230230|ref|NP_191272.1|/6.89953e-136/BOP1 (BLADE ON PETIOLE 1); protein binding [Arabidopsis thaliana]
Bra003304	2.40054	9.62936	7.22882	GO:0044464//cell part	GO:0005488//binding	-	gi|297817122|ref|XP_002876444.1|/2.23538e-74/hypothetical protein ARALYDRAFT_486242 [Arabidopsis lyrata subsp. lyrata]
Bra003306	-5.04439	-7.81378	-2.76939	-	-	-	gi|15230905|ref|NP_191352.1|/1.53427e-49/unknown protein [Arabidopsis thaliana]
Bra003314	-2.8468	6.06609	8.91289	-	GO:0046914//transition metal ion binding	-	gi|297817140|ref|XP_002876453.1|/0/zinc finger family protein [Arabidopsis lyrata subsp. lyrata]
Bra003322	0.949141	2.62374	1.6746	GO:0009536//plastid	GO:0003723//RNA binding;GO:0046872//metal ion binding;GO:0004812//aminoacyl-tRNA ligase activity;GO:0032559	GO:0006418//tRNA aminoacylation for protein translation	gi|297820614|ref|XP_002878190.1|/7.61708e-56/hypothetical protein ARALYDRAFT_907287 [Arabidopsis lyrata subsp. lyrata]
Bra003324	10.5187	5.38937	-5.12928	GO:0043231//intracellular membrane-bounded organelle;GO:0015629//actin cytoskeleton	GO:0008092//cytoskeletal protein binding;GO:0017111//nucleoside-triphosphatase activity;GO:0004672//protein kinase activity;GO:0032559	GO:0030029//actin filament-based process	gi|297817152|ref|XP_002876459.1|/6.37386e-102/hypothetical protein ARALYDRAFT_907290 [Arabidopsis lyrata subsp. lyrata]
Bra003345	-4.58874	-1.56162	3.02712	GO:0030312//external encapsulating structure;GO:0009532//plastid stroma;GO:0009526//plastid envelope;GO:0005576//extracellular region	GO:0046914//transition metal ion binding;GO:0016616//oxidoreductase activity, acting on the CH-OH group of donors, NAD or NADP as acceptor;GO:0042802//identical protein binding;GO:0050661//NADP binding	GO:0010038//response to metal ion;GO:0008652//cellular amino acid biosynthetic process	gi|297817174|ref|XP_002876470.1|/0/ketol-acid reductoisomerase [Arabidopsis lyrata subsp. lyrata]
Bra003349	-0.251539	-3.14878	-2.89724	GO:0009526//plastid envelope;GO:0030529//ribonucleoprotein complex	GO:0003676//nucleic acid binding;GO:0005198//structural molecule activity	GO:0010467//gene expression	gi|297817178|ref|XP_002876472.1|/7.75312e-129/hypothetical protein ARALYDRAFT_486318 [Arabidopsis lyrata subsp. lyrata]
Bra003356	0.872888	8.24793	7.37504	GO:0043231//intracellular membrane-bounded organelle	GO:0001071//nucleic acid binding transcription factor activity;GO:0003677//DNA binding	GO:0048437//floral organ development;GO:0006351//transcription, DNA-dependent	gi|116831312|gb|ABK28609.1|/6.21299e-55/unknown [Arabidopsis thaliana]
Bra003363	7.65821	-1.10001	-8.75822	GO:0031410//cytoplasmic vesicle	GO:0008233//peptidase activity	-	gi|15231625|ref|NP_191467.1|/0/aspartyl protease family protein [Arabidopsis thaliana]
Bra003366	1.5255	2.28215	0.756648	-	-	-	gi|7801669|emb|CAB91589.1|/0/putative protein [Arabidopsis thaliana]
Bra003379	0.582114	1.06016	0.478047	-	-	-	gi|255641178|gb|ACU20866.1|/1.62095e-108/unknown [Glycine max]
Bra003389	-0.660012	-1.86045	-1.20044	-	-	-	gi|297817278|ref|XP_002876522.1|/1.34571e-123/predicted protein [Arabidopsis lyrata subsp. lyrata]
Bra003394	3.94839	2.74852	-1.19987	GO:0044464//cell part	-	GO:0045927//positive regulation of growth;GO:0008283//cell proliferation;GO:0043401//steroid hormone mediated signaling pathway	gi|224038408|gb|ACN38308.1|/3.25631e-39/ARGOS [Brassica rapa subsp. pekinensis]
Bra003397	0.470705	7.35579	6.88509	-	GO:0016646//oxidoreductase activity, acting on the CH-NH group of donors, NAD or NADP as acceptor	GO:0000096//sulfur amino acid metabolic process	gi|297817296|ref|XP_002876531.1|/3.16265e-127/MTHFR1 [Arabidopsis lyrata subsp. lyrata]
Bra003406	0.116715	6.72129	6.60458	GO:0015934//large ribosomal subunit	GO:0043169//cation binding;GO:0005198//structural molecule activity	GO:0010467//gene expression;GO:0022613//ribonucleoprotein complex biogenesis	gi|7576200|emb|CAB87861.1|/8.97097e-40/protein synthesis initiation factor-like [Arabidopsis thaliana]
Bra003419	-0.105243	-1.97641	-1.87117	GO:0043231//intracellular membrane-bounded organelle	GO:0046914//transition metal ion binding;GO:0003677//DNA binding;GO:0001071//nucleic acid binding transcription factor activity	GO:0006351//transcription, DNA-dependent;GO:0009314//response to radiation;GO:0048511//rhythmic process	gi|312282833|dbj|BAJ34282.1|/2.45901e-81/unnamed protein product [Thellungiella halophila]
Bra003423	-1.84327	-7.2399	-5.39663	GO:0000322;GO:0031224//intrinsic to membrane	GO:0005488//binding	GO:0006886//intracellular protein transport	gi|79315823|ref|NP_001030903.1|/1.63918e-63/VAP (VESICLE ASSOCIATED PROTEIN); protein binding [Arabidopsis thaliana]
Bra003426	-5.04439	-15.9212	-10.8768	GO:0009532//plastid stroma;GO:0009526//plastid envelope;GO:0009534//chloroplast thylakoid	GO:0005488//binding;GO:0016744	GO:0010038//response to metal ion;GO:0006098//pentose-phosphate shunt;GO:0015977//carbon fixation;GO:0006970//response to osmotic stress	gi|7329685|emb|CAB82679.1|/0/transketolase-like protein [Arabidopsis thaliana]
Bra003433	0.479993	8.53528	8.05528	-	GO:0008168//methyltransferase activity	GO:0006730//one-carbon metabolic process	gi|297817412|ref|XP_002876589.1|/6.97538e-57/hypothetical protein ARALYDRAFT_486567 [Arabidopsis lyrata subsp. lyrata]
Bra003436	-0.0531113	-2.69975	-2.64663	GO:0043231//intracellular membrane-bounded organelle	GO:0016772//transferase activity, transferring phosphorus-containing groups	GO:0006796//phosphate metabolic process	gi|22331896|ref|NP_191667.2|/2.5151e-121/fructosamine kinase family protein [Arabidopsis thaliana]
Bra003438	1.01958	4.40599	3.38642	GO:0043234//protein complex;GO:0043231//intracellular membrane-bounded organelle	GO:0005488//binding	GO:0065003;GO:0000338//protein deneddylation;GO:0009642//response to light intensity;GO:0006970//response to osmotic stress;GO:0003006//developmental process involved in reproduction;GO:0009639//response to red or far red light	gi|297817424|ref|XP_002876595.1|/4.72664e-81/FUSCA protein FUS6 [Arabidopsis lyrata subsp. lyrata]
Bra003439	4.8748	0.13711	-4.73769	GO:0043231//intracellular membrane-bounded organelle	GO:0001071//nucleic acid binding transcription factor activity;GO:0003677//DNA binding	GO:0043479;GO:0048513//organ development;GO:0006351//transcription, DNA-dependent	gi|297817426|ref|XP_002876596.1|/1.63303e-165/hypothetical protein ARALYDRAFT_324546 [Arabidopsis lyrata subsp. lyrata]
Bra003455	-1.20128	-1.98669	-0.785414	GO:0016020//membrane;GO:0043231//intracellular membrane-bounded organelle	-	GO:0009628//response to abiotic stimulus	gi|42566117|ref|NP_191715.2|/4.8853e-44/reticulon family protein (RTNLB6) [Arabidopsis thaliana]
Bra003459	1.9526	12.3471	10.3945	-	-	-	gi|297817482|ref|XP_002876624.1|/0/BTB/POZ domain-containing protein [Arabidopsis lyrata subsp. lyrata]
Bra003460	-1.69479	6.88264	8.57743	-	GO:0005488//binding;GO:0003824//catalytic activity	GO:0044238//primary metabolic process	gi|15233165|ref|NP_191720.1|/3.22674e-114/aldose 1-epimerase family protein [Arabidopsis thaliana]
Bra003464	1.29707	-1.2891	-2.58617	-	GO:0016779//nucleotidyltransferase activity	-	gi|6850860|emb|CAB71099.1|/0/putative protein [Arabidopsis thaliana]
Bra003465	-0.11482	-2.71416	-2.59934	-	-	-	gi|145332919|ref|NP_001078325.1|/1.96668e-52/unknown protein [Arabidopsis thaliana]
Bra003471	-5.97795	5.08746	11.0654	GO:0009536//plastid	-	-	gi|18412127|ref|NP_567117.1|/7.9847e-86/unknown protein [Arabidopsis thaliana]
Bra003488	0.357997	2.96134	2.60334	-	GO:0048037//cofactor binding;GO:0016855//racemase and epimerase activity, acting on amino acids and derivatives	-	gi|297821106|ref|XP_002878436.1|/3.93653e-168/hypothetical protein ARALYDRAFT_486720 [Arabidopsis lyrata subsp. lyrata]
Bra003498	0.505866	-0.93242	-1.43829	GO:0005746//mitochondrial respiratory chain	GO:0015002//heme-copper terminal oxidase activity	GO:0022904//respiratory electron transport chain	gi|297824831|ref|XP_002880298.1|/1.81161e-21/cytochrome c oxidase subunit VC family protein [Arabidopsis lyrata subsp. lyrata]
Bra003500	-3.82543	-6.23672	-2.41129	GO:0043231//intracellular membrane-bounded organelle	GO:0003677//DNA binding;GO:0001071//nucleic acid binding transcription factor activity;GO:0046983//protein dimerization activity	GO:0006351//transcription, DNA-dependent	gi|297821154|ref|XP_002878460.1|/1.10111e-55/ATBZIP53 [Arabidopsis lyrata subsp. lyrata]
Bra003504	-8.57743	-9.36194	-0.784515	GO:0031410//cytoplasmic vesicle;GO:0043231//intracellular membrane-bounded organelle	GO:0008194//UDP-glycosyltransferase activity	GO:0005975//carbohydrate metabolic process	gi|22331906|ref|NP_191825.2|/3.20634e-177/GATL7 (Galacturonosyltransferase-like 7); polygalacturonate 4-alpha-galacturonosyltransferase/ transferase, transferring glycosyl groups / transferase, transferring hexosyl groups [Arabidopsis thaliana]
Bra003518	-3.72311	-0.612977	3.11013	GO:0000152//nuclear ubiquitin ligase complex;GO:0031461//cullin-RING ubiquitin ligase complex	GO:0043178//alcohol binding;GO:0042562//hormone binding;GO:0019787//small conjugating protein ligase activity	GO:0040007//growth;GO:0009755//hormone-mediated signaling pathway;GO:0045013//carbon catabolite repression of transcription;GO:0009555//pollen development;GO:0009607//response to biotic stimulus;GO:0032446//protein modification by small protein conjugation;GO:0019941//modification-dependent protein catabolic process;GO:0048437//floral organ development;GO:0010102//lateral root morphogenesis;GO:00…	gi|18412567|ref|NP_567135.1|/0/TIR1 (TRANSPORT INHIBITOR RESPONSE 1); auxin binding / protein binding / ubiquitin-protein ligase [Arabidopsis thaliana]
Bra003522	0.267809	-1.62375	-1.89156	GO:0043231//intracellular membrane-bounded organelle;GO:0044444//cytoplasmic part;GO:0016020//membrane	GO:0004601//peroxidase activity	GO:0003006//developmental process involved in reproduction	gi|297817646|ref|XP_002876706.1|/8.11931e-31/ATGPX5 [Arabidopsis lyrata subsp. lyrata]
Bra003524	-2.39141	-1.15295	1.23846	GO:0009528//plastid inner membrane	GO:0008757//S-adenosylmethionine-dependent methyltransferase activity	GO:0006730//one-carbon metabolic process;GO:0045426//quinone cofactor biosynthetic process;GO:0042360//vitamin E metabolic process	gi|187373137|gb|ACD03289.1|/3.49985e-171/MPBQ methyltransferase [Brassica napus]
Bra003527	8.16491	-0.269721	-8.43463	GO:0031090//organelle membrane;GO:0009526//plastid envelope	GO:0016791//phosphatase activity;GO:0015405;GO:0046915//transition metal ion transmembrane transporter activity;GO:0016887//ATPase activity	GO:0015691//cadmium ion transport;GO:0050832//defense response to fungus;GO:0071365;GO:0009814//defense response, incompatible interaction;GO:0019762//glucosinolate catabolic process;GO:0052482	gi|312281595|dbj|BAJ33663.1|/0/unnamed protein product [Thellungiella halophila]
Bra003529	0.101538	1.34863	1.24709	GO:0016020//membrane	-	-	gi|18412503|ref|NP_565220.1|/1.84846e-61/unknown protein [Arabidopsis thaliana]
Bra003533	-1.78887	6.65821	8.44708	GO:0044439	GO:0046914//transition metal ion binding	GO:0006625//protein targeting to peroxisome;GO:0009062//fatty acid catabolic process;GO:0009639//response to red or far red light	gi|297842883|ref|XP_002889323.1|/5.9839e-83/hypothetical protein ARALYDRAFT_477288 [Arabidopsis lyrata subsp. lyrata]
Bra003537	-4.40439	5.67243	10.0768	-	GO:0016616//oxidoreductase activity, acting on the CH-OH group of donors, NAD or NADP as acceptor;GO:0000166//nucleotide binding	GO:0008152//metabolic process	gi|15220005|ref|NP_178105.1|/9.76926e-71/oxidoreductase family protein [Arabidopsis thaliana]
Bra003539	1.39644	0.639907	-0.756537	GO:0031227//intrinsic to endoplasmic reticulum membrane;GO:0031410//cytoplasmic vesicle	GO:0005515//protein binding	GO:0050896//response to stimulus;GO:0044267//cellular protein metabolic process	gi|297842873|ref|XP_002889318.1|/7.89104e-110/heat shock protein binding protein [Arabidopsis lyrata subsp. lyrata]
Bra003541	-0.161681	9.2854	9.44708	-	-	-	gi|21536782|gb|AAM61114.1|/1.98042e-36/unknown [Arabidopsis thaliana]
Bra003542	2.3254	0.616517	-1.70888	-	GO:0016740//transferase activity	GO:0006810//transport	gi|224073821|ref|XP_002304182.1|/5.7795e-122/predicted protein [Populus trichocarpa]
Bra003544	1.394	10.2046	8.81057	-	-	-	gi|186496585|ref|NP_178118.2|/0/FRS8 (FAR1-related sequence 8); zinc ion binding [Arabidopsis thaliana]
Bra003548	1.98617	10.9462	8.96	GO:0030529//ribonucleoprotein complex	-	GO:0000377	gi|297842863|ref|XP_002889313.1|/1.68838e-11/hypothetical protein ARALYDRAFT_477251 [Arabidopsis lyrata subsp. lyrata]
Bra003552	1.5502	0.229077	-1.32112	-	GO:0008641//small protein activating enzyme activity	GO:0032446//protein modification by small protein conjugation	gi|4455237|emb|CAB36736.1|/7.67877e-34/ubiquitin activating enzyme-like protein [Arabidopsis thaliana]
Bra003560	2.54761	-1.47801	-4.02562	GO:0009526//plastid envelope;GO:0031224//intrinsic to membrane	GO:0032559;GO:0015300//solute:solute antiporter activity	GO:0051234//establishment of localization	gi|312281659|dbj|BAJ33695.1|/3.91888e-179/unnamed protein product [Thellungiella halophila]
Bra003564	-0.0894724	-5.63796	-5.54849	GO:0043231//intracellular membrane-bounded organelle	GO:0016301//kinase activity;GO:0032559	GO:0006796//phosphate metabolic process	gi|297842827|ref|XP_002889295.1|/2.33146e-162/predicted protein [Arabidopsis lyrata subsp. lyrata]
Bra003569	0.0430687	-3.27448	-3.31755	GO:0044444//cytoplasmic part	GO:0042802//identical protein binding;GO:0030528//transcription regulator activity	GO:0003002//regionalization;GO:0009725//response to hormone stimulus;GO:0003006//developmental process involved in reproduction;GO:0007165//signal transduction	gi|297839887|ref|XP_002887825.1|/0/hypothetical protein ARALYDRAFT_895943 [Arabidopsis lyrata subsp. lyrata]
Bra003583	-5.64386	-7.70044	-2.05658	GO:0015934//large ribosomal subunit;GO:0031981//nuclear lumen	GO:0005198//structural molecule activity	GO:0010467//gene expression	gi|297842785|ref|XP_002889274.1|/2.69448e-77/predicted protein [Arabidopsis lyrata subsp. lyrata]
Bra003585	1.23739	1.47947	0.242075	-	-	-	gi|15220829|ref|NP_178194.1|/0/XH/XS domain-containing protein / XS zinc finger domain-containing protein [Arabidopsis thaliana]
Bra003590	3.18587	1.12928	-2.05658	GO:0043231//intracellular membrane-bounded organelle	-	-	gi|6587807|gb|AAF18498.1|AC010924_11/6.27859e-15/Identical to gb|Y10291 GAG1 protein from Arabidopsis thaliana
Bra003599	-6.04439	-10.3049	-4.26053	GO:0043231//intracellular membrane-bounded organelle	GO:0003677//DNA binding	GO:0006511//ubiquitin-dependent protein catabolic process;GO:0006281//DNA repair	gi|30409718|dbj|BAC76389.1|/3.15503e-41/RAD23-like protein [Arabidopsis thaliana]
Bra003601	0.878408	1.01086	0.13245	GO:0009570//chloroplast stroma	GO:0016301//kinase activity;GO:0032559	GO:0006464//protein modification process	gi|297842751|ref|XP_002889257.1|/0/ABC1 family protein [Arabidopsis lyrata subsp. lyrata]
Bra003604	0.467294	-0.859357	-1.32665	GO:0009536//plastid	GO:0004175//endopeptidase activity;GO:0042623//ATPase activity, coupled;GO:0032559	GO:0019538//protein metabolic process;GO:0003006//developmental process involved in reproduction	gi|18412421|ref|NP_565212.1|/2.33342e-109/FTSH12 (FTSH PROTEASE 12); ATP-dependent peptidase/ ATPase/ metallopeptidase [Arabidopsis thaliana]
Bra003606	-5.64386	-8.75822	-3.11437	GO:0043231//intracellular membrane-bounded organelle	GO:0046914//transition metal ion binding;GO:0008943//glyceraldehyde-3-phosphate dehydrogenase activity	GO:0044238//primary metabolic process;GO:0048364//root development;GO:0048229//gametophyte development;GO:0048878//chemical homeostasis;GO:0003006//developmental process involved in reproduction	gi|297842739|ref|XP_002889251.1|/1.90693e-118/GAPCP-1 [Arabidopsis lyrata subsp. lyrata]
Bra003607	0.93511	3.77113	2.83602	GO:0009536//plastid	-	-	gi|4835758|gb|AAD30225.1|AC007202_7/2.90471e-103/ESTs gb|T22000 and gb|AA585765 come from this gene [Arabidopsis thaliana]
Bra003622	0.273635	10.4157	10.1421	-	-	-	gi|297842699|ref|XP_002889231.1|/0/predicted protein [Arabidopsis lyrata subsp. lyrata]
Bra003627	-1.78887	6.65821	8.44708	GO:0005743//mitochondrial inner membrane;GO:0070469//respiratory chain;GO:0030964	GO:0043169//cation binding;GO:0016651//oxidoreductase activity, acting on NADH or NADPH	GO:0008152//metabolic process	gi|297844602|ref|XP_002890182.1|/2.13434e-31/ATMLO14 [Arabidopsis lyrata subsp. lyrata]
Bra003632	0.622386	-1.26562	-1.88801	GO:0009534//chloroplast thylakoid	-	-	gi|22330732|ref|NP_683507.1|/9.45288e-34/binding [Arabidopsis thaliana]
Bra003633	3.16026	10.676	7.5157	GO:0005773//vacuole;GO:0016469//proton-transporting two-sector ATPase complex;GO:0031090//organelle membrane;GO:0030312//external encapsulating structure;GO:0009526//plastid envelope	GO:0016820//hydrolase activity, acting on acid anhydrides, catalyzing transmembrane movement of substances;GO:0015078//hydrogen ion transmembrane transporter activity;GO:0032559;GO:0019899//enzyme binding	GO:0015992//proton transport;GO:0006754//ATP biosynthetic process;GO:0006996//organelle organization;GO:0006970//response to osmotic stress;GO:0034220//ion transmembrane transport;GO:0048229//gametophyte development	gi|297839757|ref|XP_002887760.1|/2.9435e-107/VHA-A [Arabidopsis lyrata subsp. lyrata]
Bra003650	-2.07327	9.43254	11.5058	-	GO:0004672//protein kinase activity;GO:0000166//nucleotide binding	-	gi|21618139|gb|AAM67189.1|/7.0176e-112/serine-threonine protein kinase, putative [Arabidopsis thaliana]
Bra003670	-1.56855	-0.698241	0.870308	GO:0043231//intracellular membrane-bounded organelle;GO:0044444//cytoplasmic part;GO:0016020//membrane	GO:0005506//iron ion binding;GO:0050662//coenzyme binding;GO:0008940//nitrate reductase activity	GO:0009314//response to radiation;GO:0009608//response to symbiont;GO:0042126//nitrate metabolic process	gi|730140|sp|P39868.1|NIA2_BRANA/0/RecName: Full=Nitrate reductase [NADH], clone PBNBR1412; Short=NR
Bra003672	0.60596	3.66041	3.05445	-	-	-	gi|20140765|sp|Q9CA23.1|UFM1_ARATH/1.02114e-18/RecName: Full=Ubiquitin-fold modifier 1; Flags: Precursor
Bra003675	1.74077	11.1523	9.41151	GO:0043231//intracellular membrane-bounded organelle	GO:0008483//transaminase activity;GO:0048037//cofactor binding;GO:0016846//carbon-sulfur lyase activity	GO:0008652//cellular amino acid biosynthetic process	gi|21618197|gb|AAM67247.1|/0/putative aminotransferase [Arabidopsis thaliana]
Bra003678	-1.51396	-2.65347	-1.1395	GO:0009526//plastid envelope	GO:0015645//fatty acid ligase activity	GO:0006631//fatty acid metabolic process	gi|12049721|emb|CAC19877.1|/0/long chain acyl-CoA synthetase [Brassica napus]
Bra003689	1.2054	8.7211	7.5157	-	GO:0005488//binding	GO:0044237//cellular metabolic process	gi|42563280|ref|NP_177849.2|/1.77547e-120/PHD finger family protein [Arabidopsis thaliana]
Bra003695	-6.85798	-8.97154	-2.11356	GO:0005622//intracellular	-	GO:0046907//intracellular transport	gi|297788957|ref|XP_002862501.1|/2.0809e-72/hypothetical protein ARALYDRAFT_497423 [Arabidopsis lyrata subsp. lyrata]
Bra003702	2.01436	7.65821	5.64386	-	-	GO:0006351//transcription, DNA-dependent	gi|15223771|ref|NP_177815.1|/7.0208e-132/GT2; transcription factor [Arabidopsis thaliana]
Bra003710	0.724704	9.53528	8.81057	GO:0009536//plastid	GO:0016882//cyclo-ligase activity;GO:0032559	GO:0006760//folic acid-containing compound metabolic process	gi|18411187|ref|NP_565139.1|/2.02199e-84/5-formyltetrahydrofolate cyclo-ligase family protein [Arabidopsis thaliana]
Bra003721	2.43296	-2.95661	-5.38957	GO:0009526//plastid envelope	-	-	gi|297839509|ref|XP_002887636.1|/8.77339e-51/hypothetical protein ARALYDRAFT_476797 [Arabidopsis lyrata subsp. lyrata]
Bra003724	1.69777	10.8826	9.18488	-	GO:0004674//protein serine/threonine kinase activity;GO:0000166//nucleotide binding	-	gi|297842391|ref|XP_002889077.1|/4.06281e-117/hypothetical protein ARALYDRAFT_476789 [Arabidopsis lyrata subsp. lyrata]
Bra003730	0.679213	8.98299	8.30378	-	-	-	gi|106879141|gb|ABF82600.1|/1.50933e-08/At1g76200 [Arabidopsis thaliana]
Bra003732	0.436571	-5.88725	-6.32383	GO:0016020//membrane;GO:0009536//plastid	GO:0046872//metal ion binding	GO:0009414//response to water deprivation;GO:0009725//response to hormone stimulus;GO:0009409//response to cold	gi|157849652|gb|ABV89609.1|/2.33875e-25/pollen coat protein [Brassica rapa]
Bra003735	-3.05209	-4.58142	-1.52933	GO:0043231//intracellular membrane-bounded organelle;GO:0015630//microtubule cytoskeleton;GO:0031461//cullin-RING ubiquitin ligase complex;GO:0044444//cytoplasmic part;GO:0016020//membrane	GO:0005488//binding	GO:0010038//response to metal ion;GO:0007126//meiosis;GO:0019941//modification-dependent protein catabolic process;GO:0000087//M phase of mitotic cell cycle;GO:0000018//regulation of DNA recombination;GO:0003006//developmental process involved in reproduction	gi|18958259|dbj|BAB85608.1|/2.00749e-48/kinetochore protein [Brassica juncea]
Bra003736	-2.92632	1.75336	4.67968	-	GO:0016788//hydrolase activity, acting on ester bonds;GO:0016747//transferase activity, transferring acyl groups other than amino-acyl groups	GO:0000003//reproduction	gi|225457897|ref|XP_002279353.1|/7.36904e-47/PREDICTED: hypothetical protein [Vitis vinifera]
Bra003745	-0.492396	2.02466	2.51706	GO:0000785//chromatin;GO:0043231//intracellular membrane-bounded organelle	GO:0003676//nucleic acid binding	GO:0034728	gi|145334271|ref|NP_001078516.1|/1.08153e-56/histone H3.2 [Arabidopsis thaliana]
Bra003750	1.53591	9.98299	8.44708	GO:0005667//transcription factor complex	GO:0005488//binding;GO:0003824//catalytic activity;GO:0003702//RNA polymerase II transcription factor activity	GO:0006352//transcription initiation, DNA-dependent	gi|15222264|ref|NP_177683.1|/2.74716e-74/transcription initiation factor IIF beta subunit (TFIIF-beta) family protein [Arabidopsis thaliana]
Bra003753	1.80848	2.03878	0.230298	GO:0043231//intracellular membrane-bounded organelle	GO:0003677//DNA binding	GO:0006351//transcription, DNA-dependent;GO:0048506	gi|297842285|ref|XP_002889024.1|/3.57475e-95/hypothetical protein ARALYDRAFT_476691 [Arabidopsis lyrata subsp. lyrata]
Bra003757	0.719505	-2.5877	-3.30721	GO:0016020//membrane	-	GO:0051234//establishment of localization	gi|238479074|ref|NP_001154472.1|/4.41756e-106/SEC14 cytosolic factor, putative / phosphatidylinositol transfer-like protein, putative [Arabidopsis thaliana]
Bra003759	0.238787	-3.06426	-3.30305	GO:0043231//intracellular membrane-bounded organelle	GO:0030528//transcription regulator activity;GO:0003676//nucleic acid binding;GO:0001071//nucleic acid binding transcription factor activity	GO:0010467//gene expression	gi|18410804|ref|NP_565106.1|/7.94954e-96/AtHB33 (ARABIDOPSIS THALIANA HOMEOBOX PROTEIN 33); DNA binding / transcription factor [Arabidopsis thaliana]
Bra003764	-0.251539	-2.30812	-2.05658	GO:0043231//intracellular membrane-bounded organelle	GO:0046914//transition metal ion binding;GO:0051540;GO:0003824//catalytic activity;GO:0000166//nucleotide binding	GO:0008152//metabolic process	gi|10092280|gb|AAG12693.1|AC025814_17/4.25535e-135/unknown protein; 42527-45275 [Arabidopsis thaliana]
Bra003765	0.95894	-1.36172	-2.32066	-	-	-	gi|21553509|gb|AAM62602.1|/2.92913e-98/unknown [Arabidopsis thaliana]
Bra003776	0.226044	-2.01332	-2.23936	GO:0009526//plastid envelope;GO:0000314//organellar small ribosomal subunit;GO:0009532//plastid stroma	GO:0003723//RNA binding;GO:0005198//structural molecule activity	GO:0010467//gene expression	gi|12323890|gb|AAG51916.1|AC013258_10/4.41767e-48/putative ribosomal protein S9; 45292-45606 [Arabidopsis thaliana]
Bra003777	5.06091	4.26182	-0.799087	GO:0009536//plastid	GO:0004312//fatty acid synthase activity	GO:0006633//fatty acid biosynthetic process;GO:0009409//response to cold;GO:0003006//developmental process involved in reproduction	gi|5882727|gb|AAD55280.1|AC008263_11/1.82624e-103/Similar to gb|AF060519 3-ketoacyl-ACP synthase (Kas4) from Cuphea hookeriana [Arabidopsis thaliana]
Bra003781	-7.05528	-8.20457	-1.14929	GO:0042579//microbody;GO:0030312//external encapsulating structure	-	GO:0008152//metabolic process	gi|297819432|ref|XP_002877599.1|/2.71581e-104/ALDH10A9 [Arabidopsis lyrata subsp. lyrata]
Bra003808	-0.368651	-1.82021	-1.45156	GO:0015934//large ribosomal subunit	GO:0005198//structural molecule activity	GO:0010467//gene expression;GO:0022613//ribonucleoprotein complex biogenesis	gi|15222276|ref|NP_172188.1|/5.06077e-42/60S ribosomal protein L35a (RPL35aA) [Arabidopsis thaliana]
Bra003822	0.347923	-2.42146	-2.76939	-	GO:0016788//hydrolase activity, acting on ester bonds	-	gi|12325144|gb|AAG52520.1|AC016662_14/1.08885e-160/putative lipase; 80914-78480 [Arabidopsis thaliana]
Bra003827	0.234465	-1.91359	-2.14805	GO:0043231//intracellular membrane-bounded organelle	GO:0016791//phosphatase activity	GO:0006396//RNA processing	gi|297842133|ref|XP_002888948.1|/2.56699e-39/hypothetical protein ARALYDRAFT_895246 [Arabidopsis lyrata subsp. lyrata]
Bra003833	-1.10886	2.4021	3.51096	-	GO:0016209//antioxidant activity;GO:0005506//iron ion binding;GO:0016705//oxidoreductase activity, acting on paired donors, with incorporation or reduction of molecular oxygen;GO:0016701//oxidoreductase activity, acting on single donors with incorporation of molecular oxygen	GO:0010260//organ senescence;GO:0009607//response to biotic stimulus;GO:0006950//response to stress;GO:0006631//fatty acid metabolic process	gi|312281869|dbj|BAJ33800.1|/0/unnamed protein product [Thellungiella halophila]
Bra003835	0.791431	5.21035	4.41892	GO:0031224//intrinsic to membrane;GO:0009534//chloroplast thylakoid	GO:0016859//cis-trans isomerase activity;GO:0005527//macrolide binding;GO:0016491//oxidoreductase activity	GO:0044267//cellular protein metabolic process	gi|240254365|ref|NP_565069.4|/2.79705e-63/FK506 binding / peptidyl-prolyl cis-trans isomerase [Arabidopsis thaliana]
Bra003840	-1.431	0.461952	1.89295	GO:0044424//intracellular part	GO:0008170//N-methyltransferase activity;GO:0016410//N-acyltransferase activity	GO:0048868//pollen tube development;GO:0006498//N-terminal protein lipidation;GO:0048229//gametophyte development;GO:0046470//phosphatidylcholine metabolic process;GO:0006730//one-carbon metabolic process;GO:0019695//choline metabolic process;GO:0009791//post-embryonic development;GO:0000904//cell morphogenesis involved in differentiation	gi|25406280|pir||H96762/7.61823e-173/hypothetical protein F6D5.1 [imported] - Arabidopsis thaliana
Bra003841	-0.0454067	11.0755	11.1209	GO:0031224//intrinsic to membrane;GO:0009536//plastid	GO:0003676//nucleic acid binding;GO:0016787//hydrolase activity	GO:0010876	gi|297842099|ref|XP_002888931.1|/2.0126e-33/RNA recognition motif-containing protein [Arabidopsis lyrata subsp. lyrata]
Bra003842	1.5076	-4.29457	-5.80217	-	GO:0004712//protein serine/threonine/tyrosine kinase activity;GO:0032559;GO:0019887//protein kinase regulator activity	GO:0006355//regulation of transcription, DNA-dependent;GO:0002239//response to oomycetes;GO:0009692;GO:0009700//indole phytoalexin biosynthetic process;GO:0006970//response to osmotic stress;GO:0001932//regulation of protein phosphorylation;GO:0060918//auxin transport;GO:0000160//two-component signal transduction system (phosphorelay);GO:0009627//systemic acquired resistance	gi|15219482|ref|NP_177492.1|/8.18531e-147/MKK9 (MAP KINASE KINASE 9); MAP kinase kinase/ kinase/ protein kinase activator [Arabidopsis thaliana]
Bra003855	-0.404608	2.50413	2.90874	-	-	-	gi|297842059|ref|XP_002888911.1|/9.91324e-16/hypothetical protein ARALYDRAFT_895176 [Arabidopsis lyrata subsp. lyrata]
Bra003865	0.246018	-1.87558	-2.1216	-	-	-	gi|30102530|gb|AAP21183.1|/1.6567e-43/At1g72880 [Arabidopsis thaliana]
Bra003866	-0.0313642	8.82972	8.86109	GO:0044464//cell part	GO:0000166//nucleotide binding	GO:0006952//defense response;GO:0009987//cellular process	gi|5903074|gb|AAD55632.1|AC008017_5/6.84545e-84/Similar to part of downy mildew resistance protein RPP5 [Arabidopsis thaliana]
Bra003874	-1.4838	2.61111	4.09491	GO:0044421//extracellular region part	GO:0046914//transition metal ion binding;GO:0016616//oxidoreductase activity, acting on the CH-OH group of donors, NAD or NADP as acceptor;GO:0016623	GO:0019852//L-ascorbic acid metabolic process;GO:0006005//L-fucose biosynthetic process	gi|60686421|gb|AAX35339.1|/6.61594e-97/oxalic acid oxidase [Brassica napus]
Bra003881	3.26501	2.64332	-0.621695	GO:0043231//intracellular membrane-bounded organelle	GO:0005515//protein binding	GO:0009755//hormone-mediated signaling pathway	gi|312282583|dbj|BAJ34157.1|/2.69273e-46/unnamed protein product [Thellungiella halophila]
Bra003917	2.01792	8.66178	6.64386	-	-	-	gi|297799916|ref|XP_002867842.1|/1.2971e-97/hypothetical protein ARALYDRAFT_914524 [Arabidopsis lyrata subsp. lyrata]
Bra003926	0.77444	8.82972	8.05528	GO:0031224//intrinsic to membrane;GO:0031410//cytoplasmic vesicle	GO:0004871//signal transducer activity	-	gi|297805416|ref|XP_002870592.1|/0/hypothetical protein ARALYDRAFT_915976 [Arabidopsis lyrata subsp. lyrata]
Bra003928	7.98299	-2.13205	-10.115	GO:0005746//mitochondrial respiratory chain	GO:0046914//transition metal ion binding;GO:0016742//hydroxymethyl-, formyl- and related transferase activity;GO:0048037//cofactor binding	GO:0009069//serine family amino acid metabolic process;GO:0006730//one-carbon metabolic process	gi|297841903|ref|XP_002888833.1|/9.74239e-166/hypothetical protein ARALYDRAFT_339371 [Arabidopsis lyrata subsp. lyrata]
Bra003934	0.342749	-0.77523	-1.11798	GO:0043231//intracellular membrane-bounded organelle	GO:0004312//fatty acid synthase activity	GO:0009314//response to radiation;GO:0006633//fatty acid biosynthetic process;GO:0000902//cell morphogenesis;GO:0007275//multicellular organismal development;GO:0003006//developmental process involved in reproduction;GO:0006950//response to stress	gi|297841883|ref|XP_002888823.1|/0/beta-ketoacyl-CoA synthase family protein [Arabidopsis lyrata subsp. lyrata]
Bra003946	1.41799	-1.68102	-3.09901	GO:0009536//plastid	GO:0004553//hydrolase activity, hydrolyzing O-glycosyl compounds	GO:0009825//multidimensional cell growth;GO:0008152//metabolic process	gi|297841815|ref|XP_002888789.1|/7.3266e-91/hypothetical protein ARALYDRAFT_894888 [Arabidopsis lyrata subsp. lyrata]
Bra003950	-1.67807	0.633872	2.31194	GO:0031224//intrinsic to membrane	GO:0042626//ATPase activity, coupled to transmembrane movement of substances;GO:0032559	GO:0006810//transport;GO:0009207	gi|297838869|ref|XP_002887316.1|/6.25269e-87/ATTAP1 [Arabidopsis lyrata subsp. lyrata]
Bra003966	0.735727	8.59991	7.86419	-	-	-	gi|297833666|ref|XP_002884715.1|/9.94834e-65/hypothetical protein ARALYDRAFT_478225 [Arabidopsis lyrata subsp. lyrata]
Bra003969	0.437243	4.40599	3.96875	-	GO:0005488//binding;GO:0001071//nucleic acid binding transcription factor activity	GO:0010038//response to metal ion;GO:0009725//response to hormone stimulus;GO:0006970//response to osmotic stress;GO:0006351//transcription, DNA-dependent	gi|15222521|ref|NP_177158.1|/1.78274e-77/DNA-binding family protein [Arabidopsis thaliana]
Bra003975	0.963288	-2.4574	-3.42069	-	-	-	gi|297790430|ref|XP_002863106.1|/6.43719e-75/hypothetical protein ARALYDRAFT_920363 [Arabidopsis lyrata subsp. lyrata]
Bra003979	0.0215654	3.26732	3.24576	-	-	-	gi|1167523|dbj|BAA11674.1|/0/unnamed protein product [Nicotiana tabacum]
Bra003988	1.30646	8.53528	7.22882	GO:0044464//cell part	-	-	gi|297845808|ref|XP_002890785.1|/4.76476e-81/hypothetical protein ARALYDRAFT_473098 [Arabidopsis lyrata subsp. lyrata]
Bra004003	0.90327	3.85003	2.94676	GO:0005911//cell-cell junction;GO:0031224//intrinsic to membrane	GO:0030247//polysaccharide binding	-	gi|12325092|gb|AAG52501.1|AC018364_19/1.12326e-36/unknown protein; 45065-49536 [Arabidopsis thaliana]
Bra004033	2.64783	11.7899	9.14211	-	-	-	gi|297841579|ref|XP_002888671.1|/7.18119e-69/hypothetical protein ARALYDRAFT_475977 [Arabidopsis lyrata subsp. lyrata]
Bra004035	-0.635441	-1.14449	-0.509051	GO:0044464//cell part	GO:0046914//transition metal ion binding;GO:0001071//nucleic acid binding transcription factor activity	GO:0006351//transcription, DNA-dependent	gi|297841575|ref|XP_002888669.1|/5.23747e-142/zinc finger (B-box type) family protein [Arabidopsis lyrata subsp. lyrata]
Bra004053	1.1788	8.93369	7.75489	GO:0055028//cortical microtubule;GO:0016020//membrane	GO:0015631//tubulin binding	GO:0003002//regionalization;GO:0042546//cell wall biogenesis;GO:0006996//organelle organization	gi|15220636|ref|NP_176973.1|/1.90958e-166/ATMAP70-1 (microtubule-associated proteins 70-1); microtubule binding [Arabidopsis thaliana]
Bra004055	-1.16243	0.438201	1.60063	GO:0005576//extracellular region;GO:0009536//plastid	GO:0016616//oxidoreductase activity, acting on the CH-OH group of donors, NAD or NADP as acceptor;GO:0008187//poly-pyrimidine tract binding	GO:0043094	gi|297841525|ref|XP_002888644.1|/9.06104e-124/hypothetical protein ARALYDRAFT_475922 [Arabidopsis lyrata subsp. lyrata]
Bra004075	0.149159	2.16799	2.01883	GO:0009523//photosystem II;GO:0009534//chloroplast thylakoid	-	GO:0044237//cellular metabolic process	gi|297841473|ref|XP_002888618.1|/3.00755e-51/hypothetical protein ARALYDRAFT_475878 [Arabidopsis lyrata subsp. lyrata]
Bra004079	-1.50696	7.24793	8.75489	GO:0030529//ribonucleoprotein complex;GO:0031410//cytoplasmic vesicle	GO:0003723//RNA binding	GO:0006613//cotranslational protein targeting to membrane	gi|297841469|ref|XP_002888616.1|/2.3165e-178/hypothetical protein ARALYDRAFT_475871 [Arabidopsis lyrata subsp. lyrata]
Bra004083	1.44098	10.5831	9.14211	GO:0009536//plastid	GO:0046872//metal ion binding	-	gi|79327456|ref|NP_001031862.1|/6.74301e-65/plastid-lipid associated protein PAP / fibrillin family protein [Arabidopsis thaliana]
Bra004088	1.74193	8.59991	6.85798	GO:0031410//cytoplasmic vesicle	-	-	gi|3176669|gb|AAC18793.1|/1.2709e-122/End is cut off [Arabidopsis thaliana]
Bra004090	-1.59444	-1.5248	0.0696342	GO:0043231//intracellular membrane-bounded organelle	GO:0008135//translation factor activity, nucleic acid binding	GO:0006412//translation	gi|312282757|dbj|BAJ34244.1|/5.25432e-82/unnamed protein product [Thellungiella halophila]
Bra004094	-0.791892	-2.50756	-1.71567	GO:0044464//cell part	GO:0003899//DNA-directed RNA polymerase activity;GO:0046914//transition metal ion binding	GO:0006259//DNA metabolic process	gi|297841417|ref|XP_002888590.1|/1.3e-32/F1N21.14 [Arabidopsis lyrata subsp. lyrata]
Bra004105	1.11213	-0.551086	-1.66322	GO:0044424//intracellular part	GO:0005488//binding	-	gi|297797051|ref|XP_002866410.1|/1.79249e-87/evolutionary conserved C-terminal 3 [Arabidopsis lyrata subsp. lyrata]
Bra004125	0.242398	8.88264	8.64024	-	-	GO:0009725//response to hormone stimulus;GO:0009791//post-embryonic development;GO:0006351//transcription, DNA-dependent	gi|312281961|dbj|BAJ33846.1|/1.05885e-140/unnamed protein product [Thellungiella halophila]
Bra004127	2.18587	2.38678	0.200913	GO:0016020//membrane	GO:0015197//peptide transporter activity	GO:0006810//transport	gi|189163712|gb|ACD77012.1|/0/metal transporter protein [Brassica juncea]
Bra004143	6.06609	-1.63435	-7.70044	-	-	-	gi|18408426|ref|NP_564865.1|/6.24358e-46/translation initiation factor-related [Arabidopsis thaliana]
Bra004147	-0.380844	-1.68358	-1.30273	-	GO:0003824//catalytic activity	-	gi|15218937|ref|NP_176787.1|/6.35293e-98/oxidoreductase N-terminal domain-containing protein [Arabidopsis thaliana]
Bra004149	0.156342	-1.94029	-2.09664	GO:0031224//intrinsic to membrane	GO:0004672//protein kinase activity;GO:0032559	GO:0006464//protein modification process;GO:0023052//signaling	gi|224589461|gb|ACN59264.1|/0/leucine-rich repeat receptor-like protein kinase [Arabidopsis thaliana]
Bra004159	-7.63662	-7.70044	-0.0638151	-	-	-	gi|297841227|ref|XP_002888495.1|/3.81614e-124/hypothetical protein ARALYDRAFT_475736 [Arabidopsis lyrata subsp. lyrata]
Bra004166	-5.04439	-7.81378	-2.76939	GO:0043231//intracellular membrane-bounded organelle;GO:0016020//membrane	GO:0046872//metal ion binding;GO:0060089;GO:0008168//methyltransferase activity	GO:0006073//cellular glucan metabolic process;GO:0009908//flower development;GO:0009593//detection of chemical stimulus;GO:0023052//signaling;GO:0009605//response to external stimulus	gi|166649|gb|AAA32762.1|/2.33161e-65/calmodulin-1 [Arabidopsis thaliana]
Bra004172	1.83825	7.88264	6.04439	-	-	-	gi|7657874|emb|CAB89180.1|/6.64884e-71/CePP protein [Brassica napus var. napus]
Bra004188	7.65821	-0.455531	-8.11374	-	GO:0022857//transmembrane transporter activity	GO:0006810//transport	gi|13430684|gb|AAK25964.1|AF360254_1/4.09676e-103/putative MATE efflux family protein [Arabidopsis thaliana]
Bra004208	0.728858	1.25952	0.530662	-	-	-	gi|297838455|ref|XP_002887109.1|/0/F-box family protein [Arabidopsis lyrata subsp. lyrata]
Bra004223	5.67243	-2.9642	-8.63662	GO:0043229//intracellular organelle	GO:0016787//hydrolase activity	GO:0019538//protein metabolic process	gi|145337255|ref|NP_176909.3|/2.25131e-116/peptidase [Arabidopsis thaliana]
Bra004239	0.447744	10.4336	9.98584	GO:0043231//intracellular membrane-bounded organelle	-	-	gi|297838501|ref|XP_002887132.1|/6.89429e-42/hypothetical protein ARALYDRAFT_475863 [Arabidopsis lyrata subsp. lyrata]
Bra004244	0.820545	6.41416	5.59362	GO:0009526//plastid envelope	GO:0004175//endopeptidase activity	GO:0019538//protein metabolic process	gi|297838515|ref|XP_002887139.1|/6.46722e-80/F12A21.16 [Arabidopsis lyrata subsp. lyrata]
Bra004251	-0.105243	-3.33821	-3.23297	-	GO:0033764	GO:0008152//metabolic process	gi|28565597|gb|AAO43448.1|/9.08316e-115/putative 3-ketoacyl-CoA reductase 1 [Brassica napus]
Bra004252	1.02299	9.98299	8.96	GO:0034357;GO:0009534//chloroplast thylakoid;GO:0044425//membrane part	-	-	gi|15220530|ref|NP_176940.1|/9.79718e-44/PSBY [Arabidopsis thaliana]
Bra004262	2.18587	8.82972	6.64386	-	-	-	gi|110736979|dbj|BAF00445.1|/6.75809e-70/hypothetical protein [Arabidopsis thaliana]
Bra004263	1.43296	8.07682	6.64386	GO:0005618//cell wall	GO:0015928//fucosidase activity	GO:0044238//primary metabolic process	gi|15220550|ref|NP_176949.1|/7.02989e-107/ATFXG1 (alpha-fucosidase 1); alpha-L-fucosidase/ carboxylesterase [Arabidopsis thaliana]
Bra004270	1.28555	3.54511	2.25956	-	-	-	gi|12324067|gb|AAG51995.1|AC012563_5/2.94004e-72/unknown protein; 60214-63582 [Arabidopsis thaliana]
Bra004275	-3.57178	-0.827764	2.74401	GO:0005576//extracellular region;GO:0009536//plastid	GO:0016616//oxidoreductase activity, acting on the CH-OH group of donors, NAD or NADP as acceptor;GO:0008187//poly-pyrimidine tract binding	GO:0043094	gi|90761112|gb|ABD97861.1|/7.10144e-76/NADH-dependent hydroxypyruvate reductase [Pachysandra terminalis]
Bra004279	7.88264	2.75336	-5.12928	GO:0055028//cortical microtubule;GO:0016020//membrane	GO:0015631//tubulin binding	GO:0003002//regionalization;GO:0042546//cell wall biogenesis;GO:0006996//organelle organization	gi|15220636|ref|NP_176973.1|/2.4011e-180/ATMAP70-1 (microtubule-associated proteins 70-1); microtubule binding [Arabidopsis thaliana]
Bra004281	-0.267772	3.11864	3.38642	GO:0044464//cell part	GO:0008324//cation transmembrane transporter activity	GO:0006812//cation transport	gi|297841515|ref|XP_002888639.1|/1.58704e-96/hypothetical protein ARALYDRAFT_339044 [Arabidopsis lyrata subsp. lyrata]
Bra004290	2.09257	8.46761	6.37504	GO:0016020//membrane;GO:0031410//cytoplasmic vesicle	GO:0005488//binding	-	gi|297838579|ref|XP_002887171.1|/1.10199e-44/hypothetical protein ARALYDRAFT_475940 [Arabidopsis lyrata subsp. lyrata]
Bra004318	3.27753	8.32193	5.04439	-	-	-	gi|297841579|ref|XP_002888671.1|/1.26788e-59/hypothetical protein ARALYDRAFT_475977 [Arabidopsis lyrata subsp. lyrata]
Bra004320	-2.77672	5.08746	7.86419	GO:0044464//cell part	-	GO:0015833//peptide transport	gi|312281607|dbj|BAJ33669.1|/1.07385e-162/unnamed protein product [Thellungiella halophila]
Bra004339	0.949522	-0.391298	-1.34082	-	-	-	gi|18409134|ref|NP_564945.1|/3.90954e-129/membrane protein, putative [Arabidopsis thaliana]
Bra004355	-3.34542	-2.13848	1.20694	-	GO:0001071//nucleic acid binding transcription factor activity	-	gi|195970382|gb|ACG60671.1|/4.73445e-75/hypothetical protein BoB028L01.040 [Brassica oleracea var. alboglabra]
Bra004357	-5.04439	-7.81378	-2.76939	GO:0044444//cytoplasmic part	GO:0042802//identical protein binding;GO:0031406//carboxylic acid binding	GO:0009725//response to hormone stimulus;GO:0006520//cellular amino acid metabolic process	gi|42572033|ref|NP_974107.1|/0/ACR4 (ACT REPEAT 4); amino acid binding [Arabidopsis thaliana]
Bra004365	0.305214	8.88264	8.57743	-	GO:0016301//kinase activity	GO:0006796//phosphate metabolic process	gi|186494070|ref|NP_177080.2|/0/kinase [Arabidopsis thaliana]
Bra004369	0.189478	2.38678	2.1973	GO:0005911//cell-cell junction;GO:0031224//intrinsic to membrane	GO:0030247//polysaccharide binding	-	gi|297841661|ref|XP_002888712.1|/2.6927e-59/hypothetical protein ARALYDRAFT_339164 [Arabidopsis lyrata subsp. lyrata]
Bra004376	-2.77672	5.08746	7.86419	GO:0043231//intracellular membrane-bounded organelle;GO:0044444//cytoplasmic part	GO:0016866//intramolecular transferase activity;GO:0004601//peroxidase activity	GO:0008652//cellular amino acid biosynthetic process;GO:0050896//response to stimulus;GO:0043648//dicarboxylic acid metabolic process	gi|15222292|ref|NP_177096.1|/3.87131e-120/CM3 (chorismate mutase 3); chorismate mutase [Arabidopsis thaliana]
Bra004378	0.475121	-1.05425	-1.52937	GO:0009528//plastid inner membrane	GO:0019899//enzyme binding	GO:0000917//barrier septum formation;GO:0009658//chloroplast organization	gi|71089833|gb|AAZ23773.1|/7.09347e-96/plastid division regulator MinE [Brassica napus]
Bra004379	1.79334	4.73315	2.93981	-	GO:0008135//translation factor activity, nucleic acid binding	GO:0006417//regulation of translation;GO:0010087//phloem or xylem histogenesis	gi|15222317|ref|NP_177100.1|/9.3398e-46/ELF5A-3 (EUKARYOTIC ELONGATION FACTOR 5A-3); translation initiation factor [Arabidopsis thaliana]
Bra004380	-0.883186	8.07682	8.96	-	GO:0005488//binding	-	gi|42563074|ref|NP_177101.2|/8.60671e-173/zinc finger (DHHC type) family protein [Arabidopsis thaliana]
Bra004391	0.149477	10.6303	10.4808	-	GO:0016741	-	gi|18409299|ref|NP_564969.1|/3.01047e-80/UbiE/COQ5 methyltransferase family protein [Arabidopsis thaliana]
Bra004392	-0.0288997	1.52507	1.55397	GO:0005618//cell wall	GO:0005198//structural molecule activity	GO:0009725//response to hormone stimulus;GO:0000902//cell morphogenesis;GO:0009827//plant-type cell wall modification;GO:0010118//stomatal movement;GO:0009639//response to red or far red light	gi|269999985|gb|ACZ57921.1|/3.23361e-120/expansin protein 1 [Brassica juncea]
Bra004395	-0.588709	9.32418	9.91289	GO:0009532//plastid stroma	GO:0004086//carbamoyl-phosphate synthase activity	GO:0009064//glutamine family amino acid metabolic process;GO:0009267//cellular response to starvation	gi|297818374|ref|XP_002877070.1|/3.21781e-142/hypothetical protein ARALYDRAFT_484564 [Arabidopsis lyrata subsp. lyrata]
Bra004406	2.05658	-0.415037	-2.47162	-	-	-	gi|297838735|ref|XP_002887249.1|/1.99256e-42/predicted protein [Arabidopsis lyrata subsp. lyrata]
Bra004407	-1.7981	-2.90545	-1.10736	-	-	-	gi|312283101|dbj|BAJ34416.1|/1.36905e-99/unnamed protein product [Thellungiella halophila]
Bra004419	0.0216951	-3.25809	-3.27979	GO:0043231//intracellular membrane-bounded organelle	GO:0004518//nuclease activity	-	gi|297828519|ref|XP_002882142.1|/4.34108e-82/endonuclease/exonuclease/phosphatase family protein [Arabidopsis lyrata subsp. lyrata]
Bra004420	-2.18511	1.26303	3.44815	GO:0043232;GO:0043231//intracellular membrane-bounded organelle	-	GO:0051316	gi|218196227|gb|EEC78654.1|/1.35607e-165/hypothetical protein OsI_18752 [Oryza sativa Indica Group]
Bra004431	1.14196	-0.623797	-1.76576	GO:0043231//intracellular membrane-bounded organelle	GO:0000030//mannosyltransferase activity	GO:0006464//protein modification process	gi|16226531|gb|AAL16193.1|AF428424_1/2.84378e-54/At2g47760/F17A22.15 [Arabidopsis thaliana]
Bra004435	0.32693	1.51974	1.19281	GO:0043231//intracellular membrane-bounded organelle	-	GO:0050896//response to stimulus	gi|312281613|dbj|BAJ33672.1|/1.33559e-35/unnamed protein product [Thellungiella halophila]
Bra004442	-0.138874	8.16491	8.30378	GO:0031090//organelle membrane;GO:0015934//large ribosomal subunit;GO:0009536//plastid;GO:0031981//nuclear lumen	GO:0005488//binding;GO:0005198//structural molecule activity	GO:0010467//gene expression;GO:0009987//cellular process	gi|297824865|ref|XP_002880315.1|/9.60992e-101/60S ribosomal protein L7A [Arabidopsis lyrata subsp. lyrata]
Bra004444	-1.03025	7.88264	8.91289	-	GO:0004871//signal transducer activity;GO:0003913//DNA photolyase activity	GO:0006259//DNA metabolic process	gi|297824863|ref|XP_002880314.1|/0/photolyase/blue-light receptor 2 [Arabidopsis lyrata subsp. lyrata]
Bra004445	5.67243	-2.44132	-8.11374	GO:0030532//small nuclear ribonucleoprotein complex;GO:0031981//nuclear lumen	GO:0003676//nucleic acid binding	GO:0000377;GO:0006970//response to osmotic stress	gi|15226631|ref|NP_182280.1|/2.21365e-48/U1A (SPLICEOSOMAL PROTEIN U1A); RNA binding / nucleic acid binding / nucleotide binding [Arabidopsis thaliana]
Bra004459	1.8809	-1.07609	-2.95699	GO:0009532//plastid stroma	GO:0005488//binding	GO:0009314//response to radiation;GO:0018149//peptide cross-linking;GO:0015977//carbon fixation;GO:0034285;GO:0009890//negative regulation of biosynthetic process	gi|297824833|ref|XP_002880299.1|/3.75574e-56/cp12 domain-containing protein 1 [Arabidopsis lyrata subsp. lyrata]
Bra004460	1.14163	4.73073	3.5891	GO:0043231//intracellular membrane-bounded organelle	GO:0070011	GO:0019538//protein metabolic process	gi|297828471|ref|XP_002882118.1|/0/serine-type peptidase [Arabidopsis lyrata subsp. lyrata]
Bra004465	1.34637	8.98299	7.63662	GO:0043231//intracellular membrane-bounded organelle	-	GO:0010467//gene expression	gi|18407313|ref|NP_566098.1|/4.23937e-47/transcription factor/ transcription regulator [Arabidopsis thaliana]
Bra004476	0.283172	-3.62603	-3.90921	GO:0044459//plasma membrane part;GO:0044420//extracellular matrix part;GO:0043231//intracellular membrane-bounded organelle;GO:0031224//intrinsic to membrane	GO:0015301//anion:anion antiporter activity;GO:0015562//efflux transmembrane transporter activity;GO:0015103//inorganic anion transmembrane transporter activity	GO:0006820//anion transport;GO:0010035//response to inorganic substance;GO:0034220//ion transmembrane transport	gi|294713694|gb|ADF30184.1|/0/boron transporter [Brassica napus]
Bra004484	1.75275	8.3966	6.64386	GO:0016020//membrane	GO:0042626//ATPase activity, coupled to transmembrane movement of substances	GO:0009734//auxin mediated signaling pathway;GO:0009606//tropism;GO:0009926//auxin polar transport;GO:0048588//developmental cell growth	gi|15226477|ref|NP_182223.1|/0/ABCB4 (ATP BINDING CASSETTE SUBFAMILY B4); ATPase, coupled to transmembrane movement of substances / xenobiotic-transporting ATPase [Arabidopsis thaliana]
Bra004491	-2.35808	-2.03451	0.323566	GO:0044464//cell part	GO:0016491//oxidoreductase activity;GO:0005506//iron ion binding	GO:0008152//metabolic process	gi|297828425|ref|XP_002882095.1|/0/predicted protein [Arabidopsis lyrata subsp. lyrata]
Bra004493	-1.1381	3.6455	4.78361	-	-	-	gi|240254666|ref|NP_182217.4|/4.93595e-68/unknown protein [Arabidopsis thaliana]
Bra004496	-0.919683	10.3049	11.2246	-	-	-	gi|16604537|gb|AAL24274.1|/3.96273e-90/At2g46910/F14M4.26 [Arabidopsis thaliana]
Bra004497	-2.36125	-0.956644	1.40461	GO:0009570//chloroplast stroma	-	-	gi|297824781|ref|XP_002880273.1|/2.44305e-108/plastid-lipid associated protein pap [Arabidopsis lyrata subsp. lyrata]
Bra004503	-3.74979	-1.04231	2.70748	GO:0043231//intracellular membrane-bounded organelle	GO:0030528//transcription regulator activity;GO:0003676//nucleic acid binding	GO:0043393//regulation of protein binding;GO:0009725//response to hormone stimulus;GO:0048571;GO:0006970//response to osmotic stress;GO:0048511//rhythmic process;GO:0010038//response to metal ion	gi|291197512|emb|CAZ68125.1|/8.11879e-114/putative CCA1 protein [Arabidopsis halleri subsp. halleri]
Bra004507	-7.86419	-5.70044	2.16375	-	GO:0030528//transcription regulator activity;GO:0003676//nucleic acid binding	GO:0007623//circadian rhythm;GO:0009628//response to abiotic stimulus;GO:0007165//signal transduction	gi|281308390|gb|ADA58343.1|/1.57161e-170/pseudo-response regulator 9 [Brassica rapa]
Bra004508	7.40088	-1.03375	-8.43463	-	GO:0003676//nucleic acid binding	-	gi|297824761|ref|XP_002880263.1|/9.81495e-87/hypothetical protein ARALYDRAFT_346489 [Arabidopsis lyrata subsp. lyrata]
Bra004512	1.48969	3.94636	2.45668	GO:0044464//cell part	GO:0016899//oxidoreductase activity, acting on the CH-OH group of donors, oxygen as acceptor;GO:0050662//coenzyme binding	GO:0008152//metabolic process	gi|15226431|ref|NP_182197.1|/8.94394e-152/FAD-binding domain-containing protein [Arabidopsis thaliana]
Bra004522	6.39232	-2.30812	-8.70044	-	GO:0016462//pyrophosphatase activity;GO:0032559	-	gi|30690453|ref|NP_182185.2|/0/AAA-type ATPase family protein [Arabidopsis thaliana]
Bra004523	3.67671	8.7211	5.04439	-	GO:0005488//binding	-	gi|297828391|ref|XP_002882078.1|/3.4994e-69/hypothetical protein ARALYDRAFT_483824 [Arabidopsis lyrata subsp. lyrata]
Bra004526	-0.716828	-4.48963	-3.7728	-	-	-	gi|4415937|gb|AAD20167.1|/0/hypothetical protein [Arabidopsis thaliana]
Bra004527	-1.55639	-6.46184	-4.90545	-	-	-	gi|297828385|ref|XP_002882075.1|/6.59325e-118/hypothetical protein ARALYDRAFT_483815 [Arabidopsis lyrata subsp. lyrata]
Bra004532	-0.971431	-3.0858	-2.11437	-	-	GO:0006351//transcription, DNA-dependent	gi|297828381|ref|XP_002882073.1|/6.75761e-110/basic helix-loop-helix family protein [Arabidopsis lyrata subsp. lyrata]
Bra004538	6.39232	-2.57923	-8.97154	-	-	-	gi|15450511|gb|AAK96548.1|/6.5659e-92/At2g46420/F11C10.11 [Arabidopsis thaliana]
Bra004540	1.60795	7.98299	6.37504	GO:0031981//nuclear lumen;GO:0009536//plastid	GO:0030528//transcription regulator activity;GO:0001071//nucleic acid binding transcription factor activity;GO:0003677//DNA binding	GO:0042742//defense response to bacterium;GO:0009743//response to carbohydrate stimulus;GO:0006355//regulation of transcription, DNA-dependent;GO:0010260//organ senescence	gi|15225975|ref|NP_182163.1|/1.50334e-57/WRKY46; transcription factor [Arabidopsis thaliana]
Bra004545	-2.19056	2.12928	4.31985	GO:0043231//intracellular membrane-bounded organelle;GO:0031234//extrinsic to internal side of plasma membrane;GO:0031461//cullin-RING ubiquitin ligase complex	GO:0005515//protein binding;GO:0016301//kinase activity;GO:0032559	GO:0048573//photoperiodism, flowering;GO:0048572;GO:0009640//photomorphogenesis;GO:0007602//phototransduction;GO:0006464//protein modification process	gi|30690337|ref|NP_182157.2|/1.70597e-162/SPA1 (SUPPRESSOR OF PHYA-105 1); protein binding / signal transducer [Arabidopsis thaliana]
Bra004552	2.83825	7.88264	5.04439	GO:0044464//cell part	-	-	gi|15225947|ref|NP_182148.1|/3.04051e-81/myosin heavy chain-related [Arabidopsis thaliana]
Bra004561	0.747998	10.6609	9.91289	-	-	-	gi|30690256|ref|NP_850448.1|/3.06769e-124/unknown protein [Arabidopsis thaliana]
Bra004571	-0.278744	2.3175	2.59625	GO:0044464//cell part	-	GO:0051707//response to other organism;GO:0015833//peptide transport	gi|312283401|dbj|BAJ34566.1|/4.03736e-92/unnamed protein product [Thellungiella halophila]
Bra004576	2.57531	9.80413	7.22882	-	GO:0016772//transferase activity, transferring phosphorus-containing groups	-	gi|297823987|ref|XP_002879876.1|/1.51439e-150/hypothetical protein ARALYDRAFT_903345 [Arabidopsis lyrata subsp. lyrata]
Bra004589	2.83825	7.88264	5.04439	GO:0030312//external encapsulating structure	GO:0046914//transition metal ion binding	-	gi|297824021|ref|XP_002879893.1|/1.65119e-98/ring-H2 finger C1A [Arabidopsis lyrata subsp. lyrata]
Bra004591	-7.96	-7.2854	0.6746	GO:0042598//vesicular fraction;GO:0043231//intracellular membrane-bounded organelle;GO:0031224//intrinsic to membrane	GO:0016709//oxidoreductase activity, acting on paired donors, with incorporation or reduction of molecular oxygen, NADH or NADPH as one donor, and incorporation of one atom of oxygen;GO:0005506//iron ion binding	GO:0009699//phenylpropanoid biosynthetic process	gi|297827723|ref|XP_002881744.1|/2.54143e-108/CYP98A3 [Arabidopsis lyrata subsp. lyrata]
Bra004596	-2.66742	5.08746	7.75489	-	-	-	gi|297827747|ref|XP_002881756.1|/1.89142e-136/PQ-loop repeat family protein [Arabidopsis lyrata subsp. lyrata]
Bra004627	8.82972	0.193098	-8.63662	GO:0005576//extracellular region;GO:0044444//cytoplasmic part;GO:0043231//intracellular membrane-bounded organelle	GO:0004091//carboxylesterase activity;GO:0016790//thiolester hydrolase activity	GO:0010038//response to metal ion	gi|217072858|gb|ACJ84789.1|/8.48152e-98/unknown [Medicago truncatula]
Bra004630	-6.64386	-7.81378	-1.16993	GO:0043231//intracellular membrane-bounded organelle	GO:0046872//metal ion binding	GO:0006351//transcription, DNA-dependent	gi|297829558|ref|XP_002882661.1|/2.56459e-71/transcription initiation factor IIB-2 [Arabidopsis lyrata subsp. lyrata]
Bra004633	1.55045	9.69	8.13955	-	GO:0016740//transferase activity	-	gi|18405766|ref|NP_565952.1|/0/transferase, transferring glycosyl groups [Arabidopsis thaliana]
Bra004661	2.72994	0.393388	-2.33655	-	-	-	gi|297824159|ref|XP_002879962.1|/8.61572e-90/hypothetical protein ARALYDRAFT_345995 [Arabidopsis lyrata subsp. lyrata]
Bra004673	-0.256908	7.88264	8.13955	-	-	-	gi|21537173|gb|AAM61514.1|/1.84617e-34/unknown [Arabidopsis thaliana]
Bra004699	-1.09954	0.429041	1.52858	-	-	-	gi|297827939|ref|XP_002881852.1|/1.83516e-43/hypothetical protein ARALYDRAFT_321928 [Arabidopsis lyrata subsp. lyrata]
Bra004712	3.98581	10.3608	6.37504	GO:0043231//intracellular membrane-bounded organelle	GO:0000989//transcription factor binding transcription factor activity;GO:0030528//transcription regulator activity	GO:0009639//response to red or far red light	gi|297788408|ref|XP_002862313.1|/4.95373e-40/hypothetical protein ARALYDRAFT_497523 [Arabidopsis lyrata subsp. lyrata]
Bra004713	1.97174	8.82972	6.85798	GO:0043231//intracellular membrane-bounded organelle	-	-	gi|21595387|gb|AAM66096.1|/6.8802e-37/unknown [Arabidopsis thaliana]
Bra004721	2.30646	1.24987	-1.05658	GO:0009536//plastid	GO:0005515//protein binding	-	gi|18406052|ref|NP_565982.1|/2.57244e-117/DNAJ heat shock N-terminal domain-containing protein [Arabidopsis thaliana]
Bra004742	-5.64386	-9.24317	-3.59932	-	GO:0005488//binding;GO:0016705//oxidoreductase activity, acting on paired donors, with incorporation or reduction of molecular oxygen	GO:0019471	gi|15224220|ref|NP_181836.1|/8.06142e-41/AT-P4H-1 (A. THALIANA P4H ISOFORM 1); oxidoreductase, acting on paired donors, with incorporation or reduction of molecular oxygen, 2-oxoglutarate as one donor, and incorporation of one atom each of oxygen into both donors / procollagen-proline 4-dioxygenase [Arabidopsis thaliana]
Bra004745	0.761097	8.7211	7.96	GO:0043231//intracellular membrane-bounded organelle	GO:0005488//binding	-	gi|297824287|ref|XP_002880026.1|/1.17857e-43/hypothetical protein ARALYDRAFT_483412 [Arabidopsis lyrata subsp. lyrata]
Bra004751	1.34073	1.49448	0.153756	GO:0030529//ribonucleoprotein complex	GO:0004540//ribonuclease activity	GO:0006396//RNA processing	gi|18406178|ref|NP_565993.1|/1.53745e-59/ribonuclease P family protein [Arabidopsis thaliana]
Bra004755	-2.25468	-1.84958	0.405095	-	-	-	gi|42569889|ref|NP_181855.3|/2.54668e-156/F-box family protein / S locus-related [Arabidopsis thaliana]
Bra004757	-3.70479	-6.04953	-2.34474	GO:0043231//intracellular membrane-bounded organelle	-	-	gi|107738118|gb|ABF83640.1|/2.12255e-48/At2g43340 [Arabidopsis thaliana]
Bra004768	5.81281	10.8572	5.04439	GO:0044464//cell part	GO:0016248//channel inhibitor activity;GO:0004866//endopeptidase inhibitor activity	GO:0006952//defense response	gi|85539361|emb|CAJ44305.1|/7.69653e-41/rapeseed putative trypsin inhibitor 1 [Brassica napus]
Bra004781	-0.0773589	7.88264	7.96	GO:0009532//plastid stroma;GO:0009526//plastid envelope;GO:0005576//extracellular region	GO:0016835//carbon-oxygen lyase activity;GO:0046914//transition metal ion binding;GO:0032559	GO:0000097//sulfur amino acid biosynthetic process;GO:0010038//response to metal ion;GO:0003006//developmental process involved in reproduction	gi|572517|emb|CAA57344.1|/1.37001e-86/cysteine synthase [Arabidopsis thaliana]
Bra004782	0.806499	9.71939	8.91289	-	-	GO:0009108//coenzyme biosynthetic process	gi|15224353|ref|NP_181904.1|/3.24021e-82/molybdopterin biosynthesis MoaE family protein [Arabidopsis thaliana]
Bra004785	-0.375039	8.32193	8.69697	-	-	-	gi|186507837|ref|NP_001118519.1|/3.5961e-24/unknown protein [Arabidopsis thaliana]
Bra004787	8.32193	3.19265	-5.12928	-	GO:0035251//UDP-glucosyltransferase activity	GO:0032787//monocarboxylic acid metabolic process;GO:0009072//aromatic amino acid family metabolic process	gi|15224368|ref|NP_181910.1|/5.899e-119/UGT74F2 (UDP-GLUCOSYLTRANSFERASE 74F2); UDP-glucose:4-aminobenzoate acylglucosyltransferase/ UDP-glucosyltransferase/ UDP-glycosyltransferase/ transferase, transferring glycosyl groups / transferase, transferring hexosyl groups [Arabidopsis thaliana]
Bra004794	0.584963	2.46195	1.87699	GO:0009536//plastid	-	-	gi|297828115|ref|XP_002881940.1|/2.32342e-87/hypothetical protein ARALYDRAFT_483511 [Arabidopsis lyrata subsp. lyrata]
Bra004795	1.87508	3.40114	1.52607	-	-	-	gi|297828121|ref|XP_002881943.1|/1.29106e-86/hypothetical protein ARALYDRAFT_322062 [Arabidopsis lyrata subsp. lyrata]
Bra004796	2.75275	9.3966	6.64386	GO:0005622//intracellular	GO:0004428//inositol or phosphatidylinositol kinase activity;GO:0005488//binding;GO:0016773//phosphotransferase activity, alcohol group as acceptor	GO:0008152//metabolic process	gi|3212855|gb|AAC23406.1|/1.01852e-78/hypothetical protein [Arabidopsis thaliana]
Bra004803	4.38815	9.43254	5.04439	GO:0044464//cell part	-	GO:0043401//steroid hormone mediated signaling pathway;GO:0040008//regulation of growth	gi|297824399|ref|XP_002880082.1|/1.02998e-16/hypothetical protein ARALYDRAFT_483527 [Arabidopsis lyrata subsp. lyrata]
Bra004810	-5.04439	-13.1564	-8.11201	-	GO:0016646//oxidoreductase activity, acting on the CH-NH group of donors, NAD or NADP as acceptor	GO:0000096//sulfur amino acid metabolic process	gi|13877629|gb|AAK43892.1|AF370515_1/5.10063e-171/putative methylenetetrahydrofolate reductase [Arabidopsis thaliana]
Bra004817	-0.841935	-2.36106	-1.51912	GO:0009536//plastid	-	-	gi|3128170|gb|AAC16074.1|/0/expressed protein [Arabidopsis thaliana]
Bra004837	-1.36732	0.855924	2.22324	GO:0044464//cell part	GO:0016798//hydrolase activity, acting on glycosyl bonds	GO:0009628//response to abiotic stimulus;GO:0009607//response to biotic stimulus;GO:0032502//developmental process	gi|297824469|ref|XP_002880117.1|/2.34083e-93/hypothetical protein ARALYDRAFT_483572 [Arabidopsis lyrata subsp. lyrata]
Bra004858	-5.04439	-9.36194	-4.31755	-	GO:0003676//nucleic acid binding	-	gi|297824497|ref|XP_002880131.1|/5.10105e-89/hypothetical protein ARALYDRAFT_483601 [Arabidopsis lyrata subsp. lyrata]
Bra004859	1.12501	7.98299	6.85798	-	-	-	gi|15224948|ref|NP_182001.1|/5.25675e-66/transcription factor [Arabidopsis thaliana]
Bra004868	1.9386	7.98299	6.04439	-	-	-	gi|15223908|ref|NP_172933.1|/5.03479e-22/unknown protein [Arabidopsis thaliana]
Bra004890	-1.36257	6.39232	7.75489	GO:0031410//cytoplasmic vesicle	-	-	gi|297824547|ref|XP_002880156.1|/2.46754e-98/F1E22.6 [Arabidopsis lyrata subsp. lyrata]
Bra004893	2.3153	10.7624	8.44708	GO:0044424//intracellular part	GO:0008233//peptidase activity;GO:0005488//binding	GO:0006464//protein modification process;GO:0051604//protein maturation	gi|224127342|ref|XP_002320050.1|/3.44805e-64/predicted protein [Populus trichocarpa]
Bra004894	0.0430687	-3.67076	-3.71383	GO:0031090//organelle membrane	-	-	gi|15225441|ref|NP_182051.1|/0/unknown protein [Arabidopsis thaliana]
Bra004895	1.40453	5.13633	3.7318	GO:0019866//organelle inner membrane;GO:0043231//intracellular membrane-bounded organelle	GO:0004175//endopeptidase activity	GO:0019538//protein metabolic process;GO:0007275//multicellular organismal development	gi|224127350|ref|XP_002320052.1|/6.96151e-124/predicted protein [Populus trichocarpa]
Bra004899	-4.55278	5.08746	9.64024	GO:0009536//plastid	GO:0016765//transferase activity, transferring alkyl or aryl (other than methyl) groups	GO:0008652//cellular amino acid biosynthetic process;GO:0043650;GO:0006575//cellular modified amino acid metabolic process	gi|79576892|ref|NP_182058.2|/2.28825e-71/emb1067 (embryo defective 1067); tRNA 2'-phosphotransferase/ transferase, transferring phosphorus-containing groups [Arabidopsis thaliana]
Bra004912	-1.36257	-2.80981	-1.44724	GO:0009536//plastid	GO:0016836//hydro-lyase activity	GO:0009089//lysine biosynthetic process via diaminopimelate	gi|11066382|gb|AAG28565.1|AF200325_1/6.79613e-166/dihydrodipicolinate synthase 2 [Arabidopsis thaliana]
Bra004920	2.70998	0.809733	-1.90024	-	-	-	gi|15225507|ref|NP_182078.1|/0/WD-40 repeat family protein / beige-related [Arabidopsis thaliana]
Bra004932	-7.96	-6.91886	1.04114	GO:0031231;GO:0009536//plastid	GO:0005515//protein binding	GO:0007031//peroxisome organization	gi|297824623|ref|XP_002880194.1|/2.26472e-44/peroxisomal biogenesis factor 11 family protein [Arabidopsis lyrata subsp. lyrata]
Bra004934	-0.776104	-1.49346	-0.717351	GO:0043231//intracellular membrane-bounded organelle	GO:0003677//DNA binding;GO:0001071//nucleic acid binding transcription factor activity	GO:0006351//transcription, DNA-dependent	gi|297817426|ref|XP_002876596.1|/2.12783e-111/hypothetical protein ARALYDRAFT_324546 [Arabidopsis lyrata subsp. lyrata]
Bra004937	1.98581	3.24191	1.2561	GO:0048500//signal recognition particle;GO:0031976	GO:0003676//nucleic acid binding;GO:0004871//signal transducer activity;GO:0032561;GO:0016462//pyrophosphatase activity	GO:0009767//photosynthetic electron transport chain;GO:0006259//DNA metabolic process;GO:0009668;GO:0006613//cotranslational protein targeting to membrane	gi|297824631|ref|XP_002880198.1|/2.7865e-55/predicted protein [Arabidopsis lyrata subsp. lyrata]
Bra004950	-1.53663	2.32669	3.86332	GO:0009526//plastid envelope;GO:0031225//anchored to membrane	GO:0005372//water transmembrane transporter activity	GO:0006970//response to osmotic stress;GO:0042044//fluid transport	gi|145331417|ref|NP_001078067.1|/2.23382e-86/PIP1B (NAMED PLASMA MEMBRANE INTRINSIC PROTEIN 1B); water channel [Arabidopsis thaliana]
Bra004954	-0.275209	1.76994	2.04515	GO:0009532//plastid stroma	-	-	gi|297824659|ref|XP_002880212.1|/8.03408e-100/hypothetical protein ARALYDRAFT_904052 [Arabidopsis lyrata subsp. lyrata]
Bra004962	-0.6544	10.676	11.3304	-	-	-	gi|186508518|ref|NP_001118532.1|/2.57086e-66/unknown protein [Arabidopsis thaliana]
Bra004986	-5.53733	-1.8314	3.70593	GO:0043234//protein complex;GO:0016020//membrane	GO:0008135//translation factor activity, nucleic acid binding	GO:0006412//translation;GO:0010038//response to metal ion	gi|297827629|ref|XP_002881697.1|/5.00496e-16/hypothetical protein ARALYDRAFT_903284 [Arabidopsis lyrata subsp. lyrata]
Bra004989	-3.03871	-1.51346	1.52525	GO:0043234//protein complex;GO:0009534//chloroplast thylakoid	GO:0046906//tetrapyrrole binding	GO:0009639//response to red or far red light;GO:0006091//generation of precursor metabolites and energy	gi|312281687|dbj|BAJ33709.1|/4.96339e-73/unnamed protein product [Thellungiella halophila]
Bra004992	2.20353	-0.820851	-3.02438	-	-	-	gi|71143066|gb|AAZ23924.1|/9.5189e-116/At2g40070 [Arabidopsis thaliana]
Bra004994	3.20932	12.4333	9.224	-	-	GO:0042742//defense response to bacterium;GO:0010033//response to organic substance	gi|27311581|gb|AAO00756.1|/3.90773e-180/Unknown protein [Arabidopsis thaliana]
Bra004995	-0.60921	2.34866	2.95787	GO:0043234//protein complex;GO:0043231//intracellular membrane-bounded organelle	-	GO:0007275//multicellular organismal development;GO:0006412//translation;GO:0009856//pollination	gi|297788583|ref|XP_002862370.1|/3.89786e-112/26S proteasome regulatory subunit [Arabidopsis lyrata subsp. lyrata]
Bra004996	-1.06663	-0.188963	0.877664	-	GO:0016747//transferase activity, transferring acyl groups other than amino-acyl groups	GO:0009628//response to abiotic stimulus	gi|116830503|gb|ABK28209.1|/0/unknown [Arabidopsis thaliana]
Bra005006	1.61382	7.65821	6.04439	GO:0043231//intracellular membrane-bounded organelle	-	GO:0009725//response to hormone stimulus;GO:0006351//transcription, DNA-dependent;GO:0006970//response to osmotic stress	gi|297827599|ref|XP_002881682.1|/7.19528e-81/predicted protein [Arabidopsis lyrata subsp. lyrata]
Bra005012	-0.532105	-1.37981	-0.8477	GO:0009536//plastid	GO:0016620//oxidoreductase activity, acting on the aldehyde or oxo group of donors, NAD or NADP as acceptor;GO:0016774//phosphotransferase activity, carboxyl group as acceptor	GO:0009725//response to hormone stimulus;GO:0009414//response to water deprivation;GO:0006560//proline metabolic process;GO:0006972//hyperosmotic response;GO:0048513//organ development;GO:0003006//developmental process involved in reproduction	gi|12667249|gb|AAK01360.1|AF314811_1/0/delta 1-pyrroline-5-carboxylate synthetase A [Brassica napus]
Bra005018	0.910601	-1.22239	-2.13299	-	GO:0016741	GO:0006730//one-carbon metabolic process	gi|18405149|ref|NP_030521.1|/2.8714e-71/dehydration-responsive family protein [Arabidopsis thaliana]
Bra005019	-0.329581	4.55893	4.88851	GO:0030312//external encapsulating structure;GO:0009526//plastid envelope;GO:0009534//chloroplast thylakoid;GO:0009570//chloroplast stroma;GO:0005576//extracellular region	GO:0008047//enzyme activator activity;GO:0001071//nucleic acid binding transcription factor activity;GO:0032559	GO:0009314//response to radiation;GO:0006952//defense response;GO:0019222//regulation of metabolic process;GO:0009719;GO:0010260//organ senescence	gi|297827581|ref|XP_002881673.1|/1.14248e-84/hypothetical protein ARALYDRAFT_482998 [Arabidopsis lyrata subsp. lyrata]
Bra005020	-0.022484	3.46195	3.48444	-	GO:0046872//metal ion binding	-	gi|297827579|ref|XP_002881672.1|/2.0873e-93/hypothetical protein ARALYDRAFT_903223 [Arabidopsis lyrata subsp. lyrata]
Bra005036	1.06246	5.07529	4.01282	GO:0031224//intrinsic to membrane	GO:0042626//ATPase activity, coupled to transmembrane movement of substances;GO:0032559	GO:0006810//transport;GO:0009207	gi|20453064|gb|AAM19777.1|/0/At2g39480/F12L6.14 [Arabidopsis thaliana]
Bra005039	0.143295	-1.38348	-1.52678	GO:0005768//endosome	GO:0005384//manganese ion transmembrane transporter activity	GO:0006828//manganese ion transport;GO:0030003//cellular cation homeostasis;GO:0010038//response to metal ion	gi|15225468|ref|NP_181477.1|/2.56041e-144/MTP11; cation transmembrane transporter/ manganese ion transmembrane transporter/ manganese:hydrogen antiporter [Arabidopsis thaliana]
Bra005061	-0.737223	-2.17826	-1.44104	GO:0031224//intrinsic to membrane	-	-	gi|297827497|ref|XP_002881631.1|/2.49894e-105/predicted protein [Arabidopsis lyrata subsp. lyrata]
Bra005064	1.8441	0.756633	-1.08746	-	-	-	gi|145360782|ref|NP_181441.3|/5.7028e-81/binding / catalytic [Arabidopsis thaliana]
Bra005091	-0.371969	-4.0572	-3.68523	GO:0043231//intracellular membrane-bounded organelle	GO:0016740//transferase activity	-	gi|297827451|ref|XP_002881608.1|/0/GAUT7/LGT7 [Arabidopsis lyrata subsp. lyrata]
Bra005099	0.519523	1.33849	0.818967	GO:0005618//cell wall;GO:0005576//extracellular region;GO:0016020//membrane	GO:0005488//binding	GO:0006950//response to stress;GO:0008219//cell death;GO:0015914//phospholipid transport	gi|122939101|gb|ABM69132.1|/5.29098e-62/lipid transfer protein precursor [Brassica rapa subsp. pekinensis]
Bra005125	7.65821	-4.52263	-12.1808	GO:0031224//intrinsic to membrane	GO:0015101//organic cation transmembrane transporter activity	GO:0015696//ammonium transport	gi|312281825|dbj|BAJ33778.1|/2.08931e-107/unnamed protein product [Thellungiella halophila]
Bra005131	0.654149	1.15481	0.500662	GO:0000325//plant-type vacuole;GO:0031090//organelle membrane	GO:0005488//binding;GO:0015368//calcium:cation antiporter activity	GO:0051707//response to other organism;GO:0010038//response to metal ion;GO:0015672//monovalent inorganic cation transport;GO:0009409//response to cold;GO:0006875//cellular metal ion homeostasis;GO:0006970//response to osmotic stress;GO:0006816//calcium ion transport;GO:0044237//cellular metabolic process	gi|297827373|ref|XP_002881569.1|/1.24135e-53/hypothetical protein ARALYDRAFT_482825 [Arabidopsis lyrata subsp. lyrata]
Bra005137	-1.16273	-4.79034	-3.62761	GO:0044464//cell part	GO:0016411//acylglycerol O-acyltransferase activity	GO:0006633//fatty acid biosynthetic process;GO:0009791//post-embryonic development	gi|297827363|ref|XP_002881564.1|/1.22758e-138/glycerol-3-phosphate acyltransferase 6 [Arabidopsis lyrata subsp. lyrata]
Bra005145	-2.46877	-2.57923	-0.110457	GO:0031410//cytoplasmic vesicle	GO:0005488//binding	-	gi|88010893|gb|ABD38869.1|/9.53604e-31/At2g37975 [Arabidopsis thaliana]
Bra005154	-6.64386	-7.70044	-1.05658	GO:0009528//plastid inner membrane	-	GO:0048827//phyllome development	gi|297823657|ref|XP_002879711.1|/1.0873e-141/hypothetical protein ARALYDRAFT_482793 [Arabidopsis lyrata subsp. lyrata]
Bra005169	-0.116662	4.01895	4.13561	GO:0016020//membrane	-	GO:0008152//metabolic process	gi|3236252|gb|AAC23640.1|/1.23266e-96/CER1-like protein [Arabidopsis thaliana]
Bra005177	1.91684	-0.74861	-2.66545	GO:0031981//nuclear lumen;GO:0005694//chromosome	GO:0003676//nucleic acid binding;GO:0042802//identical protein binding;GO:0001071//nucleic acid binding transcription factor activity	GO:0051707//response to other organism;GO:0010038//response to metal ion;GO:0009725//response to hormone stimulus;GO:0006355//regulation of transcription, DNA-dependent;GO:0009965//leaf morphogenesis;GO:0009943//adaxial/abaxial axis specification;GO:0051301//cell division;GO:0006970//response to osmotic stress;GO:0031347//regulation of defense response	gi|297827279|ref|XP_002881522.1|/6.02303e-163/hypothetical protein ARALYDRAFT_902907 [Arabidopsis lyrata subsp. lyrata]
Bra005188	-4.09741	-1.61298	2.48444	-	GO:0016628//oxidoreductase activity, acting on the CH-CH group of donors, NAD or NADP as acceptor	GO:0008152//metabolic process	gi|7413643|emb|CAB85991.1|/7.71169e-52/putative protein [Arabidopsis thaliana]
Bra005199	0.876644	-1.29095	-2.1676	GO:0005743//mitochondrial inner membrane	-	-	gi|119720834|gb|ABL97987.1|/3.19928e-66/protein translocase [Brassica rapa]
Bra005206	3.59038	10.6457	7.05528	-	-	-	gi|42569696|ref|NP_181266.2|/2.54592e-140/RabGAP/TBC domain-containing protein [Arabidopsis thaliana]
Bra005211	-1.42284	3.83773	5.26057	GO:0009536//plastid	-	-	gi|46397070|sp|Q9ZUU2.2|U308_ARATH/1.05765e-49/RecName: Full=UPF0308 protein At2g37240, chloroplastic; Flags: Precursor
Bra005212	-1.24364	-1.33302	-0.0893758	GO:0009532//plastid stroma;GO:0009526//plastid envelope;GO:0009534//chloroplast thylakoid	GO:0008187//poly-pyrimidine tract binding	GO:0006952//defense response;GO:0009725//response to hormone stimulus	gi|297827229|ref|XP_002881497.1|/3.34369e-42/hypothetical protein ARALYDRAFT_482714 [Arabidopsis lyrata subsp. lyrata]
Bra005215	-2.1494	-1.62515	0.524251	GO:0031224//intrinsic to membrane;GO:0009536//plastid	GO:0005372//water transmembrane transporter activity;GO:0019899//enzyme binding	GO:0009414//response to water deprivation;GO:0009725//response to hormone stimulus;GO:0055085//transmembrane transport;GO:0042044//fluid transport	gi|7209560|dbj|BAA92260.1|/2.77679e-137/Plasma membrane aquaporin 2b [Raphanus sativus]
Bra005216	-1.78982	1.30884	3.09866	GO:0031224//intrinsic to membrane;GO:0009536//plastid	GO:0005372//water transmembrane transporter activity;GO:0019899//enzyme binding	GO:0009414//response to water deprivation;GO:0009725//response to hormone stimulus;GO:0055085//transmembrane transport;GO:0042044//fluid transport	gi|5081423|gb|AAD39374.1|AF118383_1/1.2847e-120/plasma membrane intrinsic protein 2 [Brassica napus]
Bra005220	-3.82543	5.08746	8.91289	GO:0016020//membrane;GO:0031410//cytoplasmic vesicle	GO:0004871//signal transducer activity;GO:0004674//protein serine/threonine kinase activity;GO:0000166//nucleotide binding	-	gi|4371296|gb|AAD18154.1|/0/putative receptor-like protein kinase [Arabidopsis thaliana]
Bra005221	-2.47794	-1.67635	0.801584	GO:0044424//intracellular part	GO:0016841//ammonia-lyase activity	GO:0009411//response to UV;GO:0006558//L-phenylalanine metabolic process;GO:0009414//response to water deprivation;GO:0048229//gametophyte development;GO:0009696//salicylic acid metabolic process;GO:0009808//lignin metabolic process	gi|85363078|gb|ABC69917.1|/0/phenylalanine ammonia-lyase [Brassica napus]
Bra005233	1.94224	0.181272	-1.76096	GO:0031090//organelle membrane;GO:0031224//intrinsic to membrane	GO:0005515//protein binding	GO:0048193//Golgi vesicle transport;GO:0016044//cellular membrane organization	gi|297795843|ref|XP_002865806.1|/3.20033e-66/MEMB12 [Arabidopsis lyrata subsp. lyrata]
Bra005236	-2.57782	-2.323	0.254824	GO:0044424//intracellular part;GO:0016020//membrane	GO:0046914//transition metal ion binding;GO:0016765//transferase activity, transferring alkyl or aryl (other than methyl) groups;GO:0032559	GO:0009108//coenzyme biosynthetic process	gi|15228048|ref|NP_181225.1|/0/MAT3 (methionine adenosyltransferase 3); copper ion binding / methionine adenosyltransferase [Arabidopsis thaliana]
Bra005238	-4.10249	-1.75398	2.34851	GO:0005576//extracellular region;GO:0030312//external encapsulating structure	GO:0016798//hydrolase activity, acting on glycosyl bonds;GO:0016758//transferase activity, transferring hexosyl groups	GO:0044042//glucan metabolic process;GO:0070882	gi|38605514|sp|Q9SJL9.1|XTH32_ARATH/1.16037e-77/RecName: Full=Probable xyloglucan endotransglucosylase/hydrolase protein 32; Short=At-XTH32; Short=XTH-32; Flags: Precursor
Bra005239	-7.86419	-6.10852	1.75566	GO:0044464//cell part	GO:0016757//transferase activity, transferring glycosyl groups	-	gi|256674139|gb|ACV04899.1|/8.1747e-169/callose synthase 10 [Arabidopsis thaliana]
Bra005240	-0.651738	0.68886	1.3406	-	-	-	gi|20197944|gb|AAM15323.1|/3.53844e-38/Expressed protein [Arabidopsis thaliana]
Bra005241	-0.576719	10.8704	11.4471	-	GO:0035251//UDP-glucosyltransferase activity	GO:0009607//response to biotic stimulus;GO:0016128;GO:0051553;GO:0009411//response to UV	gi|297827173|ref|XP_002881469.1|/0/don-glucosyltransferase [Arabidopsis lyrata subsp. lyrata]
Bra005242	2.50396	9.36194	6.85798	-	GO:0035251//UDP-glucosyltransferase activity	GO:0009607//response to biotic stimulus;GO:0016128;GO:0051553;GO:0009411//response to UV	gi|297827173|ref|XP_002881469.1|/0/don-glucosyltransferase [Arabidopsis lyrata subsp. lyrata]
Bra005246	0.389947	-1.9542	-2.34414	-	GO:0035251//UDP-glucosyltransferase activity	GO:0009607//response to biotic stimulus;GO:0016128;GO:0051553;GO:0009411//response to UV	gi|15228031|ref|NP_181213.1|/0/UGT73C1 (UDP-GLUCOSYL TRANSFERASE 73C1); UDP-glucosyltransferase/ UDP-glycosyltransferase/ cis-zeatin O-beta-D-glucosyltransferase/ trans-zeatin O-beta-D-glucosyltransferase/ transferase, transferring glycosyl groups [Arabidopsis thaliana]
Bra005257	-1.51315	-0.730825	0.782329	GO:0043231//intracellular membrane-bounded organelle	-	-	gi|297827147|ref|XP_002881456.1|/1.33124e-60/hypothetical protein ARALYDRAFT_902780 [Arabidopsis lyrata subsp. lyrata]
Bra005258	-0.00459311	12.1997	12.2043	GO:0031981//nuclear lumen;GO:0009536//plastid;GO:0015934//large ribosomal subunit;GO:0016020//membrane	GO:0005198//structural molecule activity	GO:0022613//ribonucleoprotein complex biogenesis;GO:0009755//hormone-mediated signaling pathway;GO:0048438//floral whorl development;GO:0010467//gene expression	gi|15231730|ref|NP_190870.1|/1.30164e-35/STV1 (SHORT VALVE1); structural constituent of ribosome [Arabidopsis thaliana]
Bra005261	1.26091	-1.63089	-2.8918	GO:0031967;GO:0009536//plastid;GO:0005576//extracellular region;GO:0016020//membrane	GO:0003676//nucleic acid binding;GO:0046914//transition metal ion binding;GO:0016836//hydro-lyase activity	GO:0009314//response to radiation;GO:0010038//response to metal ion;GO:0009725//response to hormone stimulus;GO:0006970//response to osmotic stress	gi|302805600|ref|XP_002984551.1|/2.98972e-155/hypothetical protein SELMODRAFT_120189 [Selaginella moellendorffii]
Bra005268	6.88264	-2.51824	-9.40088	GO:0016020//membrane;GO:0030312//external encapsulating structure;GO:0009536//plastid	GO:0030528//transcription regulator activity;GO:0016817//hydrolase activity, acting on acid anhydrides;GO:0032559	GO:0006259//DNA metabolic process;GO:0033554//cellular response to stress;GO:0048827//phyllome development	gi|297827117|ref|XP_002881441.1|/1.44063e-60/hypothetical protein ARALYDRAFT_482616 [Arabidopsis lyrata subsp. lyrata]
Bra005273	1.87099	10.568	8.69697	GO:0016020//membrane	GO:0000166//nucleotide binding	GO:0009314//response to radiation;GO:0009607//response to biotic stimulus;GO:0033554//cellular response to stress;GO:0002252;GO:0012501//programmed cell death	gi|297792055|ref|XP_002863912.1|/1.14933e-171/viral resistance protein [Arabidopsis lyrata subsp. lyrata]
Bra005282	0.827361	-1.691	-2.51836	-	GO:0003676//nucleic acid binding;GO:0046914//transition metal ion binding	GO:0009743//response to carbohydrate stimulus	gi|18404102|ref|NP_565844.1|/5.32367e-64/zinc finger (AN1-like) family protein [Arabidopsis thaliana]
Bra005283	-3.91032	-2.57923	1.3311	GO:0044444//cytoplasmic part	GO:0008477//purine nucleosidase activity;GO:0050263//ribosylpyrimidine nucleosidase activity	GO:0042278//purine nucleoside metabolic process;GO:0046108//uridine metabolic process	gi|297827113|ref|XP_002881439.1|/3.46428e-128/inosine-uridine preferring nucleoside hydrolase family protein [Arabidopsis lyrata subsp. lyrata]
Bra005285	0.138162	-4.08125	-4.21941	-	-	-	gi|297827109|ref|XP_002881437.1|/6.37064e-88/hypothetical protein ARALYDRAFT_482602 [Arabidopsis lyrata subsp. lyrata]
Bra005296	0.300721	8.16491	7.86419	GO:0031090//organelle membrane;GO:0015935//small ribosomal subunit;GO:0009536//plastid;GO:0031981//nuclear lumen	-	GO:0010467//gene expression	gi|28436071|gb|AAO41731.1|/1.10924e-48/cytoplasmic ribosomal protein S14 [Brassica napus]
Bra005303	5.08746	-2.83735	-7.92481	-	-	-	gi|297789900|ref|XP_002862872.1|/7.74766e-48/hypothetical protein ARALYDRAFT_920186 [Arabidopsis lyrata subsp. lyrata]
Bra005318	-6.04439	-8.02237	-1.97797	GO:0015630//microtubule cytoskeleton;GO:0044444//cytoplasmic part	GO:0015631//tubulin binding	GO:0000919//cell plate assembly	gi|297823359|ref|XP_002879562.1|/8.46595e-124/hypothetical protein ARALYDRAFT_482523 [Arabidopsis lyrata subsp. lyrata]
Bra005319	-0.950637	-1.99629	-1.04566	GO:0031410//cytoplasmic vesicle;GO:0016020//membrane	GO:0004672//protein kinase activity;GO:0032559	GO:0007047//cellular cell wall organization;GO:0000902//cell morphogenesis;GO:0007167//enzyme linked receptor protein signaling pathway;GO:0006464//protein modification process	gi|297827047|ref|XP_002881406.1|/4.27653e-176/hypothetical protein ARALYDRAFT_902670 [Arabidopsis lyrata subsp. lyrata]
Bra005334	8.32193	-0.837943	-9.15987	-	-	-	gi|145337073|ref|NP_176507.2|/1.38134e-36/unknown protein [Arabidopsis thaliana]
Bra005335	-0.432959	2.62149	3.05445	GO:0043231//intracellular membrane-bounded organelle	GO:0030528//transcription regulator activity;GO:0003677//DNA binding	GO:0006355//regulation of transcription, DNA-dependent	gi|3608135|gb|AAC36168.1|/7.25332e-54/putative G-box binding bZIP transcription factor [Arabidopsis thaliana]
Bra005341	1.33914	7.98299	6.64386	-	-	-	gi|255646602|gb|ACU23775.1|/3.1424e-45/unknown [Glycine max]
Bra005354	-1.52785	8.77479	10.3026	GO:0044424//intracellular part	GO:0016811//hydrolase activity, acting on carbon-nitrogen (but not peptide) bonds, in linear amides;GO:0070011	GO:0019752//carboxylic acid metabolic process;GO:0019538//protein metabolic process	gi|297823335|ref|XP_002879550.1|/1.01562e-44/hypothetical protein ARALYDRAFT_345276 [Arabidopsis lyrata subsp. lyrata]
Bra005356	-1.60867	3.33023	4.9389	GO:0043231//intracellular membrane-bounded organelle	-	-	gi|13605587|gb|AAK32787.1|AF361619_1/3.32454e-89/At2g35260/T4C15.7 [Arabidopsis thaliana]
Bra005357	7.65821	-0.627191	-8.2854	GO:0009536//plastid	GO:0046914//transition metal ion binding	GO:0000478//endonucleolytic cleavage involved in rRNA processing;GO:0006996//organelle organization	gi|297788043|ref|XP_002862198.1|/6.48779e-93/hypothetical protein ARALYDRAFT_921093 [Arabidopsis lyrata subsp. lyrata]
Bra005361	-8.05528	-7.70044	0.354843	GO:0016020//membrane	-	-	gi|297823307|ref|XP_002879536.1|/1.81735e-76/NPSN11 [Arabidopsis lyrata subsp. lyrata]
Bra005366	-4.37669	-2.04231	2.33438	GO:0043234//protein complex;GO:0043231//intracellular membrane-bounded organelle	GO:0032559	GO:0006546//glycine catabolic process	gi|15226907|ref|NP_181058.1|/1.06979e-98/pentatricopeptide (PPR) repeat-containing protein [Arabidopsis thaliana]
Bra005368	-0.539159	-1.83668	-1.29752	GO:0043234//protein complex	GO:0030528//transcription regulator activity;GO:0005488//binding	GO:0016049//cell growth;GO:0007015//actin filament organization;GO:0000904//cell morphogenesis involved in differentiation	gi|297826985|ref|XP_002881375.1|/0/GRL/NAP1 [Arabidopsis lyrata subsp. lyrata]
Bra005371	-1.95143	7.77479	9.72622	GO:0043231//intracellular membrane-bounded organelle	GO:0016742//hydroxymethyl-, formyl- and related transferase activity;GO:0019238//cyclohydrolase activity	GO:0009168//purine ribonucleoside monophosphate biosynthetic process	gi|30686280|ref|NP_850240.1|/0/AICARFT/IMPCHase bienzyme family protein [Arabidopsis thaliana]
Bra005397	-6.97829	5.08746	12.0658	GO:0005667//transcription factor complex	GO:0016564//transcription repressor activity	GO:0048506;GO:0032583//regulation of gene-specific transcription	gi|297826943|ref|XP_002881354.1|/6.78407e-39/CCAAT-binding transcription factor (CBF-B/NF-YA) family protein [Arabidopsis lyrata subsp. lyrata]
Bra005398	-8.224	-9.72962	-1.50562	GO:0043231//intracellular membrane-bounded organelle	GO:0001071//nucleic acid binding transcription factor activity;GO:0003677//DNA binding	GO:0009933//meristem structural organization;GO:0009943//adaxial/abaxial axis specification;GO:0009799//specification of symmetry;GO:0006351//transcription, DNA-dependent;GO:0003006//developmental process involved in reproduction	gi|15226808|ref|NP_181018.1|/0/PHB (PHABULOSA); DNA binding / transcription factor [Arabidopsis thaliana]
Bra005404	1.71028	2.54511	0.834836	-	-	-	gi|3128206|gb|AAC26686.1|/0/unknown protein [Arabidopsis thaliana]
Bra005405	0.244569	2.50413	2.25956	GO:0043231//intracellular membrane-bounded organelle	-	-	gi|85541253|gb|ABC70867.1|/4.00765e-145/mTERF-like protein [Brassica napus]
Bra005419	-2.38286	-5.51925	-3.13639	GO:0031224//intrinsic to membrane;GO:0031410//cytoplasmic vesicle	-	-	gi|297826915|ref|XP_002881340.1|/1.9975e-96/hypothetical protein ARALYDRAFT_902536 [Arabidopsis lyrata subsp. lyrata]
Bra005423	-0.410303	-1.07473	-0.664423	GO:0031224//intrinsic to membrane;GO:0009521;GO:0009526//plastid envelope;GO:0009534//chloroplast thylakoid;GO:0009570//chloroplast stroma;GO:0005576//extracellular region	GO:0043169//cation binding;GO:0046906//tetrapyrrole binding	GO:0009746;GO:0006091//generation of precursor metabolites and energy;GO:0009639//response to red or far red light;GO:0006464//protein modification process	gi|109389998|gb|ABG29728.1|/1.43213e-100/chloroplast chlorophyll a/b binding protein [Brassica napus]
Bra005424	-0.0265244	2.58783	2.61436	GO:0031224//intrinsic to membrane;GO:0009521;GO:0009526//plastid envelope;GO:0009534//chloroplast thylakoid;GO:0009570//chloroplast stroma;GO:0005576//extracellular region	GO:0043169//cation binding;GO:0046906//tetrapyrrole binding	GO:0009746;GO:0006091//generation of precursor metabolites and energy;GO:0009639//response to red or far red light;GO:0006464//protein modification process	gi|18266039|gb|AAL67432.1|AF458406_1/4.78167e-89/chlorophyll a/b binding protein [Brassica oleracea]
Bra005425	-2.82403	-0.610257	2.21378	GO:0031224//intrinsic to membrane;GO:0009521;GO:0009526//plastid envelope;GO:0009534//chloroplast thylakoid;GO:0009570//chloroplast stroma;GO:0005576//extracellular region	GO:0043169//cation binding;GO:0046906//tetrapyrrole binding	GO:0009746;GO:0006091//generation of precursor metabolites and energy;GO:0009639//response to red or far red light;GO:0006464//protein modification process	gi|18266039|gb|AAL67432.1|AF458406_1/5.13513e-152/chlorophyll a/b binding protein [Brassica oleracea]
Bra005436	-0.523901	7.53138	8.05528	-	-	GO:0009725//response to hormone stimulus	gi|3337365|gb|AAC27410.1|/4.3171e-36/expressed protein [Arabidopsis thaliana]
Bra005438	1.0217	-4.11506	-5.13676	GO:0043231//intracellular membrane-bounded organelle	GO:0016741	GO:0006730//one-carbon metabolic process	gi|222424409|dbj|BAH20160.1|/0/AT2G34300 [Arabidopsis thaliana]
Bra005447	9.3966	3.28808	-6.10852	-	GO:0004674//protein serine/threonine kinase activity;GO:0032559	GO:0006464//protein modification process;GO:0023052//signaling	gi|297826887|ref|XP_002881326.1|/0/CIPK13 [Arabidopsis lyrata subsp. lyrata]
Bra005453	-5.64386	-8.92184	-3.27798	-	-	GO:0003006//developmental process involved in reproduction	gi|297826877|ref|XP_002881321.1|/1.37548e-102/hypothetical protein ARALYDRAFT_482355 [Arabidopsis lyrata subsp. lyrata]
Bra005463	1.02153	8.07682	7.05528	GO:0043231//intracellular membrane-bounded organelle	GO:0016462//pyrophosphatase activity	-	gi|18403412|ref|NP_565776.1|/2.60909e-41/atnudt22 (Arabidopsis thaliana Nudix hydrolase homolog 22); hydrolase
Bra005469	3.37315	9.74819	6.37504	-	-	GO:0009746	gi|30685858|ref|NP_850220.1|/4.57382e-24/dormancy/auxin associated family protein [Arabidopsis thaliana]
Bra005488	0.0191088	-2.29317	-2.31228	GO:0005618//cell wall	GO:0004180//carboxypeptidase activity	-	gi|297826807|ref|XP_002881286.1|/7.59794e-121/hypothetical protein ARALYDRAFT_482299 [Arabidopsis lyrata subsp. lyrata]
Bra005501	-0.991932	-1.36355	-0.371619	GO:0009941//chloroplast envelope;GO:0042598//vesicular fraction;GO:0016020//membrane	GO:0046872//metal ion binding;GO:0016705//oxidoreductase activity, acting on paired donors, with incorporation or reduction of molecular oxygen;GO:0016702//oxidoreductase activity, acting on single donors with incorporation of molecular oxygen, incorporation of two atoms of oxygen;GO:0004497//monooxygenase activity	GO:0051707//response to other organism;GO:0044249//cellular biosynthetic process;GO:0006631//fatty acid metabolic process;GO:0009725//response to hormone stimulus;GO:0008610//lipid biosynthetic process;GO:0009414//response to water deprivation;GO:0006970//response to osmotic stress	gi|196122106|gb|ACG69528.1|/3.34233e-79/caleosin CLO3-2 [Brassica napus]
Bra005504	1.8552	1.51482	-0.340385	GO:0031461//cullin-RING ubiquitin ligase complex;GO:0030312//external encapsulating structure;GO:0009536//plastid;GO:0031981//nuclear lumen	GO:0005488//binding;GO:0019787//small conjugating protein ligase activity	GO:0006952//defense response;GO:0010038//response to metal ion	gi|2341025|gb|AAB70423.1|/1.69745e-42/F19P19.2 [Arabidopsis thaliana]
Bra005505	1.21883	-1.49683	-2.71567	GO:0005911//cell-cell junction	-	GO:0010496	gi|42561693|ref|NP_171946.2|/1.56407e-54/PDLP2 (PLASMODESMATA-LOCATED PROTEIN 2) [Arabidopsis thaliana]
Bra005522	2.2957	-1.60179	-3.8975	GO:0031981//nuclear lumen;GO:0009536//plastid;GO:0042579//microbody;GO:0031090//organelle membrane	GO:0016408	GO:0009694//jasmonic acid metabolic process;GO:0009062//fatty acid catabolic process;GO:0009657//plastid organization;GO:0009738//abscisic acid mediated signaling pathway;GO:0006950//response to stress	gi|1066163|emb|CAA63598.1|/7.32506e-114/glyoxysomal beta-ketoacyl-thiolase [Brassica napus]
Bra005523	-0.702614	-2.83537	-2.13276	GO:0005635//nuclear envelope;GO:0031090//organelle membrane;GO:0031224//intrinsic to membrane	GO:0005488//binding	GO:0006405//RNA export from nucleus;GO:0009725//response to hormone stimulus	gi|7211989|gb|AAF40460.1|AC004809_18/1.90855e-50/Strong similarity to the synaptobrevin homolog F25I18.14 gi|2924792 from A. thaliana on BAC gb|AC002334 [Arabidopsis thaliana]
Bra005526	1.64279	0.260684	-1.3821	-	GO:0016787//hydrolase activity;GO:0005488//binding	GO:0008152//metabolic process	gi|73811203|gb|AAZ86538.1|/5.45335e-118/fructose 1,6-bisphosphatase [Brassica rapa subsp. pekinensis]
Bra005544	-0.979568	8.32193	9.3015	GO:0031234//extrinsic to internal side of plasma membrane	-	GO:0023052//signaling;GO:0009987//cellular process	gi|3668118|emb|CAA11819.1|/0/hypothetical protein [Brassica napus]
Bra005550	1.49133	2.88809	1.39676	-	GO:0003824//catalytic activity	-	gi|297823075|ref|XP_002879420.1|/1.45456e-65/glycosyl hydrolase family 1 protein [Arabidopsis lyrata subsp. lyrata]
Bra005564	-8.57743	-9.43671	-0.859283	GO:0042598//vesicular fraction	GO:0008940//nitrate reductase activity;GO:0005506//iron ion binding	GO:0006091//generation of precursor metabolites and energy	gi|297826713|ref|XP_002881239.1|/2.58026e-38/B5 #4 [Arabidopsis lyrata subsp. lyrata]
Bra005590	2.73039	7.77479	5.04439	GO:0009532//plastid stroma;GO:0009507//chloroplast	GO:0016491//oxidoreductase activity;GO:0005506//iron ion binding	-	gi|15242433|ref|NP_199370.1|/2.77861e-76/Ulp1 protease family protein [Arabidopsis thaliana]
Bra005601	1.12501	7.98299	6.85798	GO:0009536//plastid	GO:0016746//transferase activity, transferring acyl groups;GO:0004091//carboxylesterase activity	GO:0010038//response to metal ion	gi|15225693|ref|NP_180811.1|/3.87098e-100/dienelactone hydrolase family protein [Arabidopsis thaliana]
Bra005609	3.62176	10.2656	6.64386	-	GO:0003824//catalytic activity	-	gi|18402886|ref|NP_565738.1|/1.93433e-97/haloacid dehalogenase-like hydrolase family protein [Arabidopsis thaliana]
Bra005610	8.53528	1.83484	-6.70044	-	GO:0016491//oxidoreductase activity;GO:0032559	GO:0009642//response to light intensity;GO:0044267//cellular protein metabolic process;GO:0000302//response to reactive oxygen species	gi|312282813|dbj|BAJ34272.1|/0/unnamed protein product [Thellungiella halophila]
Bra005613	0.491457	-2.39179	-2.88325	GO:0044424//intracellular part	-	GO:0010038//response to metal ion	gi|18402871|ref|NP_565736.1|/1.46066e-73/PUR ALPHA-1; nucleic acid binding [Arabidopsis thaliana]
Bra005614	2.40139	0.779254	-1.62214	GO:0043231//intracellular membrane-bounded organelle	GO:0000175//3'-5'-exoribonuclease activity;GO:0005488//binding	GO:0016070//RNA metabolic process	gi|297826665|ref|XP_002881215.1|/2.35888e-147/hypothetical protein ARALYDRAFT_902256 [Arabidopsis lyrata subsp. lyrata]
Bra005620	3.83825	8.88264	5.04439	GO:0044464//cell part	GO:0016740//transferase activity	-	gi|240256282|ref|NP_196804.5|/2.50771e-63/ATGSL12 (glucan synthase-like 12); 1,3-beta-glucan synthase/ transferase, transferring glycosyl groups [Arabidopsis thaliana]
Bra005624	0.883609	11.5675	10.6839	GO:0043234//protein complex;GO:0044464//cell part	GO:0035251//UDP-glucosyltransferase activity	GO:0006074	gi|297822947|ref|XP_002879356.1|/0/hypothetical protein ARALYDRAFT_482124 [Arabidopsis lyrata subsp. lyrata]
Bra005637	-0.366757	10.1636	10.5304	-	GO:0004553//hydrolase activity, hydrolyzing O-glycosyl compounds	GO:0006952//defense response;GO:0008152//metabolic process	gi|224092826|ref|XP_002309711.1|/2.79728e-76/predicted protein [Populus trichocarpa]
Bra005638	1.21872	10.0293	8.81057	GO:0043231//intracellular membrane-bounded organelle	GO:0016791//phosphatase activity;GO:0004518//nuclease activity	GO:0048878//chemical homeostasis;GO:0009725//response to hormone stimulus;GO:0009756//carbohydrate mediated signaling;GO:0031667//response to nutrient levels;GO:0009888//tissue development;GO:0006950//response to stress;GO:0048513//organ development;GO:0009416//response to light stimulus	gi|297826629|ref|XP_002881197.1|/0/endonuclease/exonuclease/phosphatase family protein [Arabidopsis lyrata subsp. lyrata]
Bra005641	-6.04439	-9.06878	-3.02438	-	GO:0035251//UDP-glucosyltransferase activity	GO:0034614//cellular response to reactive oxygen species;GO:0009414//response to water deprivation;GO:0009850//auxin metabolic process;GO:0042538//hyperosmotic salinity response;GO:0009737//response to abscisic acid stimulus;GO:0009653//anatomical structure morphogenesis	gi|237682429|gb|ACR10263.1|/5.83574e-115/UDP-glucosyl transferase 74c1 [Brassica rapa subsp. pekinensis]
Bra005650	1.95606	8.59991	6.64386	GO:0016023//cytoplasmic membrane-bounded vesicle;GO:0044431//Golgi apparatus part;GO:0016020//membrane	GO:0017111//nucleoside-triphosphatase activity;GO:0032561	GO:0035556//intracellular signal transduction;GO:0009207;GO:0048193//Golgi vesicle transport;GO:0006950//response to stress	gi|297826611|ref|XP_002881188.1|/4.21953e-55/hypothetical protein ARALYDRAFT_902201 [Arabidopsis lyrata subsp. lyrata]
Bra005655	-1.56444	6.88264	8.44708	-	-	-	gi|42569521|ref|NP_565727.2|/2.53223e-65/unknown protein [Arabidopsis thaliana]
Bra005661	0.291682	3.50413	3.21245	GO:0016020//membrane;GO:0031410//cytoplasmic vesicle	GO:0004672//protein kinase activity;GO:0000166//nucleotide binding	GO:0008152//metabolic process	gi|297806013|ref|XP_002870890.1|/0/ATP binding protein [Arabidopsis lyrata subsp. lyrata]
Bra005677	0.00224754	12.6493	12.647	-	GO:0046872//metal ion binding	-	gi|312282781|dbj|BAJ34256.1|/2.0041e-58/unnamed protein product [Thellungiella halophila]
Bra005690	-0.0444661	1.46857	1.51304	GO:0019866//organelle inner membrane	-	GO:0046907//intracellular transport	gi|15240954|ref|NP_195754.1|/7.784e-96/mitochondrial substrate carrier family protein [Arabidopsis thaliana]
Bra005709	-0.661331	0.816491	1.47782	GO:0009534//chloroplast thylakoid	GO:0016701//oxidoreductase activity, acting on single donors with incorporation of molecular oxygen	GO:0019758;GO:0009642//response to light intensity	gi|312283293|dbj|BAJ34512.1|/1.45214e-30/unnamed protein product [Thellungiella halophila]
Bra005713	5.67243	-3.02801	-8.70044	GO:0009536//plastid	-	GO:0009725//response to hormone stimulus;GO:0000902//cell morphogenesis;GO:0009827//plant-type cell wall modification;GO:0009639//response to red or far red light	gi|15241741|ref|NP_195846.1|/5.79118e-60/ATEXPA9 (ARABIDOPSIS THALIANA EXPANSIN A9) [Arabidopsis thaliana]
Bra005715	0.708456	1.25459	0.546131	GO:0044431//Golgi apparatus part	-	GO:0048193//Golgi vesicle transport	gi|15241747|ref|NP_195848.1|/9.70316e-62/synbindin, putative [Arabidopsis thaliana]
Bra005716	0.432959	-1.79355	-2.22651	GO:0043231//intracellular membrane-bounded organelle;GO:0016020//membrane	GO:0004672//protein kinase activity;GO:0000166//nucleotide binding	-	gi|297810325|ref|XP_002873046.1|/2.64069e-156/hypothetical protein ARALYDRAFT_487008 [Arabidopsis lyrata subsp. lyrata]
Bra005717	0.653824	-1.72469	-2.37851	-	GO:0016874//ligase activity	GO:0044237//cellular metabolic process	gi|30679594|ref|NP_195851.2|/0/PRT6 (PROTEOLYSIS 6); ubiquitin-protein ligase [Arabidopsis thaliana]
Bra005726	-5.04439	-8.02237	-2.97797	GO:0043231//intracellular membrane-bounded organelle;GO:0043234//protein complex	GO:0003676//nucleic acid binding;GO:0001071//nucleic acid binding transcription factor activity;GO:0046983//protein dimerization activity	GO:0022402//cell cycle process;GO:0006261//DNA-dependent DNA replication;GO:0006351//transcription, DNA-dependent	gi|297810339|ref|XP_002873053.1|/8.89702e-52/hypothetical protein ARALYDRAFT_487025 [Arabidopsis lyrata subsp. lyrata]
Bra005727	-6.37504	-10.9352	-4.56013	-	-	GO:0006972//hyperosmotic response	gi|15724274|gb|AAL06530.1|AF412077_1/0/AT5g02480/T22P11_70 [Arabidopsis thaliana]
Bra005729	0.328054	-2.34778	-2.67583	-	GO:0003824//catalytic activity	GO:0008152//metabolic process	gi|116782192|gb|ABK22403.1|/4.83539e-55/unknown [Picea sitchensis]
Bra005733	1.03853	-2.13765	-3.17618	GO:0005840//ribosome;GO:0015630//microtubule cytoskeleton;GO:0030312//external encapsulating structure;GO:0031981//nuclear lumen;GO:0012505//endomembrane system;GO:0016020//membrane	GO:0042623//ATPase activity, coupled;GO:0005515//protein binding;GO:0032559	GO:0010038//response to metal ion;GO:0009856//pollination;GO:0000904//cell morphogenesis involved in differentiation	gi|297810407|ref|XP_002873087.1|/0/hypothetical protein ARALYDRAFT_908201 [Arabidopsis lyrata subsp. lyrata]
Bra005742	2.60407	8.24793	5.64386	GO:0016020//membrane	GO:0030246//carbohydrate binding;GO:0004672//protein kinase activity;GO:0032559	GO:0006464//protein modification process	gi|15242646|ref|NP_195934.1|/0/lectin protein kinase family protein [Arabidopsis thaliana]
Bra005744	2.43296	8.07682	5.64386	-	GO:0005515//protein binding	GO:0050896//response to stimulus;GO:0044267//cellular protein metabolic process	gi|15242611|ref|NP_195923.1|/5.11888e-20/DNAJ heat shock N-terminal domain-containing protein [Arabidopsis thaliana]
Bra005762	3.72299	1.46141	-2.26159	-	GO:0043169//cation binding	-	gi|297810411|ref|XP_002873089.1|/5.63664e-27/hypothetical protein ARALYDRAFT_908205 [Arabidopsis lyrata subsp. lyrata]
Bra005765	1.09334	11.03	9.93664	GO:0009536//plastid	GO:0016491//oxidoreductase activity;GO:0004721//phosphoprotein phosphatase activity	GO:0010035//response to inorganic substance;GO:0006464//protein modification process	gi|297806301|ref|XP_002871034.1|/1.50087e-26/hypothetical protein ARALYDRAFT_487122 [Arabidopsis lyrata subsp. lyrata]
Bra005767	0.832053	1.52256	0.69051	GO:0000139//Golgi membrane	GO:0005488//binding	GO:0009987//cellular process;GO:0050896//response to stimulus;GO:0006810//transport	gi|1370194|emb|CAA98174.1|/2.46372e-37/RAB8C [Lotus japonicus]
Bra005776	-6.04439	-9.72962	-3.68523	-	-	-	gi|297806337|ref|XP_002871052.1|/1.01912e-109/hypothetical protein ARALYDRAFT_487147 [Arabidopsis lyrata subsp. lyrata]
Bra005795	3.19292	4.43867	1.24576	GO:0043231//intracellular membrane-bounded organelle	GO:0003677//DNA binding;GO:0016853//isomerase activity	-	gi|9955568|emb|CAC05495.1|/6.79467e-75/DNA gyrase subunit B-like protein [Arabidopsis thaliana]
Bra005807	0.0325382	3.83675	3.80421	GO:0009536//plastid	-	-	gi|7406448|emb|CAB85550.1|/7.94541e-22/putative protein [Arabidopsis thaliana]
Bra005809	0.447744	-0.623729	-1.07147	GO:0009941//chloroplast envelope;GO:0031224//intrinsic to membrane	GO:0016301//kinase activity	GO:0006644//phospholipid metabolic process;GO:0006796//phosphate metabolic process;GO:0042360//vitamin E metabolic process	gi|297806427|ref|XP_002871097.1|/5.39776e-19/hypothetical protein ARALYDRAFT_325092 [Arabidopsis lyrata subsp. lyrata]
Bra005819	4.21257	9.85643	5.64386	GO:0043231//intracellular membrane-bounded organelle;GO:0031224//intrinsic to membrane	GO:0015171//amino acid transmembrane transporter activity	GO:0006865//amino acid transport;GO:0051707//response to other organism	gi|15238312|ref|NP_196097.1|/0/CAT6 (CATIONIC AMINO ACID TRANSPORTER 6); amino acid transmembrane transporter/ basic amino acid transmembrane transporter/ cationic amino acid transmembrane transporter [Arabidopsis thaliana]
Bra005820	-1.54219	8.59991	10.1421	GO:0015935//small ribosomal subunit;GO:0016020//membrane;GO:0031981//nuclear lumen	GO:0005198//structural molecule activity	GO:0010467//gene expression	gi|297806461|ref|XP_002871114.1|/9.26504e-63/40S ribosomal protein S17 [Arabidopsis lyrata subsp. lyrata]
Bra005824	2.9386	7.98299	5.04439	GO:0042579//microbody	GO:0046872//metal ion binding;GO:0004672//protein kinase activity;GO:0032559	GO:0006464//protein modification process	gi|297810579|ref|XP_002873173.1|/0/calcium-dependent protein kinase isoform ak1 [Arabidopsis lyrata subsp. lyrata]
Bra005846	0.963288	8.59991	7.63662	-	-	-	gi|15238455|ref|NP_196137.1|/3.76798e-109/unknown protein [Arabidopsis thaliana]
Bra005854	5.08746	-3.34717	-8.43463	-	GO:0016787//hydrolase activity	-	gi|297829656|ref|XP_002882710.1|/0/predicted protein [Arabidopsis lyrata subsp. lyrata]
Bra005887	0.337	11.0641	10.7271	GO:0015935//small ribosomal subunit;GO:0016020//membrane;GO:0031981//nuclear lumen	GO:0005198//structural molecule activity	GO:0010467//gene expression	gi|297806647|ref|XP_002871207.1|/3.48908e-65/40S ribosomal protein S17 [Arabidopsis lyrata subsp. lyrata]
Bra005906	-0.48134	7.65821	8.13955	-	-	GO:0009664//plant-type cell wall organization;GO:0009832//plant-type cell wall biogenesis;GO:0009250//glucan biosynthetic process	gi|297806689|ref|XP_002871228.1|/0/hypothetical protein ARALYDRAFT_487481 [Arabidopsis lyrata subsp. lyrata]
Bra005914	2.23879	7.88264	5.64386	-	GO:0003677//DNA binding	GO:0006351//transcription, DNA-dependent	gi|309952051|gb|ADO95299.1|/1.18862e-69/bZIP65 [Arabidopsis thaliana]
Bra005926	-2.8468	-1.36854	1.47826	GO:0031224//intrinsic to membrane;GO:0031090//organelle membrane	-	-	gi|297806741|ref|XP_002871254.1|/3.92545e-46/hypothetical protein ARALYDRAFT_325332 [Arabidopsis lyrata subsp. lyrata]
Bra005928	-2.79919	7.98299	10.7822	-	-	GO:0044237//cellular metabolic process;GO:0050794//regulation of cellular process	gi|15240724|ref|NP_196338.1|/4.41669e-60/ARR21 (ARABIDOPSIS RESPONSE REGULATOR 21); transcription factor/ two-component response regulator [Arabidopsis thaliana]
Bra005929	-1.34678	-1.60268	-0.255907	-	-	-	gi|297806753|ref|XP_002871260.1|/8.94296e-47/IQ-domain 24 [Arabidopsis lyrata subsp. lyrata]
Bra005931	-0.699222	1.21188	1.9111	GO:0016020//membrane	GO:0005543//phospholipid binding	GO:0008361//regulation of cell size;GO:0009415//response to water;GO:0033554//cellular response to stress;GO:0010941//regulation of cell death;GO:0006968//cellular defense response	gi|297806759|ref|XP_002871263.1|/3.99461e-69/hypothetical protein ARALYDRAFT_487555 [Arabidopsis lyrata subsp. lyrata]
Bra005953	3.6156	2.54105	-1.07455	-	-	-	gi|297806813|ref|XP_002871290.1|/6.48683e-62/hypothetical protein ARALYDRAFT_487610 [Arabidopsis lyrata subsp. lyrata]
Bra005957	9.36194	1.6615	-7.70044	-	GO:0016746//transferase activity, transferring acyl groups	-	gi|15241433|ref|NP_196404.1|/4.36785e-78/transferase family protein [Arabidopsis thaliana]
Bra005962	-0.0862998	8.77479	8.86109	-	-	GO:0006259//DNA metabolic process;GO:0009411//response to UV	gi|15241489|ref|NP_196419.1|/0/RPA70B (RPA70-KDA SUBUNIT B); DNA binding / nucleic acid binding [Arabidopsis thaliana]
Bra005964	-1.20731	-1.20056	0.00675209	GO:0009534//chloroplast thylakoid	-	GO:0009628//response to abiotic stimulus	gi|297806839|ref|XP_002871303.1|/3.8535e-25/hypothetical protein ARALYDRAFT_487637 [Arabidopsis lyrata subsp. lyrata]
Bra005977	0.138162	7.77479	7.63662	-	-	GO:0009056//catabolic process	gi|297806857|ref|XP_002871312.1|/1.44045e-109/hypothetical protein ARALYDRAFT_487656 [Arabidopsis lyrata subsp. lyrata]
Bra005979	2.24921	5.81689	3.56768	GO:0044464//cell part	GO:0004180//carboxypeptidase activity	GO:0019538//protein metabolic process	gi|15241571|ref|NP_196443.1|/2.49838e-43/scpl35 (serine carboxypeptidase-like 35); serine-type carboxypeptidase [Arabidopsis thaliana]
Bra005988	1.13968	3.60962	2.46995	GO:0005618//cell wall;GO:0005576//extracellular region	GO:0004553//hydrolase activity, hydrolyzing O-glycosyl compounds	GO:0009887//organ morphogenesis;GO:0009908//flower development	gi|15241601|ref|NP_196455.1|/2.69139e-148/AtAGAL1 (Arabidopsis thaliana ALPHA-GALACTOSIDASE 1); alpha-galactosidase/ catalytic/ hydrolase, hydrolyzing O-glycosyl compounds
Bra005999	2.1788	9.93369	7.75489	GO:0032991//macromolecular complex;GO:0009532//plastid stroma;GO:0009526//plastid envelope;GO:0009534//chloroplast thylakoid	GO:0008187//poly-pyrimidine tract binding	GO:0006952//defense response;GO:0006396//RNA processing;GO:0009725//response to hormone stimulus	gi|297788595|ref|XP_002862374.1|/8.64518e-13/hypothetical protein ARALYDRAFT_920829 [Arabidopsis lyrata subsp. lyrata]
Bra006008	-0.686297	12.6303	13.3166	GO:0044424//intracellular part	GO:0031420;GO:0016301//kinase activity;GO:0032559	GO:0006796//phosphate metabolic process;GO:0006007//glucose catabolic process	gi|297806929|ref|XP_002871348.1|/2.22601e-133/hypothetical protein ARALYDRAFT_487699 [Arabidopsis lyrata subsp. lyrata]
Bra006013	1.36694	-0.518236	-1.88518	GO:0031981//nuclear lumen;GO:0005746//mitochondrial respiratory chain;GO:0000275//mitochondrial proton-transporting ATP synthase complex, catalytic core F(1);GO:0009526//plastid envelope	GO:0046914//transition metal ion binding;GO:0019829//cation-transporting ATPase activity;GO:0015078//hydrogen ion transmembrane transporter activity;GO:0032559;GO:0008187//poly-pyrimidine tract binding;GO:0015662//ATPase activity, coupled to transmembrane movement of ions, phosphorylative mechanism	GO:0015988//energy coupled proton transport, against electrochemical gradient;GO:0009207;GO:0010038//response to metal ion;GO:0015986//ATP synthesis coupled proton transport	gi|17939849|emb|CAC81058.1|/0/mitochondrial F1 ATP synthase beta subunit [Arabidopsis thaliana]
Bra006027	0.878408	8.93369	8.05528	GO:0031090//organelle membrane;GO:0030312//external encapsulating structure;GO:0009536//plastid	GO:0005515//protein binding;GO:0016628//oxidoreductase activity, acting on the CH-CH group of donors, NAD or NADP as acceptor;GO:0032559	GO:0006970//response to osmotic stress;GO:0044267//cellular protein metabolic process;GO:0051707//response to other organism;GO:0010038//response to metal ion	gi|312283065|dbj|BAJ34398.1|/0/unnamed protein product [Thellungiella halophila]
Bra006029	-1.85749	6.65821	8.5157	GO:0009526//plastid envelope;GO:0009532//plastid stroma	GO:0046872//metal ion binding;GO:0016462//pyrophosphatase activity	GO:0006793//phosphorus metabolic process;GO:0006952//defense response;GO:0006970//response to osmotic stress;GO:0010038//response to metal ion	gi|15242465|ref|NP_196527.1|/1.04008e-92/AtPPa6 (Arabidopsis thaliana pyrophosphorylase 6); inorganic diphosphatase/ pyrophosphatase
Bra006031	-4.27376	6.06609	10.3399	GO:0016020//membrane;GO:0005618//cell wall;GO:0009536//plastid	GO:0030234//enzyme regulator activity;GO:0004091//carboxylesterase activity	GO:0071555	gi|297807001|ref|XP_002871384.1|/1.02592e-138/hypothetical protein ARALYDRAFT_325521 [Arabidopsis lyrata subsp. lyrata]
Bra006033	0.508852	-0.68719	-1.19604	GO:0030312//external encapsulating structure;GO:0031981//nuclear lumen;GO:0043232;GO:0016020//membrane	GO:0005198//structural molecule activity;GO:0032559	GO:0009314//response to radiation;GO:0009725//response to hormone stimulus;GO:0009913//epidermal cell differentiation;GO:0048588//developmental cell growth;GO:0006950//response to stress	gi|312283265|dbj|BAJ34498.1|/0/unnamed protein product [Thellungiella halophila]
Bra006035	2.18568	0.463736	-1.72194	-	-	-	gi|312281771|dbj|BAJ33751.1|/2.4407e-77/unnamed protein product [Thellungiella halophila]
Bra006036	-8.57743	-5.12928	3.44815	GO:0031224//intrinsic to membrane;GO:0043231//intracellular membrane-bounded organelle;GO:0043234//protein complex	GO:0016759//cellulose synthase activity;GO:0046914//transition metal ion binding	GO:0040007//growth;GO:0045229//external encapsulating structure organization;GO:0009250//glucan biosynthetic process;GO:0030865//cortical cytoskeleton organization;GO:0009832//plant-type cell wall biogenesis	gi|241740134|gb|ACS68195.1|/0/cellulose synthase 5.1 catalytic subunit [Brassica napus]
Bra006044	0.937621	-1.08074	-2.01836	GO:0044464//cell part	GO:0004312//fatty acid synthase activity	GO:0008152//metabolic process	gi|297807037|ref|XP_002871402.1|/1.69866e-81/short-chain dehydrogenase/reductase family protein [Arabidopsis lyrata subsp. lyrata]
Bra006052	1.45468	8.82972	7.37504	GO:0030312//external encapsulating structure;GO:0009536//plastid	GO:0016836//hydro-lyase activity	GO:0044249//cellular biosynthetic process;GO:0008610//lipid biosynthetic process;GO:0006631//fatty acid metabolic process	gi|72255615|gb|AAZ66933.1|/8.40122e-53/117M18_14 [Brassica rapa]
Bra006054	0.092824	-2.64847	-2.7413	GO:0012505//endomembrane system;GO:0031090//organelle membrane;GO:0044444//cytoplasmic part;GO:0005626//insoluble fraction	GO:0032561	GO:0046903//secretion;GO:0009987//cellular process	gi|72255617|gb|AAZ66935.1|/3.25716e-59/117M18_16 [Brassica rapa]
Bra006057	1.60454	4.99095	3.38642	GO:0044464//cell part	GO:0046914//transition metal ion binding;GO:0003676//nucleic acid binding;GO:0032559;GO:0042623//ATPase activity, coupled	-	gi|72255620|gb|AAZ66938.1|/0/117M18_19 [Brassica rapa]
Bra006058	-7.22882	-8.2854	-1.05658	GO:0009536//plastid;GO:0000785//chromatin	GO:0003676//nucleic acid binding;GO:0015291//secondary active transmembrane transporter activity	GO:0006810//transport;GO:0034728;GO:0003006//developmental process involved in reproduction	gi|72255622|gb|AAZ66940.1|/2.5629e-96/117M18_21 [Brassica rapa]
Bra006061	2.23934	-0.456505	-2.69584	GO:0005618//cell wall;GO:0009526//plastid envelope;GO:0016020//membrane	GO:0030528//transcription regulator activity;GO:0051219//phosphoprotein binding	GO:0048827//phyllome development;GO:0006952//defense response;GO:0043401//steroid hormone mediated signaling pathway;GO:0010038//response to metal ion	gi|72255626|gb|AAZ66944.1|/4.08929e-103/117M18_25 [Brassica rapa]
Bra006069	1.30693	-1.88085	-3.18778	-	GO:0016740//transferase activity;GO:0000166//nucleotide binding	GO:0044238//primary metabolic process;GO:0044237//cellular metabolic process	gi|7671439|emb|CAB89379.1|/0/putative protein [Arabidopsis thaliana]
Bra006073	-0.563827	-1.69403	-1.13021	GO:0043229//intracellular organelle	-	GO:0009987//cellular process	gi|297807103|ref|XP_002871435.1|/1.78815e-31/hypothetical protein ARALYDRAFT_487907 [Arabidopsis lyrata subsp. lyrata]
Bra006077	-5.04439	-8.70044	-3.65605	-	-	-	gi|56550679|gb|AAV97793.1|/9.69467e-161/At5g10750 [Arabidopsis thaliana]
Bra006081	5.67243	-5.40773	-11.0802	GO:0044464//cell part	GO:0046872//metal ion binding	-	gi|21593353|gb|AAM65302.1|/9.81883e-115/unknown [Arabidopsis thaliana]
Bra006088	-0.827397	8.3966	9.224	-	-	-	gi|15238947|ref|NP_196670.1|/6.16697e-72/serine-rich protein-related [Arabidopsis thaliana]
Bra006101	0.246018	7.88264	7.63662	-	GO:0005488//binding	-	gi|13878175|gb|AAK44165.1|AF370350_1/7.50977e-25/unknown protein [Arabidopsis thaliana]
Bra006103	8.32193	0.0365259	-8.2854	GO:0042579//microbody	GO:0008483//transaminase activity;GO:0048037//cofactor binding	GO:0019752//carboxylic acid metabolic process	gi|297811267|ref|XP_002873517.1|/1.96721e-87/hypothetical protein ARALYDRAFT_487989 [Arabidopsis lyrata subsp. lyrata]
Bra006113	0.965537	8.82972	7.86419	GO:0044464//cell part	GO:0008194//UDP-glycosyltransferase activity	-	gi|31711872|gb|AAP68292.1|/7.79414e-116/At5g11730 [Arabidopsis thaliana]
Bra006122	1.22487	8.59991	7.37504	GO:0016020//membrane	GO:0004672//protein kinase activity;GO:0000166//nucleotide binding	-	gi|7573352|emb|CAB87658.1|/0/MAP3K delta-1 protein kinase [Arabidopsis thaliana]
Bra006123	0.302563	-2.51438	-2.81694	GO:0043232;GO:0043231//intracellular membrane-bounded organelle	GO:0004722//protein serine/threonine phosphatase activity	GO:0006464//protein modification process;GO:0006796//phosphate metabolic process	gi|297811303|ref|XP_002873535.1|/6.83572e-132/NLI interacting factor family protein [Arabidopsis lyrata subsp. lyrata]
Bra006138	2.28555	4.13703	1.85148	GO:0009536//plastid	GO:0046914//transition metal ion binding;GO:0016810//hydrolase activity, acting on carbon-nitrogen (but not peptide) bonds	GO:0008152//metabolic process	gi|297807251|ref|XP_002871509.1|/1.25217e-66/carbon-nitrogen hydrolase family protein [Arabidopsis lyrata subsp. lyrata]
Bra006139	1.0217	-2.36854	-3.39023	-	-	-	gi|15239854|ref|NP_196766.1|/1.05439e-99/unknown protein [Arabidopsis thaliana]
Bra006146	0.123764	9.53528	9.41151	-	-	GO:0050896//response to stimulus	gi|227438257|gb|ACP30618.1|/0/disease resistance protein [Brassica rapa subsp. pekinensis]
Bra006158	3.81203	9.85643	6.04439	-	GO:0046872//metal ion binding	GO:0050794//regulation of cellular process	gi|297807283|ref|XP_002871525.1|/0/hypothetical protein ARALYDRAFT_488087 [Arabidopsis lyrata subsp. lyrata]
Bra006171	0.273464	9.88264	9.60918	GO:0031410//cytoplasmic vesicle	-	-	gi|297606169|ref|NP_001058067.2|/1.22405e-131/Os06g0612900 [Oryza sativa Japonica Group]
Bra006196	2.27062	5.51638	3.24576	GO:0043231//intracellular membrane-bounded organelle	GO:0016881//acid-amino acid ligase activity	GO:0009725//response to hormone stimulus;GO:0009314//response to radiation;GO:0048878//chemical homeostasis	gi|297807361|ref|XP_002871564.1|/5.68102e-104/auxin-responsive GH3 family protein [Arabidopsis lyrata subsp. lyrata]
Bra006201	1.28317	7.65821	6.37504	-	-	-	gi|297807369|ref|XP_002871568.1|/2.37014e-115/IQ-domain 11 [Arabidopsis lyrata subsp. lyrata]
Bra006202	-1.30223	7.88264	9.18488	GO:0031461//cullin-RING ubiquitin ligase complex	GO:0005488//binding	GO:0009908//flower development	gi|297811463|ref|XP_002873615.1|/3.87537e-88/hypothetical protein ARALYDRAFT_488168 [Arabidopsis lyrata subsp. lyrata]
Bra006208	-2.41276	-1.61322	0.799538	GO:0043234//protein complex;GO:0009528//plastid inner membrane	GO:0051003	GO:0006779//porphyrin biosynthetic process	gi|297811475|ref|XP_002873621.1|/0/hypothetical protein ARALYDRAFT_909315 [Arabidopsis lyrata subsp. lyrata]
Bra006213	7.07682	-2.92036	-9.99718	-	-	GO:0009628//response to abiotic stimulus	gi|30684565|ref|NP_851036.1|/9.46986e-141/ZIFL1 (ZINC INDUCED FACILITATOR-like 1); tetracycline:hydrogen antiporter [Arabidopsis thaliana]
Bra006217	0.0812558	12.6904	12.6092	GO:0043231//intracellular membrane-bounded organelle	GO:0016798//hydrolase activity, acting on glycosyl bonds;GO:0043167//ion binding	GO:0044238//primary metabolic process	gi|312282339|dbj|BAJ34035.1|/4.41757e-40/unnamed protein product [Thellungiella halophila]
Bra006218	-0.193772	8.32193	8.5157	GO:0044427	GO:0003690//double-stranded DNA binding;GO:0043565//sequence-specific DNA binding	GO:0009725//response to hormone stimulus;GO:0006259//DNA metabolic process	gi|15240725|ref|NP_196886.1|/0/TBP1 (TELOMERIC DNA BINDING PROTEIN 1); DNA binding / double-stranded telomeric DNA binding [Arabidopsis thaliana]
Bra006224	7.53138	-1.39046	-8.92184	-	GO:0016747//transferase activity, transferring acyl groups other than amino-acyl groups	GO:0009699//phenylpropanoid biosynthetic process	gi|294845741|gb|ADF43042.1|/0/chalcone synthase 1 protein [Brassica rapa subsp. rapa]
Bra006234	-5.04439	-9.11374	-4.06935	GO:0019866//organelle inner membrane;GO:0030312//external encapsulating structure;GO:0009536//plastid	-	GO:0006810//transport	gi|297811523|ref|XP_002873645.1|/5.66281e-112/mitochondrial phosphate transporter [Arabidopsis lyrata subsp. lyrata]
Bra006235	-0.910945	-1.2079	-0.296957	-	GO:0016772//transferase activity, transferring phosphorus-containing groups	GO:0008652//cellular amino acid biosynthetic process	gi|15232838|ref|NP_186851.1|/1.80098e-159/AK3 (ASPARTATE KINASE 3); aspartate kinase [Arabidopsis thaliana]
Bra006239	2.95606	1.16528	-1.79077	GO:0031090//organelle membrane;GO:0043231//intracellular membrane-bounded organelle	-	-	gi|312282435|dbj|BAJ34083.1|/4.34037e-122/unnamed protein product [Thellungiella halophila]
Bra006240	0.80023	7.65821	6.85798	GO:0044464//cell part	GO:0046914//transition metal ion binding	-	gi|110736663|dbj|BAF00295.1|/1.69114e-53/hypothetical protein [Arabidopsis thaliana]
Bra006273	1.01436	-3.70483	-4.71918	GO:0044464//cell part	GO:0005488//binding	-	gi|312283501|dbj|BAJ34616.1|/7.89071e-34/unnamed protein product [Thellungiella halophila]
Bra006278	-0.0480943	-1.91394	-1.86584	-	GO:0004672//protein kinase activity;GO:0032559	GO:0006464//protein modification process	gi|9294282|dbj|BAB02184.1|/4.0209e-151/protein kinase [Arabidopsis thaliana]
Bra006280	1.61382	-1.54636	-3.16018	-	-	-	gi|30725348|gb|AAP37696.1|/7.53707e-60/At5g15120 [Arabidopsis thaliana]
Bra006289	-1.10886	7.53138	8.64024	GO:0031090//organelle membrane;GO:0015935//small ribosomal subunit;GO:0030312//external encapsulating structure;GO:0009536//plastid;GO:0031981//nuclear lumen	GO:0003723//RNA binding;GO:0005198//structural molecule activity	GO:0010467//gene expression	gi|297811659|ref|XP_002873713.1|/1.20306e-64/40S ribosomal protein S9 [Arabidopsis lyrata subsp. lyrata]
Bra006296	2.03242	-1.43098	-3.4634	GO:0043231//intracellular membrane-bounded organelle	GO:0003676//nucleic acid binding	GO:0009987//cellular process;GO:0009725//response to hormone stimulus	gi|297807553|ref|XP_002871660.1|/1.25609e-88/AtMIXTA/AtMYB16 [Arabidopsis lyrata subsp. lyrata]
Bra006313	1.52044	0.789631	-0.730813	GO:0031090//organelle membrane;GO:0043231//intracellular membrane-bounded organelle	GO:0005488//binding	GO:0006952//defense response;GO:0009832//plant-type cell wall biogenesis	gi|297788539|ref|XP_002862356.1|/2.03181e-150/hypothetical protein ARALYDRAFT_333369 [Arabidopsis lyrata subsp. lyrata]
Bra006317	2.25432	4.50007	2.24576	-	GO:0003824//catalytic activity	-	gi|15242370|ref|NP_197075.1|/0/F-box family protein [Arabidopsis thaliana]
Bra006321	-5.04439	-8.02237	-2.97797	GO:0044444//cytoplasmic part;GO:0043229//intracellular organelle	GO:0046914//transition metal ion binding	-	gi|15242393|ref|NP_197083.1|/9.93298e-87/zinc finger (C3HC4-type RING finger) family protein [Arabidopsis thaliana]
Bra006333	-1.36257	6.39232	7.75489	GO:0043232	GO:0032559	-	gi|15237219|ref|NP_197096.1|/0/structural maintenance of chromosomes (SMC) family protein (MSS2) [Arabidopsis thaliana]
Bra006335	2.24602	3.4397	1.19368	GO:0016020//membrane	GO:0016491//oxidoreductase activity;GO:0004672//protein kinase activity;GO:0000166//nucleotide binding	GO:0006464//protein modification process;GO:0002252	gi|297807627|ref|XP_002871697.1|/0/nsp-interacting kinase 1 [Arabidopsis lyrata subsp. lyrata]
Bra006336	-3.2419	7.65821	10.9001	GO:0009526//plastid envelope;GO:0016020//membrane;GO:0031410//cytoplasmic vesicle	-	-	gi|15237245|ref|NP_197105.1|/3.25821e-96/3-oxo-5-alpha-steroid 4-dehydrogenase family protein / steroid 5-alpha-reductase family protein [Arabidopsis thaliana]
Bra006337	-6.04439	-8.20457	-2.16018	-	-	-	gi|186523274|ref|NP_001119233.1|/1.00123e-95/unknown protein [Arabidopsis thaliana]
Bra006340	-8.224	-9.20212	-0.978122	GO:0015935//small ribosomal subunit;GO:0016020//membrane;GO:0009536//plastid;GO:0031981//nuclear lumen	GO:0005198//structural molecule activity	GO:0010467//gene expression	gi|15237278|ref|NP_197117.1|/3.82502e-79/40S ribosomal protein S7 (RPS7C) [Arabidopsis thaliana]
Bra006342	2.82375	8.46761	5.64386	GO:0044464//cell part	GO:0008194//UDP-glycosyltransferase activity	-	gi|297807645|ref|XP_002871706.1|/5.04031e-123/hypothetical protein ARALYDRAFT_326063 [Arabidopsis lyrata subsp. lyrata]
Bra006367	1.13434	9.83131	8.69697	-	-	-	gi|15237400|ref|NP_197175.1|/0/unknown protein [Arabidopsis thaliana]
Bra006377	0.690844	-0.704572	-1.39542	GO:0016020//membrane	GO:0022892	GO:0048193//Golgi vesicle transport;GO:0015031//protein transport	gi|15237869|ref|NP_197190.1|/4.37247e-174/VHS domain-containing protein / GAT domain-containing protein [Arabidopsis thaliana]
Bra006380	0.0215332	8.07682	8.05528	-	-	-	gi|13926247|gb|AAK49597.1|AF372881_1/9.11667e-42/AT5g16950/F2K13_100 [Arabidopsis thaliana]
Bra006391	-1.36257	-4.49033	-3.12776	GO:0009536//plastid	GO:0004337//geranyltranstransferase activity	-	gi|297811867|ref|XP_002873817.1|/7.16579e-122/phytoene synthase [Arabidopsis lyrata subsp. lyrata]
Bra006394	0.0215332	8.07682	8.05528	GO:0043231//intracellular membrane-bounded organelle	GO:0003676//nucleic acid binding	-	gi|42567912|ref|NP_568344.2|/1.08396e-103/myb family transcription factor [Arabidopsis thaliana]
Bra006406	1.02157	8.3966	7.37504	-	-	-	gi|116310759|emb|CAH67553.1|/1.10938e-96/H0311C03.7 [Oryza sativa Indica Group]
Bra006427	-0.0930002	-1.96374	-1.87074	-	-	-	gi|297807805|ref|XP_002871786.1|/6.38453e-96/hypothetical protein ARALYDRAFT_488655 [Arabidopsis lyrata subsp. lyrata]
Bra006429	-11.6013	-6.70044	4.90087	GO:0009532//plastid stroma;GO:0009526//plastid envelope;GO:0042579//microbody;GO:0031090//organelle membrane;GO:0005576//extracellular region	GO:0016627//oxidoreductase activity, acting on the CH-CH group of donors;GO:0008172//S-methyltransferase activity;GO:0016620//oxidoreductase activity, acting on the aldehyde or oxo group of donors, NAD or NADP as acceptor;GO:0046914//transition metal ion binding	GO:0010208//pollen wall assembly;GO:0000097//sulfur amino acid biosynthetic process;GO:0010038//response to metal ion;GO:0006730//one-carbon metabolic process;GO:0006970//response to osmotic stress	gi|297807807|ref|XP_002871787.1|/0/cobalamin-independent methionine synthase [Arabidopsis lyrata subsp. lyrata]
Bra006441	1.16914	10.4336	9.26444	-	-	-	gi|42573399|ref|NP_974796.1|/7.04731e-78/unknown protein [Arabidopsis thaliana]
Bra006442	3.03242	3.37638	0.343954	-	-	-	gi|15238748|ref|NP_197316.1|/2.03056e-19/unknown protein [Arabidopsis thaliana]
Bra006453	8.07682	-0.357813	-8.43463	-	-	-	gi|297799512|ref|XP_002867640.1|/1.56212e-139/hypothetical protein ARALYDRAFT_492352 [Arabidopsis lyrata subsp. lyrata]
Bra006467	8.24793	0.962525	-7.2854	GO:0044464//cell part	GO:0030611//arsenate reductase activity;GO:0015036//disulfide oxidoreductase activity	GO:0019725//cellular homeostasis	gi|15238885|ref|NP_197361.1|/1.408e-50/glutaredoxin family protein [Arabidopsis thaliana]
Bra006495	3.76182	6.33905	2.57724	GO:0031227//intrinsic to endoplasmic reticulum membrane;GO:0044428//nuclear part	GO:0005488//binding;GO:0004721//phosphoprotein phosphatase activity	GO:0007165//signal transduction	gi|302810034|ref|XP_002986709.1|/2.95726e-75/hypothetical protein SELMODRAFT_182535 [Selaginella moellendorffii]
Bra006498	2.49195	5.95453	3.46258	-	-	-	gi|15239663|ref|NP_197420.1|/4.21141e-52/unknown protein [Arabidopsis thaliana]
Bra006502	0.841002	-0.546999	-1.388	GO:0043231//intracellular membrane-bounded organelle	GO:0005488//binding	-	gi|297807995|ref|XP_002871881.1|/1.61856e-82/hypothetical protein ARALYDRAFT_488820 [Arabidopsis lyrata subsp. lyrata]
Bra006514	0.746752	2.88124	2.13449	GO:0044464//cell part	GO:0004576//oligosaccharyl transferase activity	GO:0006464//protein modification process	gi|18419993|ref|NP_568380.1|/4.41017e-151/STT3A (STAUROSPORIN AND TEMPERATURE SENSITIVE 3-LIKE A); oligosaccharyl transferase [Arabidopsis thaliana]
Bra006515	0.679213	8.98299	8.30378	GO:0044464//cell part	-	-	gi|21594286|gb|AAM65990.1|/2.49552e-29/unknown [Arabidopsis thaliana]
Bra006527	-2.72654	-1.04217	1.68437	GO:0031224//intrinsic to membrane;GO:0031410//cytoplasmic vesicle;GO:0043231//intracellular membrane-bounded organelle	-	GO:0008643//carbohydrate transport	gi|15241236|ref|NP_197498.1|/1.2373e-30/integral membrane family protein [Arabidopsis thaliana]
Bra006529	1.65945	-0.252741	-1.9122	GO:0005838//proteasome regulatory particle;GO:0043231//intracellular membrane-bounded organelle;GO:0016020//membrane	GO:0017111//nucleoside-triphosphatase activity;GO:0032559	GO:0019941//modification-dependent protein catabolic process	gi|11993907|gb|AAG42150.1|/3.4419e-155/26S proteasome RPT6a subunit [Dactylis glomerata]
Bra006536	0.218749	-1.47078	-1.68953	GO:0031410//cytoplasmic vesicle	GO:0004672//protein kinase activity;GO:0019899//enzyme binding;GO:0000166//nucleotide binding	-	gi|297808069|ref|XP_002871918.1|/8.3836e-162/kinase family protein [Arabidopsis lyrata subsp. lyrata]
Bra006546	-8.64024	-5.12928	3.51096	GO:0030529//ribonucleoprotein complex	GO:0005198//structural molecule activity	GO:0010467//gene expression;GO:0022613//ribonucleoprotein complex biogenesis	gi|297808085|ref|XP_002871926.1|/6.26676e-20/ribosomal protein L36 family protein [Arabidopsis lyrata subsp. lyrata]
Bra006555	1.01911	8.24793	7.22882	GO:0044464//cell part	GO:0046872//metal ion binding;GO:0008415//acyltransferase activity;GO:0016491//oxidoreductase activity	GO:0009826//unidimensional cell growth	gi|312282023|dbj|BAJ33877.1|/1.06666e-55/unnamed protein product [Thellungiella halophila]
Bra006584	-3.6095	-0.612977	2.99653	GO:0031225//anchored to membrane;GO:0030312//external encapsulating structure;GO:0044424//intracellular part	GO:0005515//protein binding;GO:0004672//protein kinase activity;GO:0032559	GO:0006464//protein modification process	gi|297812275|ref|XP_002874021.1|/7.83704e-161/hypothetical protein ARALYDRAFT_910130 [Arabidopsis lyrata subsp. lyrata]
Bra006602	-8.44708	-5.12928	3.3178	-	-	-	gi|297808195|ref|XP_002871981.1|/4.23143e-104/hypothetical protein ARALYDRAFT_489045 [Arabidopsis lyrata subsp. lyrata]
Bra006603	2.35221	-1.33302	-3.68523	GO:0016020//membrane	GO:0046914//transition metal ion binding	GO:0009553//embryo sac development;GO:0007049//cell cycle;GO:0006508//proteolysis	gi|297808199|ref|XP_002871983.1|/8.9703e-93/hypothetical protein ARALYDRAFT_489047 [Arabidopsis lyrata subsp. lyrata]
Bra006610	-1.09668	6.65821	7.75489	-	-	-	gi|13374868|emb|CAC34502.1|/8.02133e-89/putative protein [Arabidopsis thaliana]
Bra006641	4.07225	13.7985	9.72622	-	-	-	gi|21593716|gb|AAM65683.1|/1.55764e-64/PGPD14 protein [Arabidopsis thaliana]
Bra006645	-0.132507	9.80413	9.93664	GO:0010008//endosome membrane	-	GO:0006810//transport	gi|297808285|ref|XP_002872026.1|/4.30185e-58/SNF7 family protein [Arabidopsis lyrata subsp. lyrata]
Bra006648	0.130971	-1.2644	-1.39537	GO:0043231//intracellular membrane-bounded organelle	GO:0016887//ATPase activity;GO:0000166//nucleotide binding	-	gi|312282083|dbj|BAJ33907.1|/0/unnamed protein product [Thellungiella halophila]
Bra006659	8.07682	1.96829	-6.10852	GO:0016020//membrane	-	GO:0006810//transport	gi|15239337|ref|NP_200854.1|/1.53554e-20/sec61beta family protein [Arabidopsis thaliana]
Bra006684	-2.54916	-6.40239	-3.85322	-	-	-	gi|297796947|ref|XP_002866358.1|/7.09828e-70/hypothetical protein ARALYDRAFT_496133 [Arabidopsis lyrata subsp. lyrata]
Bra006688	-7.37504	-11.3437	-3.9687	GO:0000785//chromatin;GO:0031981//nuclear lumen	GO:0003676//nucleic acid binding	GO:0034728	gi|297796943|ref|XP_002866356.1|/4.63635e-62/hypothetical protein ARALYDRAFT_358205 [Arabidopsis lyrata subsp. lyrata]
Bra006689	0.785579	12.6793	11.8937	GO:0031090//organelle membrane;GO:0043231//intracellular membrane-bounded organelle;GO:0015935//small ribosomal subunit;GO:0030312//external encapsulating structure	-	GO:0010467//gene expression	gi|49036493|sp|Q9AT34.3|RS15A_DAUCA/8.02724e-56/RecName: Full=40S ribosomal protein S15a
Bra006694	1.83825	-3.06426	-4.90251	GO:0043231//intracellular membrane-bounded organelle	GO:0001071//nucleic acid binding transcription factor activity	GO:0009725//response to hormone stimulus;GO:0006351//transcription, DNA-dependent;GO:0009743//response to carbohydrate stimulus;GO:0010038//response to metal ion	gi|297796929|ref|XP_002866349.1|/1.4825e-108/hypothetical protein ARALYDRAFT_496112 [Arabidopsis lyrata subsp. lyrata]
Bra006699	-6.37504	-9.63844	-3.2634	GO:0000785//chromatin;GO:0031090//organelle membrane;GO:0009536//plastid	GO:0003676//nucleic acid binding	GO:0034728	gi|302398709|gb|ADL36649.1|/1.11444e-39/C3HL domain class transcription factor [Malus x domestica]
Bra006713	-0.815714	-2.38999	-1.57427	-	GO:0016641//oxidoreductase activity, acting on the CH-NH2 group of donors, oxygen as acceptor;GO:0016706//oxidoreductase activity, acting on paired donors, with incorporation or reduction of molecular oxygen, 2-oxoglutarate as one donor, and incorporation of one atom each of oxygen into both donors	GO:0008152//metabolic process	gi|8885557|dbj|BAA97487.1|/7.51484e-86/leucoanthocyanidin dioxygenase-like protein [Arabidopsis thaliana]
Bra006716	-3.93993	0.774119	4.71405	-	GO:0003824//catalytic activity	-	gi|297796893|ref|XP_002866331.1|/9.65998e-113/hypothetical protein ARALYDRAFT_496081 [Arabidopsis lyrata subsp. lyrata]
Bra006722	1.85784	4.1964	2.33856	GO:0044444//cytoplasmic part;GO:0016020//membrane	GO:0016831//carboxy-lyase activity;GO:0048037//cofactor binding	GO:0019321//pentose metabolic process;GO:0006139//nucleobase, nucleoside, nucleotide and nucleic acid metabolic process	gi|297796879|ref|XP_002866324.1|/1.92377e-133/UDP-glucuronic acid decarboxylase [Arabidopsis lyrata subsp. lyrata]
Bra006738	-0.626185	-1.85936	-1.23317	GO:0043231//intracellular membrane-bounded organelle;GO:0044444//cytoplasmic part;GO:0016020//membrane	GO:0004674//protein serine/threonine kinase activity;GO:0032559	GO:0006464//protein modification process	gi|297831336|ref|XP_002883550.1|/0/kinase family protein [Arabidopsis lyrata subsp. lyrata]
Bra006741	-1.23185	2.54749	3.77934	GO:0043231//intracellular membrane-bounded organelle	GO:0003676//nucleic acid binding;GO:0001071//nucleic acid binding transcription factor activity	GO:0006351//transcription, DNA-dependent	gi|15237776|ref|NP_200698.1|/5.00261e-69/myb family transcription factor [Arabidopsis thaliana]
Bra006747	-2.3249	8.59991	10.9248	-	-	-	gi|297796805|ref|XP_002866287.1|/1.67662e-46/hypothetical protein ARALYDRAFT_919077 [Arabidopsis lyrata subsp. lyrata]
Bra006755	-3.36629	7.98299	11.3493	GO:0043231//intracellular membrane-bounded organelle	GO:0003824//catalytic activity	-	gi|18417073|ref|NP_567787.1|/1.03508e-121/BGLU10 (BETA GLUCOSIDASE 10); catalytic/ cation binding / hydrolase, hydrolyzing O-glycosyl compounds [Arabidopsis thaliana]
Bra006763	-0.92218	-3.29399	-2.37181	GO:0009536//plastid	-	-	gi|297796775|ref|XP_002866272.1|/2.15783e-100/hypothetical protein ARALYDRAFT_495970 [Arabidopsis lyrata subsp. lyrata]
Bra006766	3.98627	9.03067	5.04439	-	GO:0005515//protein binding	GO:0006952//defense response;GO:0009908//flower development;GO:0040008//regulation of growth	gi|297801232|ref|XP_002868500.1|/2.66584e-52/zinc finger family protein [Arabidopsis lyrata subsp. lyrata]
Bra006767	6.39232	-5.27701	-11.6693	GO:0043234//protein complex;GO:0043231//intracellular membrane-bounded organelle;GO:0031988//membrane-bounded vesicle;GO:0044444//cytoplasmic part;GO:0016020//membrane	-	GO:0006887//exocytosis	gi|15237198|ref|NP_200651.1|/0/ATEXO70B1 (exocyst subunit EXO70 family protein B1); protein binding [Arabidopsis thaliana]
Bra006768	-1.63672	0.0743473	1.71107	GO:0031090//organelle membrane;GO:0015935//small ribosomal subunit;GO:0009536//plastid;GO:0031981//nuclear lumen	GO:0046914//transition metal ion binding;GO:0003723//RNA binding;GO:0005198//structural molecule activity	GO:0010467//gene expression	gi|297793377|ref|XP_002864573.1|/0/binding protein [Arabidopsis lyrata subsp. lyrata]
Bra006770	0.581548	-3.22654	-3.80809	-	-	-	gi|33589722|gb|AAQ22627.1|/4.0604e-10/At5g58375 [Arabidopsis thaliana]
Bra006775	1.78039	2.10065	0.320259	GO:0005838//proteasome regulatory particle;GO:0043231//intracellular membrane-bounded organelle;GO:0030312//external encapsulating structure	GO:0042623//ATPase activity, coupled;GO:0032559	GO:0019941//modification-dependent protein catabolic process	gi|225434315|ref|XP_002276130.1|/4.68176e-86/PREDICTED: hypothetical protein [Vitis vinifera]
Bra006784	1.60795	8.98299	7.37504	GO:0031090//organelle membrane;GO:0043231//intracellular membrane-bounded organelle	-	GO:0051234//establishment of localization;GO:0009314//response to radiation;GO:0006972//hyperosmotic response	gi|77744889|gb|ABB02398.1|/8.73551e-103/temperature-induced lipocalin [Brassica napus]
Bra006793	-0.226965	8.07682	8.30378	-	-	-	gi|297796707|ref|XP_002866238.1|/3.15482e-18/hypothetical protein ARALYDRAFT_332081 [Arabidopsis lyrata subsp. lyrata]
Bra006804	-1.55639	-6.08246	-4.52607	-	-	-	gi|111074260|gb|ABH04503.1|/1.65333e-11/At5g57785 [Arabidopsis thaliana]
Bra006817	5.44043	10.4848	5.04439	GO:0031966//mitochondrial membrane	GO:0005244//voltage-gated ion channel activity	GO:0043269//regulation of ion transport;GO:0051707//response to other organism	gi|297796647|ref|XP_002866208.1|/3.32604e-100/hypothetical protein ARALYDRAFT_495848 [Arabidopsis lyrata subsp. lyrata]
Bra006828	-0.30895	-2.85575	-2.5468	GO:0044464//cell part	GO:0008194//UDP-glycosyltransferase activity	-	gi|297796627|ref|XP_002866198.1|/3.71665e-71/hypothetical protein ARALYDRAFT_495825 [Arabidopsis lyrata subsp. lyrata]
Bra006833	0.975385	9.03067	8.05528	-	-	-	gi|27808610|gb|AAO24585.1|/1.22658e-106/At5g57100 [Arabidopsis thaliana]
Bra006835	-0.105751	1.17785	1.2836	GO:0009536//plastid	-	-	gi|226495911|ref|NP_001147026.1|/2.49142e-78/glyoxalase/bleomycin resistance protein/dioxygenase [Zea mays]
Bra006838	-0.740913	2.07435	2.81526	GO:0043231//intracellular membrane-bounded organelle	GO:0009975//cyclase activity;GO:0016491//oxidoreductase activity	GO:0016117//carotenoid biosynthetic process;GO:0006091//generation of precursor metabolites and energy	gi|222840528|gb|ACM68703.1|/0/lycopene epsilon-cyclase [Brassica rapa subsp. pekinensis]
Bra006850	4.65681	2.27539	-2.38143	GO:0005618//cell wall	GO:0005488//binding;GO:0015925	-	gi|84579369|dbj|BAE72073.1|/2.88985e-132/pear beta-galactosidase1 [Pyrus communis]
Bra006851	0.688871	3.50413	2.81526	-	GO:0005488//binding	GO:0009314//response to radiation;GO:0009845//seed germination;GO:0009757//hexose mediated signaling;GO:0019222//regulation of metabolic process;GO:0009908//flower development;GO:0048511//rhythmic process;GO:0010476//gibberellin mediated signaling pathway;GO:0006807//nitrogen compound metabolic process	gi|297796569|ref|XP_002866169.1|/2.10472e-52/hypothetical protein ARALYDRAFT_495776 [Arabidopsis lyrata subsp. lyrata]
Bra006857	0.530515	10.8704	10.3399	GO:0044444//cytoplasmic part	GO:0016412//serine O-acyltransferase activity	GO:0006563//L-serine metabolic process	gi|47779328|gb|AAT38563.1|/3.21541e-88/cytosolic serine acetyltransferase [Thlaspi goesingense]
Bra006868	3.25093	-0.719171	-3.9701	-	-	-	gi|15241248|ref|NP_200466.1|/2.08484e-45/OXS3 (OXIDATIVE STRESS 3) [Arabidopsis thaliana]
Bra006870	-2.39707	6.65821	9.05528	GO:0031410//cytoplasmic vesicle;GO:0043231//intracellular membrane-bounded organelle	-	-	gi|312282205|dbj|BAJ33968.1|/1.94115e-70/unnamed protein product [Thellungiella halophila]
Bra006886	-0.268175	3.13703	3.4052	-	GO:0003677//DNA binding	GO:0006351//transcription, DNA-dependent	gi|4678925|emb|CAB41316.1|/7.27161e-38/putative protein [Arabidopsis thaliana]
Bra006890	1.02584	-1.46949	-2.49533	GO:0043231//intracellular membrane-bounded organelle	GO:0004672//protein kinase activity;GO:0032559	GO:0006464//protein modification process	gi|297816460|ref|XP_002876113.1|/5.0348e-162/kinase family protein [Arabidopsis lyrata subsp. lyrata]
Bra006902	-0.405543	-1.1629	-0.757355	-	-	-	gi|297816488|ref|XP_002876127.1|/4.74866e-113/tetratricopeptide repeat-containing protein [Arabidopsis lyrata subsp. lyrata]
Bra006908	-9.44708	-7.57743	1.86965	GO:0009532//plastid stroma	GO:0016791//phosphatase activity;GO:0001871	GO:0005982//starch metabolic process	gi|297819928|ref|XP_002877847.1|/1.29421e-27/starch-excess 4 [Arabidopsis lyrata subsp. lyrata]
Bra006910	0.588435	4.15612	3.56768	GO:0043231//intracellular membrane-bounded organelle	GO:0016417//S-acyltransferase activity;GO:0032559	GO:0008152//metabolic process	gi|297816492|ref|XP_002876129.1|/2.79822e-39/dihydrolipoamide S-acetyltransferase 3 [Arabidopsis lyrata subsp. lyrata]
Bra006918	-1.63108	-2.25435	-0.623264	GO:0005753//mitochondrial proton-transporting ATP synthase complex;GO:0005840//ribosome;GO:0031981//nuclear lumen;GO:0009534//chloroplast thylakoid	GO:0046914//transition metal ion binding;GO:0015077//monovalent inorganic cation transmembrane transporter activity	GO:0006754//ATP biosynthetic process;GO:0006970//response to osmotic stress	gi|297816502|ref|XP_002876134.1|/1.22289e-23/hypothetical protein ARALYDRAFT_485596 [Arabidopsis lyrata subsp. lyrata]
Bra006934	1.08421	-2.11433	-3.19855	GO:0005789//endoplasmic reticulum membrane	GO:0016787//hydrolase activity;GO:0032559	GO:0046488//phosphatidylinositol metabolic process;GO:0015031//protein transport	gi|4886270|emb|CAB43409.1|/1.67652e-135/putative protein [Arabidopsis thaliana]
Bra006937	-0.532706	7.98299	8.5157	-	-	-	gi|297816552|ref|XP_002876159.1|/4.67181e-103/hypothetical protein ARALYDRAFT_906638 [Arabidopsis lyrata subsp. lyrata]
Bra006938	1.0217	-4.83024	-5.85194	-	GO:0003676//nucleic acid binding	-	gi|297816558|ref|XP_002876162.1|/1.96559e-151/RNA recognition motif-containing protein [Arabidopsis lyrata subsp. lyrata]
Bra006954	-2.01652	0.804984	2.8215	GO:0005576//extracellular region;GO:0016020//membrane;GO:0042579//microbody;GO:0009536//plastid	GO:0016655//oxidoreductase activity, acting on NADH or NADPH, quinone or similar compound as acceptor;GO:0050662//coenzyme binding	GO:0042743//hydrogen peroxide metabolic process;GO:0006970//response to osmotic stress;GO:0010038//response to metal ion	gi|14764532|gb|AAK72107.1|/7.36047e-87/monodehydroascorbate reductase [Brassica rapa subsp. pekinensis]
Bra006955	2.5076	-0.0222424	-2.52985	GO:0043231//intracellular membrane-bounded organelle;GO:0016020//membrane	GO:0004672//protein kinase activity;GO:0032559	GO:0006464//protein modification process	gi|297816576|ref|XP_002876171.1|/0/kcbp-interacting protein kinase [Arabidopsis lyrata subsp. lyrata]
Bra006959	-0.489656	8.77479	9.26444	-	GO:0003677//DNA binding	-	gi|297816582|ref|XP_002876174.1|/1.51441e-17/hypothetical protein ARALYDRAFT_323836 [Arabidopsis lyrata subsp. lyrata]
Bra006997	-0.621805	1.17138	1.79318	GO:0031224//intrinsic to membrane;GO:0009536//plastid	GO:0005372//water transmembrane transporter activity;GO:0019899//enzyme binding	GO:0009414//response to water deprivation;GO:0009725//response to hormone stimulus;GO:0055085//transmembrane transport;GO:0042044//fluid transport	gi|5081421|gb|AAD39373.1|AF118382_1/2.03766e-92/plasma membrane intrinsic protein 1 [Brassica napus]
Bra007004	0.321928	8.07682	7.75489	-	GO:0046872//metal ion binding	-	gi|30693836|ref|NP_851015.1|/2.65142e-28/zinc knuckle (CCHC-type) family protein [Arabidopsis thaliana]
Bra007007	1.93511	-2.49084	-4.42595	GO:0043231//intracellular membrane-bounded organelle	GO:0016831//carboxy-lyase activity;GO:0048037//cofactor binding	GO:0019321//pentose metabolic process;GO:0006139//nucleobase, nucleoside, nucleotide and nucleic acid metabolic process	gi|145332823|ref|NP_001078277.1|/1.16172e-96/UXS1 (UDP-GLUCURONIC ACID DECARBOXYLASE 1); UDP-glucuronate decarboxylase/ catalytic [Arabidopsis thaliana]
Bra007016	0.772124	-2.12584	-2.89797	GO:0044464//cell part	GO:0016787//hydrolase activity	GO:0008152//metabolic process;GO:0010038//response to metal ion	gi|297816666|ref|XP_002876216.1|/2.32547e-26/hypothetical protein ARALYDRAFT_485748 [Arabidopsis lyrata subsp. lyrata]
Bra007023	5.08746	-3.83438	-8.92184	GO:0000785//chromatin;GO:0031090//organelle membrane;GO:0009536//plastid	GO:0003676//nucleic acid binding	GO:0034728	gi|302398709|gb|ADL36649.1|/1.11444e-39/C3HL domain class transcription factor [Malus x domestica]
Bra007034	0.732228	8.24793	7.5157	GO:0009536//plastid	GO:0016763//transferase activity, transferring pentosyl groups	GO:0055086//nucleobase, nucleoside and nucleotide metabolic process;GO:0009267//cellular response to starvation	gi|6647900|sp|P93394.1|UPP_TOBAC/1.07779e-44/RecName: Full=Uracil phosphoribosyltransferase; Short=UPRTase; AltName: Full=UMP pyrophosphorylase
Bra007041	-2.63088	-0.376854	2.25402	GO:0009532//plastid stroma	GO:0043169//cation binding;GO:0019203//carbohydrate phosphatase activity;GO:0016628//oxidoreductase activity, acting on the CH-CH group of donors, NAD or NADP as acceptor	GO:0005975//carbohydrate metabolic process;GO:0015977//carbon fixation	gi|224138966|ref|XP_002322946.1|/7.41294e-134/predicted protein [Populus trichocarpa]
Bra007044	2.42909	9.80413	7.37504	GO:0043232;GO:0009570//chloroplast stroma	GO:0016773//phosphotransferase activity, alcohol group as acceptor;GO:0016301//kinase activity	GO:0006796//phosphate metabolic process	gi|297816714|ref|XP_002876240.1|/0/pfkB-type carbohydrate kinase family protein [Arabidopsis lyrata subsp. lyrata]
Bra007052	3.55552	9.59991	6.04439	-	GO:0005488//binding	-	gi|15232439|ref|NP_190985.1|/1.03301e-34/ATFIP37 (ARABIDOPSIS THALIANA FKBP12 INTERACTING PROTEIN 37); protein binding [Arabidopsis thaliana]
Bra007054	0.792297	9.43254	8.64024	GO:0031225//anchored to membrane	-	-	gi|297816726|ref|XP_002876246.1|/7.21828e-50/hypothetical protein ARALYDRAFT_485817 [Arabidopsis lyrata subsp. lyrata]
Bra007055	0.259087	-1.83254	-2.09163	GO:0030529//ribonucleoprotein complex;GO:0009536//plastid	GO:0003723//RNA binding;GO:0005198//structural molecule activity	GO:0010467//gene expression	gi|15232448|ref|NP_190989.1|/7.79713e-74/ribosomal protein L17 family protein [Arabidopsis thaliana]
Bra007057	0.233779	-1.44985	-1.68363	-	-	-	gi|297816730|ref|XP_002876248.1|/1.25487e-119/nucleic acid binding protein [Arabidopsis lyrata subsp. lyrata]
Bra007059	7.40088	-1.23575	-8.63662	-	GO:0042802//identical protein binding;GO:0016831//carboxy-lyase activity;GO:0032559;GO:0016772//transferase activity, transferring phosphorus-containing groups	GO:0006720//isoprenoid metabolic process;GO:0006084//acetyl-CoA metabolic process;GO:0006796//phosphate metabolic process	gi|21593243|gb|AAM65192.1|/1.08667e-52/diphosphomevalonate decarboxylase-like protein [Arabidopsis thaliana]
Bra007061	2.5076	-0.691004	-3.19861	-	GO:0003676//nucleic acid binding;GO:0017111//nucleoside-triphosphatase activity;GO:0032559	-	gi|297816734|ref|XP_002876250.1|/2.69713e-149/predicted protein [Arabidopsis lyrata subsp. lyrata]
Bra007080	-6.85798	-10.6689	-3.8109	GO:0031981//nuclear lumen;GO:0000785//chromatin	GO:0003676//nucleic acid binding	GO:0006952//defense response;GO:0009908//flower development;GO:0009266//response to temperature stimulus;GO:0034728	gi|15232536|ref|NP_191019.1|/4.3042e-47/HTA11; DNA binding [Arabidopsis thaliana]
Bra007087	-7.5157	-7.81378	-0.298081	GO:0009532//plastid stroma	GO:0015038//glutathione disulfide oxidoreductase activity;GO:0046914//transition metal ion binding;GO:0050662//coenzyme binding;GO:0032559	GO:0006790//sulfur compound metabolic process;GO:0006091//generation of precursor metabolites and energy	gi|13448672|gb|AAK27157.1|AF349449_1/5.64914e-119/glutathione reductase [Brassica juncea]
Bra007092	1.49067	0.96015	-0.530515	GO:0043231//intracellular membrane-bounded organelle;GO:0044444//cytoplasmic part	-	-	gi|79324955|ref|NP_001031562.1|/8.27899e-93/unknown protein [Arabidopsis thaliana]
Bra007102	1.67921	9.98299	8.30378	-	-	-	gi|297822075|ref|XP_002878920.1|/7.90713e-89/hypothetical protein ARALYDRAFT_481467 [Arabidopsis lyrata subsp. lyrata]
Bra007103	-1.56768	-2.30812	-0.740438	GO:0031224//intrinsic to membrane	-	-	gi|297820236|ref|XP_002878001.1|/3.87472e-58/hypothetical protein ARALYDRAFT_324014 [Arabidopsis lyrata subsp. lyrata]
Bra007129	-2.42824	-5.23672	-2.80848	GO:0009526//plastid envelope;GO:0042598//vesicular fraction;GO:0016020//membrane	GO:0017169//CDP-alcohol phosphatidyltransferase activity	GO:0046474//glycerophospholipid biosynthetic process	gi|297816800|ref|XP_002876283.1|/3.81846e-78/hypothetical protein ARALYDRAFT_906919 [Arabidopsis lyrata subsp. lyrata]
Bra007151	0.861592	9.50184	8.64024	GO:0044464//cell part	GO:0004312//fatty acid synthase activity	GO:0008152//metabolic process;GO:0010038//response to metal ion	gi|297816822|ref|XP_002876294.1|/3.62788e-123/short-chain dehydrogenase/reductase family protein [Arabidopsis lyrata subsp. lyrata]
Bra007157	0.257685	10.7048	10.4471	-	GO:0019787//small conjugating protein ligase activity;GO:0032559	GO:0070646;GO:0019941//modification-dependent protein catabolic process;GO:0032446//protein modification by small protein conjugation	gi|255575056|ref|XP_002528433.1|/1.24236e-27/ubiquitin-conjugating enzyme E2 G, putative [Ricinus communis]
Bra007158	2.76608	10.6303	7.86419	GO:0044464//cell part	-	-	gi|297816832|ref|XP_002876299.1|/1.2078e-43/integral membrane family protein [Arabidopsis lyrata subsp. lyrata]
Bra007166	-0.111082	10.0526	10.1636	-	-	-	gi|145332861|ref|NP_001078296.1|/1.71658e-44/C2 domain-containing protein [Arabidopsis thaliana]
Bra007167	2.61382	-0.915436	-3.52925	GO:0044424//intracellular part	-	GO:0016192//vesicle-mediated transport;GO:0015031//protein transport	gi|297820302|ref|XP_002878034.1|/0/hypothetical protein ARALYDRAFT_348635 [Arabidopsis lyrata subsp. lyrata]
Bra007177	-3.706	-0.247581	3.45842	-	-	-	gi|297816858|ref|XP_002876312.1|/8.45733e-63/regulator of chromosome condensation family protein [Arabidopsis lyrata subsp. lyrata]
Bra007178	-0.606832	8.53528	9.14211	GO:0044429//mitochondrial part	-	-	gi|21555655|gb|AAM63907.1|/2.11868e-22/unknown [Arabidopsis thaliana]
Bra007182	-5.97795	-0.612977	5.36498	GO:0009536//plastid	GO:0005088//Ras guanyl-nucleotide exchange factor activity	-	gi|15228166|ref|NP_191125.1|/9.4216e-102/ROPGEF6; Rho guanyl-nucleotide exchange factor [Arabidopsis thaliana]
Bra007187	1.03853	-0.0910617	-1.12959	GO:0031224//intrinsic to membrane	GO:0015175//neutral amino acid transmembrane transporter activity	GO:0003333//amino acid transmembrane transport;GO:0015804//neutral amino acid transport	gi|297827143|ref|XP_002881454.1|/6.48537e-136/hypothetical protein ARALYDRAFT_482636 [Arabidopsis lyrata subsp. lyrata]
Bra007189	0.388216	1.64316	1.25494	-	-	-	gi|115452109|ref|NP_001049655.1|/2.55306e-33/Os03g0266100 [Oryza sativa Japonica Group]
Bra007194	0.966212	8.7211	7.75489	GO:0005789//endoplasmic reticulum membrane	GO:0008375//acetylglucosaminyltransferase activity	-	gi|15228749|ref|NP_191142.1|/3.76637e-95/EPC1 (ECTOPICALLY PARTING CELLS); UDP-glucosyltransferase/ transferase, transferring glycosyl groups [Arabidopsis thaliana]
Bra007205	0.184209	1.43937	1.25516	-	GO:0046872//metal ion binding;GO:0001071//nucleic acid binding transcription factor activity	GO:0006351//transcription, DNA-dependent;GO:0006952//defense response;GO:0009743//response to carbohydrate stimulus	gi|18410398|ref|NP_567030.1|/0/SZF1 (SALT-INDUCIBLE ZINC FINGER 1); transcription factor [Arabidopsis thaliana]
Bra007221	0.366943	7.88264	7.5157	-	-	-	gi|42565967|ref|NP_191175.2|/4.80925e-41/bile acid:sodium symporter [Arabidopsis thaliana]
Bra007222	1.97745	2.15364	0.176191	-	GO:0016788//hydrolase activity, acting on ester bonds;GO:0000166//nucleotide binding	GO:0006412//translation	gi|18410440|ref|NP_567036.1|/1.69238e-50/CAN (CA-2+ DEPENDENT NUCLEASE); nuclease [Arabidopsis thaliana]
Bra007230	-5.04439	-8.11374	-3.06935	GO:0009536//plastid	GO:0005507//copper ion binding	GO:0006979//response to oxidative stress;GO:0032502//developmental process;GO:0030003//cellular cation homeostasis;GO:0006970//response to osmotic stress;GO:0034755//iron ion transmembrane transport	gi|15228869|ref|NP_191183.1|/1.75442e-31/CCH (COPPER CHAPERONE); copper chaperone [Arabidopsis thaliana]
Bra007237	2.21883	1.64219	-0.576647	GO:0043231//intracellular membrane-bounded organelle	GO:0003676//nucleic acid binding;GO:0008170//N-methyltransferase activity	GO:0006399//tRNA metabolic process	gi|225448659|ref|XP_002274607.1|/2.17957e-110/PREDICTED: hypothetical protein [Vitis vinifera]
Bra007243	0.726886	2.92214	2.19526	-	GO:0030528//transcription regulator activity;GO:0001071//nucleic acid binding transcription factor activity;GO:0003677//DNA binding	GO:0009719;GO:0009743//response to carbohydrate stimulus;GO:0002218//activation of innate immune response;GO:0009627//systemic acquired resistance;GO:0006351//transcription, DNA-dependent	gi|206574997|gb|ACI14407.1|/3.03157e-75/WRKY70-1 transcription factor [Brassica napus]
Bra007247	3.41684	2.21103	-1.20581	-	GO:0046914//transition metal ion binding	-	gi|297816970|ref|XP_002876368.1|/9.87185e-140/F-box family protein [Arabidopsis lyrata subsp. lyrata]
Bra007255	0.983906	-1.87919	-2.8631	-	GO:0016301//kinase activity;GO:0019901//protein kinase binding	GO:0006796//phosphate metabolic process	gi|297816982|ref|XP_002876374.1|/0/inositol or phosphatidylinositol kinase [Arabidopsis lyrata subsp. lyrata]
Bra007256	4.23879	2.44801	-1.79077	GO:0016020//membrane	GO:0004672//protein kinase activity;GO:0032559	GO:0033554//cellular response to stress;GO:0007167//enzyme linked receptor protein signaling pathway;GO:0002218//activation of innate immune response;GO:0032412;GO:0009581;GO:0006464//protein modification process	gi|297826041|ref|XP_002880903.1|/0/hypothetical protein ARALYDRAFT_901626 [Arabidopsis lyrata subsp. lyrata]
Bra007273	1.848	-0.623624	-2.47162	GO:0043231//intracellular membrane-bounded organelle	GO:0003824//catalytic activity	-	gi|15230145|ref|NP_191243.1|/0/FAD-dependent oxidoreductase family protein [Arabidopsis thaliana]
Bra007281	-7.22882	-8.02237	-0.793549	GO:0012505//endomembrane system	GO:0005488//binding	-	gi|30694538|ref|NP_191249.2|/6.47277e-57/aladin-related / adracalin-related [Arabidopsis thaliana]
Bra007295	-7.22882	-9.36194	-2.13313	GO:0043231//intracellular membrane-bounded organelle	GO:0005488//binding;GO:0004871//signal transducer activity	GO:0048511//rhythmic process;GO:0009755//hormone-mediated signaling pathway;GO:0006351//transcription, DNA-dependent	gi|297817018|ref|XP_002876392.1|/9.11901e-40/hypothetical protein ARALYDRAFT_486148 [Arabidopsis lyrata subsp. lyrata]
Bra007299	-0.989193	-4.15671	-3.16751	-	GO:0015036//disulfide oxidoreductase activity	GO:0019725//cellular homeostasis	gi|297817022|ref|XP_002876394.1|/3.07147e-155/hypothetical protein ARALYDRAFT_486152 [Arabidopsis lyrata subsp. lyrata]
Bra007310	0.252146	4.50007	4.24793	GO:0044424//intracellular part	GO:0003747//translation release factor activity	GO:0006412//translation	gi|297817036|ref|XP_002876401.1|/9.07105e-148/hypothetical protein ARALYDRAFT_324229 [Arabidopsis lyrata subsp. lyrata]
Bra007316	1.00317	0.533099	-0.470073	GO:0009528//plastid inner membrane	-	-	gi|297817046|ref|XP_002876406.1|/1.0691e-58/hypothetical protein ARALYDRAFT_324236 [Arabidopsis lyrata subsp. lyrata]
Bra007320	-8.30378	-5.70044	2.60334	GO:0016020//membrane	-	GO:0044267//cellular protein metabolic process	gi|297817058|ref|XP_002876412.1|/6.33194e-120/hypothetical protein ARALYDRAFT_486177 [Arabidopsis lyrata subsp. lyrata]
Bra007325	0.335749	9.88264	9.54689	-	-	-	gi|297817066|ref|XP_002876416.1|/3.63242e-155/hypothetical protein ARALYDRAFT_486184 [Arabidopsis lyrata subsp. lyrata]
Bra007329	3.47508	9.11894	5.64386	-	GO:0003824//catalytic activity	-	gi|297820540|ref|XP_002878153.1|/1.26826e-154/peptidase M16 family protein [Arabidopsis lyrata subsp. lyrata]
Bra007333	7.24793	-0.452512	-7.70044	-	GO:0016740//transferase activity	GO:0009628//response to abiotic stimulus	gi|488787|emb|CAA55893.1|/7.20798e-124/putative imbibition protein [Brassica oleracea]
Bra007334	3.55865	9.93369	6.37504	GO:0043231//intracellular membrane-bounded organelle;GO:0016020//membrane	GO:0046872//metal ion binding;GO:0004697//protein kinase C activity;GO:0032559	GO:0006970//response to osmotic stress;GO:0009755//hormone-mediated signaling pathway;GO:0006464//protein modification process	gi|94958384|gb|ABF47341.1|/1.82692e-106/calcium-dependent protein kinase [Isatis tinctoria]
Bra007348	-1.19916	8.24793	9.44708	-	GO:0016787//hydrolase activity	-	gi|297817096|ref|XP_002876431.1|/8.34447e-103/peptidase S41 family protein [Arabidopsis lyrata subsp. lyrata]
Bra007363	1.30111	1.38625	0.0851395	GO:0043231//intracellular membrane-bounded organelle	GO:0005488//binding;GO:0019787//small conjugating protein ligase activity	GO:0070646;GO:0009725//response to hormone stimulus;GO:0003006//developmental process involved in reproduction;GO:0032446//protein modification by small protein conjugation	gi|310896469|gb|ADP37981.1|/8.63616e-39/ubiquitin-protein ligase [Brassica napus]
Bra007375	-1.78887	6.65821	8.44708	-	GO:0046914//transition metal ion binding	-	gi|297817140|ref|XP_002876453.1|/1.22874e-169/zinc finger family protein [Arabidopsis lyrata subsp. lyrata]
Bra007387	7.55162	9.65115	2.09954	-	-	-	gi|297820640|ref|XP_002878203.1|/2.04368e-47/hypothetical protein ARALYDRAFT_907304 [Arabidopsis lyrata subsp. lyrata]
Bra007399	1.08092	10.3049	9.224	GO:0016020//membrane;GO:0042579//microbody;GO:0031981//nuclear lumen	GO:0042623//ATPase activity, coupled;GO:0032559	-	gi|225441549|ref|XP_002281113.1|/2.19904e-115/PREDICTED: hypothetical protein [Vitis vinifera]
Bra007404	-0.867428	-2.08454	-1.21711	GO:0030312//external encapsulating structure;GO:0009532//plastid stroma;GO:0009526//plastid envelope;GO:0005576//extracellular region	GO:0046914//transition metal ion binding;GO:0016491//oxidoreductase activity	GO:0010038//response to metal ion;GO:0008652//cellular amino acid biosynthetic process	gi|222424262|dbj|BAH20088.1|/0/AT3G58610 [Arabidopsis thaliana]
Bra007409	0.399748	7.77479	7.37504	GO:0009526//plastid envelope;GO:0030529//ribonucleoprotein complex	GO:0003676//nucleic acid binding;GO:0005198//structural molecule activity	GO:0010467//gene expression	gi|297817178|ref|XP_002876472.1|/3.93302e-122/hypothetical protein ARALYDRAFT_486318 [Arabidopsis lyrata subsp. lyrata]
Bra007413	7.07682	-0.945552	-8.02237	-	GO:0003677//DNA binding	GO:0006351//transcription, DNA-dependent	gi|206574993|gb|ACI14405.1|/6.56044e-70/WRKY69-1 transcription factor [Brassica napus]
Bra007418	-2.14136	-4.19794	-2.05658	GO:0043231//intracellular membrane-bounded organelle	GO:0004672//protein kinase activity;GO:0000166//nucleotide binding	GO:0009987//cellular process	gi|297817190|ref|XP_002876478.1|/2.1765e-124/hypothetical protein ARALYDRAFT_486331 [Arabidopsis lyrata subsp. lyrata]
Bra007430	-1.91922	6.65821	8.57743	-	GO:0005488//binding	GO:0010017//red or far-red light signaling pathway;GO:0007602//phototransduction;GO:0009692	gi|312283297|dbj|BAJ34514.1|/1.54454e-131/unnamed protein product [Thellungiella halophila]
Bra007434	2.23879	7.88264	5.64386	GO:0031224//intrinsic to membrane	GO:0017111//nucleoside-triphosphatase activity;GO:0015405;GO:0032559	GO:0006810//transport;GO:0009207	gi|22331862|ref|NP_191473.2|/0/ATMRP14; ATPase, coupled to transmembrane movement of substances [Arabidopsis thaliana]
Bra007470	-0.787371	7.07682	7.86419	-	-	-	gi|297817272|ref|XP_002876519.1|/1.28563e-59/predicted protein [Arabidopsis lyrata subsp. lyrata]
Bra007494	-11.849	-12.4184	-0.569366	-	-	-	gi|297817292|ref|XP_002876529.1|/3.23336e-166/kelch repeat-containing F-box family protein [Arabidopsis lyrata subsp. lyrata]
Bra007510	3.82143	7.26571	3.44428	GO:0044464//cell part	GO:0016798//hydrolase activity, acting on glycosyl bonds	GO:0009628//response to abiotic stimulus;GO:0009607//response to biotic stimulus;GO:0032502//developmental process	gi|297817312|ref|XP_002876539.1|/2.19341e-109/hypothetical protein ARALYDRAFT_486481 [Arabidopsis lyrata subsp. lyrata]
Bra007513	2.9386	-0.302409	-3.24101	GO:0043231//intracellular membrane-bounded organelle;GO:0044444//cytoplasmic part;GO:0031090//organelle membrane	GO:0017111//nucleoside-triphosphatase activity;GO:0032561	GO:0006952//defense response;GO:0006810//transport;GO:0010038//response to metal ion;GO:0009207;GO:0009555//pollen development;GO:0007005//mitochondrion organization	gi|18411520|ref|NP_567094.1|/1.04477e-101/ADL1E (ARABIDOPSIS DYNAMIN-LIKE 1E); GTP binding / GTPase [Arabidopsis thaliana]
Bra007546	-0.981543	6.88264	7.86419	GO:0009526//plastid envelope	-	-	gi|42570499|ref|NP_850729.2|/5.16012e-120/unknown protein [Arabidopsis thaliana]
Bra007547	1.33127	-0.930025	-2.2613	GO:0000322;GO:0031224//intrinsic to membrane	GO:0005488//binding	GO:0006886//intracellular protein transport	gi|297817374|ref|XP_002876570.1|/9.60534e-43/VAMP/synaptobrevin-associated protein 27-1 [Arabidopsis lyrata subsp. lyrata]
Bra007555	-0.255402	3.61215	3.86755	GO:0009532//plastid stroma;GO:0009526//plastid envelope;GO:0009534//chloroplast thylakoid	GO:0043169//cation binding;GO:0016744	GO:0010038//response to metal ion;GO:0006098//pentose-phosphate shunt;GO:0015977//carbon fixation;GO:0006970//response to osmotic stress	gi|18411711|ref|NP_567103.1|/0/transketolase, putative [Arabidopsis thaliana]
Bra007564	-9.98584	-11.2848	-1.29898	GO:0005622//intracellular	GO:0004386//helicase activity	GO:0006259//DNA metabolic process	gi|42572747|ref|NP_974469.1|/1.64122e-75/unknown protein [Arabidopsis thaliana]
Bra007581	7.24793	-1.1867	-8.43463	GO:0044464//cell part	GO:0008289//lipid binding	GO:0006952//defense response;GO:0009987//cellular process;GO:0010033//response to organic substance;GO:0009628//response to abiotic stimulus	gi|297820972|ref|XP_002878369.1|/1.68292e-66/hypothetical protein ARALYDRAFT_486595 [Arabidopsis lyrata subsp. lyrata]
Bra007589	-0.0792889	1.89018	1.96947	GO:0016020//membrane;GO:0043231//intracellular membrane-bounded organelle	GO:0043168	GO:0007154//cell communication;GO:0051234//establishment of localization	gi|297820980|ref|XP_002878373.1|/4.08168e-47/hypothetical protein ARALYDRAFT_486603 [Arabidopsis lyrata subsp. lyrata]
Bra007595	3.35221	3.26732	-0.0848889	GO:0043231//intracellular membrane-bounded organelle	GO:0003676//nucleic acid binding	-	gi|30695388|ref|NP_191690.2|/5.19892e-76/DNA-binding family protein [Arabidopsis thaliana]
Bra007596	0.243604	8.46761	8.224	-	-	-	gi|20141056|sp|Q9M2D2.2|YU88_ARATH/2.71649e-102/RecName: Full=UPF0187 protein At3g61320, chloroplastic; Flags: Precursor
Bra007603	-0.847568	-2.20415	-1.35658	GO:0009526//plastid envelope;GO:0031225//anchored to membrane	GO:0005372//water transmembrane transporter activity	GO:0006970//response to osmotic stress;GO:0042044//fluid transport	gi|145331417|ref|NP_001078067.1|/1.21267e-83/PIP1B (NAMED PLASMA MEMBRANE INTRINSIC PROTEIN 1B); water channel [Arabidopsis thaliana]
Bra007604	-0.498856	-1.69382	-1.19496	GO:0009536//plastid	GO:0016835//carbon-oxygen lyase activity;GO:0046914//transition metal ion binding;GO:0016846//carbon-sulfur lyase activity	GO:0000097//sulfur amino acid biosynthetic process;GO:0019499//cyanide metabolic process;GO:0048468//cell development	gi|297817460|ref|XP_002876613.1|/7.8802e-89/beta-substituted ala synthase 3_1 [Arabidopsis lyrata subsp. lyrata]
Bra007609	1.32235	10.7339	9.41151	-	GO:0004553//hydrolase activity, hydrolyzing O-glycosyl compounds	GO:0044238//primary metabolic process;GO:0045229//external encapsulating structure organization	gi|297817470|ref|XP_002876618.1|/1.97207e-135/glycoside hydrolase family 28 protein [Arabidopsis lyrata subsp. lyrata]
Bra007610	1.23879	7.88264	6.64386	GO:0043231//intracellular membrane-bounded organelle;GO:0005576//extracellular region	GO:0016769//transferase activity, transferring nitrogenous groups;GO:0016846//carbon-sulfur lyase activity	GO:0009683;GO:0009725//response to hormone stimulus;GO:0048364//root development;GO:0009636//response to toxin;GO:0001558//regulation of cell growth;GO:0046394;GO:0006520//cellular amino acid metabolic process;GO:0006972//hyperosmotic response;GO:0044271//cellular nitrogen compound biosynthetic process;GO:0019758	gi|312282527|dbj|BAJ34129.1|/4.31578e-161/unnamed protein product [Thellungiella halophila]
Bra007616	-0.267772	-2.07625	-1.80848	-	-	GO:0048856//anatomical structure development	gi|297817480|ref|XP_002876623.1|/0/F-box family protein [Arabidopsis lyrata subsp. lyrata]
Bra007618	7.24793	-1.03747	-8.2854	-	-	-	gi|297817482|ref|XP_002876624.1|/7.38025e-162/BTB/POZ domain-containing protein [Arabidopsis lyrata subsp. lyrata]
Bra007624	-0.371969	-3.61298	-3.24101	-	-	-	gi|297817490|ref|XP_002876628.1|/2.22061e-48/hypothetical protein ARALYDRAFT_486654 [Arabidopsis lyrata subsp. lyrata]
Bra007627	0.389157	1.25366	0.864507	-	GO:0016740//transferase activity	-	gi|297817502|ref|XP_002876634.1|/0/nucleotidyltransferase [Arabidopsis lyrata subsp. lyrata]
Bra007631	0.552541	-1.03905	-1.59159	GO:0009536//plastid	-	-	gi|18412127|ref|NP_567117.1|/8.79568e-99/unknown protein [Arabidopsis thaliana]
Bra007651	1.5027	0.146451	-1.35625	-	-	-	gi|124359440|gb|ABN05887.1|/0/[2Fe-2S]-binding [Medicago truncatula]
Bra007655	0.279055	-1.4802	-1.75926	GO:0005840//ribosome;GO:0005576//extracellular region;GO:0044436;GO:0009532//plastid stroma;GO:0009534//chloroplast thylakoid;GO:0009526//plastid envelope	GO:0019901//protein kinase binding;GO:0016859//cis-trans isomerase activity	GO:0006605//protein targeting;GO:0044267//cellular protein metabolic process;GO:0023052//signaling;GO:0006970//response to osmotic stress;GO:0043623//cellular protein complex assembly;GO:0009416//response to light stimulus;GO:0000097//sulfur amino acid biosynthetic process;GO:0009743//response to carbohydrate stimulus;GO:0009725//response to hormone stimulus;GO:0006952//defense response	gi|238480125|ref|NP_001154684.1|/2.44644e-94/peptidyl-prolyl cis-trans isomerase, chloroplast / cyclophilin / rotamase / cyclosporin A-binding protein (ROC4) [Arabidopsis thaliana]
Bra007657	-0.902289	2.31971	3.222	-	-	-	gi|15450607|gb|AAK96575.1|/8.98441e-83/At2g46930/F14M4.24 [Arabidopsis thaliana]
Bra007677	1.60531	-1.29554	-2.90085	GO:0005746//mitochondrial respiratory chain	GO:0015002//heme-copper terminal oxidase activity	GO:0022904//respiratory electron transport chain	gi|297824831|ref|XP_002880298.1|/4.03584e-21/cytochrome c oxidase subunit VC family protein [Arabidopsis lyrata subsp. lyrata]
Bra007683	1.71407	-2.2862	-4.00027	-	-	-	gi|15228790|ref|NP_191814.1|/1.4458e-36/universal stress protein (USP) family protein [Arabidopsis thaliana]
Bra007692	-1.06274	-4.01528	-2.95255	-	-	-	gi|15228820|ref|NP_191824.1|/3.50205e-57/unknown protein [Arabidopsis thaliana]
Bra007698	-0.88808	3.02066	3.90874	GO:0043231//intracellular membrane-bounded organelle	GO:0016798//hydrolase activity, acting on glycosyl bonds	-	gi|312282339|dbj|BAJ34035.1|/6.6381e-164/unnamed protein product [Thellungiella halophila]
Bra007699	-1.54154	-3.09112	-1.54958	-	GO:0016787//hydrolase activity	-	gi|22328869|ref|NP_193941.2|/1.22018e-125/BGLU3 (BETA GLUCOSIDASE 2); catalytic/ cation binding / hydrolase, hydrolyzing O-glycosyl compounds [Arabidopsis thaliana]
Bra007705	0.347923	-3.30812	-3.65605	GO:0012505//endomembrane system;GO:0031090//organelle membrane;GO:0043231//intracellular membrane-bounded organelle	GO:0016831//carboxy-lyase activity;GO:0048037//cofactor binding;GO:0016836//hydro-lyase activity	GO:0019321//pentose metabolic process;GO:0009226//nucleotide-sugar biosynthetic process	gi|15229334|ref|NP_191842.1|/5.51669e-131/AUD1; UDP-glucuronate decarboxylase/ catalytic/ dTDP-glucose 4,6-dehydratase [Arabidopsis thaliana]
Bra007707	1.24871	4.32506	3.07635	GO:0031981//nuclear lumen;GO:0009536//plastid;GO:0015934//large ribosomal subunit;GO:0031090//organelle membrane	GO:0046872//metal ion binding;GO:0004091//carboxylesterase activity	GO:0022613//ribonucleoprotein complex biogenesis;GO:0010467//gene expression	gi|297821198|ref|XP_002878482.1|/5.14812e-126/predicted protein [Arabidopsis lyrata subsp. lyrata]
Bra007711	-3.72311	5.08746	8.81057	GO:0005635//nuclear envelope	-	GO:0006810//transport	gi|297809875|ref|XP_002872821.1|/9.62003e-71/hypothetical protein ARALYDRAFT_490285 [Arabidopsis lyrata subsp. lyrata]
Bra007713	1.04564	-1.55032	-2.59596	-	-	-	gi|15229352|ref|NP_191851.1|/2.96351e-22/unknown protein [Arabidopsis thaliana]
Bra007717	-1.31121	11.1312	12.4424	GO:0044464//cell part	GO:0015036//disulfide oxidoreductase activity	GO:0019725//cellular homeostasis	gi|15229355|ref|NP_191854.1|/3.37365e-51/glutaredoxin family protein [Arabidopsis thaliana]
Bra007721	4.33914	9.98299	5.64386	-	-	-	gi|117168187|gb|ABK32176.1|/3.60196e-22/At3g62990 [Arabidopsis thaliana]
Bra007733	1.02153	8.07682	7.05528	GO:0009532//plastid stroma	GO:0046914//transition metal ion binding;GO:0001071//nucleic acid binding transcription factor activity	GO:0006412//translation;GO:0009657//plastid organization;GO:0006351//transcription, DNA-dependent;GO:0007275//multicellular organismal development;GO:0050832//defense response to fungus	gi|297821238|ref|XP_002878502.1|/3.46018e-59/hypothetical protein ARALYDRAFT_907901 [Arabidopsis lyrata subsp. lyrata]
Bra007735	3.03242	-0.991963	-4.02438	-	GO:0003824//catalytic activity	GO:0044238//primary metabolic process	gi|297817660|ref|XP_002876713.1|/1.9932e-158/hypothetical protein ARALYDRAFT_907903 [Arabidopsis lyrata subsp. lyrata]
Bra007748	-1.59714	1.4397	3.03684	GO:0009536//plastid	GO:0016301//kinase activity;GO:0016829//lyase activity	GO:0006779//porphyrin biosynthetic process;GO:0006396//RNA processing	gi|297826447|ref|XP_002881106.1|/3.75392e-45/ferrochelatase II [Arabidopsis lyrata subsp. lyrata]
Bra007749	0.802408	5.84259	5.04018	-	GO:0016740//transferase activity	GO:0044237//cellular metabolic process	gi|297825849|ref|XP_002880807.1|/5.75912e-31/hypothetical protein ARALYDRAFT_481514 [Arabidopsis lyrata subsp. lyrata]
Bra007750	-1.26744	-0.677525	0.589918	GO:0043234//protein complex;GO:0009534//chloroplast thylakoid	-	GO:0008152//metabolic process	gi|14030737|gb|AAK53043.1|AF375459_1/2.23928e-48/At2g26500 [Arabidopsis thaliana]
Bra007759	0.635236	-1.09404	-1.72927	GO:0043231//intracellular membrane-bounded organelle;GO:0031410//cytoplasmic vesicle	GO:0004672//protein kinase activity;GO:0032559	GO:0006952//defense response;GO:0009886//post-embryonic morphogenesis;GO:0016049//cell growth;GO:0007047//cellular cell wall organization;GO:0009943//adaxial/abaxial axis specification;GO:0009887//organ morphogenesis;GO:0007155//cell adhesion;GO:0006833//water transport;GO:0050794//regulation of cellular process;GO:0003006//developmental process involved in reproduction;GO:0006464//protein modifi…	gi|242095066|ref|XP_002438023.1|/0/hypothetical protein SORBIDRAFT_10g006670 [Sorghum bicolor]
Bra007766	0.989914	3.41014	2.42022	GO:0043231//intracellular membrane-bounded organelle	GO:0016747//transferase activity, transferring acyl groups other than amino-acyl groups	GO:0009314//response to radiation;GO:0008544//epidermis development;GO:0006950//response to stress;GO:0006631//fatty acid metabolic process	gi|8177703|gb|AAF73974.1|AF214492_1/3.38756e-114/fiddlehead protein [Arabidopsis thaliana]
Bra007768	-1.1032	-1.44154	-0.338339	GO:0043231//intracellular membrane-bounded organelle	GO:0004175//endopeptidase activity;GO:0042623//ATPase activity, coupled;GO:0032559	GO:0009057//macromolecule catabolic process;GO:0019538//protein metabolic process	gi|312281735|dbj|BAJ33733.1|/0/unnamed protein product [Thellungiella halophila]
Bra007769	1.92441	10.5018	8.57743	-	-	-	gi|3413706|gb|AAC31229.1|/5.14937e-107/hypothetical protein [Arabidopsis thaliana]
Bra007788	0.936088	-2.57909	-3.51517	GO:0043231//intracellular membrane-bounded organelle	-	-	gi|297825607|ref|XP_002880686.1|/2.51261e-95/binding protein [Arabidopsis lyrata subsp. lyrata]
Bra007803	0.238787	-2.691	-2.92979	GO:0043231//intracellular membrane-bounded organelle	-	-	gi|225430458|ref|XP_002285487.1|/3.43451e-21/PREDICTED: hypothetical protein [Vitis vinifera]
Bra007806	-1.73376	-3.60793	-1.87418	-	-	-	gi|297825573|ref|XP_002880669.1|/6.60438e-100/predicted protein [Arabidopsis lyrata subsp. lyrata]
Bra007816	1.54597	8.77479	7.22882	GO:0009536//plastid	GO:0017111//nucleoside-triphosphatase activity;GO:0032559	GO:0006950//response to stress;GO:0051604//protein maturation	gi|312282615|dbj|BAJ34173.1|/0/unnamed protein product [Thellungiella halophila]
Bra007820	1.5821	1.79541	0.21331	GO:0016020//membrane	GO:0004721//phosphoprotein phosphatase activity	GO:0009725//response to hormone stimulus	gi|312283169|dbj|BAJ34450.1|/1.29054e-126/unnamed protein product [Thellungiella halophila]
Bra007830	0.110512	3.01042	2.8999	-	GO:0005488//binding	-	gi|297825503|ref|XP_002880634.1|/1.08661e-128/zinc finger (CCCH-type) family protein [Arabidopsis lyrata subsp. lyrata]
Bra007831	7.40088	-1.52096	-8.92184	-	GO:0016209//antioxidant activity;GO:0005506//iron ion binding;GO:0016787//hydrolase activity	GO:0006950//response to stress;GO:0008152//metabolic process	gi|297825495|ref|XP_002880630.1|/3.88689e-95/hypothetical protein ARALYDRAFT_481340 [Arabidopsis lyrata subsp. lyrata]
Bra007832	-1.18556	-4.81742	-3.63187	GO:0043234//protein complex;GO:0043231//intracellular membrane-bounded organelle;GO:0044444//cytoplasmic part	GO:0008135//translation factor activity, nucleic acid binding	GO:0006412//translation	gi|297808761|ref|XP_002872264.1|/0/TIF3B1 [Arabidopsis lyrata subsp. lyrata]
Bra007838	1.60795	7.98299	6.37504	GO:0043231//intracellular membrane-bounded organelle	GO:0046527//glucosyltransferase activity	-	gi|297825439|ref|XP_002880602.1|/7.1859e-164/hypothetical protein ARALYDRAFT_901017 [Arabidopsis lyrata subsp. lyrata]
Bra007857	0.818785	4.50007	3.68129	-	GO:0004672//protein kinase activity;GO:0032559	GO:0050896//response to stimulus;GO:0006464//protein modification process	gi|4337196|gb|AAD18110.1|/0/putative protein kinase [Arabidopsis thaliana]
Bra007858	0.938312	12.6147	11.6764	GO:0015935//small ribosomal subunit;GO:0009536//plastid;GO:0030684//preribosome	GO:0005198//structural molecule activity;GO:0016831//carboxy-lyase activity	GO:0000462//maturation of SSU-rRNA from tricistronic rRNA transcript (SSU-rRNA, 5.8S rRNA, LSU-rRNA);GO:0022618//ribonucleoprotein complex assembly;GO:0006596//polyamine biosynthetic process;GO:0006525//arginine metabolic process	gi|145337807|ref|NP_178162.2|/3.13036e-114/unknown protein [Arabidopsis thaliana]
Bra007860	-1.22468	-1.62362	-0.398944	GO:0016020//membrane	GO:0004674//protein serine/threonine kinase activity;GO:0032559	GO:0006464//protein modification process	gi|297825389|ref|XP_002880577.1|/0/hypothetical protein ARALYDRAFT_900963 [Arabidopsis lyrata subsp. lyrata]
Bra007862	-0.382541	-1.39324	-1.0107	GO:0005737//cytoplasm	GO:0005488//binding;GO:0008943//glyceraldehyde-3-phosphate dehydrogenase activity	GO:0008152//metabolic process	gi|312282657|dbj|BAJ34194.1|/9.20691e-159/unnamed protein product [Thellungiella halophila]
Bra007866	5.08746	-5.56628	-10.6537	GO:0009532//plastid stroma	GO:0004086//carbamoyl-phosphate synthase activity	GO:0009064//glutamine family amino acid metabolic process;GO:0009267//cellular response to starvation	gi|297818374|ref|XP_002877070.1|/6.95068e-153/hypothetical protein ARALYDRAFT_484564 [Arabidopsis lyrata subsp. lyrata]
Bra007872	1.94689	8.32193	6.37504	GO:0031224//intrinsic to membrane;GO:0043231//intracellular membrane-bounded organelle;GO:0031410//cytoplasmic vesicle	GO:0016709//oxidoreductase activity, acting on paired donors, with incorporation or reduction of molecular oxygen, NADH or NADPH as one donor, and incorporation of one atom of oxygen;GO:0046914//transition metal ion binding	GO:0006631//fatty acid metabolic process;GO:0030148//sphingolipid biosynthetic process;GO:0009639//response to red or far red light	gi|297841691|ref|XP_002888727.1|/2.74497e-101/hypothetical protein ARALYDRAFT_476099 [Arabidopsis lyrata subsp. lyrata]
Bra007877	2.096	0.114955	-1.98104	GO:0031981//nuclear lumen;GO:0009526//plastid envelope;GO:0015934//large ribosomal subunit;GO:0031090//organelle membrane	GO:0005198//structural molecule activity	GO:0010224//response to UV-B;GO:0010467//gene expression	gi|15223382|ref|NP_174013.1|/6.25312e-43/60S ribosomal protein L10 (RPL10B) [Arabidopsis thaliana]
Bra007883	7.98299	-2.30125	-10.2842	-	-	-	gi|15450970|gb|AAK96756.1|/1.65287e-109/Unknown protein [Arabidopsis thaliana]
Bra007886	-0.172639	9.20457	9.37721	GO:0016020//membrane	GO:0015112//nitrate transmembrane transporter activity	GO:0048856//anatomical structure development;GO:0015833//peptide transport;GO:0015706//nitrate transport;GO:0003006//developmental process involved in reproduction;GO:0009791//post-embryonic development;GO:0031669//cellular response to nutrient levels	gi|312282217|dbj|BAJ33974.1|/8.76527e-159/unnamed protein product [Thellungiella halophila]
Bra007887	10.6609	3.74202	-6.91886	-	-	-	gi|8778875|gb|AAF79874.1|AC000348_27/4.47426e-94/T7N9.16 [Arabidopsis thaliana]
Bra007899	0.719505	8.77479	8.05528	-	-	-	gi|22330538|ref|NP_177175.2|/4.45382e-81/sterile alpha motif (SAM) domain-containing protein [Arabidopsis thaliana]
Bra007911	1.65471	-0.158429	-1.81314	GO:0043231//intracellular membrane-bounded organelle	GO:0015932//nucleobase, nucleoside, nucleotide and nucleic acid transmembrane transporter activity	GO:0015931//nucleobase, nucleoside, nucleotide and nucleic acid transport	gi|3176684|gb|AAC18807.1|/4.17213e-117/Contains similarity to equilibratiave nucleoside transporter 1 gb|U81375 from Homo sapiens. ESTs gb|N65317, gb|T20785, gb|AA586285 and gb|AA712578 come from this gene [Arabidopsis thaliana]
Bra007912	-0.523901	7.53138	8.05528	GO:0009526//plastid envelope;GO:0016020//membrane	GO:0046914//transition metal ion binding;GO:0016836//hydro-lyase activity	GO:0010035//response to inorganic substance;GO:0010118//stomatal movement	gi|15223141|ref|NP_177198.1|/1.77118e-51/carbonic anhydrase, putative / carbonate dehydratase, putative [Arabidopsis thaliana]
Bra007914	0.906891	2.55325	1.64636	-	GO:0004702//receptor signaling protein serine/threonine kinase activity;GO:0032559	GO:0006464//protein modification process	gi|297838837|ref|XP_002887300.1|/4.84576e-65/kinase family protein [Arabidopsis lyrata subsp. lyrata]
Bra007919	1.67807	8.32193	6.64386	-	-	-	gi|297838845|ref|XP_002887304.1|/1.21735e-53/hypothetical protein ARALYDRAFT_476174 [Arabidopsis lyrata subsp. lyrata]
Bra007925	2.23879	-1.2324	-3.47119	GO:0009536//plastid	GO:0016763//transferase activity, transferring pentosyl groups	-	gi|12324765|gb|AAG52347.1|AC011663_26/7.2007e-168/hypothetical protein; 95675-92527 [Arabidopsis thaliana]
Bra007941	-2.1375	7.53138	9.66888	GO:0034357;GO:0043234//protein complex	GO:0016651//oxidoreductase activity, acting on NADH or NADPH	GO:0009767//photosynthetic electron transport chain	gi|297838891|ref|XP_002887327.1|/9.24562e-51/hypothetical protein ARALYDRAFT_894894 [Arabidopsis lyrata subsp. lyrata]
Bra007945	-1.55639	-4.14296	-2.58656	-	GO:0005488//binding	GO:0006950//response to stress	gi|297841835|ref|XP_002888799.1|/3.75961e-45/predicted protein [Arabidopsis lyrata subsp. lyrata]
Bra007951	-2.96782	5.08746	8.05528	GO:0009536//plastid	GO:0005488//binding	GO:0050896//response to stimulus	gi|297841845|ref|XP_002888804.1|/3.39211e-20/hypothetical protein ARALYDRAFT_894909 [Arabidopsis lyrata subsp. lyrata]
Bra007983	-5.64386	-8.11374	-2.46989	GO:0016020//membrane;GO:0031410//cytoplasmic vesicle;GO:0005618//cell wall	GO:0016798//hydrolase activity, acting on glycosyl bonds;GO:0005488//binding	GO:0008152//metabolic process	gi|297841905|ref|XP_002888834.1|/5.83024e-112/glycosyl hydrolase family 9 protein [Arabidopsis lyrata subsp. lyrata]
Bra008004	-0.126788	4.63967	4.76646	GO:0031981//nuclear lumen	GO:0046914//transition metal ion binding;GO:0001071//nucleic acid binding transcription factor activity;GO:0000182//rDNA binding;GO:0019843//rRNA binding	GO:0010467//gene expression	gi|297839055|ref|XP_002887409.1|/4.76195e-94/hypothetical protein ARALYDRAFT_476336 [Arabidopsis lyrata subsp. lyrata]
Bra008009	8.24793	0.547488	-7.70044	GO:0044464//cell part	-	GO:0006810//transport	gi|186494735|ref|NP_001117585.1|/8.75945e-148/transporter [Arabidopsis thaliana]
Bra008012	0.743092	-2.13903	-2.88212	GO:0044464//cell part	GO:0019899//enzyme binding	-	gi|224122762|ref|XP_002330469.1|/1.55182e-95/predicted protein [Populus trichocarpa]
Bra008029	1.67729	8.53528	6.85798	GO:0043231//intracellular membrane-bounded organelle	GO:0008135//translation factor activity, nucleic acid binding	GO:0006412//translation	gi|297742934|emb|CBI35801.3|/6.86523e-109/unnamed protein product [Vitis vinifera]
Bra008060	6.39232	-4.69978	-11.0921	-	GO:0000166//nucleotide binding	GO:0006952//defense response;GO:0009987//cellular process	gi|297839151|ref|XP_002887457.1|/2.37037e-93/predicted protein [Arabidopsis lyrata subsp. lyrata]
Bra008061	2.33914	-1.80491	-4.14405	GO:0031410//cytoplasmic vesicle	GO:0016491//oxidoreductase activity;GO:0016832//aldehyde-lyase activity;GO:0050662//coenzyme binding	GO:0019395//fatty acid oxidation;GO:0007154//cell communication;GO:0048229//gametophyte development	gi|238479055|ref|NP_001154469.1|/4.84178e-122/HTH (HOTHEAD); FAD binding / aldehyde-lyase/ mandelonitrile lyase [Arabidopsis thaliana]
Bra008082	2.07724	-3.83229	-5.90953	GO:0009528//plastid inner membrane;GO:0030529//ribonucleoprotein complex	-	GO:0009658//chloroplast organization;GO:0022613//ribonucleoprotein complex biogenesis	gi|225448095|ref|XP_002276595.1|/4.72246e-09/PREDICTED: hypothetical protein [Vitis vinifera]
Bra008086	1.45391	1.01185	-0.442061	-	GO:0005488//binding	GO:0006970//response to osmotic stress	gi|15219413|ref|NP_177466.1|/2.16938e-51/nascent polypeptide-associated complex (NAC) domain-containing protein [Arabidopsis thaliana]
Bra008095	0.238787	-2.36053	-2.59932	-	-	-	gi|18410346|ref|NP_565063.1|/1.04601e-169/unknown protein [Arabidopsis thaliana]
Bra008099	6.06609	-3.72181	-9.7879	-	GO:0004712//protein serine/threonine/tyrosine kinase activity;GO:0032559;GO:0019887//protein kinase regulator activity	GO:0006355//regulation of transcription, DNA-dependent;GO:0002239//response to oomycetes;GO:0009692;GO:0009700//indole phytoalexin biosynthetic process;GO:0006970//response to osmotic stress;GO:0001932//regulation of protein phosphorylation;GO:0060918//auxin transport;GO:0000160//two-component signal transduction system (phosphorelay);GO:0009627//systemic acquired resistance	gi|297842095|ref|XP_002888929.1|/2.14102e-131/ATMKK9 [Arabidopsis lyrata subsp. lyrata]
Bra008105	7.65821	-0.776417	-8.43463	GO:0031224//intrinsic to membrane;GO:0016323//basolateral plasma membrane;GO:0044424//intracellular part	GO:0005488//binding	GO:0060918//auxin transport;GO:0003002//regionalization;GO:0009965//leaf morphogenesis;GO:0009606//tropism;GO:0009639//response to red or far red light;GO:0009793//embryo development ending in seed dormancy	gi|4151321|gb|AAD04377.1|/0/putative auxin efflux carrier protein [Arabidopsis thaliana]
Bra008107	-6.04439	-7.70044	-1.65605	-	GO:0016209//antioxidant activity;GO:0005506//iron ion binding;GO:0016705//oxidoreductase activity, acting on paired donors, with incorporation or reduction of molecular oxygen;GO:0016701//oxidoreductase activity, acting on single donors with incorporation of molecular oxygen	GO:0010260//organ senescence;GO:0009607//response to biotic stimulus;GO:0006950//response to stress;GO:0006631//fatty acid metabolic process	gi|312281869|dbj|BAJ33800.1|/0/unnamed protein product [Thellungiella halophila]
Bra008128	-2.41825	-1.42146	0.99679	GO:0015934//large ribosomal subunit;GO:0016020//membrane;GO:0009536//plastid;GO:0031981//nuclear lumen	GO:0005488//binding;GO:0005198//structural molecule activity	GO:0010467//gene expression	gi|312282601|dbj|BAJ34166.1|/2.64745e-41/unnamed protein product [Thellungiella halophila]
Bra008152	-0.152406	7.16074	7.31314	GO:0009534//chloroplast thylakoid	GO:0016627//oxidoreductase activity, acting on the CH-CH group of donors;GO:0050662//coenzyme binding	GO:0042360//vitamin E metabolic process;GO:0006399//tRNA metabolic process;GO:0006779//porphyrin biosynthetic process;GO:0008654//phospholipid biosynthetic process	gi|114324489|gb|ABI63587.1|/3.65011e-106/geranylgeranyl reductase [Brassica rapa subsp. pekinensis]
Bra008162	1.05555	-4.39098	-5.44653	-	-	-	gi|110738064|dbj|BAF00966.1|/1.18644e-36/GAST1-like protein [Arabidopsis thaliana]
Bra008164	-0.473153	8.53528	9.00843	-	GO:0016891//endoribonuclease activity, producing 5'-phosphomonoesters	GO:0008033//tRNA processing	gi|297839343|ref|XP_002887553.1|/9.36056e-114/hypothetical protein ARALYDRAFT_476606 [Arabidopsis lyrata subsp. lyrata]
Bra008165	1.32193	-1.84503	-3.16695	GO:0043231//intracellular membrane-bounded organelle	GO:0050486//intramolecular transferase activity, transferring hydroxy groups	GO:0009696//salicylic acid metabolic process;GO:0042371//vitamin K biosynthetic process;GO:0009814//defense response, incompatible interaction	gi|42572105|ref|NP_974143.1|/5.33303e-118/isochorismate synthase 1 (ICS1) / isochorismate mutase [Arabidopsis thaliana]
Bra008174	0.934382	2.33981	1.40543	GO:0043231//intracellular membrane-bounded organelle	GO:0016747//transferase activity, transferring acyl groups other than amino-acyl groups	-	gi|297839375|ref|XP_002887569.1|/4.50784e-169/hypothetical protein ARALYDRAFT_476640 [Arabidopsis lyrata subsp. lyrata]
Bra008180	1.65507	2.54559	0.890522	GO:0031410//cytoplasmic vesicle	-	-	gi|297807285|ref|XP_002871526.1|/4.6727e-13/predicted protein [Arabidopsis lyrata subsp. lyrata]
Bra008191	3.89058	-0.478378	-4.36895	-	GO:0016788//hydrolase activity, acting on ester bonds;GO:0003676//nucleic acid binding	GO:0006952//defense response;GO:0006281//DNA repair	gi|297842281|ref|XP_002889022.1|/8.657e-65/hypothetical protein ARALYDRAFT_476684 [Arabidopsis lyrata subsp. lyrata]
Bra008206	2.11868	13.1841	11.0654	-	-	-	-
Bra008210	0.988785	7.00161	6.01282	GO:0000785//chromatin;GO:0043231//intracellular membrane-bounded organelle	GO:0003676//nucleic acid binding	GO:0034728	gi|145334271|ref|NP_001078516.1|/6.95953e-56/histone H3.2 [Arabidopsis thaliana]
Bra008212	1.46036	9.59991	8.13955	GO:0043231//intracellular membrane-bounded organelle	GO:0005488//binding;GO:0008409//5'-3' exonuclease activity	GO:0010586//miRNA metabolic process	gi|9369381|gb|AAF87130.1|AC006434_26/3.6263e-133/F10A5.15 [Arabidopsis thaliana]
Bra008214	0.910601	2.66626	1.75566	GO:0016020//membrane;GO:0031410//cytoplasmic vesicle	GO:0004553//hydrolase activity, hydrolyzing O-glycosyl compounds	GO:0044238//primary metabolic process	gi|297842311|ref|XP_002889037.1|/4.61421e-93/hypothetical protein ARALYDRAFT_895440 [Arabidopsis lyrata subsp. lyrata]
Bra008215	4.05364	10.098	6.04439	-	-	-	gi|255538904|ref|XP_002510517.1|/2.73406e-38/conserved hypothetical protein [Ricinus communis]
Bra008216	-1.09668	6.65821	7.75489	GO:0009532//plastid stroma;GO:0009534//chloroplast thylakoid;GO:0016020//membrane	GO:0005515//protein binding	GO:0044267//cellular protein metabolic process	gi|9369362|gb|AAF87111.1|AC006434_7/2.80768e-48/F10A5.12 [Arabidopsis thaliana]
Bra008231	-1.38765	-3.76729	-2.37963	GO:0043231//intracellular membrane-bounded organelle;GO:0015630//microtubule cytoskeleton;GO:0031461//cullin-RING ubiquitin ligase complex;GO:0044444//cytoplasmic part;GO:0016020//membrane	GO:0005488//binding	GO:0010038//response to metal ion;GO:0007126//meiosis;GO:0019941//modification-dependent protein catabolic process;GO:0000087//M phase of mitotic cell cycle;GO:0000018//regulation of DNA recombination	gi|18958257|dbj|BAB85607.1|/1.35282e-51/kinetochore protein [Brassica juncea]
Bra008242	1.07711	2.68958	1.61248	GO:0016020//membrane;GO:0009536//plastid	GO:0046872//metal ion binding;GO:0008092//cytoskeletal protein binding	GO:0009414//response to water deprivation;GO:0009725//response to hormone stimulus;GO:0009409//response to cold;GO:0006952//defense response;GO:0009408//response to heat;GO:0009845//seed germination	gi|90654235|gb|ABD95987.1|/8.12287e-18/dehydrin [Brassica juncea]
Bra008265	-0.42124	2.7416	3.16284	GO:0009536//plastid	-	GO:0006091//generation of precursor metabolites and energy	gi|297839529|ref|XP_002887646.1|/1.65461e-72/chlorophyll A-B binding family protein [Arabidopsis lyrata subsp. lyrata]
Bra008267	1.23879	-1.87558	-3.11437	GO:0031981//nuclear lumen	-	-	gi|297839535|ref|XP_002887649.1|/7.0242e-73/hypothetical protein ARALYDRAFT_476818 [Arabidopsis lyrata subsp. lyrata]
Bra008271	-1.587	9.46761	11.0546	-	GO:0016628//oxidoreductase activity, acting on the CH-CH group of donors, NAD or NADP as acceptor;GO:0000166//nucleotide binding	GO:0006633//fatty acid biosynthetic process;GO:0010260//organ senescence;GO:0010033//response to organic substance;GO:0006950//response to stress;GO:0009694//jasmonic acid metabolic process;GO:0010038//response to metal ion	gi|42572133|ref|NP_974157.1|/3.32535e-161/OPR1; 12-oxophytodienoate reductase [Arabidopsis thaliana]
Bra008298	5.08746	-3.67076	-8.75822	-	-	-	gi|297839585|ref|XP_002887674.1|/9.14917e-72/hypothetical protein ARALYDRAFT_895612 [Arabidopsis lyrata subsp. lyrata]
Bra008308	9.32418	3.62374	-5.70044	GO:0031090//organelle membrane;GO:0043231//intracellular membrane-bounded organelle;GO:0000502//proteasome complex	GO:0004175//endopeptidase activity	GO:0019941//modification-dependent protein catabolic process	gi|297839603|ref|XP_002887683.1|/7.35167e-49/hypothetical protein ARALYDRAFT_895633 [Arabidopsis lyrata subsp. lyrata]
Bra008309	-0.11482	-2.84348	-2.72866	-	GO:0030528//transcription regulator activity;GO:0001071//nucleic acid binding transcription factor activity	GO:0032501//multicellular organismal process;GO:0006351//transcription, DNA-dependent;GO:0009738//abscisic acid mediated signaling pathway;GO:0006950//response to stress	gi|31322580|gb|AAP35055.1|/4.54902e-145/NAC-domain protein 14 [Brassica napus]
Bra008321	0.0460237	2.51091	2.46489	-	-	-	gi|15217439|ref|NP_177889.1|/9.79603e-123/MORN (Membrane Occupation and Recognition Nexus) repeat-containing protein /phosphatidylinositol-4-phosphate 5-kinase-related [Arabidopsis thaliana]
Bra008329	11.1312	-0.809834	-11.941	-	-	-	gi|297839629|ref|XP_002887696.1|/3.40537e-20/hypothetical protein ARALYDRAFT_895660 [Arabidopsis lyrata subsp. lyrata]
Bra008331	-0.646526	10.2656	10.9121	GO:0016020//membrane	GO:0003779//actin binding;GO:0016307//phosphatidylinositol phosphate kinase activity;GO:0032559	GO:0046488//phosphatidylinositol metabolic process;GO:0006796//phosphate metabolic process	gi|297839635|ref|XP_002887699.1|/2.1396e-157/hypothetical protein ARALYDRAFT_476937 [Arabidopsis lyrata subsp. lyrata]
Bra008337	0.990527	-1.56904	-2.55956	-	-	-	gi|297839639|ref|XP_002887701.1|/1.69423e-172/PHD finger family protein [Arabidopsis lyrata subsp. lyrata]
Bra008348	-8.224	-9.5411	-1.31709	GO:0009570//chloroplast stroma	GO:0016741	GO:0006730//one-carbon metabolic process	gi|18411840|ref|NP_565170.1|/4.7542e-128/methyltransferase-related [Arabidopsis thaliana]
Bra008354	2.43296	8.07682	5.64386	-	GO:0035251//UDP-glucosyltransferase activity	-	gi|15218268|ref|NP_177950.1|/7.39728e-120/AtUGT85A4 (UDP-glucosyl transferase 85A4); UDP-glycosyltransferase/ glucuronosyltransferase/ transferase, transferring hexosyl groups [Arabidopsis thaliana]
Bra008357	0.142512	-2.07141	-2.21392	GO:0009532//plastid stroma;GO:0031090//organelle membrane	GO:0042277//peptide binding	GO:0010038//response to metal ion;GO:0009414//response to water deprivation;GO:0009404//toxin metabolic process	gi|2204102|emb|CAA74197.1|/1.4515e-39/glutathione-S-transferase [Brassica juncea]
Bra008377	-1.7981	-2.57054	-0.772438	-	GO:0016747//transferase activity, transferring acyl groups other than amino-acyl groups	-	gi|297839743|ref|XP_002887753.1|/2.06024e-63/phospholipid/glycerol acyltransferase family protein [Arabidopsis lyrata subsp. lyrata]
Bra008378	1.39975	7.77479	6.37504	-	-	-	gi|18412073|ref|NP_565187.1|/3.1319e-75/brassinosteroid signalling positive regulator-related [Arabidopsis thaliana]
Bra008383	0.780388	10.5353	9.75489	GO:0016020//membrane;GO:0031371//ubiquitin conjugating enzyme complex	GO:0000166//nucleotide binding;GO:0019787//small conjugating protein ligase activity	GO:0010038//response to metal ion;GO:0006281//DNA repair;GO:0032446//protein modification by small protein conjugation;GO:0019941//modification-dependent protein catabolic process;GO:0009913//epidermal cell differentiation;GO:0070646	gi|225446597|ref|XP_002280492.1|/5.99968e-26/PREDICTED: similar to UBC13A/UBC35 (UBIQUITIN-CONJUGATING ENZYME35); protein binding / ubiquitin-protein ligase isoform 2 [Vitis vinifera]
Bra008387	-0.872244	6.88264	7.75489	-	GO:0004713//protein tyrosine kinase activity;GO:0032559	GO:0050896//response to stimulus;GO:0006464//protein modification process	gi|297842679|ref|XP_002889221.1|/8.82863e-127/predicted protein [Arabidopsis lyrata subsp. lyrata]
Bra008392	0.734509	-2.54348	-3.27799	GO:0009523//photosystem II;GO:0009534//chloroplast thylakoid	-	GO:0010207//photosystem II assembly	gi|193872616|gb|ACF23036.1|/1.40356e-33/ST244 [Thellungiella halophila]
Bra008398	-3.28758	5.08746	8.37504	GO:0015630//microtubule cytoskeleton;GO:0031981//nuclear lumen	GO:0035174//histone serine kinase activity;GO:0000166//nucleotide binding	GO:0035404	gi|225429402|ref|XP_002275382.1|/2.55638e-56/PREDICTED: hypothetical protein [Vitis vinifera]
Bra008406	-1.92244	0.744499	2.66694	-	-	-	gi|297839789|ref|XP_002887776.1|/6.87448e-91/evolutionarily conserved C-terminal region 8 [Arabidopsis lyrata subsp. lyrata]
Bra008415	-5.64386	-10.8696	-5.22574	GO:0044424//intracellular part	GO:0016765//transferase activity, transferring alkyl or aryl (other than methyl) groups	GO:0045489//pectin biosynthetic process;GO:0009103//lipopolysaccharide biosynthetic process	gi|238479116|ref|NP_001154477.1|/2.39345e-32/2-dehydro-3-deoxyphosphooctonate aldolase / phospho-2-dehydro-3-deoxyoctonate aldolase / 3-deoxy-D-manno-octulosonic acid 8-phosphate synthetase (KDSA) [Arabidopsis thaliana]
Bra008421	-0.588709	1.30181	1.89052	GO:0009536//plastid;GO:0031090//organelle membrane;GO:0005576//extracellular region	GO:0016301//kinase activity;GO:0032559	GO:0006007//glucose catabolic process;GO:0006796//phosphate metabolic process;GO:0015977//carbon fixation	gi|224109062|ref|XP_002315067.1|/3.44088e-160/predicted protein [Populus trichocarpa]
Bra008425	3.2175	0.534383	-2.68312	GO:0031090//organelle membrane;GO:0043231//intracellular membrane-bounded organelle	GO:0005515//protein binding	GO:0015031//protein transport	gi|297839825|ref|XP_002887794.1|/2.48116e-81/hypothetical protein ARALYDRAFT_477131 [Arabidopsis lyrata subsp. lyrata]
Bra008426	-0.42862	7.53138	7.96	GO:0009570//chloroplast stroma	GO:0016301//kinase activity;GO:0032559	GO:0006464//protein modification process	gi|297842751|ref|XP_002889257.1|/0/ABC1 family protein [Arabidopsis lyrata subsp. lyrata]
Bra008434	0.0181473	8.32193	8.30378	GO:0042598//vesicular fraction	GO:0008170//N-methyltransferase activity	GO:0006730//one-carbon metabolic process;GO:0006644//phospholipid metabolic process	gi|21593732|gb|AAM65699.1|/3.32605e-41/unknown [Arabidopsis thaliana]
Bra008470	-0.126271	12.098	12.2243	GO:0000229;GO:0009532//plastid stroma	-	-	gi|15220146|ref|NP_178163.1|/1.79804e-98/PTAC17 (PLASTID TRANSCRIPTIONALLY ACTIVE17) [Arabidopsis thaliana]
Bra008471	1.20369	9.71939	8.5157	-	GO:0046914//transition metal ion binding;GO:0032559;GO:0042623//ATPase activity, coupled	-	gi|297841061|ref|XP_002888412.1|/8.54469e-162/hypothetical protein ARALYDRAFT_315588 [Arabidopsis lyrata subsp. lyrata]
Bra008474	-0.215389	-2.3718	-2.15641	-	-	-	gi|19919074|gb|AAM08130.1|AF324348_1/4.75315e-104/putative DNA repair protein XRCC1 [Arabidopsis thaliana]
Bra008476	-1.90062	-2.35734	-0.456727	-	-	-	gi|297842827|ref|XP_002889295.1|/9.09348e-137/predicted protein [Arabidopsis lyrata subsp. lyrata]
Bra008478	0.392032	5.17564	4.78361	-	GO:0008483//transaminase activity	GO:0008152//metabolic process	gi|15220119|ref|NP_178152.1|/3.3486e-155/aminotransferase class I and II family protein [Arabidopsis thaliana]
Bra008479	0.836571	5.40599	4.56942	GO:0005813//centrosome	GO:0042623//ATPase activity, coupled;GO:0032559	GO:0016049//cell growth;GO:0030865//cortical cytoskeleton organization;GO:0042546//cell wall biogenesis;GO:0000904//cell morphogenesis involved in differentiation	gi|19909896|dbj|BAB87822.1|/1.27298e-126/katanin [Arabidopsis thaliana]
Bra008507	-1.09836	0.773819	1.87217	GO:0009536//plastid	GO:0016741	GO:0006730//one-carbon metabolic process;GO:0042360//vitamin E metabolic process	gi|187373133|gb|ACD03287.1|/6.09175e-66/gamma-tocopherol methyltransferase [Brassica napus]
Bra008513	-1.69687	-0.208587	1.48829	GO:0009536//plastid	GO:0034062//RNA polymerase activity;GO:0005488//binding;GO:0001071//nucleic acid binding transcription factor activity;GO:0000996	GO:0006351//transcription, DNA-dependent	gi|2706544|emb|CAA75859.1|/3.13755e-174/Sig1 [Sinapis alba]
Bra008519	0.748461	-6.20224	-6.9507	-	GO:0005506//iron ion binding;GO:0016713;GO:0016712//oxidoreductase activity, acting on paired donors, with incorporation or reduction of molecular oxygen, reduced flavin or flavoprotein as one donor, and incorporation of one atom of oxygen	GO:0032787//monocarboxylic acid metabolic process	gi|15236789|ref|NP_191946.1|/0/CYP86A2 (CYTOCHROME P450 86 A2); fatty acid (omega-1)-hydroxylase/ oxygen binding [Arabidopsis thaliana]
Bra008520	2.69291	3.82933	1.13642	-	-	-	gi|297814279|ref|XP_002875023.1|/3.48535e-53/predicted protein [Arabidopsis lyrata subsp. lyrata]
Bra008529	-0.820179	-1.54689	-0.726715	GO:0043231//intracellular membrane-bounded organelle	GO:0016741	GO:0006730//one-carbon metabolic process	gi|297814267|ref|XP_002875017.1|/0/dehydration-responsive family protein [Arabidopsis lyrata subsp. lyrata]
Bra008530	0.15283	-4.08834	-4.24117	-	-	-	gi|297814265|ref|XP_002875016.1|/5.01654e-125/F-box family protein [Arabidopsis lyrata subsp. lyrata]
Bra008551	-0.812549	4.61492	5.42747	GO:0044435	GO:0016462//pyrophosphatase activity	-	gi|6715648|gb|AAF26475.1|AC007323_16/1.25735e-84/T25K16.5 [Arabidopsis thaliana]
Bra008563	-6.2148	0.543142	6.75794	-	-	-	gi|297811875|ref|XP_002873821.1|/3.95391e-94/myb family transcription factor [Arabidopsis lyrata subsp. lyrata]
Bra008568	2.36694	9.88264	7.5157	GO:0044464//cell part	-	-	gi|225465518|ref|XP_002273145.1|/1.84542e-114/PREDICTED: hypothetical protein [Vitis vinifera]
Bra008569	-2.2947	-3.10999	-0.815295	GO:0009536//plastid	GO:0004337//geranyltranstransferase activity	GO:0016109	gi|251825147|gb|ACT20708.1|/6.2731e-104/chloroplast phytoene synthase [Brassica rapa]
Bra008581	-0.898229	2.68999	3.58821	GO:0016020//membrane;GO:0044444//cytoplasmic part	GO:0016628//oxidoreductase activity, acting on the CH-CH group of donors, NAD or NADP as acceptor;GO:0046914//transition metal ion binding	GO:0008152//metabolic process;GO:0006950//response to stress;GO:0010038//response to metal ion	gi|312281929|dbj|BAJ33830.1|/1.04311e-103/unnamed protein product [Thellungiella halophila]
Bra008595	-0.646485	2.07654	2.72303	-	-	-	gi|297811815|ref|XP_002873791.1|/1.0358e-93/hypothetical protein ARALYDRAFT_488536 [Arabidopsis lyrata subsp. lyrata]
Bra008597	-5.04439	-7.70044	-2.65605	GO:0044464//cell part	GO:0046872//metal ion binding;GO:0051766;GO:0051765;GO:0032559	GO:0043647//inositol phosphate metabolic process;GO:0006020//inositol metabolic process;GO:0006796//phosphate metabolic process	gi|15237403|ref|NP_197178.1|/2.31994e-159/inositol 1,3,4-trisphosphate 5/6-kinase [Arabidopsis thaliana]
Bra008605	-0.980606	-2.87777	-1.89717	-	GO:0005488//binding	-	gi|30685968|ref|NP_197170.2|/3.29726e-130/PHD finger family protein [Arabidopsis thaliana]
Bra008608	0.429393	7.65821	7.22882	GO:0009534//chloroplast thylakoid;GO:0009528//plastid inner membrane	GO:0005488//binding	GO:0017038//protein import;GO:0009657//plastid organization	gi|297807687|ref|XP_002871727.1|/2.23949e-60/hypothetical protein ARALYDRAFT_488521 [Arabidopsis lyrata subsp. lyrata]
Bra008617	1.26665	8.32193	7.05528	-	GO:0004672//protein kinase activity	-	gi|297811793|ref|XP_002873780.1|/4.78628e-153/predicted protein [Arabidopsis lyrata subsp. lyrata]
Bra008619	1.02157	8.3966	7.37504	GO:0044459//plasma membrane part	GO:0005488//binding	GO:0006887//exocytosis;GO:0008064//regulation of actin polymerization or depolymerization;GO:0030198//extracellular matrix organization	gi|297811791|ref|XP_002873779.1|/3.31627e-14/rop-interactive crib motif-containing protein 4 [Arabidopsis lyrata subsp. lyrata]
Bra008630	2.83825	0.374848	-2.4634	-	-	-	gi|21553926|gb|AAM63009.1|/1.21046e-90/unknown [Arabidopsis thaliana]
Bra008638	0.156265	1.11974	0.963474	-	GO:0046527//glucosyltransferase activity	-	gi|79514502|ref|NP_197123.3|/6.09987e-79/ATCSLA11; cellulose synthase/ transferase, transferring glycosyl groups [Arabidopsis thaliana]
Bra008640	-6.37504	-9.66888	-3.29385	GO:0009526//plastid envelope	GO:0022891//substrate-specific transmembrane transporter activity	-	gi|115434360|ref|NP_001041938.1|/7.73086e-84/Os01g0133400 [Oryza sativa Japonica Group]
Bra008642	1.02584	-2.75773	-3.78357	GO:0005737//cytoplasm;GO:0043231//intracellular membrane-bounded organelle	GO:0004091//carboxylesterase activity	GO:0010467//gene expression	gi|15237280|ref|NP_197118.1|/1.15186e-56/peptidyl-tRNA hydrolase family protein [Arabidopsis thaliana]
Bra008644	-6.64386	-9.06878	-2.42492	GO:0043231//intracellular membrane-bounded organelle	GO:0016787//hydrolase activity	-	gi|297807637|ref|XP_002871702.1|/9.9277e-74/hydrolase, alpha/beta fold family protein [Arabidopsis lyrata subsp. lyrata]
Bra008655	-2.12579	-4.32985	-2.20407	-	-	-	gi|79327915|ref|NP_001031889.1|/1.24193e-107/unknown protein [Arabidopsis thaliana]
Bra008657	-2.35022	-1.66597	0.684248	GO:0009526//plastid envelope;GO:0031224//intrinsic to membrane;GO:0031410//cytoplasmic vesicle	GO:0016491//oxidoreductase activity	GO:0044238//primary metabolic process	gi|15237245|ref|NP_197105.1|/1.92584e-76/3-oxo-5-alpha-steroid 4-dehydrogenase family protein / steroid 5-alpha-reductase family protein [Arabidopsis thaliana]
Bra008661	-12.6801	-8.36194	4.3182	-	-	-	gi|10121871|gb|AAG13408.1|AF297472_1/9.30377e-13/BN28b [Brassica napus]
Bra008662	-9.51373	-10.3815	-0.867815	-	GO:0005488//binding;GO:0016831//carboxy-lyase activity	GO:0006596//polyamine biosynthetic process;GO:0019058//viral infectious cycle	gi|38261497|gb|AAR15894.1|/0/S-adenosyl-L-methionine decarboxylase [Brassica juncea]
Bra008663	-6.04439	-8.87036	-2.82597	GO:0044464//cell part	-	-	gi|297811731|ref|XP_002873749.1|/1.65614e-136/hypothetical protein ARALYDRAFT_488438 [Arabidopsis lyrata subsp. lyrata]
Bra008667	0.522227	-3.24736	-3.76959	-	GO:0004553//hydrolase activity, hydrolyzing O-glycosyl compounds	GO:0009056//catabolic process	gi|30984026|gb|AAP42646.1|/0/putative beta-glucan elicitor receptor [Brassica napus]
Bra008668	-9.05528	-12.7476	-3.69228	GO:0044464//cell part	GO:0046914//transition metal ion binding	-	gi|106636023|gb|ABF82229.1|/8.41273e-172/constans-like 1 protein [Brassica juncea]
Bra008675	1.39975	7.77479	6.37504	GO:0044444//cytoplasmic part;GO:0043229//intracellular organelle	GO:0046914//transition metal ion binding	-	gi|15242393|ref|NP_197083.1|/2.0001e-82/zinc finger (C3HC4-type RING finger) family protein [Arabidopsis thaliana]
Bra008676	1.53544	-2.75257	-4.28801	GO:0044464//cell part	-	-	gi|297811715|ref|XP_002873741.1|/5.21964e-74/hypothetical protein ARALYDRAFT_488422 [Arabidopsis lyrata subsp. lyrata]
Bra008677	1.848	9.07682	7.22882	-	GO:0008080//N-acetyltransferase activity	-	gi|297811713|ref|XP_002873740.1|/1.19997e-68/hypothetical protein ARALYDRAFT_909552 [Arabidopsis lyrata subsp. lyrata]
Bra008693	-5.64386	-9.36194	-3.71809	-	GO:0046872//metal ion binding	GO:0007062//sister chromatid cohesion;GO:0003006//developmental process involved in reproduction	gi|297811695|ref|XP_002873731.1|/0/sister chromatid cohesion 2 [Arabidopsis lyrata subsp. lyrata]
Bra008696	0.142512	7.65821	7.5157	-	GO:0008194//UDP-glycosyltransferase activity	-	gi|9755802|emb|CAC01746.1|/0/putative protein [Arabidopsis thaliana]
Bra008697	-11.6165	-5.12928	6.48727	-	-	-	gi|297820626|ref|XP_002878196.1|/2.13307e-33/hypothetical protein ARALYDRAFT_324310 [Arabidopsis lyrata subsp. lyrata]
Bra008698	1.96707	0.470742	-1.49633	GO:0009532//plastid stroma	GO:0017111//nucleoside-triphosphatase activity;GO:0032559	GO:0009642//response to light intensity;GO:0044267//cellular protein metabolic process;GO:0000302//response to reactive oxygen species;GO:0051604//protein maturation;GO:0009657//plastid organization	gi|219113211|ref|XP_002186189.1|/0/predicted protein [Phaeodactylum tricornutum CCAP 1055/1]
Bra008700	0.907	-0.884122	-1.79112	GO:0043234//protein complex	GO:0004842//ubiquitin-protein ligase activity	GO:0019941//modification-dependent protein catabolic process;GO:0032446//protein modification by small protein conjugation	gi|297811677|ref|XP_002873722.1|/1.77124e-142/U-box domain-containing protein [Arabidopsis lyrata subsp. lyrata]
Bra008711	-0.00284836	-1.00214	-0.999288	GO:0009536//plastid	GO:0004175//endopeptidase activity;GO:0046914//transition metal ion binding;GO:0042623//ATPase activity, coupled;GO:0032559	GO:0044257//cellular protein catabolic process	gi|297811665|ref|XP_002873716.1|/1.71832e-142/predicted protein [Arabidopsis lyrata subsp. lyrata]
Bra008717	-5.04439	-9.47168	-4.42728	GO:0043231//intracellular membrane-bounded organelle	GO:0001071//nucleic acid binding transcription factor activity;GO:0003677//DNA binding	GO:0009725//response to hormone stimulus;GO:0010073//meristem maintenance;GO:0006351//transcription, DNA-dependent;GO:0003006//developmental process involved in reproduction;GO:0008283//cell proliferation	gi|30685207|ref|NP_568309.2|/8.77017e-81/ATHB-3 (ARABIDOPSIS THALIANA HOMEOBOX 3); DNA binding / sequence-specific DNA binding / transcription factor [Arabidopsis thaliana]
Bra008723	0.80023	7.65821	6.85798	GO:0030312//external encapsulating structure;GO:0005739//mitochondrion;GO:0031981//nuclear lumen;GO:0009526//plastid envelope;GO:0031090//organelle membrane	GO:0005488//binding;GO:0005244//voltage-gated ion channel activity	GO:0006952//defense response;GO:0051707//response to other organism;GO:0009845//seed germination;GO:0045333//cellular respiration;GO:0043269//regulation of ion transport	gi|44894747|gb|AAS48868.1|/4.21854e-111/voltage-dependent anion-selective channel [Brassica rapa subsp. pekinensis]
Bra008728	-3.21632	-3.27448	-0.058163	GO:0031410//cytoplasmic vesicle	GO:0005275//amine transmembrane transporter activity	GO:0015833//peptide transport;GO:0051707//response to other organism	gi|297811629|ref|XP_002873698.1|/4.63136e-117/proton-dependent oligopeptide transport family protein [Arabidopsis lyrata subsp. lyrata]
Bra008747	1.19075	2.28255	1.09181	GO:0009536//plastid	GO:0016811//hydrolase activity, acting on carbon-nitrogen (but not peptide) bonds, in linear amides;GO:0046914//transition metal ion binding	GO:0010467//gene expression	gi|21553551|gb|AAM62644.1|/3.85067e-43/Formylmethionine deformylase [Arabidopsis thaliana]
Bra008749	2.02466	-0.625152	-2.64981	GO:0043231//intracellular membrane-bounded organelle	GO:0003676//nucleic acid binding;GO:0016741	GO:0032776//DNA methylation on cytosine;GO:0034968//histone lysine methylation	gi|297811595|ref|XP_002873681.1|/3.2428e-114/hypothetical protein ARALYDRAFT_488304 [Arabidopsis lyrata subsp. lyrata]
Bra008752	-0.61736	2.38678	3.00414	GO:0043231//intracellular membrane-bounded organelle	-	-	gi|297811585|ref|XP_002873676.1|/5.98328e-55/hypothetical protein ARALYDRAFT_909422 [Arabidopsis lyrata subsp. lyrata]
Bra008756	1.13794	9.36194	8.224	-	GO:0016866//intramolecular transferase activity	GO:0009451//RNA modification	gi|186522847|ref|NP_196950.2|/0/pseudouridine synthase/ transporter [Arabidopsis thaliana]
Bra008757	-3.03516	7.24793	10.2831	GO:0005618//cell wall	GO:0016787//hydrolase activity	GO:0044238//primary metabolic process	gi|15241404|ref|NP_196949.1|/0/GDSL-motif lipase/hydrolase family protein [Arabidopsis thaliana]
Bra008758	0.253356	-1.81789	-2.07124	GO:0016020//membrane	GO:0046872//metal ion binding	GO:0042445//hormone metabolic process;GO:0006725//cellular aromatic compound metabolic process;GO:0032446//protein modification by small protein conjugation	gi|15241400|ref|NP_196946.1|/1.24597e-163/RGLG2 (RING domain Ligase2); ubiquitin-protein ligase [Arabidopsis thaliana]
Bra008759	-1.07881	-2.40218	-1.32337	-	-	-	gi|297811561|ref|XP_002873664.1|/9.69342e-26/hypothetical protein ARALYDRAFT_488280 [Arabidopsis lyrata subsp. lyrata]
Bra008761	2.0369	-0.619284	-2.65618	-	-	-	gi|297811559|ref|XP_002873663.1|/6.58359e-72/hypothetical protein ARALYDRAFT_488279 [Arabidopsis lyrata subsp. lyrata]
Bra008766	1.38076	6.68089	5.30012	GO:0030529//ribonucleoprotein complex;GO:0009536//plastid	GO:0003723//RNA binding;GO:0005198//structural molecule activity	GO:0010467//gene expression	gi|11276604|pir||T48605/2.00048e-70/ribosomal protein S13-like protein F18O22.110 [imported] - Arabidopsis thaliana
Bra008769	2.23879	0.246018	-1.99277	GO:0009536//plastid	-	-	gi|7573451|emb|CAB87765.1|/1.32937e-109/putative protein [Arabidopsis thaliana]
Bra008770	2.02206	-0.451995	-2.47405	-	GO:0005488//binding	-	gi|297811547|ref|XP_002873657.1|/4.53653e-89/hypothetical protein ARALYDRAFT_488258 [Arabidopsis lyrata subsp. lyrata]
Bra008780	-8.81057	-5.12928	3.68129	-	-	-	gi|297807435|ref|XP_002871601.1|/6.7458e-54/hypothetical protein ARALYDRAFT_488241 [Arabidopsis lyrata subsp. lyrata]
Bra008781	-0.678072	7.07682	7.75489	-	-	-	gi|9757789|dbj|BAB08287.1|/2.50448e-120/unnamed protein product [Arabidopsis thaliana]
Bra008790	2.95606	9.59991	6.64386	-	-	-	gi|297811517|ref|XP_002873642.1|/1.34309e-101/hypothetical protein ARALYDRAFT_488223 [Arabidopsis lyrata subsp. lyrata]
Bra008792	-8.30378	-5.70044	2.60334	-	GO:0016747//transferase activity, transferring acyl groups other than amino-acyl groups	GO:0009699//phenylpropanoid biosynthetic process	gi|148610286|gb|ABQ95962.1|/0/chalcone synthase [Brassica rapa var. parachinensis]
Bra008803	1.31779	0.171294	-1.14649	GO:0031410//cytoplasmic vesicle	GO:0008080//N-acetyltransferase activity	-	gi|297811485|ref|XP_002873626.1|/2.60679e-82/hypothetical protein ARALYDRAFT_488201 [Arabidopsis lyrata subsp. lyrata]
Bra008808	1.12087	2.44902	1.32814	GO:0009526//plastid envelope	-	-	gi|297807395|ref|XP_002871581.1|/8.2095e-71/structural constituent of ribosome [Arabidopsis lyrata subsp. lyrata]
Bra008811	-0.96598	0.341546	1.30753	GO:0043231//intracellular membrane-bounded organelle	GO:0000166//nucleotide binding	GO:0044238//primary metabolic process;GO:0044237//cellular metabolic process	gi|297807389|ref|XP_002871578.1|/2.7254e-164/elongation factor family protein [Arabidopsis lyrata subsp. lyrata]
Bra008820	-1.46409	1.28255	2.74664	GO:0044464//cell part	GO:0015103//inorganic anion transmembrane transporter activity	GO:0006810//transport	gi|15230510|ref|NP_187858.1|/2.00673e-92/SULTR4;2; sulfate transmembrane transporter [Arabidopsis thaliana]
Bra008823	0.627213	9.32418	8.69697	-	GO:0016803;GO:0046914//transition metal ion binding;GO:0070011	GO:0019538//protein metabolic process;GO:0006691//leukotriene metabolic process	gi|15240645|ref|NP_196856.1|/0/peptidase M1 family protein [Arabidopsis thaliana]
Bra008829	-4.9542	-5.88155	-0.927351	GO:0000275//mitochondrial proton-transporting ATP synthase complex, catalytic core F(1);GO:0009536//plastid	GO:0015078//hydrogen ion transmembrane transporter activity;GO:0046914//transition metal ion binding	GO:0006818//hydrogen transport;GO:0006754//ATP biosynthetic process	gi|119720766|gb|ABL97953.1|/1.29433e-53/hydrogen-transporting ATP synthase [Brassica rapa]
Bra008853	1.51599	-0.189053	-1.70505	-	-	-	gi|297811433|ref|XP_002873600.1|/1.92708e-63/hypothetical protein ARALYDRAFT_488130 [Arabidopsis lyrata subsp. lyrata]
Bra008861	-0.885116	8.66178	9.54689	-	GO:0016882//cyclo-ligase activity;GO:0032559	GO:0006760//folic acid-containing compound metabolic process	gi|79327754|ref|NP_001031873.1|/1.28002e-43/5-FCL (5-FORMYLTETRAHYDROFOLATE CYCLOLIGASE); 5-formyltetrahydrofolate cyclo-ligase [Arabidopsis thaliana]
Bra008863	0.943044	-0.460312	-1.40336	-	-	-	gi|7630058|emb|CAB88266.1|/6.23136e-101/putative protein [Arabidopsis thaliana]
Bra008872	1.5076	8.88264	7.37504	GO:0009536//plastid	GO:0005488//binding	-	gi|297811405|ref|XP_002873586.1|/0/hypothetical protein ARALYDRAFT_488108 [Arabidopsis lyrata subsp. lyrata]
Bra008876	-2.99153	2.98953	5.98106	GO:0031224//intrinsic to membrane;GO:0009528//plastid inner membrane	GO:0005310//dicarboxylic acid transmembrane transporter activity	GO:0051707//response to other organism;GO:0030001//metal ion transport;GO:0015740//C4-dicarboxylate transport	gi|297811397|ref|XP_002873582.1|/1.82473e-97/hypothetical protein ARALYDRAFT_909232 [Arabidopsis lyrata subsp. lyrata]
Bra008878	-0.0739034	9.53528	9.60918	GO:0005634//nucleus	GO:0001071//nucleic acid binding transcription factor activity	GO:0048506;GO:0006351//transcription, DNA-dependent	gi|30684143|ref|NP_850811.1|/4.78813e-19/NF-YA1 (NUCLEAR FACTOR Y, SUBUNIT A1); transcription factor [Arabidopsis thaliana]
Bra008880	-7.86419	-5.12928	2.7349	GO:0043231//intracellular membrane-bounded organelle	-	-	gi|30725614|gb|AAP37829.1|/1.63269e-65/At5g12470 [Arabidopsis thaliana]
Bra008887	1.0217	-2.21931	-3.24101	-	GO:0005488//binding	-	gi|297811379|ref|XP_002873573.1|/0/hypothetical protein ARALYDRAFT_325766 [Arabidopsis lyrata subsp. lyrata]
Bra008893	2.41232	10.4676	8.05528	-	-	GO:0016192//vesicle-mediated transport	gi|297811367|ref|XP_002873567.1|/1.30371e-105/hypothetical protein ARALYDRAFT_488085 [Arabidopsis lyrata subsp. lyrata]
Bra008915	8.98299	3.85371	-5.12928	GO:0043234//protein complex;GO:0005576//extracellular region	GO:0008135//translation factor activity, nucleic acid binding	GO:0006952//defense response;GO:0006412//translation	gi|297807257|ref|XP_002871512.1|/4.65739e-35/hypothetical protein ARALYDRAFT_909184 [Arabidopsis lyrata subsp. lyrata]
Bra008923	1.73039	-2.19819	-3.92859	GO:0044464//cell part	-	-	gi|22326741|ref|NP_196757.2|/3.80336e-53/unknown protein [Arabidopsis thaliana]
Bra008931	-1.33868	-0.464298	0.874385	GO:0009536//plastid	GO:0016831//carboxy-lyase activity	GO:0009085//lysine biosynthetic process	gi|75306321|sp|Q94A94.1|DCDA2_ARATH/0/RecName: Full=Diaminopimelate decarboxylase 2, chloroplastic; Short=DAP decarboxylase 2; Flags: Precursor
Bra008936	-1.18556	-7.36701	-6.18145	GO:0044464//cell part	GO:0046873//metal ion transmembrane transporter activity;GO:0015299//solute:hydrogen antiporter activity	GO:0006812//cation transport	gi|7573394|emb|CAB87698.1|/2.35113e-34/putative potassium transport protein [Arabidopsis thaliana]
Bra008942	6.39232	-5.43661	-11.8289	GO:0043231//intracellular membrane-bounded organelle;GO:0015629//actin cytoskeleton	GO:0008289//lipid binding;GO:0019899//enzyme binding	GO:0006605//protein targeting	gi|7573385|emb|CAB87689.1|/7.00609e-63/clathrin binding protein-like [Arabidopsis thaliana]
Bra008943	-0.171434	-2.5092	-2.33776	GO:0043231//intracellular membrane-bounded organelle	-	-	gi|238481247|ref|NP_001154709.1|/1.18191e-94/glycine-rich protein [Arabidopsis thaliana]
Bra008958	1.05609	-0.428727	-1.48482	GO:0009536//plastid	GO:0032561	GO:0032506	gi|297811265|ref|XP_002873516.1|/1.22895e-71/GTP binding protein [Arabidopsis lyrata subsp. lyrata]
Bra008970	0.691962	2.66041	1.96845	GO:0031410//cytoplasmic vesicle	GO:0016491//oxidoreductase activity	GO:0008152//metabolic process	gi|297811247|ref|XP_002873507.1|/0/monooxygenase family protein [Arabidopsis lyrata subsp. lyrata]
Bra008990	8.53528	3.40599	-5.12928	-	-	-	-
Bra008993	1.85447	-1.3382	-3.19267	-	-	-	gi|297811223|ref|XP_002873495.1|/2.52218e-56/hypothetical protein ARALYDRAFT_487939 [Arabidopsis lyrata subsp. lyrata]
Bra008998	9.50184	-0.91707	-10.4189	GO:0016020//membrane	-	-	gi|16323145|gb|AAL15307.1|/7.22878e-133/AT5g11000/T30N20_270 [Arabidopsis thaliana]
Bra009005	-0.501474	10.7624	11.2639	GO:0031224//intrinsic to membrane;GO:0031410//cytoplasmic vesicle;GO:0043231//intracellular membrane-bounded organelle	-	-	gi|297811193|ref|XP_002873480.1|/0/hypothetical protein ARALYDRAFT_909044 [Arabidopsis lyrata subsp. lyrata]
Bra009015	1.07623	4.35538	3.27915	-	GO:0046914//transition metal ion binding	-	gi|22326712|ref|NP_196626.2|/3.97159e-91/zinc finger (C3HC4-type RING finger) family protein [Arabidopsis thaliana]
Bra009023	-1.37027	-1.62362	-0.253356	GO:0005618//cell wall;GO:0031090//organelle membrane;GO:0005576//extracellular region;GO:0031410//cytoplasmic vesicle;GO:0009536//plastid	GO:0004553//hydrolase activity, hydrolyzing O-glycosyl compounds	GO:0044238//primary metabolic process	gi|297811163|ref|XP_002873465.1|/0/glycosyl hydrolase family 3 protein [Arabidopsis lyrata subsp. lyrata]
Bra009028	-0.797737	-1.1214	-0.323664	GO:0031967;GO:0009536//plastid	GO:0015075//ion transmembrane transporter activity	GO:0006996//organelle organization	gi|7671454|emb|CAB89394.1|/1.05401e-74/putative protein [Arabidopsis thaliana]
Bra009029	0.392574	3.65828	3.2657	GO:0031224//intrinsic to membrane;GO:0005789//endoplasmic reticulum membrane	GO:0016836//hydro-lyase activity	GO:0048869;GO:0045926//negative regulation of growth;GO:0001933//negative regulation of protein phosphorylation	gi|72255628|gb|AAZ66946.1|/3.16828e-20/117M18_27 [Brassica rapa]
Bra009030	1.0982	4.5415	3.4433	GO:0016020//membrane	GO:0005488//binding	-	gi|297807075|ref|XP_002871421.1|/1.94089e-180/hypothetical protein ARALYDRAFT_909001 [Arabidopsis lyrata subsp. lyrata]
Bra009041	0.888453	11.4507	10.5622	-	-	-	gi|72384498|gb|AAZ67614.1|/6.96535e-69/80A08_29 [Brassica rapa subsp. pekinensis]
Bra009055	0.916806	7.77479	6.85798	GO:0032991//macromolecular complex;GO:0043231//intracellular membrane-bounded organelle	GO:0016564//transcription repressor activity;GO:0001071//nucleic acid binding transcription factor activity;GO:0003677//DNA binding	GO:0009409//response to cold;GO:0009908//flower development;GO:0007623//circadian rhythm;GO:0006351//transcription, DNA-dependent	gi|217426803|gb|ACK44511.1|/6.19968e-25/AT5G10140-like protein [Arabidopsis arenosa]
Bra009078	0.559527	3.45943	2.8999	-	-	-	gi|312281771|dbj|BAJ33751.1|/3.50637e-77/unnamed protein product [Thellungiella halophila]
Bra009080	6.88264	-2.62515	-9.50779	-	-	-	gi|297811085|ref|XP_002873426.1|/2.05091e-16/hypothetical protein ARALYDRAFT_487805 [Arabidopsis lyrata subsp. lyrata]
Bra009081	1.14608	-0.581396	-1.72747	GO:0030312//external encapsulating structure;GO:0031981//nuclear lumen;GO:0043232;GO:0016020//membrane	GO:0005198//structural molecule activity;GO:0032559	GO:0009314//response to radiation;GO:0009725//response to hormone stimulus;GO:0009913//epidermal cell differentiation;GO:0048588//developmental cell growth;GO:0006950//response to stress	gi|1168322|sp|P30168.2|ACT6_SOLTU/0/RecName: Full=Actin-71
Bra009087	6.88264	-2.75579	-9.63844	GO:0043231//intracellular membrane-bounded organelle	GO:0003676//nucleic acid binding;GO:0001071//nucleic acid binding transcription factor activity	GO:0006351//transcription, DNA-dependent	gi|312283289|dbj|BAJ34510.1|/4.75244e-97/unnamed protein product [Thellungiella halophila]
Bra009125	0.149289	4.07529	3.926	-	-	-	gi|297806585|ref|XP_002871176.1|/0/hypothetical protein ARALYDRAFT_487368 [Arabidopsis lyrata subsp. lyrata]
Bra009131	-7.75489	-11.3815	-3.62666	GO:0016020//membrane	-	-	gi|15230279|ref|NP_191293.1|/4.04538e-113/DNAJ heat shock N-terminal domain-containing protein [Arabidopsis thaliana]
Bra009146	1.75053	11.4767	9.72622	-	GO:0035251//UDP-glucosyltransferase activity	-	gi|297806605|ref|XP_002871186.1|/1.81337e-111/UDP-glucoronosyl/UDP-glucosyl transferase family protein [Arabidopsis lyrata subsp. lyrata]
Bra009152	1.04924	9.80413	8.75489	-	GO:0005088//Ras guanyl-nucleotide exchange factor activity	-	gi|42567681|ref|NP_196213.2|/5.90495e-132/ROPGEF5 (ROP GUANINE NUCLEOTIDE EXCHANGE FACTOR 5); Rho guanyl-nucleotide exchange factor [Arabidopsis thaliana]
Bra009163	8.77479	2.33184	-6.44294	-	-	-	gi|30681279|ref|NP_196230.2|/3.51313e-60/Ran-binding protein, putative [Arabidopsis thaliana]
Bra009186	-0.497596	9.2854	9.783	GO:0009536//plastid	GO:0004551//nucleotide diphosphatase activity	-	gi|119720754|gb|ABL97947.1|/4.01284e-61/bis(5'-nucleosy1)-tetraphosphatase [Brassica rapa]
Bra009195	-1.91146	6.39232	8.30378	GO:0043231//intracellular membrane-bounded organelle	-	-	gi|297810745|ref|XP_002873256.1|/4.39747e-154/hypothetical protein ARALYDRAFT_487451 [Arabidopsis lyrata subsp. lyrata]
Bra009203	-1.89391	6.06609	7.96	GO:0044464//cell part	GO:0017111//nucleoside-triphosphatase activity;GO:0032559	GO:0009207	gi|18415230|ref|NP_568169.1|/1.68863e-131/ABC transporter family protein [Arabidopsis thaliana]
Bra009207	2.20353	8.24793	6.04439	-	GO:0003824//catalytic activity	-	gi|297810767|ref|XP_002873267.1|/1.19326e-95/hypothetical protein ARALYDRAFT_487467 [Arabidopsis lyrata subsp. lyrata]
Bra009213	1.54184	9.50184	7.96	-	-	-	gi|297851804|ref|XP_002893783.1|/5.9262e-19/predicted protein [Arabidopsis lyrata subsp. lyrata]
Bra009229	-2.61073	1.08844	3.69916	-	GO:0016831//carboxy-lyase activity	GO:0009725//response to hormone stimulus;GO:0006970//response to osmotic stress;GO:0009791//post-embryonic development;GO:0006596//polyamine biosynthetic process;GO:0006525//arginine metabolic process	gi|6715490|gb|AAF26434.1|/6.7909e-132/arginine decarboxylase [Brassica juncea]
Bra009249	3.03242	0.00803732	-3.02438	GO:0031461//cullin-RING ubiquitin ligase complex	-	-	gi|38260619|gb|AAR15437.1|/2.08851e-137/WD-repeat protein [Sisymbrium irio]
Bra009250	4.45418	5.39759	0.943416	GO:0043231//intracellular membrane-bounded organelle	GO:0003676//nucleic acid binding;GO:0001071//nucleic acid binding transcription factor activity	GO:0006351//transcription, DNA-dependent;GO:0006950//response to stress	gi|38196019|gb|AAR13699.1|/8.15496e-98/AP2 transcription factor/ethylene response element [Brassica oleracea]
Bra009253	3.02937	0.264377	-2.765	-	-	-	gi|38196017|gb|AAR13697.1|/3.06943e-94/pollen coat oleosin-glycine rich protein [Brassica oleracea]
Bra009260	0.724392	2.84324	2.11885	GO:0009532//plastid stroma	GO:0005488//binding;GO:0016671//oxidoreductase activity, acting on a sulfur group of donors, disulfide as acceptor	GO:0006979//response to oxidative stress;GO:0043412;GO:0009639//response to red or far red light	gi|38196010|gb|AAR13690.1|/4.32785e-65/peptide methionine sulfoxide reductase [Brassica oleracea]
Bra009263	-1.56579	6.65821	8.224	GO:0031090//organelle membrane;GO:0043231//intracellular membrane-bounded organelle	GO:0046914//transition metal ion binding;GO:0016639//oxidoreductase activity, acting on the CH-NH2 group of donors, NAD or NADP as acceptor;GO:0032559	GO:0006970//response to osmotic stress;GO:0019752//carboxylic acid metabolic process;GO:0010038//response to metal ion	gi|14423478|gb|AAK62421.1|AF386976_1/1.40964e-107/glutamate dehydrogenase 2 [Arabidopsis thaliana]
Bra009271	1.02153	8.07682	7.05528	GO:0019866//organelle inner membrane;GO:0031224//intrinsic to membrane	GO:0046872//metal ion binding	GO:0006810//transport	gi|15240756|ref|NP_196349.1|/4.95627e-149/mitochondrial substrate carrier family protein [Arabidopsis thaliana]
Bra009283	-0.233858	3.14747	3.38133	-	GO:0005488//binding	GO:0006915//apoptosis	gi|297810835|ref|XP_002873301.1|/1.40278e-113/BCL-2-associated athanogene 3 [Arabidopsis lyrata subsp. lyrata]
Bra009285	-8.44708	-8.97154	-0.52446	-	GO:0046914//transition metal ion binding;GO:0016706//oxidoreductase activity, acting on paired donors, with incorporation or reduction of molecular oxygen, 2-oxoglutarate as one donor, and incorporation of one atom each of oxygen into both donors	GO:0048827//phyllome development;GO:0048572;GO:0000902//cell morphogenesis;GO:0010476//gibberellin mediated signaling pathway;GO:0009791//post-embryonic development;GO:0009685//gibberellin metabolic process	gi|297810833|ref|XP_002873300.1|/9.64333e-97/YAP169 [Arabidopsis lyrata subsp. lyrata]
Bra009298	0.6734	-4.10705	-4.78045	GO:0005576//extracellular region;GO:0005618//cell wall;GO:0009536//plastid	GO:0004175//endopeptidase activity	GO:0019538//protein metabolic process	gi|79507883|ref|NP_196320.2|/3.74987e-80/aspartic-type endopeptidase [Arabidopsis thaliana]
Bra009303	-1.16358	0.547488	1.71107	-	-	-	gi|297810809|ref|XP_002873288.1|/2.91899e-70/hypothetical protein ARALYDRAFT_487516 [Arabidopsis lyrata subsp. lyrata]
Bra009313	3.82443	2.84868	-0.975752	GO:0005911//cell-cell junction;GO:0005618//cell wall;GO:0031225//anchored to membrane	GO:0030247//polysaccharide binding;GO:0003824//catalytic activity	GO:0052386//cell wall thickening	gi|21592859|gb|AAM64809.1|/6.03558e-40/unknown [Arabidopsis thaliana]
Bra009317	0.177068	-1.76412	-1.94118	GO:0043231//intracellular membrane-bounded organelle	-	-	gi|21592443|gb|AAM64394.1|/5.7399e-52/unknown [Arabidopsis thaliana]
Bra009326	0.50323	1.02748	0.524251	-	GO:0016813//hydrolase activity, acting on carbon-nitrogen (but not peptide) bonds, in linear amidines	GO:0006596//polyamine biosynthetic process	gi|15241536|ref|NP_196434.1|/1.41561e-101/EMB1873 (EMBRYO DEFECTIVE 1873); agmatine deiminase [Arabidopsis thaliana]
Bra009339	0.184684	2.87029	2.68561	-	-	-	gi|297838159|ref|XP_002886961.1|/3.08106e-26/hypothetical protein ARALYDRAFT_894161 [Arabidopsis lyrata subsp. lyrata]
Bra009344	0.62197	2.9896	2.36763	GO:0031224//intrinsic to membrane;GO:0043231//intracellular membrane-bounded organelle	-	-	gi|17381232|gb|AAL36035.1|/1.50742e-100/AT5g08500/MAH20_6 [Arabidopsis thaliana]
Bra009349	-6.04439	-10.3432	-4.29879	GO:0009526//plastid envelope;GO:0009534//chloroplast thylakoid	-	-	gi|21592521|gb|AAM64471.1|/3.33183e-79/unknown [Arabidopsis thaliana]
Bra009355	-0.466477	1.19447	1.66095	-	GO:0003676//nucleic acid binding;GO:0032559;GO:0042623//ATPase activity, coupled	GO:0006970//response to osmotic stress	gi|30682500|ref|NP_196478.2|/3.04035e-146/DEAD box RNA helicase (RH26) [Arabidopsis thaliana]
Bra009363	0.402916	-1.75995	-2.16286	GO:0019866//organelle inner membrane;GO:0009579//thylakoid;GO:0009507//chloroplast;GO:0033178//proton-transporting two-sector ATPase complex, catalytic domain	GO:0015078//hydrogen ion transmembrane transporter activity;GO:0015662//ATPase activity, coupled to transmembrane movement of ions, phosphorylative mechanism;GO:0019829//cation-transporting ATPase activity;GO:0032559	GO:0015986//ATP synthesis coupled proton transport;GO:0015988//energy coupled proton transport, against electrochemical gradient	gi|147838606|emb|CAN69512.1|/4.80619e-170/hypothetical protein VITISV_018718 [Vitis vinifera]
Bra009370	7.77479	0.655846	-7.11894	GO:0043231//intracellular membrane-bounded organelle	GO:0030528//transcription regulator activity;GO:0003676//nucleic acid binding;GO:0001071//nucleic acid binding transcription factor activity;GO:0019901//protein kinase binding	GO:0009314//response to radiation;GO:0009719;GO:0006950//response to stress;GO:0051707//response to other organism;GO:0034285;GO:0032535	gi|31322568|gb|AAP35049.1|/6.11035e-80/NAC-domain protein 3 [Brassica napus]
Bra009382	2.33914	0.346369	-1.99277	-	GO:0030528//transcription regulator activity;GO:0005515//protein binding	GO:0009409//response to cold	gi|20127124|gb|AAM10969.1|/0/calmodulin-binding transcription activator [Brassica napus]
Bra009383	-0.878093	7.98299	8.86109	-	GO:0003824//catalytic activity	-	gi|297806973|ref|XP_002871370.1|/0/hypothetical protein ARALYDRAFT_325494 [Arabidopsis lyrata subsp. lyrata]
Bra009384	11.314	-0.243447	-11.5575	GO:0005618//cell wall	GO:0016788//hydrolase activity, acting on ester bonds;GO:0016747//transferase activity, transferring acyl groups other than amino-acyl groups	GO:0000003//reproduction	gi|297806977|ref|XP_002871372.1|/1.45673e-137/hypothetical protein ARALYDRAFT_487757 [Arabidopsis lyrata subsp. lyrata]
Bra009386	7.65821	-1.10001	-8.75822	-	-	-	gi|186521555|ref|NP_001119196.1|/8.12553e-18/CPuORF43 (Conserved peptide upstream open reading frame 43) [Arabidopsis thaliana]
Bra009392	1.43539	2.86854	1.43315	GO:0005746//mitochondrial respiratory chain	GO:0016491//oxidoreductase activity	GO:0022904//respiratory electron transport chain	gi|297806993|ref|XP_002871380.1|/6.83688e-58/succinate dehydrogenase 3-1 [Arabidopsis lyrata subsp. lyrata]
Bra009393	0.0430687	-4.19794	-4.24101	GO:0009526//plastid envelope	-	-	gi|15242462|ref|NP_196524.1|/7.45759e-138/octicosapeptide/Phox/Bem1p (PB1) domain-containing protein [Arabidopsis thaliana]
Bra009404	0.936088	-2.47353	-3.40962	GO:0044444//cytoplasmic part	-	GO:0006810//transport	gi|18414767|ref|NP_568147.1|/1.13679e-99/clathrin adaptor complexes medium subunit-related [Arabidopsis thaliana]
Bra009405	0.237124	-1.03869	-1.27582	GO:0009527//plastid outer membrane;GO:0012505//endomembrane system	GO:0017111//nucleoside-triphosphatase activity;GO:0008320//protein transmembrane transporter activity;GO:0032561	GO:0006605//protein targeting;GO:0009207;GO:0051644	gi|15238380|ref|NP_196118.1|/3.04574e-144/sad1/unc-84 protein-related [Arabidopsis thaliana]
Bra009406	11.5675	1.99383	-9.57365	GO:0005618//cell wall	GO:0030234//enzyme regulator activity;GO:0004091//carboxylesterase activity	GO:0071555	gi|297810589|ref|XP_002873178.1|/7.34928e-172/hypothetical protein ARALYDRAFT_487284 [Arabidopsis lyrata subsp. lyrata]
Bra009409	0.0216951	-3.17708	-3.19878	GO:0043231//intracellular membrane-bounded organelle	GO:0046914//transition metal ion binding;GO:0016279//protein-lysine N-methyltransferase activity	GO:0016571//histone methylation;GO:0010468//regulation of gene expression	gi|297810585|ref|XP_002873176.1|/0/hypothetical protein ARALYDRAFT_487281 [Arabidopsis lyrata subsp. lyrata]
Bra009411	1.39975	7.77479	6.37504	GO:0010008//endosome membrane	-	GO:0006810//transport	gi|297810583|ref|XP_002873175.1|/1.59822e-95/vacuolar protein sorting 36 family protein [Arabidopsis lyrata subsp. lyrata]
Bra009421	3.28983	8.93369	5.64386	GO:0043231//intracellular membrane-bounded organelle	-	-	gi|297810577|ref|XP_002873172.1|/3.27037e-157/hypothetical protein ARALYDRAFT_487270 [Arabidopsis lyrata subsp. lyrata]
Bra009422	-3.34542	-5.49137	-2.14595	-	-	-	gi|18414711|ref|NP_568143.1|/2.12934e-72/VPS60.2 [Arabidopsis thaliana]
Bra009427	1.35532	1.73157	0.376249	-	-	-	gi|297810573|ref|XP_002873170.1|/3.19775e-37/hypothetical protein ARALYDRAFT_487267 [Arabidopsis lyrata subsp. lyrata]
Bra009431	-0.199309	8.66178	8.86109	GO:0015935//small ribosomal subunit;GO:0016020//membrane;GO:0031981//nuclear lumen	GO:0005198//structural molecule activity	GO:0010467//gene expression	gi|15238332|ref|NP_196100.1|/9.55176e-60/40S ribosomal protein S17 (RPS17D) [Arabidopsis thaliana]
Bra009433	-5.04439	-8.2854	-3.24101	-	-	-	gi|21592963|gb|AAM64912.1|/6.38335e-42/unknown [Arabidopsis thaliana]
Bra009434	-0.0194305	2.28571	2.30514	GO:0005576//extracellular region	GO:0016462//pyrophosphatase activity;GO:0032559;GO:0016772//transferase activity, transferring phosphorus-containing groups	GO:0009607//response to biotic stimulus;GO:0009628//response to abiotic stimulus;GO:0006950//response to stress;GO:0012501//programmed cell death;GO:0006796//phosphate metabolic process	gi|4490297|emb|CAB38788.1|/0/putative protein [Arabidopsis thaliana]
Bra009444	1.83825	7.88264	6.04439	-	GO:0016791//phosphatase activity	GO:0006796//phosphate metabolic process	gi|110738337|dbj|BAF01096.1|/3.76415e-77/myotubularin - like protein [Arabidopsis thaliana]
Bra009445	6.55582	3.08593	-3.46989	GO:0043231//intracellular membrane-bounded organelle	GO:0016747//transferase activity, transferring acyl groups other than amino-acyl groups	GO:0009314//response to radiation;GO:0006950//response to stress;GO:0006631//fatty acid metabolic process	gi|297810541|ref|XP_002873154.1|/0/beta-ketoacyl-CoA synthase family protein [Arabidopsis lyrata subsp. lyrata]
Bra009453	-1.03025	1.4397	2.46995	GO:0009536//plastid	-	-	gi|7406448|emb|CAB85550.1|/2.06186e-82/putative protein [Arabidopsis thaliana]
Bra009454	1.04503	-0.71477	-1.7598	GO:0043231//intracellular membrane-bounded organelle	GO:0016787//hydrolase activity	GO:0006396//RNA processing	gi|15237716|ref|NP_196063.1|/1.45646e-36/BTR1L (BINDING TO TOMV RNA 1L (LONG FORM)); nucleic acid binding / single-stranded RNA binding [Arabidopsis thaliana]
Bra009465	0.877664	-0.557465	-1.43513	GO:0043231//intracellular membrane-bounded organelle	GO:0030528//transcription regulator activity;GO:0003676//nucleic acid binding	GO:0009725//response to hormone stimulus;GO:0009642//response to light intensity;GO:0006970//response to osmotic stress;GO:0044237//cellular metabolic process;GO:0009743//response to carbohydrate stimulus;GO:0040007//growth	gi|79150554|gb|ABB52060.1|/1.97343e-37/C2H2-type zinc finger protein [Brassica napus]
Bra009472	2.73039	0.661045	-2.06935	GO:0031976;GO:0009532//plastid stroma	GO:0015036//disulfide oxidoreductase activity	GO:0018904;GO:0019725//cellular homeostasis	gi|22326600|ref|NP_196046.2|/3.03897e-50/WCRKC2 (WCRKC THIOREDOXIN 2) [Arabidopsis thaliana]
Bra009476	-3.13654	-3.54916	-0.412623	GO:0031410//cytoplasmic vesicle	-	-	gi|9955577|emb|CAC05504.1|/0/calcium lipid binding protein-like [Arabidopsis thaliana]
Bra009479	-5.04439	-10.0914	-5.04704	-	GO:0046914//transition metal ion binding;GO:0016836//hydro-lyase activity	GO:0044237//cellular metabolic process;GO:0010035//response to inorganic substance	gi|297810511|ref|XP_002873139.1|/1.55411e-99/carbonic anhydrase family protein [Arabidopsis lyrata subsp. lyrata]
Bra009481	-3.13654	5.08746	8.224	GO:0031224//intrinsic to membrane	-	-	gi|297810509|ref|XP_002873138.1|/1.17525e-73/hypothetical protein ARALYDRAFT_487196 [Arabidopsis lyrata subsp. lyrata]
Bra009483	-2.53647	-1.62436	0.912116	GO:0009532//plastid stroma;GO:0009526//plastid envelope;GO:0005576//extracellular region	GO:0043169//cation binding;GO:0051536//iron-sulfur cluster binding;GO:0015930//glutamate synthase activity	GO:0009314//response to radiation;GO:0031323//regulation of cellular metabolic process;GO:0006536//glutamate metabolic process;GO:0043094	gi|3869251|gb|AAC78551.1|/0/ferredoxin-dependent glutamate synthase precursor [Arabidopsis thaliana]
Bra009494	0.628031	-3.61298	-4.24101	-	-	-	gi|7406411|emb|CAB85521.1|/1.0924e-62/putative protein [Arabidopsis thaliana]
Bra009495	8.88264	1.96378	-6.91886	-	-	-	gi|7406409|emb|CAB85519.1|/1.04439e-77/putative protein [Arabidopsis thaliana]
Bra009500	-2.905	0.543142	3.44815	-	GO:0016887//ATPase activity;GO:0000166//nucleotide binding;GO:0015405	GO:0009987//cellular process;GO:0006810//transport	gi|15237574|ref|NP_196011.1|/7.19134e-158/ATATH12; ATPase, coupled to transmembrane movement of substances / transporter [Arabidopsis thaliana]
Bra009508	0.545968	7.77479	7.22882	GO:0043231//intracellular membrane-bounded organelle;GO:0016020//membrane	-	GO:0009908//flower development;GO:0006605//protein targeting;GO:0007569//cell aging;GO:0034285	gi|3650429|dbj|BAA33420.1|/1.37209e-38/BOTFL1-1 [Brassica oleracea]
Bra009512	-11.163	-7.2854	3.87762	GO:0044464//cell part	GO:0019187//beta-1,4-mannosyltransferase activity	GO:0051707//response to other organism;GO:0009292//genetic transfer	gi|312282725|dbj|BAJ34228.1|/2.95765e-88/unnamed protein product [Thellungiella halophila]
Bra009514	3.11839	0.00375214	-3.11464	GO:0031090//organelle membrane	GO:0000166//nucleotide binding;GO:0004672//protein kinase activity	GO:0017145//stem cell division;GO:0009756//carbohydrate mediated signaling;GO:0009873//ethylene mediated signaling pathway;GO:0034285;GO:0010039//response to iron ion;GO:0048506;GO:0009746;GO:0048528//post-embryonic root development;GO:0009685//gibberellin metabolic process	gi|312282349|dbj|BAJ34040.1|/4.23063e-103/unnamed protein product [Thellungiella halophila]
Bra009524	1.83825	-4.0392	-5.87745	GO:0031410//cytoplasmic vesicle;GO:0042579//microbody	GO:0032029;GO:0032561	GO:0006810//transport;GO:0035556//intracellular signal transduction;GO:0006351//transcription, DNA-dependent	gi|18414255|ref|NP_568121.1|/5.62314e-67/RABC2A (RAB GTPASE HOMOLOG C2A); GTP binding / GTP-dependent protein binding / myosin XI tail binding [Arabidopsis thaliana]
Bra009531	1.68052	-0.373393	-2.05391	-	GO:0043169//cation binding	-	gi|297810411|ref|XP_002873089.1|/4.93325e-18/hypothetical protein ARALYDRAFT_908205 [Arabidopsis lyrata subsp. lyrata]
Bra009536	-2.77672	5.08746	7.86419	GO:0009536//plastid;GO:0031090//organelle membrane;GO:0005576//extracellular region	GO:0019206//nucleoside kinase activity;GO:0004672//protein kinase activity;GO:0046914//transition metal ion binding	GO:0006166//purine ribonucleoside salvage;GO:0010038//response to metal ion;GO:0023052//signaling;GO:0034285	gi|255642489|gb|ACU21508.1|/4.11935e-79/unknown [Glycine max]
Bra009540	-1.42114	-3.36172	-1.94058	GO:0005576//extracellular region	GO:0046914//transition metal ion binding;GO:0016682//oxidoreductase activity, acting on diphenols and related substances as donors, oxygen as acceptor	GO:0009808//lignin metabolic process	gi|297741607|emb|CBI32739.3|/0/unnamed protein product [Vitis vinifera]
Bra009554	-0.0174733	-2.70395	-2.68648	GO:0043231//intracellular membrane-bounded organelle;GO:0016020//membrane	GO:0005515//protein binding	GO:0019758;GO:0006950//response to stress	gi|145357576|ref|NP_568110.2|/8.83785e-138/iqd2 (IQ-domain 2); calmodulin binding [Arabidopsis thaliana]
Bra009559	-2.67164	-0.887371	1.78427	-	GO:0016740//transferase activity	-	gi|21537364|gb|AAM61705.1|/2.15049e-64/unknown [Arabidopsis thaliana]
Bra009578	-0.69262	7.53138	8.224	-	GO:0043169//cation binding	GO:0006812//cation transport	gi|7413649|emb|CAB85997.1|/4.9396e-65/putative protein [Arabidopsis thaliana]
Bra009583	-0.827475	-1.495	-0.667527	GO:0005840//ribosome;GO:0030312//external encapsulating structure;GO:0031981//nuclear lumen;GO:0009536//plastid;GO:0031090//organelle membrane;GO:0005576//extracellular region	GO:0019899//enzyme binding;GO:0032559	GO:0006952//defense response;GO:0051707//response to other organism;GO:0010038//response to metal ion;GO:0044267//cellular protein metabolic process	gi|2655420|gb|AAB88009.1|/0/heat shock cognate protein HSC70 [Brassica napus]
Bra009584	-1.93757	0.697971	2.63554	GO:0005840//ribosome;GO:0030312//external encapsulating structure;GO:0031981//nuclear lumen;GO:0009536//plastid;GO:0031090//organelle membrane;GO:0005576//extracellular region	GO:0016628//oxidoreductase activity, acting on the CH-CH group of donors, NAD or NADP as acceptor;GO:0019899//enzyme binding;GO:0032559	GO:0006952//defense response;GO:0051707//response to other organism;GO:0010038//response to metal ion;GO:0044267//cellular protein metabolic process	gi|41584275|gb|AAS09825.1|/0/heat shock cognate protein 70 [Thellungiella halophila]
Bra009585	-6.04439	-7.81378	-1.76939	-	-	GO:0006972//hyperosmotic response	gi|15724274|gb|AAL06530.1|AF412077_1/0/AT5g02480/T22P11_70 [Arabidopsis thaliana]
Bra009586	-5.04097	-1.07895	3.96202	GO:0043234//protein complex;GO:0043231//intracellular membrane-bounded organelle	GO:0003676//nucleic acid binding;GO:0001071//nucleic acid binding transcription factor activity	GO:0006351//transcription, DNA-dependent	gi|297810339|ref|XP_002873053.1|/8.43604e-37/hypothetical protein ARALYDRAFT_487025 [Arabidopsis lyrata subsp. lyrata]
Bra009592	2.34171	-0.112158	-2.45387	GO:0044444//cytoplasmic part;GO:0043231//intracellular membrane-bounded organelle	-	-	gi|238009338|gb|ACR35704.1|/2.15106e-90/unknown [Zea mays]
Bra009594	0.600926	13.2405	12.6396	-	-	-	gi|297810331|ref|XP_002873049.1|/0/hypothetical protein ARALYDRAFT_487015 [Arabidopsis lyrata subsp. lyrata]
Bra009605	-8.75489	-7.11894	1.63595	-	GO:0003824//catalytic activity	-	gi|15241720|ref|NP_195843.1|/5.20773e-64/haloacid dehalogenase-like hydrolase family protein [Arabidopsis thaliana]
Bra009611	0.618252	10.098	9.47978	-	-	-	gi|297810309|ref|XP_002873038.1|/1.41561e-78/hypothetical protein ARALYDRAFT_486989 [Arabidopsis lyrata subsp. lyrata]
Bra009636	1.40659	1.28758	-0.119018	GO:0031224//intrinsic to membrane;GO:0043231//intracellular membrane-bounded organelle	GO:0042562//hormone binding;GO:0005275//amine transmembrane transporter activity;GO:0080161//auxin transmembrane transporter activity	GO:0060918//auxin transport;GO:0010102//lateral root morphogenesis;GO:0051707//response to other organism;GO:0009725//response to hormone stimulus;GO:0001738//morphogenesis of a polarized epithelium;GO:0048764;GO:0009630//gravitropism;GO:0015837//amine transport	gi|297810271|ref|XP_002873019.1|/1.79449e-92/hypothetical protein ARALYDRAFT_486953 [Arabidopsis lyrata subsp. lyrata]
Bra009639	-6.64386	-8.11374	-1.46989	GO:0009536//plastid	GO:0016819;GO:0001071//nucleic acid binding transcription factor activity	GO:0006351//transcription, DNA-dependent;GO:0006163//purine nucleotide metabolic process	gi|297810265|ref|XP_002873016.1|/0/basic helix-loop-helix family protein [Arabidopsis lyrata subsp. lyrata]
Bra009659	-5.04439	-8.97154	-3.92715	-	-	-	gi|297836436|ref|XP_002886100.1|/0/predicted protein [Arabidopsis lyrata subsp. lyrata]
Bra009686	4.118	4.03311	-0.0848889	GO:0016020//membrane	GO:0016301//kinase activity	GO:0007186//G-protein coupled receptor protein signaling pathway;GO:0006665//sphingolipid metabolic process	gi|297812497|ref|XP_002874132.1|/0/ATLCBK1 [Arabidopsis lyrata subsp. lyrata]
Bra009695	1.48981	9.62936	8.13955	-	-	GO:0009791//post-embryonic development;GO:0030422//production of siRNA involved in RNA interference;GO:0002252	gi|312282697|dbj|BAJ34214.1|/0/unnamed protein product [Thellungiella halophila]
Bra009700	1.43724	10.5353	9.09803	GO:0016021//integral to membrane	GO:0015144//carbohydrate transmembrane transporter activity	GO:0006810//transport	gi|15237803|ref|NP_197755.1|/1.38342e-64/MTN3 (Arabidopsis homolog of Medicago truncatula MTN3) [Arabidopsis thaliana]
Bra009705	1.0217	-3.29585	-4.31755	GO:0044424//intracellular part	GO:0046914//transition metal ion binding;GO:0016616//oxidoreductase activity, acting on the CH-OH group of donors, NAD or NADP as acceptor;GO:0004721//phosphoprotein phosphatase activity	GO:0009642//response to light intensity;GO:0010118//stomatal movement;GO:0009725//response to hormone stimulus;GO:0006796//phosphate metabolic process;GO:0030865//cortical cytoskeleton organization;GO:0007127//meiosis I;GO:0009657//plastid organization;GO:0010467//gene expression	gi|297808371|ref|XP_002872069.1|/7.65107e-167/propyzamide-hypersensitive 1 [Arabidopsis lyrata subsp. lyrata]
Bra009708	-7.37504	-8.11374	-0.738703	-	-	-	-
Bra009713	-2.07946	-2.45714	-0.377688	GO:0009534//chloroplast thylakoid	-	-	gi|297808395|ref|XP_002872081.1|/1.23934e-151/hypothetical protein ARALYDRAFT_489250 [Arabidopsis lyrata subsp. lyrata]
Bra009769	-5.67496	-9.09776	-3.4228	-	GO:0005488//binding	-	gi|10176701|dbj|BAB09923.1|/0/copia-like retrotransposable element [Arabidopsis thaliana]
Bra009771	0.600626	2.44235	1.84173	-	GO:0016706//oxidoreductase activity, acting on paired donors, with incorporation or reduction of molecular oxygen, 2-oxoglutarate as one donor, and incorporation of one atom each of oxygen into both donors;GO:0005488//binding	GO:0051707//response to other organism;GO:0009699//phenylpropanoid biosynthetic process	gi|297808467|ref|XP_002872117.1|/1.32803e-45/oxidoreductase [Arabidopsis lyrata subsp. lyrata]
Bra009776	0.412323	9.46761	9.05528	-	-	-	gi|297808475|ref|XP_002872121.1|/5.83957e-66/hypothetical protein ARALYDRAFT_910505 [Arabidopsis lyrata subsp. lyrata]
Bra009789	-5.04439	-8.70044	-3.65605	-	-	-	gi|15912313|gb|AAL08290.1|/2.92448e-152/AT5g24690/MXC17_8 [Arabidopsis thaliana]
Bra009795	1.31402	8.82972	7.5157	GO:0044464//cell part	GO:0008233//peptidase activity	GO:0019538//protein metabolic process	gi|18420846|ref|NP_568459.1|/6.4825e-92/aspartyl protease family protein [Arabidopsis thaliana]
Bra009805	-3.01297	5.05435	8.06732	GO:0044464//cell part	GO:0046914//transition metal ion binding	-	gi|297808501|ref|XP_002872134.1|/3.85582e-114/hypothetical protein ARALYDRAFT_489353 [Arabidopsis lyrata subsp. lyrata]
Bra009816	0.453238	3.33023	2.87699	-	-	-	gi|297808511|ref|XP_002872139.1|/0/predicted protein [Arabidopsis lyrata subsp. lyrata]
Bra009823	1.10053	0.239643	-0.860884	-	-	-	gi|297808519|ref|XP_002872143.1|/8.52949e-60/hypothetical protein ARALYDRAFT_910561 [Arabidopsis lyrata subsp. lyrata]
Bra009826	-0.0156695	-3.43425	-3.41858	GO:0043231//intracellular membrane-bounded organelle;GO:0044444//cytoplasmic part	GO:0005488//binding	GO:0009314//response to radiation;GO:0009987//cellular process;GO:0009720//detection of hormone stimulus;GO:0034097//response to cytokine stimulus	gi|312282373|dbj|BAJ34052.1|/1.58923e-137/unnamed protein product [Thellungiella halophila]
Bra009836	-0.745502	1.27766	2.02317	GO:0030135//coated vesicle;GO:0009526//plastid envelope;GO:0016020//membrane	GO:0004620//phospholipase activity;GO:0046872//metal ion binding;GO:0035091//phosphatidylinositol binding	GO:0010118//stomatal movement;GO:0010038//response to metal ion;GO:0032787//monocarboxylic acid metabolic process;GO:0006643//membrane lipid metabolic process;GO:0006650//glycerophospholipid metabolic process;GO:0006970//response to osmotic stress;GO:0032501//multicellular organismal process;GO:0009738//abscisic acid mediated signaling pathway	gi|15239403|ref|NP_197919.1|/0/PLDALPHA3 (PHOSPHLIPASE D ALPHA 3); phospholipase D [Arabidopsis thaliana]
Bra009841	1.31638	-1.68599	-3.00237	GO:0005618//cell wall	-	-	gi|227205908|dbj|BAH57107.1|/8.79892e-91/AT5G25460 [Arabidopsis thaliana]
Bra009845	0.898651	-4.48031	-5.37896	-	-	-	gi|297808569|ref|XP_002872168.1|/4.30152e-180/hypothetical protein ARALYDRAFT_910610 [Arabidopsis lyrata subsp. lyrata]
Bra009847	0.847997	8.07682	7.22882	-	-	-	gi|297808571|ref|XP_002872169.1|/2.84496e-83/hypothetical protein ARALYDRAFT_489410 [Arabidopsis lyrata subsp. lyrata]
Bra009852	0.80023	7.65821	6.85798	-	-	-	gi|297808583|ref|XP_002872175.1|/5.78386e-71/hypothetical protein ARALYDRAFT_489418 [Arabidopsis lyrata subsp. lyrata]
Bra009857	0.748021	1.00424	0.256221	-	-	-	gi|297835712|ref|XP_002885738.1|/0/hypothetical protein ARALYDRAFT_319240 [Arabidopsis lyrata subsp. lyrata]
Bra009882	1.54727	0.61281	-0.93446	-	GO:0000166//nucleotide binding	GO:0006950//response to stress	gi|227438167|gb|ACP30573.1|/0/disease resistance protein [Brassica rapa subsp. pekinensis]
Bra009886	-8.13955	-10.4189	-2.27936	GO:0019866//organelle inner membrane;GO:0031224//intrinsic to membrane	-	GO:0046907//intracellular transport	gi|21594326|gb|AAM65995.1|/3.15399e-150/mitochondrial carrier-like protein [Arabidopsis thaliana]
Bra009890	2.13093	2.66626	0.535332	-	-	-	gi|297812847|ref|XP_002874307.1|/6.22716e-65/hypothetical protein ARALYDRAFT_489466 [Arabidopsis lyrata subsp. lyrata]
Bra009892	10.2656	0.477712	-9.7879	GO:0031224//intrinsic to membrane	GO:0051119//sugar transmembrane transporter activity	GO:0008643//carbohydrate transport	gi|297808651|ref|XP_002872209.1|/7.27263e-158/hypothetical protein ARALYDRAFT_351641 [Arabidopsis lyrata subsp. lyrata]
Bra009898	-0.00621183	9.85643	9.86264	-	GO:0016776//phosphotransferase activity, phosphate group as acceptor;GO:0019201//nucleotide kinase activity;GO:0032559;GO:0019206//nucleoside kinase activity	GO:0009129;GO:0006796//phosphate metabolic process	gi|297808663|ref|XP_002872215.1|/3.10234e-69/uridylate kinase [Arabidopsis lyrata subsp. lyrata]
Bra009906	-0.523097	1.37638	1.89947	GO:0005576//extracellular region;GO:0005618//cell wall;GO:0043231//intracellular membrane-bounded organelle	GO:0046914//transition metal ion binding	GO:0006950//response to stress	gi|3047078|gb|AAC13591.1|/3.06179e-74/similar to 11-S seed storage proteins (Pfam: Seedstore_11s.hmm, score: 19.95) [Arabidopsis thaliana]
Bra009916	-2.30179	-2.31333	-0.0115416	-	GO:0004672//protein kinase activity;GO:0000166//nucleotide binding	-	gi|147785084|emb|CAN64359.1|/2.70049e-133/hypothetical protein VITISV_041427 [Vitis vinifera]
Bra009931	10.5353	5.40599	-5.12928	-	-	-	gi|297808737|ref|XP_002872252.1|/4.93239e-154/F-box family protein [Arabidopsis lyrata subsp. lyrata]
Bra009941	0.802356	-0.732711	-1.53507	-	GO:0016791//phosphatase activity;GO:0043169//cation binding	GO:0050896//response to stimulus;GO:0006464//protein modification process	gi|130708|sp|P23777.1|PP1_BRANA/7.85846e-141/RecName: Full=Serine/threonine-protein phosphatase PP1
Bra009947	0.41369	13.179	12.7653	GO:0015935//small ribosomal subunit	-	-	gi|240256355|ref|NP_198122.4|/5.49813e-20/structural constituent of ribosome [Arabidopsis thaliana]
Bra009959	-1.44961	-2.74769	-1.29808	GO:0005618//cell wall;GO:0009532//plastid stroma;GO:0042579//microbody;GO:0005576//extracellular region	GO:0016755;GO:0047635;GO:0016846//carbon-sulfur lyase activity;GO:0048037//cofactor binding	GO:0006749//glutathione metabolic process;GO:0008652//cellular amino acid biosynthetic process;GO:0043094;GO:0006950//response to stress	gi|21537112|gb|AAM61453.1|/6.14233e-65/putative alanine aminotransferase [Arabidopsis thaliana]
Bra009966	3.35221	2.47774	-0.874469	GO:0043231//intracellular membrane-bounded organelle	-	-	gi|255641370|gb|ACU20962.1|/3.37321e-34/unknown [Glycine max]
Bra009967	5.08746	-3.61298	-8.70044	GO:0009536//plastid	GO:0042277//peptide binding;GO:0046872//metal ion binding;GO:0042802//identical protein binding;GO:0016881//acid-amino acid ligase activity;GO:0032559	GO:0006749//glutathione metabolic process	gi|261343264|gb|ACX70133.1|/0/glutathione synthetase [Brassica rapa subsp. chinensis]
Bra009994	2.73039	7.77479	5.04439	-	-	-	gi|30725452|gb|AAP37748.1|/1.84705e-179/At5g28300 [Arabidopsis thaliana]
Bra010004	-1.36257	6.39232	7.75489	GO:0005881//cytoplasmic microtubule	-	GO:0016049//cell growth;GO:0000226//microtubule cytoskeleton organization;GO:0000904//cell morphogenesis involved in differentiation;GO:0050879//multicellular organismal movement	gi|297808869|ref|XP_002872318.1|/4.34716e-45/predicted protein [Arabidopsis lyrata subsp. lyrata]
Bra010018	1.3774	2.27462	0.897224	GO:0009532//plastid stroma	GO:0003676//nucleic acid binding	-	gi|297813179|ref|XP_002874473.1|/2.08162e-138/hypothetical protein ARALYDRAFT_489681 [Arabidopsis lyrata subsp. lyrata]
Bra010025	0.353515	2.44308	2.08957	-	-	-	gi|15240510|ref|NP_199769.1|/4.84206e-140/DNAJ heat shock N-terminal domain-containing protein [Arabidopsis thaliana]
Bra010029	1.53242	-0.550301	-2.08272	-	-	-	gi|18423040|ref|NP_568711.1|/1.21173e-40/unknown protein [Arabidopsis thaliana]
Bra010038	3.63745	3.98709	0.349642	GO:0005576//extracellular region;GO:0005618//cell wall	GO:0004553//hydrolase activity, hydrolyzing O-glycosyl compounds	GO:0044238//primary metabolic process;GO:0003006//developmental process involved in reproduction	gi|32481073|gb|AAP83934.1|/5.36473e-176/auxin-induced beta-glucosidase [Chenopodium rubrum]
Bra010048	-0.238185	-1.06792	-0.829736	GO:0009536//plastid	GO:0003676//nucleic acid binding;GO:0001071//nucleic acid binding transcription factor activity;GO:0005515//protein binding	GO:0006355//regulation of transcription, DNA-dependent;GO:0009908//flower development;GO:0009755//hormone-mediated signaling pathway;GO:0009900;GO:0010260//organ senescence;GO:0008283//cell proliferation	gi|47716275|emb|CAG30068.1|/0/putative auxin response factor [Brassica napus]
Bra010071	1.05475	-0.589598	-1.64435	GO:0043231//intracellular membrane-bounded organelle	GO:0003676//nucleic acid binding	-	gi|42568705|ref|NP_201033.2|/9.30795e-168/unknown protein [Arabidopsis thaliana]
Bra010072	-2.15911	-5.86973	-3.71062	-	-	-	gi|38564292|gb|AAR23725.1|/2.8924e-93/At5g62280 [Arabidopsis thaliana]
Bra010073	1.31622	3.44533	2.12911	-	-	-	gi|186532667|ref|NP_001119478.1|/2.05634e-35/nucleotide-sensitive chloride conductance regulator (ICln) family protein [Arabidopsis thaliana]
Bra010075	-8.37504	-9.60733	-1.23229	GO:0044464//cell part	GO:0004857//enzyme inhibitor activity;GO:0004091//carboxylesterase activity	GO:0009639//response to red or far red light	gi|297793803|ref|XP_002864786.1|/9.26333e-88/hypothetical protein ARALYDRAFT_496412 [Arabidopsis lyrata subsp. lyrata]
Bra010078	3.65382	-0.220645	-3.87447	GO:0015935//small ribosomal subunit;GO:0030312//external encapsulating structure;GO:0031981//nuclear lumen	GO:0003676//nucleic acid binding;GO:0005198//structural molecule activity	GO:0010467//gene expression	gi|297819344|ref|XP_002877555.1|/3.89885e-19/40S ribosomal protein S20 [Arabidopsis lyrata subsp. lyrata]
Bra010114	-0.201531	10.2456	10.4471	GO:0043234//protein complex;GO:0015630//microtubule cytoskeleton;GO:0030312//external encapsulating structure;GO:0016020//membrane	GO:0017111//nucleoside-triphosphatase activity;GO:0032561;GO:0005198//structural molecule activity	GO:0010038//response to metal ion;GO:0043623//cellular protein complex assembly;GO:0009207;GO:0006970//response to osmotic stress;GO:0007017//microtubule-based process	gi|312281611|dbj|BAJ33671.1|/3.13193e-118/unnamed protein product [Thellungiella halophila]
Bra010115	0.211729	9.3966	9.18488	GO:0016020//membrane	GO:0004672//protein kinase activity;GO:0000166//nucleotide binding	-	gi|297793859|ref|XP_002864814.1|/0/leucine-rich repeat family protein [Arabidopsis lyrata subsp. lyrata]
Bra010116	0.212202	2.19047	1.97826	GO:0031224//intrinsic to membrane;GO:0009528//plastid inner membrane	-	-	gi|297793861|ref|XP_002864815.1|/1.58082e-27/integral membrane HPP family protein [Arabidopsis lyrata subsp. lyrata]
Bra010123	-0.488644	3.19265	3.68129	GO:0009532//plastid stroma	GO:0043169//cation binding;GO:0016616//oxidoreductase activity, acting on the CH-OH group of donors, NAD or NADP as acceptor	GO:0006090//pyruvate metabolic process;GO:0006721//terpenoid metabolic process;GO:0010038//response to metal ion	gi|85700244|gb|ABC74566.1|/6.67162e-150/1-deoxy-D-xylulose-5-phosphate reductoisomerase [Picrorhiza kurrooa]
Bra010124	-2.96782	-6.47	-3.50218	GO:0016020//membrane;GO:0042579//microbody	GO:0005488//binding;GO:0022892	GO:0006605//protein targeting;GO:0006996//organelle organization	gi|11094252|dbj|BAB17667.1|/1.93309e-59/PEX14 [Arabidopsis thaliana]
Bra010129	-3.41369	6.06609	9.47978	GO:0030312//external encapsulating structure;GO:0043231//intracellular membrane-bounded organelle	GO:0005215//transporter activity	GO:0006810//transport	gi|122064607|sp|Q27GI3.2|NAT6_ARATH/2.18054e-121/RecName: Full=Nucleobase-ascorbate transporter 6; Short=AtNAT6
Bra010130	1.71687	9.85643	8.13955	-	-	-	gi|297793881|ref|XP_002864825.1|/4.10348e-35/hypothetical protein ARALYDRAFT_496475 [Arabidopsis lyrata subsp. lyrata]
Bra010150	8.3966	1.69617	-6.70044	-	-	-	-
Bra010164	-7.96	-8.02237	-0.0623659	GO:0009532//plastid stroma	GO:0031420;GO:0016301//kinase activity	GO:0006007//glucose catabolic process;GO:0006631//fatty acid metabolic process;GO:0010038//response to metal ion;GO:0006796//phosphate metabolic process;GO:0009791//post-embryonic development	gi|297846220|ref|XP_002890991.1|/0/hypothetical protein ARALYDRAFT_473436 [Arabidopsis lyrata subsp. lyrata]
Bra010167	-0.605197	-2.1721	-1.5669	GO:0043234//protein complex;GO:0009536//plastid	GO:0005488//binding;GO:0016740//transferase activity	GO:0006546//glycine catabolic process;GO:0043094	gi|12644523|sp|Q9LQL0.1|GCSH2_ARATH/2.05397e-57/RecName: Full=Probable glycine cleavage system H protein 2, mitochondrial; Flags: Precursor
Bra010171	-1.11605	-1.07451	0.0415445	-	-	GO:0012502//induction of programmed cell death	gi|42570227|ref|NP_849742.2|/6.76864e-27/LOL1 (LSD ONE LIKE 1); DNA binding [Arabidopsis thaliana]
Bra010189	-1.84776	1.69617	3.54392	GO:0009536//plastid	GO:0005488//binding;GO:0046527//glucosyltransferase activity	GO:0006073//cellular glucan metabolic process	gi|29337142|sp|Q9MAQ0.1|SSG1_ARATH/1.27132e-178/RecName: Full=Probable granule-bound starch synthase 1, chloroplastic/amyloplastic; AltName: Full=Granule-bound starch synthase I; Short=GBSS-I; Flags: Precursor
Bra010194	-2.28758	-2.83537	-0.547793	-	-	GO:0006950//response to stress	gi|15234987|ref|NP_192765.1|/2.89548e-27/wound-responsive family protein [Arabidopsis thaliana]
Bra010221	1.48699	-3.29755	-4.78454	-	GO:0046872//metal ion binding;GO:0016891//endoribonuclease activity, producing 5'-phosphomonoesters	GO:0007275//multicellular organismal development;GO:0008152//metabolic process	gi|255548668|ref|XP_002515390.1|/4.0085e-127/RNA lariat debranching enzyme, putative [Ricinus communis]
Bra010222	0.843274	3.62262	2.77934	GO:0043234//protein complex;GO:0043231//intracellular membrane-bounded organelle;GO:0016020//membrane	GO:0043169//cation binding;GO:0004721//phosphoprotein phosphatase activity	GO:0051704;GO:0006952//defense response;GO:0006464//protein modification process	gi|3281853|emb|CAA19748.1|/6.90103e-38/putative protein [Arabidopsis thaliana]
Bra010231	-0.885116	-1.23455	-0.349438	GO:0043231//intracellular membrane-bounded organelle	GO:0003677//DNA binding;GO:0001071//nucleic acid binding transcription factor activity;GO:0005515//protein binding	GO:0006351//transcription, DNA-dependent;GO:0006952//defense response;GO:0009743//response to carbohydrate stimulus	gi|297798820|ref|XP_002867294.1|/2.61998e-82/WRKY transcription factor 11 [Arabidopsis lyrata subsp. lyrata]
Bra010253	0.802221	4.42671	3.62449	GO:0031410//cytoplasmic vesicle	-	-	gi|28466863|gb|AAO44040.1|/1.98751e-80/At4g31130 [Arabidopsis thaliana]
Bra010263	-5.04439	-11.1033	-6.05889	-	GO:0004674//protein serine/threonine kinase activity;GO:0032559	GO:0006464//protein modification process;GO:0032501//multicellular organismal process;GO:0006972//hyperosmotic response;GO:0009926//auxin polar transport;GO:0023052//signaling	gi|15235768|ref|NP_194825.1|/0/SIP3 (SOS3-INTERACTING PROTEIN 3); ATP binding / kinase/ protein kinase/ protein serine/threonine kinase [Arabidopsis thaliana]
Bra010264	-0.665311	5.20181	5.86712	GO:0009941//chloroplast envelope	GO:0016705//oxidoreductase activity, acting on paired donors, with incorporation or reduction of molecular oxygen	GO:0006631//fatty acid metabolic process	gi|1345978|sp|P48627.1|FAD6C_BRANA/0/RecName: Full=Omega-6 fatty acid desaturase, chloroplastic; Flags: Precursor
Bra010266	0.0198996	-1.58716	-1.60706	-	GO:0003676//nucleic acid binding	GO:0006351//transcription, DNA-dependent	gi|206574968|gb|ACI14396.1|/5.57327e-179/WRKY32-1 transcription factor [Brassica napus]
Bra010272	-7.05528	-7.81378	-0.758499	GO:0044444//cytoplasmic part;GO:0043231//intracellular membrane-bounded organelle	GO:0004180//carboxypeptidase activity	GO:0019538//protein metabolic process	gi|18417667|ref|NP_567854.1|/2.5817e-153/scpl29 (serine carboxypeptidase-like 29); serine-type carboxypeptidase [Arabidopsis thaliana]
Bra010280	-10.4808	-9.94691	0.533884	GO:0009526//plastid envelope;GO:0009534//chloroplast thylakoid;GO:0009532//plastid stroma	-	-	gi|297825313|ref|XP_002880539.1|/4.80545e-18/predicted protein [Arabidopsis lyrata subsp. lyrata]
Bra010283	1.34637	8.98299	7.63662	-	GO:0003824//catalytic activity	GO:0006950//response to stress;GO:0009064//glutamine family amino acid metabolic process	gi|21593315|gb|AAM65264.1|/9.34291e-53/defense-related protein [Arabidopsis thaliana]
Bra010291	3.9576	1.38719	-2.57041	GO:0005618//cell wall;GO:0005576//extracellular region	GO:0004553//hydrolase activity, hydrolyzing O-glycosyl compounds;GO:0046527//glucosyltransferase activity	GO:0006073//cellular glucan metabolic process	gi|15218642|ref|NP_176710.1|/5.07325e-62/XTH17 (XYLOGLUCAN ENDOTRANSGLUCOSYLASE/HYDROLASE 17); hydrolase, acting on glycosyl bonds / hydrolase, hydrolyzing O-glycosyl compounds / xyloglucan:xyloglucosyl transferase [Arabidopsis thaliana]
Bra010302	-6.04439	-9.5411	-3.4967	-	-	GO:0006351//transcription, DNA-dependent	gi|15234651|ref|NP_194747.1|/2.31755e-50/transcription factor/ transcription regulator [Arabidopsis thaliana]
Bra010303	0.951906	8.46761	7.5157	-	GO:0008092//cytoskeletal protein binding	GO:0009725//response to hormone stimulus;GO:0006996//organelle organization	gi|225446012|ref|XP_002268471.1|/0/PREDICTED: hypothetical protein [Vitis vinifera]
Bra010332	-3.42824	-1.8314	1.59684	GO:0031090//organelle membrane;GO:0043231//intracellular membrane-bounded organelle	GO:0016791//phosphatase activity	-	gi|297799066|ref|XP_002867417.1|/1.59924e-30/predicted protein [Arabidopsis lyrata subsp. lyrata]
Bra010352	8.98299	2.54005	-6.44294	-	-	-	-
Bra010373	-5.64386	-8.70044	-3.05658	-	-	-	gi|297799140|ref|XP_002867454.1|/2.04366e-61/hypothetical protein ARALYDRAFT_491939 [Arabidopsis lyrata subsp. lyrata]
Bra010377	-3.72311	5.08746	8.81057	-	-	-	-
Bra010380	1.37726	2.9896	1.61234	-	-	-	gi|15235240|ref|NP_194555.1|/0/unknown protein [Arabidopsis thaliana]
Bra010384	-1.17494	3.03562	4.21057	-	-	-	gi|240256095|ref|NP_194537.6|/0/binding [Arabidopsis thaliana]
Bra010390	-4.16363	5.67243	9.83605	GO:0016020//membrane	-	-	gi|224118158|ref|XP_002317745.1|/1.4592e-114/predicted protein [Populus trichocarpa]
Bra010391	-1.1287	1.83406	2.96276	-	-	-	gi|297803298|ref|XP_002869533.1|/8.83033e-47/hypothetical protein ARALYDRAFT_913735 [Arabidopsis lyrata subsp. lyrata]
Bra010392	-3.55278	-2.83735	0.715432	GO:0043231//intracellular membrane-bounded organelle	GO:0046914//transition metal ion binding;GO:0019787//small conjugating protein ligase activity	GO:0019941//modification-dependent protein catabolic process;GO:0032501//multicellular organismal process;GO:0032446//protein modification by small protein conjugation	gi|297803302|ref|XP_002869535.1|/1.54497e-143/predicted protein [Arabidopsis lyrata subsp. lyrata]
Bra010398	-0.36732	8.77479	9.14211	-	-	-	gi|240256091|ref|NP_680744.4|/0/unknown protein [Arabidopsis thaliana]
Bra010400	-2.56768	1.26303	3.83072	GO:0016020//membrane;GO:0043231//intracellular membrane-bounded organelle	GO:0005488//binding	-	gi|240256091|ref|NP_680744.4|/0/unknown protein [Arabidopsis thaliana]
Bra010404	3.5922	-1.98653	-5.57873	-	-	-	gi|4972070|emb|CAB43877.1|/3.01344e-94/putative protein [Arabidopsis thaliana]
Bra010408	1.95191	-1.4924	-3.4443	GO:0044464//cell part	GO:0046914//transition metal ion binding;GO:0001071//nucleic acid binding transcription factor activity	GO:0006351//transcription, DNA-dependent;GO:0006950//response to stress	gi|297803370|ref|XP_002869569.1|/5.21888e-49/hypothetical protein ARALYDRAFT_913814 [Arabidopsis lyrata subsp. lyrata]
Bra010422	-5.04439	-10.6996	-5.65518	GO:0016020//membrane	GO:0005488//binding;GO:0008378//galactosyltransferase activity	-	gi|297799300|ref|XP_002867534.1|/4.40895e-131/galactosyltransferase family protein [Arabidopsis lyrata subsp. lyrata]
Bra010424	-2.03674	2.39441	4.43115	-	GO:0008905;GO:0004645//phosphorylase activity;GO:0005488//binding;GO:0035251//UDP-glucosyltransferase activity	GO:0052482;GO:0009719	gi|4455208|emb|CAB36531.1|/0/putative protein [Arabidopsis thaliana]
Bra010425	-0.139988	-2.16154	-2.02156	GO:0043231//intracellular membrane-bounded organelle	GO:0005488//binding;GO:0016818//hydrolase activity, acting on acid anhydrides, in phosphorus-containing anhydrides	GO:0032446//protein modification by small protein conjugation;GO:0009408//response to heat;GO:0043392//negative regulation of DNA binding	gi|15236885|ref|NP_194414.1|/1.51058e-29/SUMO1 (SMALL UBIQUITIN-LIKE MODIFIER 1); protein binding / protein tag [Arabidopsis thaliana]
Bra010431	0.758992	8.98299	8.224	-	GO:0030528//transcription regulator activity;GO:0003677//DNA binding	GO:0006351//transcription, DNA-dependent;GO:0043200//response to amino acid stimulus;GO:0006950//response to stress	gi|312282275|dbj|BAJ34003.1|/7.87187e-172/unnamed protein product [Thellungiella halophila]
Bra010435	1.42739	-0.784635	-2.21202	GO:0009536//plastid	GO:0004812//aminoacyl-tRNA ligase activity;GO:0032559	GO:0006418//tRNA aminoacylation for protein translation;GO:0003006//developmental process involved in reproduction	gi|297831814|ref|XP_002883789.1|/5.50753e-100/hypothetical protein ARALYDRAFT_480296 [Arabidopsis lyrata subsp. lyrata]
Bra010441	-7.63662	-10.7142	-3.07762	GO:0043231//intracellular membrane-bounded organelle;GO:0043234//protein complex	GO:0019900//kinase binding;GO:0046872//metal ion binding;GO:0004721//phosphoprotein phosphatase activity	GO:0010118//stomatal movement;GO:0009767//photosynthetic electron transport chain;GO:0009738//abscisic acid mediated signaling pathway;GO:0006950//response to stress;GO:0006464//protein modification process	gi|312283417|dbj|BAJ34574.1|/8.31648e-111/unnamed protein product [Thellungiella halophila]
Bra010442	1.69127	10.5018	8.81057	GO:0044464//cell part	-	-	gi|297799396|ref|XP_002867582.1|/1.33683e-52/hypothetical protein ARALYDRAFT_913957 [Arabidopsis lyrata subsp. lyrata]
Bra010453	-0.280495	-2.52956	-2.24907	GO:0044464//cell part	GO:0015291//secondary active transmembrane transporter activity	GO:0015893//drug transport	gi|297799434|ref|XP_002867601.1|/5.29462e-96/mate efflux family protein [Arabidopsis lyrata subsp. lyrata]
Bra010459	3.12051	8.16491	5.04439	-	GO:0005488//binding	-	gi|297803572|ref|XP_002869670.1|/1.73137e-64/hypothetical protein ARALYDRAFT_492278 [Arabidopsis lyrata subsp. lyrata]
Bra010464	0.268898	3.21566	2.94676	GO:0043231//intracellular membrane-bounded organelle;GO:0016020//membrane	GO:0016887//ATPase activity;GO:0000166//nucleotide binding;GO:0015405	GO:0009987//cellular process;GO:0006810//transport	gi|2980805|emb|CAA18181.1|/7.28368e-60/putative protein [Arabidopsis thaliana]
Bra010482	-0.554446	-1.26164	-0.70719	GO:0044464//cell part	GO:0016837//carbon-oxygen lyase activity, acting on polysaccharides	-	gi|18416424|ref|NP_567707.1|/0/pectate lyase family protein [Arabidopsis thaliana]
Bra010483	-3.14357	-0.533381	2.61019	GO:0009526//plastid envelope;GO:0009532//plastid stroma;GO:0009534//chloroplast thylakoid	GO:0008187//poly-pyrimidine tract binding	GO:0006952//defense response;GO:0010467//gene expression;GO:0016070//RNA metabolic process	gi|297799522|ref|XP_002867645.1|/2.49265e-68/RNA-binding protein cp31 [Arabidopsis lyrata subsp. lyrata]
Bra010500	0.722174	-1.35846	-2.08063	GO:0009536//plastid;GO:0031410//cytoplasmic vesicle;GO:0044446//intracellular organelle part;GO:0031090//organelle membrane;GO:0005783//endoplasmic reticulum	GO:0032559	GO:0010038//response to metal ion;GO:0044267//cellular protein metabolic process;GO:0009933//meristem structural organization;GO:0010073//meristem maintenance;GO:0006970//response to osmotic stress;GO:0015031//protein transport	gi|297799586|ref|XP_002867677.1|/0/hypothetical protein ARALYDRAFT_492441 [Arabidopsis lyrata subsp. lyrata]
Bra010514	0.0215332	-1.38398	-1.40551	GO:0032991//macromolecular complex;GO:0009536//plastid	GO:0005488//binding	-	gi|297798340|ref|XP_002867054.1|/2.31764e-31/hypothetical protein ARALYDRAFT_912788 [Arabidopsis lyrata subsp. lyrata]
Bra010553	-0.327341	-1.01094	-0.683604	GO:0043231//intracellular membrane-bounded organelle	GO:0004030//aldehyde dehydrogenase [NAD(P)+] activity;GO:0005488//binding	GO:0044237//cellular metabolic process	gi|297802310|ref|XP_002869039.1|/1.67435e-127/ALDH3F1 [Arabidopsis lyrata subsp. lyrata]
Bra010572	8.32193	0.8873	-7.43463	GO:0044424//intracellular part	GO:0003677//DNA binding;GO:0005515//protein binding	GO:0042743//hydrogen peroxide metabolic process;GO:0006351//transcription, DNA-dependent;GO:0007569//cell aging	gi|633152|emb|CAA58773.1|/5.15213e-110/G-box binding factor 1B [Brassica napus]
Bra010577	-2.30009	-2.70176	-0.40166	-	GO:0003677//DNA binding;GO:0001071//nucleic acid binding transcription factor activity	GO:0006351//transcription, DNA-dependent;GO:0009887//organ morphogenesis	gi|297802264|ref|XP_002869016.1|/5.27743e-62/hypothetical protein ARALYDRAFT_328081 [Arabidopsis lyrata subsp. lyrata]
Bra010579	0.0216951	-4.31545	-4.33715	GO:0016020//membrane	-	GO:0034285;GO:0009746	gi|166359606|gb|ABY86895.1|/1.21545e-37/stress responsive protein [Thellungiella halophila]
Bra010581	10.7764	3.49103	-7.2854	-	-	-	gi|297798190|ref|XP_002866979.1|/2.22363e-64/hypothetical protein ARALYDRAFT_490936 [Arabidopsis lyrata subsp. lyrata]
Bra010588	6.88264	-0.931138	-7.81378	-	-	-	gi|297790458|ref|XP_002863119.1|/0/predicted protein [Arabidopsis lyrata subsp. lyrata]
Bra010593	1.89058	0.150571	-1.74	GO:0043231//intracellular membrane-bounded organelle	GO:0005488//binding;GO:0001071//nucleic acid binding transcription factor activity	GO:0010038//response to metal ion;GO:0009725//response to hormone stimulus;GO:0009743//response to carbohydrate stimulus;GO:0006970//response to osmotic stress;GO:0006351//transcription, DNA-dependent	gi|15235484|ref|NP_195443.1|/4.29082e-132/MYB73 (MYB DOMAIN PROTEIN 73); DNA binding / transcription factor [Arabidopsis thaliana]
Bra010600	-0.559122	-2.94231	-2.38318	-	GO:0004091//carboxylesterase activity	-	gi|15235567|ref|NP_195463.1|/2.20648e-75/hydrolase, alpha/beta fold family protein [Arabidopsis thaliana]
Bra010612	-2.3347	-1.79355	0.541146	GO:0043231//intracellular membrane-bounded organelle	GO:0003677//DNA binding;GO:0001071//nucleic acid binding transcription factor activity	GO:0009725//response to hormone stimulus;GO:0006351//transcription, DNA-dependent	gi|15235712|ref|NP_195493.1|/1.81971e-89/HAT22; transcription factor [Arabidopsis thaliana]
[truncated: 3,943 more rows]

## Sheet: Bn_Br_Bo_union
Gene	BrvsBn	BovsBn	BrvsBo	GO_component	GO_function	GO_process	Blast_nr
[truncated: 3,786 more rows]

## Sheet: Bj_Br_Bg_union
Gene	BrvsBj	BgvsBj	BgvsBr	GO_component	GO_function	GO_process	Blast_nr
[truncated: 5,590 more rows]

## Sheet: Bc_Bg_Bo_union
Gene	BgvsBc	BovsBc	BgvsBo	GO_component	GO_function	GO_process	Blast_nr
[truncated: 5,417 more rows]
