# Supplementary material for: Digital gene expression analysis of gene expression differences within Brassica diploids and allopolyploids
Source: BMC Plant Biol. 2015 Jan 27;15:22. doi: 10.1186/s12870-015-0417-5 (PMC4312607; doi:10.1186/s12870-015-0417-5)
Supplement: Additional file 12: — List of putative methyltransferase genes differentially expressed in Brassica. [file 12870_2015_417_MOESM12_ESM.xls]

## Sheet: Br_Bg_Bo_inter
Gene	BrvsBo	BgvsBo	BgvsBr	GO_component	GO_function	GO_process	Blast_nr
Bra003928	7.98299	-2.13205	-10.115	GO:0005746//mitochondrial respiratory chain	GO:0046914//transition metal ion binding;GO:0016742//hydroxymethyl-, formyl- and related transferase activity;GO:0048037//cofactor binding	GO:0009069//serine family amino acid metabolic process;GO:0006730//one-carbon metabolic process	gi|297841903|ref|XP_002888833.1|/9.74239e-166/hypothetical protein ARALYDRAFT_339371 [Arabidopsis lyrata subsp. lyrata]
Bra020452	-4.05464	-5.50312	-1.44848	GO:0043231//intracellular membrane-bounded organelle	-	-	gi|214028394|gb|ACJ63440.1|/1.25981e-30/ubiE/COQ5 methyltransferase [Brassica oleracea var. italica]

## Sheet: Br_Bg_Bo_union
Gene	BrvsBo	BgvsBo	BgvsBr	GO_component	GO_function	GO_process	Blast_nr
Bra000762	-7.37504	-9.47168	-2.09664	GO:0044424//intracellular part	GO:0008168//methyltransferase activity	GO:0006730//one-carbon metabolic process;GO:0006544//glycine metabolic process	gi|79470337|ref|NP_192950.2|/9.5658e-106/aminomethyltransferase [Arabidopsis thaliana]
Bra003524	-2.39141	-1.15295	1.23846	GO:0009528//plastid inner membrane	GO:0008757//S-adenosylmethionine-dependent methyltransferase activity	GO:0006730//one-carbon metabolic process;GO:0045426//quinone cofactor biosynthetic process;GO:0042360//vitamin E metabolic process	gi|187373137|gb|ACD03289.1|/3.49985e-171/MPBQ methyltransferase [Brassica napus]
Bra003840	-1.431	0.461952	1.89295	GO:0044424//intracellular part	GO:0008170//N-methyltransferase activity;GO:0016410//N-acyltransferase activity	GO:0048868//pollen tube development;GO:0006498//N-terminal protein lipidation;GO:0048229//gametophyte development;GO:0046470//phosphatidylcholine metabolic process;GO:0006730//one-carbon metabolic process;GO:0019695//choline metabolic process;GO:0009791//post-embryonic development;GO:0000904//cell morphogenesis involved in differentiation	gi|25406280|pir||H96762/7.61823e-173/hypothetical protein F6D5.1 [imported] - Arabidopsis thaliana
Bra003928	7.98299	-2.13205	-10.115	GO:0005746//mitochondrial respiratory chain	GO:0046914//transition metal ion binding;GO:0016742//hydroxymethyl-, formyl- and related transferase activity;GO:0048037//cofactor binding	GO:0009069//serine family amino acid metabolic process;GO:0006730//one-carbon metabolic process	gi|297841903|ref|XP_002888833.1|/9.74239e-166/hypothetical protein ARALYDRAFT_339371 [Arabidopsis lyrata subsp. lyrata]
Bra004391	0.149477	10.6303	10.4808	-	GO:0016741	-	gi|18409299|ref|NP_564969.1|/3.01047e-80/UbiE/COQ5 methyltransferase family protein [Arabidopsis thaliana]
Bra008434	0.0181473	8.32193	8.30378	GO:0042598//vesicular fraction	GO:0008170//N-methyltransferase activity	GO:0006730//one-carbon metabolic process;GO:0006644//phospholipid metabolic process	gi|21593732|gb|AAM65699.1|/3.32605e-41/unknown [Arabidopsis thaliana]
Bra008507	-1.09836	0.773819	1.87217	GO:0009536//plastid	GO:0016741	GO:0006730//one-carbon metabolic process;GO:0042360//vitamin E metabolic process	gi|187373133|gb|ACD03287.1|/6.09175e-66/gamma-tocopherol methyltransferase [Brassica napus]
Bra009409	0.0216951	-3.17708	-3.19878	GO:0043231//intracellular membrane-bounded organelle	GO:0046914//transition metal ion binding;GO:0016279//protein-lysine N-methyltransferase activity	GO:0016571//histone methylation;GO:0010468//regulation of gene expression	gi|297810585|ref|XP_002873176.1|/0/hypothetical protein ARALYDRAFT_487281 [Arabidopsis lyrata subsp. lyrata]
Bra012494	-7.63662	-9.63844	-2.00181	GO:0044444//cytoplasmic part	GO:0043169//cation binding;GO:0008171//O-methyltransferase activity	GO:0006596//polyamine biosynthetic process;GO:0009699//phenylpropanoid biosynthetic process;GO:0006730//one-carbon metabolic process;GO:0009791//post-embryonic development	gi|297851106|ref|XP_002893434.1|/5.0357e-39/hypothetical protein ARALYDRAFT_313414 [Arabidopsis lyrata subsp. lyrata]
Bra014710	-0.894098	8.77479	9.66888	GO:0043231//intracellular membrane-bounded organelle	-	GO:0044237//cellular metabolic process	gi|297820364|ref|XP_002878065.1|/0/hypothetical protein ARALYDRAFT_907046 [Arabidopsis lyrata subsp. lyrata]
Bra015719	-1.71683	6.65821	8.37504	-	GO:0005515//protein binding;GO:0008168//methyltransferase activity	GO:0006730//one-carbon metabolic process	gi|15223731|ref|NP_177805.1|/1.98425e-55/O-methyltransferase family 2 protein [Arabidopsis thaliana]
Bra016349	0.943044	-0.33286	-1.2759	GO:0009536//plastid	GO:0008169//C-methyltransferase activity	GO:0042371//vitamin K biosynthetic process;GO:0006730//one-carbon metabolic process	gi|297850802|ref|XP_002893282.1|/3.76066e-63/UbiE/COQ5 methyltransferase family protein [Arabidopsis lyrata subsp. lyrata]
Bra016433	2.07724	3.02066	0.943416	-	GO:0005515//protein binding;GO:0008168//methyltransferase activity	GO:0006730//one-carbon metabolic process	gi|8886988|gb|AAF80648.1|AC012190_4/5.20728e-171/Contains similarity to caffeic acid 3-O-Methyltransferase from Saccharum officinarum gb|AJ231133. It is a member of O-methyltransferase family. ESTs gb|AI994592 and gb|T20793 come from this gene [Arabidopsis thaliana]
Bra017624	-0.500796	-1.05742	-0.556623	GO:0044444//cytoplasmic part	GO:0043169//cation binding;GO:0008171//O-methyltransferase activity	GO:0009699//phenylpropanoid biosynthetic process;GO:0006730//one-carbon metabolic process	gi|74053616|gb|AAZ95245.1|/2.75451e-69/putative caffeoyl-CoA O-methyltransferase protein [Isatis tinctoria]
Bra017763	0.345597	-1.57066	-1.91626	-	GO:0008757//S-adenosylmethionine-dependent methyltransferase activity	GO:0006730//one-carbon metabolic process	gi|297802300|ref|XP_002869034.1|/2.44512e-108/S-adenosyl-L-methionine:carboxyl methyltransferase family protein [Arabidopsis lyrata subsp. lyrata]
Bra019190	-0.413967	8.3966	8.81057	GO:0009526//plastid envelope	GO:0008171//O-methyltransferase activity	GO:0006779//porphyrin biosynthetic process;GO:0006730//one-carbon metabolic process	gi|297803610|ref|XP_002869689.1|/4.8835e-32/magnesium-protoporphyrin ix methyltransferase [Arabidopsis lyrata subsp. lyrata]
Bra019839	-0.36732	-1.24619	-0.878873	GO:0043231//intracellular membrane-bounded organelle;GO:0016020//membrane	GO:0016709//oxidoreductase activity, acting on paired donors, with incorporation or reduction of molecular oxygen, NADH or NADPH as one donor, and incorporation of one atom of oxygen;GO:0005506//iron ion binding;GO:0016741	GO:0006694//steroid biosynthetic process;GO:0006730//one-carbon metabolic process	gi|297844012|ref|XP_002889887.1|/0/CYP51G1 [Arabidopsis lyrata subsp. lyrata]
Bra020452	-4.05464	-5.50312	-1.44848	GO:0043231//intracellular membrane-bounded organelle	-	-	gi|214028394|gb|ACJ63440.1|/1.25981e-30/ubiE/COQ5 methyltransferase [Brassica oleracea var. italica]
Bra022603	-0.968874	1.79713	2.766	-	GO:0008171//O-methyltransferase activity;GO:0008169//C-methyltransferase activity	GO:0009607//response to biotic stimulus;GO:0006950//response to stress;GO:0006730//one-carbon metabolic process;GO:0006631//fatty acid metabolic process;GO:0010038//response to metal ion	gi|15237696|ref|NP_196058.1|/1.60077e-83/S-adenosyl-L-methionine:carboxyl methyltransferase family protein [Arabidopsis thaliana]
Bra022716	2.8893	8.93369	6.04439	GO:0044424//intracellular part	GO:0016274//protein-arginine N-methyltransferase activity	GO:0016571//histone methylation;GO:0003006//developmental process involved in reproduction;GO:0035247//peptidyl-arginine omega-N-methylation	gi|16930707|gb|AAL32019.1|AF436837_1/4.58433e-68/At1g04870/F13M7_12 [Arabidopsis thaliana]
Bra024271	-2.19176	5.67243	7.86419	GO:0009536//plastid	GO:0005488//binding;GO:0008168//methyltransferase activity	GO:0008213;GO:0006730//one-carbon metabolic process	gi|15237618|ref|NP_201220.1|/2.47986e-160/methylase family protein [Arabidopsis thaliana]
Bra026247	6.06609	-3.6028	-9.66888	GO:0043231//intracellular membrane-bounded organelle	GO:0016741;GO:0016811//hydrolase activity, acting on carbon-nitrogen (but not peptide) bonds, in linear amides	GO:0006188//IMP biosynthetic process;GO:0006730//one-carbon metabolic process;GO:0006760//folic acid-containing compound metabolic process;GO:0043094	gi|89257634|gb|ABD65122.1|/4.5242e-114/formyltetrahydrofolate deformylase, putative [Brassica oleracea]
Bra028133	-1.97847	0.633872	2.61234	GO:0044424//intracellular part	GO:0008170//N-methyltransferase activity	GO:0048868//pollen tube development;GO:0044249//cellular biosynthetic process;GO:0048229//gametophyte development;GO:0046470//phosphatidylcholine metabolic process;GO:0019695//choline metabolic process;GO:0009791//post-embryonic development;GO:0000904//cell morphogenesis involved in differentiation	gi|224135553|ref|XP_002322102.1|/5.14218e-106/predicted protein [Populus trichocarpa]
Bra029664	0.701776	8.07682	7.37504	-	-	-	gi|297795273|ref|XP_002865521.1|/5.4521e-90/hypothetical protein ARALYDRAFT_331156 [Arabidopsis lyrata subsp. lyrata]
Bra032148	-0.532061	-1.44242	-0.910363	GO:0005622//intracellular	GO:0046914//transition metal ion binding;GO:0001071//nucleic acid binding transcription factor activity;GO:0008168//methyltransferase activity	GO:0016568//chromatin modification;GO:0032259//methylation	gi|3152620|gb|AAC17099.1|/0/putative C2H2-type zinc finger protein [Arabidopsis thaliana]
Bra032450	-0.811018	2.14196	2.95298	GO:0009570//chloroplast stroma	GO:0008233//peptidase activity;GO:0005488//binding;GO:0016829//lyase activity;GO:0016799//hydrolase activity, hydrolyzing N-glycosyl compounds;GO:0018024//histone-lysine N-methyltransferase activity	GO:0034968//histone lysine methylation;GO:0006281//DNA repair;GO:0006351//transcription, DNA-dependent	gi|240254018|ref|NP_172074.6|/5.285e-100/ATX2 (ARABIDOPSIS TRITHORAX-LIKE PROTEIN 2); DNA binding / histone methyltransferase(H3-K4 specific) [Arabidopsis thaliana]
Bra032667	-0.0652915	3.94753	4.01282	-	GO:0016741	GO:0006730//one-carbon metabolic process	gi|297848290|ref|XP_002892026.1|/6.96374e-47/leucine carboxyl methyltransferase family protein [Arabidopsis lyrata subsp. lyrata]
Bra035481	8.53528	1.83484	-6.70044	GO:0044444//cytoplasmic part	GO:0008168//methyltransferase activity	GO:0009699//phenylpropanoid biosynthetic process	gi|15223364|ref|NP_174579.1|/4.78562e-144/O-methyltransferase family 2 protein [Arabidopsis thaliana]
Bra037675	-2.795	6.06609	8.86109	GO:0044424//intracellular part	GO:0008172//S-methyltransferase activity	GO:0006730//one-carbon metabolic process	gi|119655911|gb|ABL86248.1|/8.63794e-48/thiol methyltransferase [Brassica rapa subsp. chinensis]
Bra038036	-0.30179	-1.98022	-1.67843	GO:0044424//intracellular part	GO:0005488//binding;GO:0008171//O-methyltransferase activity	GO:0006730//one-carbon metabolic process;GO:0000154//rRNA modification	gi|30679168|ref|NP_851026.1|/1.64572e-56/FtsJ-like methyltransferase family protein [Arabidopsis thaliana]

## Sheet: Bn_Br_Bo_inter
Gene	BrvsBn	BovsBn	BrvsBo	GO_component	GO_function	GO_process	Blast_nr
Bra008507	1.56577	2.66413	-1.09836	GO:0009536//plastid	GO:0016741	GO:0006730//one-carbon metabolic process;GO:0042360//vitamin E metabolic process	gi|187373133|gb|ACD03287.1|/6.09175e-66/gamma-tocopherol methyltransferase [Brassica napus]

## Sheet: Bn_Br_Bo_union
Gene	BrvsBn	BovsBn	BrvsBo	GO_component	GO_function	GO_process	Blast_nr
Bra003396	-2.88781	7.09803	-9.98584	-	GO:0008168//methyltransferase activity	GO:0006479//protein methylation	gi|297817294|ref|XP_002876530.1|/5.42932e-53/SET domain-containing protein [Arabidopsis lyrata subsp. lyrata]
Bra003524	-0.270834	2.12058	-2.39141	GO:0009528//plastid inner membrane	GO:0008757//S-adenosylmethionine-dependent methyltransferase activity	GO:0006730//one-carbon metabolic process;GO:0045426//quinone cofactor biosynthetic process;GO:0042360//vitamin E metabolic process	gi|187373137|gb|ACD03289.1|/3.49985e-171/MPBQ methyltransferase [Brassica napus]
Bra003840	-1.13396	0.29704	-1.431	GO:0044424//intracellular part	GO:0008170//N-methyltransferase activity;GO:0016410//N-acyltransferase activity	GO:0048868//pollen tube development;GO:0006498//N-terminal protein lipidation;GO:0048229//gametophyte development;GO:0046470//phosphatidylcholine metabolic process;GO:0006730//one-carbon metabolic process;GO:0019695//choline metabolic process;GO:0009791//post-embryonic development;GO:0000904//cell morphogenesis involved in differentiation	gi|25406280|pir||H96762/7.61823e-173/hypothetical protein F6D5.1 [imported] - Arabidopsis thaliana
Bra003928	5.08746	-2.89553	7.98299	GO:0005746//mitochondrial respiratory chain	GO:0046914//transition metal ion binding;GO:0016742//hydroxymethyl-, formyl- and related transferase activity;GO:0048037//cofactor binding	GO:0009069//serine family amino acid metabolic process;GO:0006730//one-carbon metabolic process	gi|297841903|ref|XP_002888833.1|/9.74239e-166/hypothetical protein ARALYDRAFT_339371 [Arabidopsis lyrata subsp. lyrata]
Bra004792	1.04654	8.56224	-7.5157	GO:0044464//cell part	GO:0008172//S-methyltransferase activity	GO:0008152//metabolic process	gi|75331625|sp|Q93V78.1|TMT1_BRAOL/1.18314e-64/RecName: Full=Thiocyanate methyltransferase 1
Bra005408	1.15704	7.8009	-6.64386	GO:0043231//intracellular membrane-bounded organelle	GO:0016740//transferase activity	GO:0008152//metabolic process	gi|18400083|ref|NP_564470.1|/2.39262e-141/methyltransferase [Arabidopsis thaliana]
Bra008313	1.77961	2.35022	-0.570607	GO:0044444//cytoplasmic part	GO:0008168//methyltransferase activity	-	gi|27808586|gb|AAO24573.1|/5.16582e-88/At1g77520 [Arabidopsis thaliana]
Bra008507	1.56577	2.66413	-1.09836	GO:0009536//plastid	GO:0016741	GO:0006730//one-carbon metabolic process;GO:0042360//vitamin E metabolic process	gi|187373133|gb|ACD03287.1|/6.09175e-66/gamma-tocopherol methyltransferase [Brassica napus]
Bra009459	0.495527	8.01123	-7.5157	-	GO:0008171//O-methyltransferase activity;GO:0008169//C-methyltransferase activity	GO:0009607//response to biotic stimulus;GO:0006950//response to stress;GO:0006730//one-carbon metabolic process;GO:0006631//fatty acid metabolic process;GO:0010038//response to metal ion	gi|15239970|ref|NP_201444.1|/2.58429e-117/S-adenosyl-L-methionine:carboxyl methyltransferase family protein [Arabidopsis thaliana]
Bra010977	-0.304441	8.96	-9.26444	-	GO:0008171//O-methyltransferase activity	GO:0006730//one-carbon metabolic process	gi|297851106|ref|XP_002893434.1|/2.49566e-81/hypothetical protein ARALYDRAFT_313414 [Arabidopsis lyrata subsp. lyrata]
Bra016349	1.32874	0.385694	0.943044	GO:0009536//plastid	GO:0008169//C-methyltransferase activity	GO:0042371//vitamin K biosynthetic process;GO:0006730//one-carbon metabolic process	gi|297850802|ref|XP_002893282.1|/3.76066e-63/UbiE/COQ5 methyltransferase family protein [Arabidopsis lyrata subsp. lyrata]
Bra016433	-0.943416	-3.02066	2.07724	-	GO:0005515//protein binding;GO:0008168//methyltransferase activity	GO:0006730//one-carbon metabolic process	gi|8886988|gb|AAF80648.1|AC012190_4/5.20728e-171/Contains similarity to caffeic acid 3-O-Methyltransferase from Saccharum officinarum gb|AJ231133. It is a member of O-methyltransferase family. ESTs gb|AI994592 and gb|T20793 come from this gene [Arabidopsis thaliana]
Bra020452	0.982014	5.03666	-4.05464	GO:0043231//intracellular membrane-bounded organelle	-	-	gi|214028394|gb|ACJ63440.1|/1.25981e-30/ubiE/COQ5 methyltransferase [Brassica oleracea var. italica]
Bra022208	0.814785	8.18982	-7.37504	-	GO:0016741	GO:0006730//one-carbon metabolic process	gi|297834636|ref|XP_002885200.1|/0/methyltransferase family protein [Arabidopsis lyrata subsp. lyrata]
Bra022603	2.97168	3.94056	-0.968874	-	GO:0008171//O-methyltransferase activity;GO:0008169//C-methyltransferase activity	GO:0009607//response to biotic stimulus;GO:0006950//response to stress;GO:0006730//one-carbon metabolic process;GO:0006631//fatty acid metabolic process;GO:0010038//response to metal ion	gi|15237696|ref|NP_196058.1|/1.60077e-83/S-adenosyl-L-methionine:carboxyl methyltransferase family protein [Arabidopsis thaliana]
Bra022716	2.75651	-0.132791	2.8893	GO:0044424//intracellular part	GO:0016274//protein-arginine N-methyltransferase activity	GO:0016571//histone methylation;GO:0003006//developmental process involved in reproduction;GO:0035247//peptidyl-arginine omega-N-methylation	gi|16930707|gb|AAL32019.1|AF436837_1/4.58433e-68/At1g04870/F13M7_12 [Arabidopsis thaliana]
Bra028133	-1.49304	0.485427	-1.97847	GO:0044424//intracellular part	GO:0008170//N-methyltransferase activity	GO:0048868//pollen tube development;GO:0044249//cellular biosynthetic process;GO:0048229//gametophyte development;GO:0046470//phosphatidylcholine metabolic process;GO:0019695//choline metabolic process;GO:0009791//post-embryonic development;GO:0000904//cell morphogenesis involved in differentiation	gi|224135553|ref|XP_002322102.1|/5.14218e-106/predicted protein [Populus trichocarpa]
Bra030447	2.30433	8.34873	-6.04439	GO:0043231//intracellular membrane-bounded organelle	GO:0016741	GO:0008033//tRNA processing	gi|297852856|ref|XP_002894309.1|/2.19732e-101/tRNA (5-methylaminomethyl-2-thiouridylate)-methyltransferase [Arabidopsis lyrata subsp. lyrata]
Bra032148	1.97457	2.50663	-0.532061	GO:0005622//intracellular	GO:0046914//transition metal ion binding;GO:0001071//nucleic acid binding transcription factor activity;GO:0008168//methyltransferase activity	GO:0016568//chromatin modification;GO:0032259//methylation	gi|3152620|gb|AAC17099.1|/0/putative C2H2-type zinc finger protein [Arabidopsis thaliana]
Bra032450	-2.72951	-1.91849	-0.811018	GO:0009570//chloroplast stroma	GO:0008233//peptidase activity;GO:0005488//binding;GO:0016829//lyase activity;GO:0016799//hydrolase activity, hydrolyzing N-glycosyl compounds;GO:0018024//histone-lysine N-methyltransferase activity	GO:0034968//histone lysine methylation;GO:0006281//DNA repair;GO:0006351//transcription, DNA-dependent	gi|240254018|ref|NP_172074.6|/5.285e-100/ATX2 (ARABIDOPSIS TRITHORAX-LIKE PROTEIN 2); DNA binding / histone methyltransferase(H3-K4 specific) [Arabidopsis thaliana]
Bra035481	6.10852	-2.42675	8.53528	GO:0044444//cytoplasmic part	GO:0008168//methyltransferase activity	GO:0009699//phenylpropanoid biosynthetic process	gi|15223364|ref|NP_174579.1|/4.78562e-144/O-methyltransferase family 2 protein [Arabidopsis thaliana]
Bra037675	-0.365232	2.42977	-2.795	GO:0044424//intracellular part	GO:0008172//S-methyltransferase activity	GO:0006730//one-carbon metabolic process	gi|119655911|gb|ABL86248.1|/8.63794e-48/thiol methyltransferase [Brassica rapa subsp. chinensis]
Bra040080	1.11044	1.48089	-0.370452	GO:0009536//plastid	GO:0016742//hydroxymethyl-, formyl- and related transferase activity;GO:0048037//cofactor binding	GO:0009069//serine family amino acid metabolic process;GO:0006730//one-carbon metabolic process	gi|14030719|gb|AAK53034.1|AF375450_1/0/AT4g32520/F8B4_220 [Arabidopsis thaliana]

## Sheet: Bj_Br_Bg_inter
Gene	BrvsBj	BgvsBj	BgvsBr	GO_component	GO_function	GO_process	Blast_nr
Bra003396	-1.30636	8.67948	9.98584	-	GO:0008168//methyltransferase activity	GO:0006479//protein methylation	gi|297817294|ref|XP_002876530.1|/5.42932e-53/SET domain-containing protein [Arabidopsis lyrata subsp. lyrata]
Bra004391	-1.63217	8.84862	10.4808	-	GO:0016741	-	gi|18409299|ref|NP_564969.1|/3.01047e-80/UbiE/COQ5 methyltransferase family protein [Arabidopsis thaliana]
Bra010977	1.2718	10.5362	9.26444	-	GO:0008171//O-methyltransferase activity	GO:0006730//one-carbon metabolic process	gi|297851106|ref|XP_002893434.1|/2.49566e-81/hypothetical protein ARALYDRAFT_313414 [Arabidopsis lyrata subsp. lyrata]
Bra022603	1.46345	4.22945	2.766	-	GO:0008171//O-methyltransferase activity;GO:0008169//C-methyltransferase activity	GO:0009607//response to biotic stimulus;GO:0006950//response to stress;GO:0006730//one-carbon metabolic process;GO:0006631//fatty acid metabolic process;GO:0010038//response to metal ion	gi|15237696|ref|NP_196058.1|/1.60077e-83/S-adenosyl-L-methionine:carboxyl methyltransferase family protein [Arabidopsis thaliana]
Bra024271	1.72078	9.58496	7.86419	GO:0009536//plastid	GO:0005488//binding;GO:0008168//methyltransferase activity	GO:0008213;GO:0006730//one-carbon metabolic process	gi|15237618|ref|NP_201220.1|/2.47986e-160/methylase family protein [Arabidopsis thaliana]

## Sheet: Bj_Br_Bg_union
Gene	BrvsBj	BgvsBj	BgvsBr	GO_component	GO_function	GO_process	Blast_nr
Bra000762	0.887055	-1.20958	-2.09664	GO:0044424//intracellular part	GO:0008168//methyltransferase activity	GO:0006730//one-carbon metabolic process;GO:0006544//glycine metabolic process	gi|79470337|ref|NP_192950.2|/9.5658e-106/aminomethyltransferase [Arabidopsis thaliana]
Bra001445	8.48382	1.19841	-7.2854	GO:0044424//intracellular part	GO:0046914//transition metal ion binding;GO:0008276//protein methyltransferase activity	GO:0006479//protein methylation	gi|297829780|ref|XP_002882772.1|/2.67309e-122/hypothetical protein ARALYDRAFT_318005 [Arabidopsis lyrata subsp. lyrata]
Bra003396	-1.30636	8.67948	9.98584	-	GO:0008168//methyltransferase activity	GO:0006479//protein methylation	gi|297817294|ref|XP_002876530.1|/5.42932e-53/SET domain-containing protein [Arabidopsis lyrata subsp. lyrata]
Bra003524	-0.170717	1.06774	1.23846	GO:0009528//plastid inner membrane	GO:0008757//S-adenosylmethionine-dependent methyltransferase activity	GO:0006730//one-carbon metabolic process;GO:0045426//quinone cofactor biosynthetic process;GO:0042360//vitamin E metabolic process	gi|187373137|gb|ACD03289.1|/3.49985e-171/MPBQ methyltransferase [Brassica napus]
Bra003840	0.442782	2.33573	1.89295	GO:0044424//intracellular part	GO:0008170//N-methyltransferase activity;GO:0016410//N-acyltransferase activity	GO:0048868//pollen tube development;GO:0006498//N-terminal protein lipidation;GO:0048229//gametophyte development;GO:0046470//phosphatidylcholine metabolic process;GO:0006730//one-carbon metabolic process;GO:0019695//choline metabolic process;GO:0009791//post-embryonic development;GO:0000904//cell morphogenesis involved in differentiation	gi|25406280|pir||H96762/7.61823e-173/hypothetical protein F6D5.1 [imported] - Arabidopsis thaliana
Bra003928	5.67243	-4.44262	-10.115	GO:0005746//mitochondrial respiratory chain	GO:0046914//transition metal ion binding;GO:0016742//hydroxymethyl-, formyl- and related transferase activity;GO:0048037//cofactor binding	GO:0009069//serine family amino acid metabolic process;GO:0006730//one-carbon metabolic process	gi|297841903|ref|XP_002888833.1|/9.74239e-166/hypothetical protein ARALYDRAFT_339371 [Arabidopsis lyrata subsp. lyrata]
Bra004389	2.84655	4.0923	1.24576	GO:0009536//plastid	GO:0016741	GO:0006730//one-carbon metabolic process	gi|18409299|ref|NP_564969.1|/1.32813e-42/UbiE/COQ5 methyltransferase family protein [Arabidopsis thaliana]
Bra004391	-1.63217	8.84862	10.4808	-	GO:0016741	-	gi|18409299|ref|NP_564969.1|/3.01047e-80/UbiE/COQ5 methyltransferase family protein [Arabidopsis thaliana]
Bra008313	1.03328	8.26209	7.22882	GO:0044444//cytoplasmic part	GO:0008168//methyltransferase activity	-	gi|27808586|gb|AAO24573.1|/5.16582e-88/At1g77520 [Arabidopsis thaliana]
Bra008434	0.490635	8.79442	8.30378	GO:0042598//vesicular fraction	GO:0008170//N-methyltransferase activity	GO:0006730//one-carbon metabolic process;GO:0006644//phospholipid metabolic process	gi|21593732|gb|AAM65699.1|/3.32605e-41/unknown [Arabidopsis thaliana]
Bra008507	0.309473	2.18165	1.87217	GO:0009536//plastid	GO:0016741	GO:0006730//one-carbon metabolic process;GO:0042360//vitamin E metabolic process	gi|187373133|gb|ACD03287.1|/6.09175e-66/gamma-tocopherol methyltransferase [Brassica napus]
Bra009409	1.75002	-1.44876	-3.19878	GO:0043231//intracellular membrane-bounded organelle	GO:0046914//transition metal ion binding;GO:0016279//protein-lysine N-methyltransferase activity	GO:0016571//histone methylation;GO:0010468//regulation of gene expression	gi|297810585|ref|XP_002873176.1|/0/hypothetical protein ARALYDRAFT_487281 [Arabidopsis lyrata subsp. lyrata]
Bra009459	0.897928	8.41363	7.5157	-	GO:0008171//O-methyltransferase activity;GO:0008169//C-methyltransferase activity	GO:0009607//response to biotic stimulus;GO:0006950//response to stress;GO:0006730//one-carbon metabolic process;GO:0006631//fatty acid metabolic process;GO:0010038//response to metal ion	gi|15239970|ref|NP_201444.1|/2.58429e-117/S-adenosyl-L-methionine:carboxyl methyltransferase family protein [Arabidopsis thaliana]
Bra010977	1.2718	10.5362	9.26444	-	GO:0008171//O-methyltransferase activity	GO:0006730//one-carbon metabolic process	gi|297851106|ref|XP_002893434.1|/2.49566e-81/hypothetical protein ARALYDRAFT_313414 [Arabidopsis lyrata subsp. lyrata]
Bra012494	2.81459	0.812775	-2.00181	GO:0044444//cytoplasmic part	GO:0043169//cation binding;GO:0008171//O-methyltransferase activity	GO:0006596//polyamine biosynthetic process;GO:0009699//phenylpropanoid biosynthetic process;GO:0006730//one-carbon metabolic process;GO:0009791//post-embryonic development	gi|297851106|ref|XP_002893434.1|/5.0357e-39/hypothetical protein ARALYDRAFT_313414 [Arabidopsis lyrata subsp. lyrata]
Bra014710	-1.1143	8.55459	9.66888	GO:0043231//intracellular membrane-bounded organelle	-	GO:0044237//cellular metabolic process	gi|297820364|ref|XP_002878065.1|/0/hypothetical protein ARALYDRAFT_907046 [Arabidopsis lyrata subsp. lyrata]
Bra015678	10.5689	-0.00474103	-10.5736	-	GO:0018024//histone-lysine N-methyltransferase activity	GO:0009908//flower development;GO:0010468//regulation of gene expression;GO:0010346;GO:0009626//plant-type hypersensitive response;GO:0016108;GO:0048229//gametophyte development;GO:0034968//histone lysine methylation	gi|297842509|ref|XP_002889136.1|/0/hypothetical protein ARALYDRAFT_476894 [Arabidopsis lyrata subsp. lyrata]
Bra015719	-0.957187	7.41785	8.37504	-	GO:0005515//protein binding;GO:0008168//methyltransferase activity	GO:0006730//one-carbon metabolic process	gi|15223731|ref|NP_177805.1|/1.98425e-55/O-methyltransferase family 2 protein [Arabidopsis thaliana]
Bra016349	0.590124	-0.68578	-1.2759	GO:0009536//plastid	GO:0008169//C-methyltransferase activity	GO:0042371//vitamin K biosynthetic process;GO:0006730//one-carbon metabolic process	gi|297850802|ref|XP_002893282.1|/3.76066e-63/UbiE/COQ5 methyltransferase family protein [Arabidopsis lyrata subsp. lyrata]
Bra017700	6.89482	-0.918963	-7.81378	GO:0044444//cytoplasmic part	GO:0005515//protein binding;GO:0008168//methyltransferase activity	GO:0006730//one-carbon metabolic process	gi|297798406|ref|XP_002867087.1|/1.18769e-127/O-methyltransferase family 2 protein [Arabidopsis lyrata subsp. lyrata]
Bra017763	1.896	-0.0202588	-1.91626	-	GO:0008757//S-adenosylmethionine-dependent methyltransferase activity	GO:0006730//one-carbon metabolic process	gi|297802300|ref|XP_002869034.1|/2.44512e-108/S-adenosyl-L-methionine:carboxyl methyltransferase family protein [Arabidopsis lyrata subsp. lyrata]
Bra019190	-2.40118	6.40939	8.81057	GO:0009526//plastid envelope	GO:0008171//O-methyltransferase activity	GO:0006779//porphyrin biosynthetic process;GO:0006730//one-carbon metabolic process	gi|297803610|ref|XP_002869689.1|/4.8835e-32/magnesium-protoporphyrin ix methyltransferase [Arabidopsis lyrata subsp. lyrata]
Bra019839	1.16053	0.281659	-0.878873	GO:0043231//intracellular membrane-bounded organelle;GO:0016020//membrane	GO:0016709//oxidoreductase activity, acting on paired donors, with incorporation or reduction of molecular oxygen, NADH or NADPH as one donor, and incorporation of one atom of oxygen;GO:0005506//iron ion binding;GO:0016741	GO:0006694//steroid biosynthetic process;GO:0006730//one-carbon metabolic process	gi|297844012|ref|XP_002889887.1|/0/CYP51G1 [Arabidopsis lyrata subsp. lyrata]
Bra020452	0.594295	-0.854185	-1.44848	GO:0043231//intracellular membrane-bounded organelle	-	-	gi|214028394|gb|ACJ63440.1|/1.25981e-30/ubiE/COQ5 methyltransferase [Brassica oleracea var. italica]
Bra022603	1.46345	4.22945	2.766	-	GO:0008171//O-methyltransferase activity;GO:0008169//C-methyltransferase activity	GO:0009607//response to biotic stimulus;GO:0006950//response to stress;GO:0006730//one-carbon metabolic process;GO:0006631//fatty acid metabolic process;GO:0010038//response to metal ion	gi|15237696|ref|NP_196058.1|/1.60077e-83/S-adenosyl-L-methionine:carboxyl methyltransferase family protein [Arabidopsis thaliana]
Bra024180	5.67243	-3.14136	-8.81378	-	GO:0005488//binding;GO:0008168//methyltransferase activity	GO:0006730//one-carbon metabolic process	gi|30688121|ref|NP_194612.2|/1.0062e-67/methyltransferase/ nucleic acid binding [Arabidopsis thaliana]
Bra024271	1.72078	9.58496	7.86419	GO:0009536//plastid	GO:0005488//binding;GO:0008168//methyltransferase activity	GO:0008213;GO:0006730//one-carbon metabolic process	gi|15237618|ref|NP_201220.1|/2.47986e-160/methylase family protein [Arabidopsis thaliana]
Bra026247	9.61655	-0.0523361	-9.66888	GO:0043231//intracellular membrane-bounded organelle	GO:0016741;GO:0016811//hydrolase activity, acting on carbon-nitrogen (but not peptide) bonds, in linear amides	GO:0006188//IMP biosynthetic process;GO:0006730//one-carbon metabolic process;GO:0006760//folic acid-containing compound metabolic process;GO:0043094	gi|89257634|gb|ABD65122.1|/4.5242e-114/formyltetrahydrofolate deformylase, putative [Brassica oleracea]
Bra028133	0.0374747	2.64981	2.61234	GO:0044424//intracellular part	GO:0008170//N-methyltransferase activity	GO:0048868//pollen tube development;GO:0044249//cellular biosynthetic process;GO:0048229//gametophyte development;GO:0046470//phosphatidylcholine metabolic process;GO:0019695//choline metabolic process;GO:0009791//post-embryonic development;GO:0000904//cell morphogenesis involved in differentiation	gi|224135553|ref|XP_002322102.1|/5.14218e-106/predicted protein [Populus trichocarpa]
Bra031313	7.41785	-2.15579	-9.57365	-	-	-	gi|11994649|dbj|BAB02844.1|/5.69616e-93/unnamed protein product [Arabidopsis thaliana]
Bra032148	1.87194	0.961576	-0.910363	GO:0005622//intracellular	GO:0046914//transition metal ion binding;GO:0001071//nucleic acid binding transcription factor activity;GO:0008168//methyltransferase activity	GO:0016568//chromatin modification;GO:0032259//methylation	gi|3152620|gb|AAC17099.1|/0/putative C2H2-type zinc finger protein [Arabidopsis thaliana]
Bra032450	0.920289	3.87327	2.95298	GO:0009570//chloroplast stroma	GO:0008233//peptidase activity;GO:0005488//binding;GO:0016829//lyase activity;GO:0016799//hydrolase activity, hydrolyzing N-glycosyl compounds;GO:0018024//histone-lysine N-methyltransferase activity	GO:0034968//histone lysine methylation;GO:0006281//DNA repair;GO:0006351//transcription, DNA-dependent	gi|240254018|ref|NP_172074.6|/5.285e-100/ATX2 (ARABIDOPSIS TRITHORAX-LIKE PROTEIN 2); DNA binding / histone methyltransferase(H3-K4 specific) [Arabidopsis thaliana]
Bra032667	0.037802	4.05063	4.01282	-	GO:0016741	GO:0006730//one-carbon metabolic process	gi|297848290|ref|XP_002892026.1|/6.96374e-47/leucine carboxyl methyltransferase family protein [Arabidopsis lyrata subsp. lyrata]
Bra032932	2.91073	8.55459	5.64386	-	GO:0005488//binding;GO:0016741	GO:0006730//one-carbon metabolic process	gi|224054310|ref|XP_002298196.1|/0/predicted protein [Populus trichocarpa]
Bra037675	0.138913	9	8.86109	GO:0044424//intracellular part	GO:0008172//S-methyltransferase activity	GO:0006730//one-carbon metabolic process	gi|119655911|gb|ABL86248.1|/8.63794e-48/thiol methyltransferase [Brassica rapa subsp. chinensis]
Bra038036	1.17699	-0.501445	-1.67843	GO:0044424//intracellular part	GO:0005488//binding;GO:0008171//O-methyltransferase activity	GO:0006730//one-carbon metabolic process;GO:0000154//rRNA modification	gi|30679168|ref|NP_851026.1|/1.64572e-56/FtsJ-like methyltransferase family protein [Arabidopsis thaliana]

## Sheet: Bc_Bg_Bo_inter
Gene	BgvsBc	BovsBc	BgvsBo	GO_component	GO_function	GO_process	Blast_nr
Bra003928	1.10533	3.23738	-2.13205	GO:0005746//mitochondrial respiratory chain	GO:0046914//transition metal ion binding;GO:0016742//hydroxymethyl-, formyl- and related transferase activity;GO:0048037//cofactor binding	GO:0009069//serine family amino acid metabolic process;GO:0006730//one-carbon metabolic process	gi|297841903|ref|XP_002888833.1|/9.74239e-166/hypothetical protein ARALYDRAFT_339371 [Arabidopsis lyrata subsp. lyrata]
Bra004391	9.42836	-1.20191	10.6303	-	GO:0016741	-	gi|18409299|ref|NP_564969.1|/3.01047e-80/UbiE/COQ5 methyltransferase family protein [Arabidopsis thaliana]
Bra012494	2.02111	11.6595	-9.63844	GO:0044444//cytoplasmic part	GO:0043169//cation binding;GO:0008171//O-methyltransferase activity	GO:0006596//polyamine biosynthetic process;GO:0009699//phenylpropanoid biosynthetic process;GO:0006730//one-carbon metabolic process;GO:0009791//post-embryonic development	gi|297851106|ref|XP_002893434.1|/5.0357e-39/hypothetical protein ARALYDRAFT_313414 [Arabidopsis lyrata subsp. lyrata]

## Sheet: Bc_Bg_Bo_union
Gene	BgvsBc	BovsBc	BgvsBo	GO_component	GO_function	GO_process	Blast_nr
Bra003840	2.6626	2.20065	0.461952	GO:0044424//intracellular part	GO:0008170//N-methyltransferase activity;GO:0016410//N-acyltransferase activity	GO:0048868//pollen tube development;GO:0006498//N-terminal protein lipidation;GO:0048229//gametophyte development;GO:0046470//phosphatidylcholine metabolic process;GO:0006730//one-carbon metabolic process;GO:0019695//choline metabolic process;GO:0009791//post-embryonic development;GO:0000904//cell morphogenesis involved in differentiation	gi|25406280|pir||H96762/7.61823e-173/hypothetical protein F6D5.1 [imported] - Arabidopsis thaliana
Bra003928	1.10533	3.23738	-2.13205	GO:0005746//mitochondrial respiratory chain	GO:0046914//transition metal ion binding;GO:0016742//hydroxymethyl-, formyl- and related transferase activity;GO:0048037//cofactor binding	GO:0009069//serine family amino acid metabolic process;GO:0006730//one-carbon metabolic process	gi|297841903|ref|XP_002888833.1|/9.74239e-166/hypothetical protein ARALYDRAFT_339371 [Arabidopsis lyrata subsp. lyrata]
Bra004389	2.92057	8.04985	-5.12928	GO:0009536//plastid	GO:0016741	GO:0006730//one-carbon metabolic process	gi|18409299|ref|NP_564969.1|/1.32813e-42/UbiE/COQ5 methyltransferase family protein [Arabidopsis thaliana]
Bra004391	9.42836	-1.20191	10.6303	-	GO:0016741	-	gi|18409299|ref|NP_564969.1|/3.01047e-80/UbiE/COQ5 methyltransferase family protein [Arabidopsis thaliana]
Bra005802	-3.62894	5.12928	-8.75822	-	GO:0008168//methyltransferase activity	-	gi|79326918|ref|NP_001031831.1|/7.46546e-103/NAMT1; S-adenosylmethionine-dependent methyltransferase [Arabidopsis thaliana]
Bra008313	8.46761	1.80939	6.65821	GO:0044444//cytoplasmic part	GO:0008168//methyltransferase activity	-	gi|27808586|gb|AAO24573.1|/5.16582e-88/At1g77520 [Arabidopsis thaliana]
Bra008316	3.09233	3.14296	-0.0506261	GO:0044444//cytoplasmic part	GO:0008168//methyltransferase activity	-	gi|297839617|ref|XP_002887690.1|/7.03664e-145/O-methyltransferase family 2 protein [Arabidopsis lyrata subsp. lyrata]
Bra008434	7.59991	-0.722015	8.32193	GO:0042598//vesicular fraction	GO:0008170//N-methyltransferase activity	GO:0006730//one-carbon metabolic process;GO:0006644//phospholipid metabolic process	gi|21593732|gb|AAM65699.1|/3.32605e-41/unknown [Arabidopsis thaliana]
Bra009409	-1.29481	1.88228	-3.17708	GO:0043231//intracellular membrane-bounded organelle	GO:0046914//transition metal ion binding;GO:0016279//protein-lysine N-methyltransferase activity	GO:0016571//histone methylation;GO:0010468//regulation of gene expression	gi|297810585|ref|XP_002873176.1|/0/hypothetical protein ARALYDRAFT_487281 [Arabidopsis lyrata subsp. lyrata]
Bra012494	2.02111	11.6595	-9.63844	GO:0044444//cytoplasmic part	GO:0043169//cation binding;GO:0008171//O-methyltransferase activity	GO:0006596//polyamine biosynthetic process;GO:0009699//phenylpropanoid biosynthetic process;GO:0006730//one-carbon metabolic process;GO:0009791//post-embryonic development	gi|297851106|ref|XP_002893434.1|/5.0357e-39/hypothetical protein ARALYDRAFT_313414 [Arabidopsis lyrata subsp. lyrata]
Bra014710	8.89785	0.123058	8.77479	GO:0043231//intracellular membrane-bounded organelle	-	GO:0044237//cellular metabolic process	gi|297820364|ref|XP_002878065.1|/0/hypothetical protein ARALYDRAFT_907046 [Arabidopsis lyrata subsp. lyrata]
Bra015678	0.0620709	10.6357	-10.5736	-	GO:0018024//histone-lysine N-methyltransferase activity	GO:0009908//flower development;GO:0010468//regulation of gene expression;GO:0010346;GO:0009626//plant-type hypersensitive response;GO:0016108;GO:0048229//gametophyte development;GO:0034968//histone lysine methylation	gi|297842509|ref|XP_002889136.1|/0/hypothetical protein ARALYDRAFT_476894 [Arabidopsis lyrata subsp. lyrata]
Bra016349	-1.46811	-1.13525	-0.33286	GO:0009536//plastid	GO:0008169//C-methyltransferase activity	GO:0042371//vitamin K biosynthetic process;GO:0006730//one-carbon metabolic process	gi|297850802|ref|XP_002893282.1|/3.76066e-63/UbiE/COQ5 methyltransferase family protein [Arabidopsis lyrata subsp. lyrata]
Bra016433	0.758992	-2.26167	3.02066	-	GO:0005515//protein binding;GO:0008168//methyltransferase activity	GO:0006730//one-carbon metabolic process	gi|8886988|gb|AAF80648.1|AC012190_4/5.20728e-171/Contains similarity to caffeic acid 3-O-Methyltransferase from Saccharum officinarum gb|AJ231133. It is a member of O-methyltransferase family. ESTs gb|AI994592 and gb|T20793 come from this gene [Arabidopsis thaliana]
Bra017624	-0.577235	0.480183	-1.05742	GO:0044444//cytoplasmic part	GO:0043169//cation binding;GO:0008171//O-methyltransferase activity	GO:0009699//phenylpropanoid biosynthetic process;GO:0006730//one-carbon metabolic process	gi|74053616|gb|AAZ95245.1|/2.75451e-69/putative caffeoyl-CoA O-methyltransferase protein [Isatis tinctoria]
Bra017700	-2.08586	5.72792	-7.81378	GO:0044444//cytoplasmic part	GO:0005515//protein binding;GO:0008168//methyltransferase activity	GO:0006730//one-carbon metabolic process	gi|297798406|ref|XP_002867087.1|/1.18769e-127/O-methyltransferase family 2 protein [Arabidopsis lyrata subsp. lyrata]
Bra017763	0.727161	2.29783	-1.57066	-	GO:0008757//S-adenosylmethionine-dependent methyltransferase activity	GO:0006730//one-carbon metabolic process	gi|297802300|ref|XP_002869034.1|/2.44512e-108/S-adenosyl-L-methionine:carboxyl methyltransferase family protein [Arabidopsis lyrata subsp. lyrata]
Bra019190	8.04985	-0.346756	8.3966	GO:0009526//plastid envelope	GO:0008171//O-methyltransferase activity	GO:0006779//porphyrin biosynthetic process;GO:0006730//one-carbon metabolic process	gi|297803610|ref|XP_002869689.1|/4.8835e-32/magnesium-protoporphyrin ix methyltransferase [Arabidopsis lyrata subsp. lyrata]
Bra019839	-0.833628	0.412565	-1.24619	GO:0043231//intracellular membrane-bounded organelle;GO:0016020//membrane	GO:0016709//oxidoreductase activity, acting on paired donors, with incorporation or reduction of molecular oxygen, NADH or NADPH as one donor, and incorporation of one atom of oxygen;GO:0005506//iron ion binding;GO:0016741	GO:0006694//steroid biosynthetic process;GO:0006730//one-carbon metabolic process	gi|297844012|ref|XP_002889887.1|/0/CYP51G1 [Arabidopsis lyrata subsp. lyrata]
Bra020452	0.308014	5.81114	-5.50312	GO:0043231//intracellular membrane-bounded organelle	-	-	gi|214028394|gb|ACJ63440.1|/1.25981e-30/ubiE/COQ5 methyltransferase [Brassica oleracea var. italica]
Bra022603	1.88345	0.0863219	1.79713	-	GO:0008171//O-methyltransferase activity;GO:0008169//C-methyltransferase activity	GO:0009607//response to biotic stimulus;GO:0006950//response to stress;GO:0006730//one-carbon metabolic process;GO:0006631//fatty acid metabolic process;GO:0010038//response to metal ion	gi|15237696|ref|NP_196058.1|/1.60077e-83/S-adenosyl-L-methionine:carboxyl methyltransferase family protein [Arabidopsis thaliana]
Bra022716	9.7879	0.854212	8.93369	GO:0044424//intracellular part	GO:0016274//protein-arginine N-methyltransferase activity	GO:0016571//histone methylation;GO:0003006//developmental process involved in reproduction;GO:0035247//peptidyl-arginine omega-N-methylation	gi|16930707|gb|AAL32019.1|AF436837_1/4.58433e-68/At1g04870/F13M7_12 [Arabidopsis thaliana]
Bra024180	-3.08586	5.72792	-8.81378	-	GO:0005488//binding;GO:0008168//methyltransferase activity	GO:0006730//one-carbon metabolic process	gi|30688121|ref|NP_194612.2|/1.0062e-67/methyltransferase/ nucleic acid binding [Arabidopsis thaliana]
Bra024271	8.22882	2.55639	5.67243	GO:0009536//plastid	GO:0005488//binding;GO:0008168//methyltransferase activity	GO:0008213;GO:0006730//one-carbon metabolic process	gi|15237618|ref|NP_201220.1|/2.47986e-160/methylase family protein [Arabidopsis thaliana]
Bra026247	-1.06526	2.53754	-3.6028	GO:0043231//intracellular membrane-bounded organelle	GO:0016741;GO:0016811//hydrolase activity, acting on carbon-nitrogen (but not peptide) bonds, in linear amides	GO:0006188//IMP biosynthetic process;GO:0006730//one-carbon metabolic process;GO:0006760//folic acid-containing compound metabolic process;GO:0043094	gi|89257634|gb|ABD65122.1|/4.5242e-114/formyltetrahydrofolate deformylase, putative [Brassica oleracea]
Bra029664	6.14975	-1.92707	8.07682	-	-	-	gi|297795273|ref|XP_002865521.1|/5.4521e-90/hypothetical protein ARALYDRAFT_331156 [Arabidopsis lyrata subsp. lyrata]
Bra031313	-1.10604	8.46761	-9.57365	-	-	-	gi|11994649|dbj|BAB02844.1|/5.69616e-93/unnamed protein product [Arabidopsis thaliana]
Bra032148	0.581259	2.02368	-1.44242	GO:0005622//intracellular	GO:0046914//transition metal ion binding;GO:0001071//nucleic acid binding transcription factor activity;GO:0008168//methyltransferase activity	GO:0016568//chromatin modification;GO:0032259//methylation	gi|3152620|gb|AAC17099.1|/0/putative C2H2-type zinc finger protein [Arabidopsis thaliana]
Bra032450	1.73545	-0.406506	2.14196	GO:0009570//chloroplast stroma	GO:0008233//peptidase activity;GO:0005488//binding;GO:0016829//lyase activity;GO:0016799//hydrolase activity, hydrolyzing N-glycosyl compounds;GO:0018024//histone-lysine N-methyltransferase activity	GO:0034968//histone lysine methylation;GO:0006281//DNA repair;GO:0006351//transcription, DNA-dependent	gi|240254018|ref|NP_172074.6|/5.285e-100/ATX2 (ARABIDOPSIS TRITHORAX-LIKE PROTEIN 2); DNA binding / histone methyltransferase(H3-K4 specific) [Arabidopsis thaliana]
Bra032667	3.87353	-0.0740006	3.94753	-	GO:0016741	GO:0006730//one-carbon metabolic process	gi|297848290|ref|XP_002892026.1|/6.96374e-47/leucine carboxyl methyltransferase family protein [Arabidopsis lyrata subsp. lyrata]
Bra035481	-1.57116	-3.40599	1.83484	GO:0044444//cytoplasmic part	GO:0008168//methyltransferase activity	GO:0009699//phenylpropanoid biosynthetic process	gi|15223364|ref|NP_174579.1|/4.78562e-144/O-methyltransferase family 2 protein [Arabidopsis thaliana]
Bra038036	-0.687151	1.29307	-1.98022	GO:0044424//intracellular part	GO:0005488//binding;GO:0008171//O-methyltransferase activity	GO:0006730//one-carbon metabolic process;GO:0000154//rRNA modification	gi|30679168|ref|NP_851026.1|/1.64572e-56/FtsJ-like methyltransferase family protein [Arabidopsis thaliana]
Bra040080	1.36654	1.67821	-0.311666	GO:0009536//plastid	GO:0016742//hydroxymethyl-, formyl- and related transferase activity;GO:0048037//cofactor binding	GO:0009069//serine family amino acid metabolic process;GO:0006730//one-carbon metabolic process	gi|14030719|gb|AAK53034.1|AF375450_1/0/AT4g32520/F8B4_220 [Arabidopsis thaliana]
